# Supplementary material for: A Consensus Genetic Map for Pinus taeda and Pinus elliottii and Extent of Linkage Disequilibrium in Two Genotype-Phenotype Discovery Populations of Pinus taeda
Source: G3 (Bethesda). 2015 Jun 11;5(8):1685–94. doi: 10.1534/g3.115.019588 (PMC4528325; doi:10.1534/g3.115.019588)
Supplement: Supporting Information [file supp_g3.115.019588_FileS1.txt]

#File S1: qtl-base1 linkage map with genotypic information content
#Legend: MergeMarkerID - marker identifier of marker used in input maps to allow consensus map merging, OriginalMarkerID - original identifier of marker allele mapped in Echt et al. (2011), type - marker type (RFLP - restriction fragment length polymorphism, SSR- simple sequence repeat, ESTP- expressed sequence tag polymorphism) LG - linkage group, position_cM - centiMorgan position, base_Nindiv - number of individuals in the BASE population that were genotyped at marker,  base_Ge - effective number of genotypic classes in the BASE population, base_GIC - genotypic information content in the BASE population, qtl_Nindiv-number of individuals in the QTL population that were genotyped at marker, qtl_Ge - effective number of genotypic classes in the QTL population, qtl_GIC - genotype information content in the QTL population, GIC_sum - sum of GIC from BASE and QTL, select - marker selected for consensus map,,,,,,,,,,,,
#
MergeMarkerID,OriginalMarkerID,type,LG,position_cM,base_Nindiv,base_Ge,base_GIC,qtl_Nindiv,qtl_Ge,qtl_GIC,GIC_sum,select
PtIFG_2086_13,PtIFG_2086_13,RFLP,1,0,NA,NA,NA,169,3.882153052,656.0838657,656.0838657,TRUE
PtIFG_1626_c,PtIFG_1626_c,RFLP,1,0.1,35,1.998368679,69.94290375,NA,NA,NA,69.94290375,TRUE
PtIFG_653_d,PtIFG_653_d,RFLP,1,1.7,88,1.983606557,174.557377,NA,NA,NA,174.557377,TRUE
PtSIFG_0463,PtSIFG_0463,SSR,1,5.3,75,1.996805112,149.7603834,NA,NA,NA,149.7603834,TRUE
PtIFG_2697_A,PtIFG_2697_A,RFLP,1,11.6,91,3.91536643,356.2983452,160,3.896499239,623.4398782,979.7382234,TRUE
PtRIP_0211,PtRIP_0211,SSR,1,17.7,75,3.98089172,298.566879,84,1.972051425,165.6523197,464.2191987,TRUE
PthCAB,PthCAB,ESTP,1,19,NA,NA,NA,86,1.961803714,168.7151194,168.7151194,TRUE
PtSIFG_0566,PtSIFG_0566,SSR,1,25.1,NA,NA,NA,85,1.993103448,169.4137931,169.4137931,TRUE
estPtIFG_9053_a,estPtIFG_9053_a,ESTP,1,25.8,NA,NA,NA,92,3.904059041,359.1734317,359.1734317,TRUE
PtRIP_0790,PtRIP_0790,SSR,1,26.8,NA,NA,NA,80,3.841536615,307.3229292,307.3229292,TRUE
PsUME_Ps3_A,PsUME_Ps3_A,RFLP,1,28.6,NA,NA,NA,165,3.968080455,654.733275,654.733275,TRUE
NZPR1699,NZPR1699,SSR,1,45.8,73,3.831056794,279.6671459,NA,NA,NA,279.6671459,TRUE
PtIFG_2253_A,PtIFG_2253_A,RFLP,1,47.9,83,1.976757532,164.0708752,168,3.782363977,635.4371482,799.5080234,TRUE
estPtIFG_1576_a,estPtIFG_1576_a,ESTP,1,50.1,NA,NA,NA,88,1.998967475,175.9091378,175.9091378,TRUE
PtRIP_0540,PtRIP_0540,SSR,1,51.6,74,2,148,NA,NA,NA,148,TRUE
NZPR1680,NZPR1680,SSR,1,54,75,1.982728234,148.7046176,144,1.990401229,286.6177769,435.3223945,TRUE
PtSIFG_4218,PtSIFG_4218,SSR,1,54.4,75,1.971608833,147.8706625,85,1.986527358,168.8548254,316.7254879,TRUE
PtTX4030,PtTX4030,SSR,1,55.1,86,3.67960199,316.4457711,86,3.888538381,334.4143007,650.8600718,TRUE
PtIFG_2782_31,PtIFG_2782_31,RFLP,1,58.4,NA,NA,NA,168,3.888674566,653.2973271,653.2973271,TRUE
PtRIP_0367,PtRIP_0367,SSR,1,61.7,75,5.829015544,437.1761658,84,3.721518987,312.6075949,749.7837607,TRUE
PtRIP_1027,PtRIP_1027,SSR,1,62.1,75,1.94166379,145.6247843,85,1.939597315,164.8657718,310.4905561,TRUE
PtSIFG_0145,PtSIFG_0145,SSR,1,65.2,NA,NA,NA,74,3.792243767,280.6260388,280.6260388,TRUE
estPtIFG_9198_a,estPtIFG_9198_a,ESTP,1,66.8,91,1.997828709,181.8024125,NA,NA,NA,181.8024125,TRUE
PtIFG_1457_A,PtIFG_1457_A,RFLP,1,69.3,86,1.995682677,171.6287102,NA,NA,NA,171.6287102,TRUE
PtTX4181,PtTX4181,SSR,1,70,81,1.992408138,161.3850592,86,3.976344086,341.9655914,503.3506506,TRUE
PtRIP_0984,PtRIP_0984,SSR,1,72.3,75,3.908964559,293.1723419,85,1.999723222,169.9764738,463.1488157,TRUE
NZPR0943,NZPR0943,SSR,1,73.4,NA,NA,NA,145,3.958764828,574.0209,574.0209,TRUE
estPtIFG_9102_a,estPtIFG_9102_a,ESTP,1,73.5,NA,NA,NA,91,1.993980255,181.4522032,181.4522032,TRUE
PtIFG_2146_2,PtIFG_2146_2,RFLP,1,75.9,NA,NA,NA,163,6.137445137,1000.403557,1000.403557,TRUE
PtIFG_658_A,PtIFG_658_A,RFLP,1,79.9,92,1.966542751,180.9219331,166,1.995365677,331.2307024,512.1526355,TRUE
estPmaLU_SB41_a,estPmaLU_SB41_a,ESTP,1,80.9,NA,NA,NA,79,1.99967959,157.9746876,157.9746876,TRUE
PtIFG_2441_1,PtIFG_2441_1,RFLP,1,95.2,NA,NA,NA,167,1.99992829,333.9880244,333.9880244,TRUE
PtRIP_0064,PtRIP_0064,SSR,1,95.6,75,3.91440501,293.5803758,85,1.999723222,169.9764738,463.5568496,TRUE
estPtIFG_107_a,estPtIFG_107_a,ESTP,1,97.9,87,1.997624703,173.7933492,NA,NA,NA,173.7933492,TRUE
PtSIFG_0206,PtSIFG_0206,SSR,1,98.1,75,1.999644508,149.9733381,85,3.96760022,337.2460187,487.2193568,TRUE
PtTX3058,PtTX3058,SSR,1,98.2,79,3.734889288,295.0562537,87,1.968530559,171.2621586,466.3184123,TRUE
estPmaLU_SB58_a,estPmaLU_SB58_a,ESTP,1,99.8,90,1.999012833,179.911155,NA,NA,NA,179.911155,TRUE
PtIFG_2393_1,PtIFG_2393_1,RFLP,1,102.4,NA,NA,NA,165,3.972712681,655.4975923,655.4975923,TRUE
PtIFG_2931_A,PtIFG_2931_A,RFLP,1,103.4,92,1.984990619,182.619137,163,3.968483943,646.8628827,829.4820197,TRUE
estPtNCS_6N3E_a,estPtNCS_6N3E_a,ESTP,1,105,63,1.987481222,125.211317,NA,NA,NA,125.211317,TRUE
PtRIP_0158,PtRIP_0158,SSR,1,105.9,75,3.871300757,290.3475568,83,1.999709724,165.9759071,456.3234639,TRUE
PtRIP_1072,PtRIP_1072,SSR,1,107.1,75,3.844839371,288.3629528,85,1.986527358,168.8548254,457.2177782,TRUE
PtSIFG_2229,PtSIFG_2229,SSR,1,114.6,75,1.991150442,149.3362832,NA,NA,NA,149.3362832,TRUE
PtIFG_851_1,PtIFG_851_1,RFLP,1,122.1,NA,NA,NA,157,1.934013339,303.6400942,303.6400942,TRUE
PtTX2189,PtTX2189,SSR,2,0,NA,NA,NA,81,3.926391382,318.037702,318.037702,TRUE
PtSIFG_1252,PtSIFG_1252,SSR,2,1,75,1.971608833,147.8706625,NA,NA,NA,147.8706625,TRUE
PtIFG_3012_3,PtIFG_3012_3,RFLP,2,2.7,NA,NA,NA,165,3.96,653.4,653.4,TRUE
PtSIFG_0493,PtSIFG_0493,SSR,2,5.3,75,5.829015544,437.1761658,84,1.998866856,167.9048159,605.0809817,TRUE
PtRIP_0065,PtRIP_0065,SSR,2,6.4,75,1.94166379,145.6247843,85,3.989508559,339.1082275,484.7330118,TRUE
PtSIFG_4454,PtSIFG_4454,SSR,2,7.7,75,3.865979381,289.9484536,85,3.971962617,337.6168224,627.565276,TRUE
PtTX3025,PtTX3025,SSR,2,7.9,NA,NA,NA,91,3.975516083,361.7719635,361.7719635,TRUE
PtIFG_2885_1,PtIFG_2885_1,RFLP,2,10.5,NA,NA,NA,169,3.990638536,674.4179125,674.4179125,TRUE
PtSIFG_1207,PtSIFG_1207,SSR,2,10.7,NA,NA,NA,85,3.865703585,328.5848047,328.5848047,TRUE
PtSIFG_1325,PtSIFG_1325,SSR,2,11.4,75,3.908964559,293.1723419,85,3.894878706,331.06469,624.2370319,TRUE
PtIFG_2150_A,PtIFG_2150_A,RFLP,2,12.5,88,3.899295065,343.1379658,NA,NA,NA,343.1379658,TRUE
estPtIFG_8569_a,estPtIFG_8569_a,ESTP,2,20.1,NA,NA,NA,91,1.993980255,181.4522032,181.4522032,TRUE
PtIFG_2538_B,PtIFG_2538_B,RFLP,2,21.7,86,3.97207304,341.5982814,163,3.983955616,649.3847653,990.9830467,TRUE
estPtIFG_9022_a,estPtIFG_9022_a,ESTP,2,29.4,83,1.997390548,165.7834155,NA,NA,NA,165.7834155,TRUE
PtRIP_9315,PtRIP_9315,SSR,2,32.4,75,1.971608833,147.8706625,85,3.828828829,325.4504505,473.321113,TRUE
PtIFG_1A7_A,PtIFG_1A7_A,RFLP,2,32.8,NA,NA,NA,168,3.914563107,657.6466019,657.6466019,TRUE
PtIFG_2564_A,PtIFG_2564_A,RFLP,2,33.2,92,3.936744186,362.1804651,NA,NA,NA,362.1804651,TRUE
PtTX4036,PtTX4036,SSR,2,35.2,84,3.898342541,327.4607735,NA,NA,NA,327.4607735,TRUE
PtRIP_1040,PtRIP_1040,SSR,2,46,75,1.982728234,148.7046176,85,1.977826444,168.1152477,316.8198653,TRUE
estPtIFG_464_a,estPtIFG_464_a,ESTP,2,49.3,84,1.96,164.64,NA,NA,NA,164.64,TRUE
estPaINR_PAXY13_a,estPaINR_PAXY13_a,ESTP,2,53.1,84,1.945945946,163.4594595,NA,NA,NA,163.4594595,TRUE
PtRIP_0941,PtRIP_0941,SSR,2,63.5,75,3.925331472,294.3998604,85,1.939597315,164.8657718,459.2656322,TRUE
PtLP3_1,PtLP3_1,ESTP,2,67.4,NA,NA,NA,76,3.897435897,296.2051282,296.2051282,TRUE
PtRIP_0968,PtRIP_0968,SSR,2,67.5,75,3.844839371,288.3629528,85,3.710837185,315.4211608,603.7841136,TRUE
estPtIFG_lp3_3_a,estPtIFG_lp3_3_a,ESTP,2,68.7,NA,NA,NA,NA,NA,NA,NA,TRUE
estPmaLU_SB32_a,estPmaLU_SB32_a,ESTP,2,70.2,NA,NA,NA,88,1.950629723,171.6554156,171.6554156,TRUE
PtIFG_3006_1,PtIFG_3006_1,RFLP,2,71,NA,NA,NA,167,1.987953525,331.9882386,331.9882386,TRUE
NZPR0143,NZPR0143,SSR,2,71.7,75,3.952916374,296.468728,143,3.928722382,561.8073007,858.2760287,TRUE
PtTX2037,PtTX2037,SSR,2,73.9,87,3.931948052,342.0794805,NA,NA,NA,342.0794805,TRUE
estPtIFG_8939_a,estPtIFG_8939_a,ESTP,2,74.1,NA,NA,NA,89,3.865788189,344.0551489,344.0551489,TRUE
PtIFG_1918_h,PtIFG_1918_h,RFLP,2,75.2,75,1.971608833,147.8706625,NA,NA,NA,147.8706625,TRUE
PtIFG_1623_A,PtIFG_1623_A,RFLP,2,77.5,89,1.969907983,175.3218105,162,7.098728699,1149.994049,1325.31586,TRUE
PtIFG_66_1,PtIFG_66_1,RFLP,2,77.9,NA,NA,NA,167,1.974442478,329.7318938,329.7318938,TRUE
PtRIP_0508,PtRIP_0508,SSR,2,78.3,75,3.829135466,287.18516,80,1.995012469,159.6009975,446.7861575,TRUE
PtSIFG_1052,PtSIFG_1052,SSR,2,81.9,75,1.957883745,146.8412809,NA,NA,NA,146.8412809,TRUE
PtTX4033,PtTX4033,SSR,2,84.9,81,3.879952691,314.2761679,93,3.936731907,366.1160674,680.3922353,TRUE
PtIFG_2986_A,PtIFG_2986_A,RFLP,2,92.3,92,3.645133506,335.3522825,165,1.973827304,325.6815051,661.0337876,TRUE
PtIFG_1D11_A,PtIFG_1D11_A,RFLP,2,93.6,93,1.961669313,182.4352461,NA,NA,NA,182.4352461,TRUE
NZPR1078,NZPR1078,SSR,2,107.7,75,1.999644508,149.9733381,145,1.98405209,287.6875531,437.6608912,TRUE
PtIFG_1165_a,PtIFG_1165_a,RFLP,2,112.5,91,1.997828709,181.8024125,NA,NA,NA,181.8024125,TRUE
PtTX2094,PtTX2094,SSR,2,125.5,85,3.945931185,335.4041507,NA,NA,NA,335.4041507,TRUE
estPpINR_AS01C10_1_a,estPpINR_AS01C10_1_a,ESTP,2,129.3,86,1.982841823,170.5243968,NA,NA,NA,170.5243968,TRUE
PtRIP_0958,PtRIP_0958,SSR,2,133.8,75,3.803245436,285.2434077,NA,NA,NA,285.2434077,TRUE
PbRAMS,PbRAMS,ESTP,3,0,NA,NA,NA,75,1.971608833,147.8706625,147.8706625,TRUE
PtIPST_pLP2,PtIPST_pLP2,ESTP,3,2.51,90,1.984321411,178.588927,87,1.987135731,172.8808086,351.4697356,TRUE
PtIFG_1D9_2,PtIFG_1D9_2,RFLP,3,3.69,NA,NA,NA,170,1.986527358,337.7096508,337.7096508,TRUE
PtIFG_2145_76,PtIFG_2145_76,RFLP,3,9.13,NA,NA,NA,170,3.94162575,670.0763775,670.0763775,TRUE
estPtIFG_8781_a,estPtIFG_8781_a,ESTP,3,11.9,NA,NA,NA,94,1.967928731,184.9853007,184.9853007,TRUE
PtTX2164,PtTX2164,SSR,3,18.3,86,3.929861849,337.968119,77,3.877697842,298.5827338,636.5508528,TRUE
PtRIP_0134,PtRIP_0134,SSR,3,19.6,75,3.798109386,284.8582039,85,1.993103448,169.4137931,454.271997,TRUE
PtSIFG_1166,PtSIFG_1166,SSR,3,19.9,75,1.957883745,146.8412809,NA,NA,NA,146.8412809,TRUE
estPtIFG_2889_a,estPtIFG_2889_a,ESTP,3,20.14,90,1.991150442,179.2035398,NA,NA,NA,179.2035398,TRUE
PtTX3116,PtTX3116,SSR,3,23.3,89,3.93101737,349.8605459,85,1.999723222,169.9764738,519.8370197,TRUE
PtSIFG_4245,PtSIFG_4245,SSR,3,26.2,75,1.923076923,144.2307692,NA,NA,NA,144.2307692,TRUE
PtRIP_0179,PtRIP_0179,SSR,3,30.4,75,3.898128898,292.3596674,NA,NA,NA,292.3596674,TRUE
PtIFG_2718_1,PtIFG_2718_1,RFLP,3,30.9,NA,NA,NA,161,1.996226415,321.3924528,321.3924528,TRUE
PtRIP_0649,PtRIP_0649,SSR,3,31.8,75,3.898128898,292.3596674,85,1.993103448,169.4137931,461.7734605,TRUE
PtIFG_2988_21,PtIFG_2988_21,RFLP,3,34.1,NA,NA,NA,168,3.996601529,671.4290569,671.4290569,TRUE
PtSIFG_4378,PtSIFG_4378,SSR,3,34.2,NA,NA,NA,85,3.971962617,337.6168224,337.6168224,TRUE
PtSIFG_0437,PtSIFG_0437,SSR,3,36.09,75,1.971608833,147.8706625,NA,NA,NA,147.8706625,TRUE
PtSIFG_4438,PtSIFG_4438,SSR,3,43.1,75,3.803245436,285.2434077,NA,NA,NA,285.2434077,TRUE
estPtNCS_22B8_a,estPtNCS_22B8_a,ESTP,3,46.37,63,1.892703863,119.2403433,NA,NA,NA,119.2403433,TRUE
estPtIFG_C4H_1_a,estPtIFG_C4H_1_a,ESTP,3,47.2,NA,NA,NA,89,1.999747539,177.9775309,177.9775309,TRUE
PtIFG_2090_2,PtIFG_2090_2,RFLP,3,49.9,NA,NA,NA,166,1.997390548,331.566831,331.566831,TRUE
estPtIFG_8612_a,estPtIFG_8612_a,ESTP,3,52.53,NA,NA,NA,91,1.999758512,181.9780246,181.9780246,TRUE
PtIFG_1918_3,PtIFG_1918_3,RFLP,3,54.03,NA,NA,NA,165,1.998165138,329.6972477,329.6972477,TRUE
PtIFG_1636_54,PtIFG_1636_54,RFLP,3,55.4,NA,NA,NA,164,3.944851863,646.9557055,646.9557055,TRUE
PtRIP_0126,PtRIP_0126,SSR,3,59.6,75,3.947368421,296.0526316,85,3.836962294,326.141795,622.1944266,TRUE
PtSIFG_0740,PtSIFG_0740,SSR,3,61.4,75,3.969654199,297.7240649,85,3.920238741,333.220293,630.9443579,TRUE
PtSIFG_0594,PtSIFG_0594,SSR,3,61.6,75,1.991150442,149.3362832,85,11.01371951,936.1661585,1085.502442,TRUE
PtIFG_2745_1,PtIFG_2745_1,RFLP,3,63.6,NA,NA,NA,164,1.998810939,327.8049941,327.8049941,TRUE
PtSIFG_0640,PtSIFG_0640,SSR,3,63.7,75,3.969654199,297.7240649,83,3.975187536,329.9405655,627.6646304,TRUE
PtSIFG_0625,PtSIFG_0625,SSR,3,65.4,NA,NA,NA,85,1.986527358,168.8548254,168.8548254,TRUE
PtIFG_1636_3,PtIFG_1636_3,RFLP,3,68.47,NA,NA,NA,103,7.795003674,802.8853784,802.8853784,TRUE
NZPR0473,NZPR0473,SSR,3,73.97,75,3.958479944,296.8859958,83,1.965477889,163.1346648,460.0206606,TRUE
PtIFG_2718_3,PtIFG_2718_3,RFLP,3,74.5,NA,NA,NA,152,6.835502959,1038.99645,1038.99645,TRUE
PpSIFG_3145,PpSIFG_3145,SSR,3,78.9,75,3.892733564,291.9550173,81,3.983606557,322.6721311,614.6271484,TRUE
SsrPt_ctg7141,SsrPt_ctg7141,SSR,3,80.3,74,3.883687943,287.3929078,85,1.99751175,169.7884988,457.1814066,TRUE
NZPR0826,NZPR0826,SSR,3,81.6,74,3.91702432,289.8597997,142,3.992871287,566.9877228,856.8475225,TRUE
PtTX2146,PtTX2146,SSR,3,82.4,78,3.98689384,310.9777195,83,3.966033391,329.1807714,640.1584909,TRUE
estPtNCS_22C5_a,estPtNCS_22C5_a,ESTP,3,83.59,62,1.997920998,123.8711019,NA,NA,NA,123.8711019,TRUE
PtIFG_2588_1,PtIFG_2588_1,RFLP,3,86.46,NA,NA,NA,158,3.946253557,623.508062,623.508062,TRUE
PtTX3120,PtTX3120,SSR,3,88.5,78,3.997371879,311.7950066,86,3.942430704,339.0490405,650.8440471,TRUE
PtIFG_138_B,PtIFG_138_B,RFLP,3,94.7,94,3.955237243,371.7923008,165,1.998165138,329.6972477,701.4895485,TRUE
estPtIFG_8500_a,estPtIFG_8500_a,ESTP,3,96.8,78,1.994754098,155.5908197,NA,NA,NA,155.5908197,TRUE
PtTX3020,PtTX3020,SSR,3,99.4,87,3.936037441,342.4352574,NA,NA,NA,342.4352574,TRUE
estPmaLU_SB49_a,estPmaLU_SB49_a,ESTP,3,101,90,1.996057171,179.6451454,NA,NA,NA,179.6451454,TRUE
PtIFG_975_3,PtIFG_975_3,RFLP,3,108.6,NA,NA,NA,167,1.998208784,333.7008669,333.7008669,TRUE
PtIFG_2897_d,PtIFG_2897_d,RFLP,3,108.8,69,1.999580008,137.9710206,NA,NA,NA,137.9710206,TRUE
PtIFG_2068_A,PtIFG_2068_A,RFLP,3,112.1,NA,NA,NA,163,3.941403353,642.4487465,642.4487465,TRUE
PtTX4228,PtTX4228,SSR,3,113.9,55,3.785982478,208.2290363,NA,NA,NA,208.2290363,TRUE
PtIFG_2145_1,PtIFG_2145_1,RFLP,3,115.1,NA,NA,NA,155,1.993279681,308.9583506,308.9583506,TRUE
PtTX3105,PtTX3105,SSR,3,117,89,3.835835351,341.3893462,93,3.958352403,368.1267735,709.5161197,TRUE
PtSIFG_0167,PtSIFG_0167,SSR,3,117.6,75,4.82832618,362.1244635,84,2,168,530.1244635,TRUE
estPtIFG_1934_a,estPtIFG_1934_a,ESTP,3,120,73,1.970055453,143.8140481,NA,NA,NA,143.8140481,TRUE
PtIFG_2006_C,PtIFG_2006_C,RFLP,3,120.4,94,3.721988206,349.8668913,138,1.993301235,275.0755704,624.9424617,TRUE
PtIFG_2145_3,PtIFG_2145_3,RFLP,4,0,NA,NA,NA,169,1.999929977,337.9881661,337.9881661,TRUE
PtRIP_0376,PtRIP_0376,SSR,4,2.7,NA,NA,NA,85,3.920238741,333.220293,333.220293,TRUE
PtRIP_1077,PtRIP_1077,SSR,4,5,75,1.999644508,149.9733381,84,3.933110368,330.3812709,480.354609,TRUE
PtIFG_975_4,PtIFG_975_4,RFLP,4,5.8,NA,NA,NA,164,1.998810939,327.8049941,327.8049941,TRUE
NZPR0269,NZPR0269,SSR,4,20.9,74,3.950937951,292.3694084,NA,NA,NA,292.3694084,TRUE
estPtIFG_9157_a,estPtIFG_9157_a,ESTP,4,25.9,81,1.999695215,161.9753124,NA,NA,NA,161.9753124,TRUE
PtIFG_2113_1,PtIFG_2113_1,RFLP,4,26.7,NA,NA,NA,169,3.998460031,675.7397452,675.7397452,TRUE
PtRIP_0791,PtRIP_0791,SSR,4,33.9,74,3.861777151,285.7715092,NA,NA,NA,285.7715092,TRUE
PtIFG_2530_A,PtIFG_2530_A,RFLP,4,43.5,82,1.995252226,163.6106825,NA,NA,NA,163.6106825,TRUE
PtIFG_2564_B,PtIFG_2564_B,RFLP,4,52.2,88,1.950629723,171.6554156,170,1.998893346,339.8118689,511.4672845,TRUE
PtSIFG_0265,PtSIFG_0265,SSR,4,53.9,74,1.930888575,142.8857546,85,1.986527358,168.8548254,311.74058,TRUE
PtTX4001,PtTX4001,SSR,4,55.5,89,3.892383292,346.422113,91,3.930232558,357.6511628,704.0732758,TRUE
estPtIFG_2166_a,estPtIFG_2166_a,ESTP,4,59.9,NA,NA,NA,56,1.812716763,101.5121387,101.5121387,TRUE
PtTX3110,PtTX3110,SSR,4,63.3,75,1.957883745,146.8412809,144,3.905084746,562.3322034,709.1734843,TRUE
estPtNCS_6C5A_a,estPtNCS_6C5A_a,ESTP,4,64.7,NA,NA,NA,63,1.995475113,125.7149321,125.7149321,TRUE
NZPR1682,NZPR1682,SSR,4,72.5,75,3.91440501,293.5803758,NA,NA,NA,293.5803758,TRUE
estPtNCS_6C12A_a,estPtNCS_6C12A_a,ESTP,4,74.7,31,1.997920998,61.93555094,NA,NA,NA,61.93555094,TRUE
PtIFG_1A2_C,PtIFG_1A2_C,RFLP,4,75.5,88,1.974502805,173.7562468,NA,NA,NA,173.7562468,TRUE
PtIFG_2718_2,PtIFG_2718_2,RFLP,4,77.8,NA,NA,NA,163,1.999322748,325.8896079,325.8896079,TRUE
PtTX3027,PtTX3027,SSR,4,81.4,85,1.999723222,169.9764738,NA,NA,NA,169.9764738,TRUE
estPtIFG_8429_a,estPtIFG_8429_a,ESTP,4,84.7,NA,NA,NA,92,1.999055267,183.9130846,183.9130846,TRUE
NZPR0947,NZPR0947,SSR,4,88.7,75,1.999644508,149.9733381,80,1.998750781,159.9000625,309.8734006,TRUE
NZPR0413,NZPR0413,SSR,4,90.2,NA,NA,NA,NA,NA,NA,NA,TRUE
estPtIFG_8887_a,estPtIFG_8887_a,ESTP,4,100.8,81,1.992408138,161.3850592,NA,NA,NA,161.3850592,TRUE
PtAGP,PtAGP,ESTP,4,102.9,NA,NA,NA,77,3.798206278,292.4618834,292.4618834,TRUE
PtNCS_3H6z5_A,PtNCS_3H6z5_A,RFLP,4,103.7,89,3.986411676,354.7906392,162,3.946466165,639.3275188,994.118158,TRUE
PrCHS1,PrCHS1,ESTP,4,105,NA,NA,NA,88,1.974502805,173.7562468,173.7562468,TRUE
estPtIFG_8738_a,estPtIFG_8738_a,ESTP,4,106.4,NA,NA,NA,87,1.999735799,173.9770145,173.9770145,TRUE
PstASU_APX,PstASU_APX,ESTP,4,106.7,87,1.993415855,173.4271794,72,1.927137546,138.7539033,312.1810827,TRUE
estPtNCS_2N7G_a,estPtNCS_2N7G_a,ESTP,4,107.7,NA,NA,NA,63,3.925816024,247.3264095,247.3264095,TRUE
PtIFG_1636_2,PtIFG_1636_2,RFLP,4,111.2,NA,NA,NA,163,1.973189751,321.6299294,321.6299294,TRUE
PtSIFG_4458,PtSIFG_4458,SSR,4,113,75,3.975265018,298.1448763,NA,NA,NA,298.1448763,TRUE
estPtIFG_8898_a,estPtIFG_8898_a,ESTP,4,123,91,3.971702638,361.42494,NA,NA,NA,361.42494,TRUE
PtIFG_2220_B,PtIFG_2220_B,RFLP,4,124.3,NA,NA,NA,165,1.999926541,329.9878792,329.9878792,TRUE
PtIFG_2963_3,PtIFG_2963_3,RFLP,5,0,NA,NA,NA,143,1.983606557,283.6557377,283.6557377,TRUE
PtSIFG_0168,PtSIFG_0168,SSR,5,4,NA,NA,NA,85,1.99751175,169.7884988,169.7884988,TRUE
PtRIP_0932,PtRIP_0932,SSR,5,8.3,NA,NA,NA,77,1.973044925,151.9244592,151.9244592,TRUE
PtTX4147,PtTX4147,SSR,5,9.7,97,3.886410574,376.9818257,NA,NA,NA,376.9818257,TRUE
PtNCS_PtaAGP6,PtNCS_PtaAGP6,ESTP,5,9.8,NA,NA,NA,90,3.774464119,339.7017707,339.7017707,TRUE
PtTX4003,PtTX4003,SSR,5,11.3,97,1.95329043,189.4691717,88,3.82230997,336.3632774,525.8324491,TRUE
PtRIP_0496,PtRIP_0496,SSR,5,16,75,3.98089172,298.566879,85,1.999723222,169.9764738,468.5433528,TRUE
PtSIFG_4502,PtSIFG_4502,SSR,5,17.9,NA,NA,NA,85,1.999723222,169.9764738,169.9764738,TRUE
PtRIP_0630,PtRIP_0630,SSR,5,19.3,NA,NA,NA,85,1.993103448,169.4137931,169.4137931,TRUE
SsrPt_ctg9249,SsrPt_ctg9249,SSR,5,20.1,75,1.999644508,149.9733381,85,8.47010551,719.9589683,869.9323064,TRUE
PtSIFG_1212,PtSIFG_1212,SSR,5,22.1,75,1.94166379,145.6247843,NA,NA,NA,145.6247843,TRUE
PtIFG_2090_4,PtIFG_2090_4,RFLP,5,26.1,NA,NA,NA,163,1.998119877,325.6935399,325.6935399,TRUE
PtSIFG_0186,PtSIFG_0186,SSR,5,30,75,1.982728234,148.7046176,NA,NA,NA,148.7046176,TRUE
estPtIFG_8471_a,estPtIFG_8471_a,ESTP,5,33.8,87,1.956319462,170.1997932,NA,NA,NA,170.1997932,TRUE
PtTX3107,PtTX3107,SSR,5,34.6,89,3.880940715,345.4037237,NA,NA,NA,345.4037237,TRUE
PtTX3_lp3_1,PtTX3_lp3_1,ESTP,5,34.9,NA,NA,NA,85,1.967056902,167.1998366,167.1998366,TRUE
PtTX2093,PtTX2093,SSR,5,35.5,88,3.922998987,345.2239108,NA,NA,NA,345.2239108,TRUE
PtSIFG_4249,PtSIFG_4249,SSR,5,37.5,NA,NA,NA,83,1.997390548,165.7834155,165.7834155,TRUE
PtRIP_0067,PtRIP_0067,SSR,5,41.4,75,1.996805112,149.7603834,84,3.941899441,331.1195531,480.8799365,TRUE
PtTX3029,PtTX3029,SSR,5,44,97,1.99978746,193.9793836,NA,NA,NA,193.9793836,TRUE
PtIFG_2933_12,PtIFG_2933_12,RFLP,5,44.7,NA,NA,NA,165,3.943937419,650.7496741,650.7496741,TRUE
estPtIFG_8837_a,estPtIFG_8837_a,ESTP,5,48.5,NA,NA,NA,86,1.973319104,169.7054429,169.7054429,TRUE
estPtIFG_893_a,estPtIFG_893_a,ESTP,5,49.8,NA,NA,NA,86,1.973319104,169.7054429,169.7054429,TRUE
estPtIFG_9092_a,estPtIFG_9092_a,ESTP,5,51.5,81,1.997260274,161.7780822,NA,NA,NA,161.7780822,TRUE
NZPR0206,NZPR0206,SSR,5,53.8,NA,NA,NA,92,3.922150139,360.8378128,360.8378128,TRUE
PtIFG_2022_A,PtIFG_2022_A,RFLP,5,54.2,92,3.97370892,365.5812207,NA,NA,NA,365.5812207,TRUE
PtTX4058,PtTX4058,SSR,5,54.9,97,3.961684211,384.2833684,144,3.902145277,561.9089198,946.1922882,TRUE
PrMADS3,PrMADS3,ESTP,5,56.1,NA,NA,NA,75,1.991150442,149.3362832,149.3362832,TRUE
NZPR0300,NZPR0300,SSR,5,56.4,NA,NA,NA,NA,NA,NA,NA,TRUE
NZPR0440,NZPR0440,SSR,5,56.4,75,1.991150442,149.3362832,85,8.173076923,694.7115385,844.0478217,TRUE
PtSIFG_0715,PtSIFG_0715,SSR,5,56.4,75,1.982728234,148.7046176,85,8.173076923,694.7115385,843.4161561,TRUE
PsyGPD,PsyGPD,ESTP,5,56.8,NA,NA,NA,76,1.994475138,151.5801105,151.5801105,TRUE
PtTX3049,PtTX3049,SSR,5,70.5,75,1.999644508,149.9733381,87,3.626736943,315.526114,465.4994521,TRUE
PtIFG_2782_2,PtIFG_2782_2,RFLP,5,79,NA,NA,NA,169,1.975036305,333.7811355,333.7811355,TRUE
PtTX4214,PtTX4214,SSR,5,80,96,3.935098207,377.7694278,84,3.946308725,331.4899329,709.2593607,TRUE
PtIFG_1454_A,PtIFG_1454_A,RFLP,5,81.3,91,1.997828709,181.8024125,NA,NA,NA,181.8024125,TRUE
estPtIFG_9008_a,estPtIFG_9008_a,ESTP,5,82.2,NA,NA,NA,89,1.969907983,175.3218105,175.3218105,TRUE
PtSIFG_1055,PtSIFG_1055,SSR,5,82.6,75,1.982728234,148.7046176,85,1.840764331,156.4649682,305.1695858,TRUE
estPtIFG_1454_a,estPtIFG_1454_a,ESTP,5,84,74,1.976895307,146.2902527,NA,NA,NA,146.2902527,TRUE
estPtNCS_22C8_a,estPtNCS_22C8_a,ESTP,5,86.1,31,3.395759717,105.2685512,85,3.749351323,318.6948625,423.9634137,TRUE
estPtIFG_1955_a,estPtIFG_1955_a,ESTP,5,88.8,78,1.994754098,155.5908197,NA,NA,NA,155.5908197,TRUE
PtRIP_0627,PtRIP_0627,SSR,5,89.6,75,3.66927593,275.1956947,85,1.95428726,166.1144171,441.3101118,TRUE
PtIFG_2220_A,PtIFG_2220_A,RFLP,5,90,94,3.855148342,362.3839442,165,3.801843318,627.3041475,989.6880917,TRUE
PtRIP_0814,PtRIP_0814,SSR,5,94.6,75,3.645495787,273.4121841,85,1.95428726,166.1144171,439.5266012,TRUE
PtIFG_2574_c,PtIFG_2574_c,RFLP,5,99.1,86,3.856100104,331.624609,NA,NA,NA,331.624609,TRUE
PtIFG_138_A,PtIFG_138_A,RFLP,5,100.2,NA,NA,NA,166,2,332,332,TRUE
PtTX3097,PtTX3097,SSR,5,102.6,88,1.998967475,175.9091378,NA,NA,NA,175.9091378,TRUE
PtSIFG_1318,PtSIFG_1318,SSR,5,103.5,75,1.996805112,149.7603834,NA,NA,NA,149.7603834,TRUE
PtIFG_3026_A,PtIFG_3026_A,RFLP,5,106.4,93,1.997920998,185.8066528,NA,NA,NA,185.8066528,TRUE
PtIFG_2574_2,PtIFG_2574_2,RFLP,5,107.3,NA,NA,NA,148,3.818688982,565.1659693,565.1659693,TRUE
PtIFG_2295_2,PtIFG_2295_2,RFLP,5,110.4,NA,NA,NA,168,1.929978118,324.2363239,324.2363239,TRUE
estPtIFG_2358_a,estPtIFG_2358_a,ESTP,6,0,NA,NA,NA,92,1.984990619,182.619137,182.619137,TRUE
PtTX3055,PtTX3055,SSR,6,5.4,89,3.835835351,341.3893462,NA,NA,NA,341.3893462,TRUE
PtRIP_0567,PtRIP_0567,SSR,6,6.8,75,1.971608833,147.8706625,85,3.804634018,323.3938915,471.264554,TRUE
estPtNCS_23C5_a,estPtNCS_23C5_a,ESTP,6,9.9,61,3.747230614,228.5810675,NA,NA,NA,228.5810675,TRUE
estPmaLU_SB12_a,estPmaLU_SB12_a,ESTP,6,10.8,NA,NA,NA,52,1.99704579,103.8463811,103.8463811,TRUE
PtIFG_2802_3,PtIFG_2802_3,RFLP,6,16.3,NA,NA,NA,168,1.972051425,331.3046395,331.3046395,TRUE
estPtIFG_8531_a,estPtIFG_8531_a,ESTP,6,17.6,91,10.32543641,939.6147132,NA,NA,NA,939.6147132,TRUE
estPtIFG_8647_a,estPtIFG_8647_a,ESTP,6,23.8,NA,NA,NA,91,1.980626644,180.2370246,180.2370246,TRUE
estPtIFG_8972_a,estPtIFG_8972_a,ESTP,6,25.7,77,3.872632266,298.1926845,90,1.975609756,177.804878,475.9975625,TRUE
PtIFG_2291_A,PtIFG_2291_A,RFLP,6,29.4,NA,NA,NA,163,1.987358815,323.9394869,323.9394869,TRUE
PtRIP_0619,PtRIP_0619,SSR,6,33.2,75,1.991150442,149.3362832,85,1.99751175,169.7884988,319.124782,TRUE
PtRIP_0609,PtRIP_0609,SSR,6,36.7,75,1.991150442,149.3362832,85,1.999723222,169.9764738,319.312757,TRUE
PtIFG_1918_A,PtIFG_1918_A,RFLP,6,42.5,NA,NA,NA,164,1.999702602,327.9512268,327.9512268,TRUE
PtMTU_lpPAL,PtMTU_lpPAL,ESTP,6,44.4,NA,NA,NA,87,1.987135731,172.8808086,172.8808086,TRUE
PtTX4137,PtTX4137,SSR,6,55.6,96,3.982713915,382.3405359,145,1.999144243,289.8759152,672.2164511,TRUE
NZPR0290,NZPR0290,SSR,6,57.1,75,3.808395396,285.6296547,143,3.951497585,565.0641546,850.6938093,TRUE
PtSIFG_0635,PtSIFG_0635,SSR,6,57.7,72,1.975609756,142.2439024,85,1.999723222,169.9764738,312.2203762,TRUE
PtRIP_0990,PtRIP_0990,SSR,6,57.9,75,3.834355828,287.5766871,85,3.933043005,334.3086554,621.8853425,TRUE
estPtIFG_1950_a,estPtIFG_1950_a,ESTP,6,59.2,NA,NA,NA,86,3.832124352,329.5626943,329.5626943,TRUE
PpSIFG_3147,PpSIFG_3147,SSR,6,59.4,75,1.982728234,148.7046176,84,1.995475113,167.6199095,316.3245271,TRUE
PtIFG_2723_Aa,PtIFG_2723_Aa,RFLP,6,65.5,93,1.997920998,185.8066528,NA,NA,NA,185.8066528,TRUE
estPtIFG_739_a,estPtIFG_739_a,ESTP,6,75.4,NA,NA,NA,91,1.999758512,181.9780246,181.9780246,TRUE
NZPR0116,NZPR0116,SSR,6,75.5,NA,NA,NA,76,1.978082192,150.3342466,150.3342466,TRUE
PtIFG_2090_1,PtIFG_2090_1,RFLP,6,76.9,NA,NA,NA,164,1.992591495,326.7850052,326.7850052,TRUE
estPtIFG_9044_a,estPtIFG_9044_a,ESTP,6,77.9,85,1.986527358,168.8548254,NA,NA,NA,168.8548254,TRUE
PtTX4062,PtTX4062,SSR,6,78.8,97,3.961684211,384.2833684,84,3.986440678,334.8610169,719.1443853,TRUE
PtIFG_1902_1,PtIFG_1902_1,RFLP,6,82.5,NA,NA,NA,162,1.99513456,323.2117987,323.2117987,TRUE
estPtIFG_8564_a,estPtIFG_8564_a,ESTP,6,83.6,87,7.442477876,647.4955752,NA,NA,NA,647.4955752,TRUE
PtLP15,PtLP15,ESTP,6,85.3,NA,NA,NA,74,3.945244957,291.9481268,291.9481268,TRUE
PtSIFG_4315,PtSIFG_4315,SSR,6,86.3,NA,NA,NA,85,1.999723222,169.9764738,169.9764738,TRUE
estPtIFG_8702_a,estPtIFG_8702_a,ESTP,6,87.6,NA,NA,NA,79,3.962539683,313.0406349,313.0406349,TRUE
PtIFG_4D4_A,PtIFG_4D4_A,RFLP,6,91.3,91,1.96,178.36,NA,NA,NA,178.36,TRUE
estPtIFG_8473_a,estPtIFG_8473_a,ESTP,6,92.9,27,1.975609756,53.34146341,NA,NA,NA,53.34146341,TRUE
estPtNCS_CCoAOMT_a,estPtNCS_CCoAOMT_a,ESTP,6,93.5,NA,NA,NA,53,3.895977809,206.4868239,206.4868239,TRUE
PtRIP_0960,PtRIP_0960,SSR,6,97.2,75,6.384790011,478.8592509,84,3.981941309,334.48307,813.3423209,TRUE
PtIFG_606_1,PtIFG_606_1,RFLP,6,98.8,NA,NA,NA,168,2,336,336,TRUE
PtTX3045,PtTX3045,SSR,6,101.9,88,1.995876289,175.6371134,NA,NA,NA,175.6371134,TRUE
PtIFG_2009_A,PtIFG_2009_A,RFLP,6,108.9,83,1.997390548,165.7834155,165,3.989010989,658.1868132,823.9702287,TRUE
estPtIFG_149_a,estPtIFG_149_a,ESTP,7,0,NA,NA,NA,78,1.967658473,153.4773609,153.4773609,FALSE
PpSIFG_3129,PpSIFG_3129,SSR,7,9.3,NA,NA,NA,75,1.982728234,148.7046176,148.7046176,FALSE
NZPR0917,NZPR0917,SSR,7,14.5,NA,NA,NA,92,1.991529412,183.2207059,183.2207059,FALSE
NZPR1702_b,NZPR1702_b,SSR,7,15.5,NA,NA,NA,91,1.999758512,181.9780246,181.9780246,FALSE
PtTX4090,PtTX4090,SSR,7,15.5,NA,NA,NA,84,7.156186613,601.1196755,601.1196755,FALSE
PtTX3011,PtTX3011,SSR,7,19.6,93,1.988733042,184.9521729,145,1.999144243,289.8759152,474.8280881,FALSE
PtTX3019,PtTX3019,SSR,7,35.7,85,1.99751175,169.7884988,86,3.86415883,332.3176594,502.1061582,FALSE
PtIFG_1916_2,PtIFG_1916_2,RFLP,7,60,NA,NA,NA,169,1.999929977,337.9881661,337.9881661,FALSE
estPtIFG_4CL_a,estPtIFG_4CL_a,ESTP,7,60.4,NA,NA,NA,87,1.997624703,173.7933492,173.7933492,FALSE
PtSIFG_4233,PtSIFG_4233,SSR,7,60.7,75,3.919860627,293.989547,85,1.986527358,168.8548254,462.8443724,FALSE
estPtIFG_9151_a,estPtIFG_9151_a,ESTP,7,60.8,NA,NA,NA,91,7.597247706,691.3495413,691.3495413,FALSE
PtRIP_0066,PtRIP_0066,SSR,7,62.1,NA,NA,NA,84,1.982022472,166.4898876,166.4898876,FALSE
NZPR0351,NZPR0351,SSR,7,63.1,75,3.865979381,289.9484536,143,3.99004878,570.5769756,860.5254292,FALSE
PtTX4112,PtTX4112,SSR,7,64.5,89,1.969907983,175.3218105,91,1.971197334,179.3789574,354.7007679,FALSE
PtNCS_p9myb1_21,PtNCS_p9myb1_21,RFLP,7,64.7,NA,NA,NA,164,1.999702602,327.9512268,327.9512268,FALSE
PtTX4056,PtTX4056,SSR,7,66.3,97,3.922050855,380.4389329,NA,NA,NA,380.4389329,FALSE
PtIFG_1672_A,PtIFG_1672_A,RFLP,7,72.6,93,1.999768786,185.9784971,164,3.977521443,652.3135167,838.2920138,FALSE
PtRIP_0032,PtRIP_0032,SSR,7,74.3,NA,NA,NA,85,1.986527358,168.8548254,168.8548254,FALSE
PtIFG_2361_2,PtIFG_2361_2,RFLP,7,80.7,NA,NA,NA,152,1.983175966,301.4427468,301.4427468,FALSE
PsUME_S43_63,PsUME_S43_63,RFLP,7,81.7,NA,NA,NA,169,3.960754403,669.3674941,669.3674941,FALSE
PtSIFG_1005,PtSIFG_1005,SSR,7,89.4,NA,NA,NA,84,1.972051425,165.6523197,165.6523197,FALSE
PtIFG_2413_b,PtIFG_2413_b,RFLP,7,100.6,92,3.864840183,355.5652968,NA,NA,NA,355.5652968,FALSE
PtRIP_0022,PtRIP_0022,SSR,7,104.4,NA,NA,NA,83,3.89429056,323.2261164,323.2261164,FALSE
PtRIP_0103,PtRIP_0103,SSR,7,106.2,75,1.828079298,137.1059474,85,3.832891247,325.795756,462.9017034,FALSE
PtSIFG_0203,PtSIFG_0203,SSR,7,121.9,75,3.51782364,263.836773,85,3.804634018,323.3938915,587.2306645,FALSE
PtIFG_149_A,PtIFG_149_A,RFLP,7,128.5,88,3.826086957,336.6956522,NA,NA,NA,336.6956522,FALSE
estPtIFG_8886_a,estPtIFG_8886_a,ESTP,7,129.1,78,1.967658473,153.4773609,NA,NA,NA,153.4773609,FALSE
PtTX3114,PtTX3114,SSR,8,0,88,3.852736318,339.040796,87,3.748885587,326.1530461,665.1938421,TRUE
PtNCS_HLH1,PtNCS_HLH1,ESTP,8,0.7,89,1.999747539,177.9775309,NA,NA,NA,177.9775309,TRUE
PtWS1_PCBER_PT1,PtWS1_PCBER_PT1,ESTP,8,2.4,NA,NA,NA,85,3.96760022,337.2460187,337.2460187,TRUE
PtSIFG_1123,PtSIFG_1123,SSR,8,3.1,75,3.732581287,279.9435965,NA,NA,NA,279.9435965,TRUE
PtSIFG_4222,PtSIFG_4222,SSR,8,7.1,75,1.999644508,149.9733381,85,1.904824677,161.9100975,311.8834356,TRUE
NZPR0563,NZPR0563,SSR,8,9.4,75,3.698224852,277.3668639,88,3.995872033,351.6367389,629.0036028,TRUE
PtSIFG_0219,PtSIFG_0219,SSR,8,11,75,1.999644508,149.9733381,84,6.993062438,587.4172448,737.3905829,TRUE
PtRIP_0675,PtRIP_0675,SSR,8,12.6,75,3.65497076,274.122807,85,3.761061947,319.6902655,593.8130725,TRUE
PtIFG_846,PtIFG_846,RFLP,8,13.5,66,2,132,NA,NA,NA,132,TRUE
PtRIP_0689,PtRIP_0689,SSR,8,19.1,75,3.65972674,274.4795055,85,1.884946517,160.220454,434.6999595,TRUE
PtIFG_2957_A,PtIFG_2957_A,RFLP,8,21.3,87,1.999735799,173.9770145,169,1.996574624,337.4211115,511.398126,TRUE
estPtIFG_dhn_1,estPtIFG_dhn_1,ESTP,8,26.4,73,1.918977314,140.0853439,NA,NA,NA,140.0853439,TRUE
PtSIFG_0652,PtSIFG_0652,SSR,8,26.5,NA,NA,NA,85,1.95428726,166.1144171,166.1144171,TRUE
PtNCS_1CA4G,PtNCS_1CA4G,ESTP,8,27.1,NA,NA,NA,89,1.999747539,177.9775309,177.9775309,TRUE
PtRIP_0789,PtRIP_0789,SSR,8,45.1,NA,NA,NA,84,3.864184009,324.5914567,324.5914567,TRUE
PtTX3032,PtTX3032,SSR,8,45.5,NA,NA,NA,79,3.977692798,314.237731,314.237731,TRUE
PtIFG_3008_1,PtIFG_3008_1,RFLP,8,50,NA,NA,NA,169,1.996574624,337.4211115,337.4211115,TRUE
PtIFG_719_A,PtIFG_719_A,RFLP,8,52.7,NA,NA,NA,166,3.993623188,662.9414493,662.9414493,TRUE
estPtIFG_8732_a,estPtIFG_8732_a,ESTP,8,57.2,82,3.859931114,316.5143513,NA,NA,NA,316.5143513,TRUE
PtRIP_0852,PtRIP_0852,SSR,8,59.3,75,3.936319104,295.2239328,85,3.768909755,320.3573292,615.581262,TRUE
PtIFG_1916_4,PtIFG_1916_4,RFLP,8,62.8,NA,NA,NA,169,1.999369968,337.8935247,337.8935247,TRUE
PtSIFG_1260,PtSIFG_1260,SSR,8,62.9,NA,NA,NA,85,1.986527358,168.8548254,168.8548254,TRUE
PtTX2091,PtTX2091,SSR,8,64.1,NA,NA,NA,69,3.545048399,244.6083395,244.6083395,TRUE
PtRIP_0683,PtRIP_0683,SSR,8,64.5,NA,NA,NA,84,1.998866856,167.9048159,167.9048159,TRUE
PtSIFG_4213,PtSIFG_4213,SSR,8,66.9,75,1.996805112,149.7603834,85,12.5,1062.5,1212.260383,TRUE
PtIFG_1917_A,PtIFG_1917_A,RFLP,8,68.4,87,3.923794712,341.37014,166,1.971383603,327.2496781,668.6198181,TRUE
PtSIFG_0245,PtSIFG_0245,SSR,8,70.9,NA,NA,NA,84,7.981900452,670.479638,670.479638,TRUE
estPtIFG_9036_a,estPtIFG_9036_a,ESTP,8,72.1,NA,NA,NA,88,1.995876289,175.6371134,175.6371134,TRUE
PtRIP_0841,PtRIP_0841,SSR,8,74,75,1.982728234,148.7046176,85,1.977826444,168.1152477,316.8198653,TRUE
PtRIP_0846,PtRIP_0846,SSR,8,74.1,75,1.996805112,149.7603834,85,3.91598916,332.8590786,482.619462,TRUE
PtIFG_1599,PtIFG_1599,RFLP,8,76,85,1.95428726,166.1144171,NA,NA,NA,166.1144171,TRUE
PtTX4093,PtTX4093,SSR,8,77.9,97,3.948384389,382.9932858,NA,NA,NA,382.9932858,TRUE
NZPR0933,NZPR0933,SSR,8,78.5,75,1.996805112,149.7603834,142,3.916860917,556.1942502,705.9546336,TRUE
PtIFG_2568_A,PtIFG_2568_A,RFLP,8,94.4,85,1.999723222,169.9764738,166,1.95211108,324.0504392,494.026913,TRUE
PtSIFG_0440,PtSIFG_0440,SSR,8,99.9,75,6.876528117,515.7396088,85,1.95428726,166.1144171,681.8540259,TRUE
estPtIFG_2781_a,estPtIFG_2781_a,ESTP,8,100.8,85,1.99751175,169.7884988,91,1.999758512,181.9780246,351.7665234,TRUE
PtRIP_0658,PtRIP_0658,SSR,8,102.4,74,1.930888575,142.8857546,NA,NA,NA,142.8857546,TRUE
PtTX3034,PtTX3034,SSR,8,102.7,97,3.955023119,383.6372425,136,3.991368148,542.8260682,926.4633107,TRUE
SsrPt_ctg1376,SsrPt_ctg1376,SSR,8,112.2,75,3.844839371,288.3629528,85,3.928765633,333.9450788,622.3080316,TRUE
PtSIFG_0587,PtSIFG_0587,SSR,8,115.1,75,1.982728234,148.7046176,NA,NA,NA,148.7046176,TRUE
PtIFG_616,PtIFG_616,RFLP,8,116.4,91,3.975516083,361.7719635,165,1.987661532,327.9641527,689.7361162,TRUE
estPtIFG_9113_a,estPtIFG_9113_a,ESTP,8,117.8,NA,NA,NA,87,1.993415855,173.4271794,173.4271794,TRUE
PtIFG_2738_B,PtIFG_2738_B,RFLP,8,121,NA,NA,NA,168,1.999716593,335.9523877,335.9523877,TRUE
PtSIFG_1262,PtSIFG_1262,SSR,8,122,75,1.957883745,146.8412809,NA,NA,NA,146.8412809,TRUE
PtRIP_0700,PtRIP_0700,SSR,8,124.3,75,3.887353144,291.5514858,84,3.972972973,333.7297297,625.2812155,TRUE
PtSIFG_4446,PtSIFG_4446,SSR,8,126.4,NA,NA,NA,85,1.993103448,169.4137931,169.4137931,TRUE
PtIFG_2538_5,PtIFG_2538_5,RFLP,8,131.2,NA,NA,NA,160,1.99719145,319.5506319,319.5506319,TRUE
PtIFG_149_2,PtIFG_149_2,RFLP,8,131.6,NA,NA,NA,166,1.997390548,331.566831,331.566831,TRUE
PtSIFG_0166,PtSIFG_0166,SSR,9,0,63,1.96,123.48,NA,NA,NA,123.48,TRUE
estPtIFG_1956_a,estPtIFG_1956_a,ESTP,9,7.1,94,1.996384998,187.6601898,82,1.995252226,163.6106825,351.2708723,TRUE
PtIFG_2479_1,PtIFG_2479_1,RFLP,9,15,NA,NA,NA,168,3.91239257,657.2819518,657.2819518,TRUE
estPtIFG_9156_a,estPtIFG_9156_a,ESTP,9,16.3,92,1.991529412,183.2207059,90,1.965065502,176.8558952,360.0766011,TRUE
estPtIFG_9164_a,estPtIFG_9164_a,ESTP,9,17.9,83,1.965477889,163.1346648,NA,NA,NA,163.1346648,TRUE
PtIFG_2323_A,PtIFG_2323_A,RFLP,9,27.9,92,3.696069869,340.0384279,167,1.99992829,333.9880244,674.0264523,TRUE
PtSIFG_0629,PtSIFG_0629,SSR,9,30.7,75,1.982728234,148.7046176,85,1.95428726,166.1144171,314.8190347,TRUE
PrE79,PrE79,ESTP,9,33.2,NA,NA,NA,80,1.969230769,157.5384615,157.5384615,TRUE
PtIFG_669,PtIFG_669,RFLP,9,40.4,88,3.946992864,347.3353721,168,3.987567109,669.9112744,1017.246647,TRUE
NZPR1004,NZPR1004,SSR,9,46.7,75,3.892733564,291.9550173,145,1.999144243,289.8759152,581.8309325,TRUE
PtIFG_1593_21,PtIFG_1593_21,RFLP,9,48.4,NA,NA,NA,166,3.970605187,659.1204611,659.1204611,TRUE
estPtIFG_624_a,estPtIFG_624_a,ESTP,9,53.2,87,1.942263279,168.9769053,NA,NA,NA,168.9769053,TRUE
PtSIFG_0408,PtSIFG_0408,SSR,9,58.1,75,1.957883745,146.8412809,85,1.977826444,168.1152477,314.9565286,TRUE
PtSIFG_1062,PtSIFG_1062,SSR,9,59.5,74,3.9002849,288.6210826,NA,NA,NA,288.6210826,TRUE
PtTX4079,PtTX4079,SSR,9,64,88,1.950629723,171.6554156,84,2,168,339.6554156,TRUE
estPtIFG_2290_a,estPtIFG_2290_a,ESTP,9,66,NA,NA,NA,85,1.993103448,169.4137931,169.4137931,TRUE
PtRIP_0388,PtRIP_0388,SSR,9,68.7,75,1.982728234,148.7046176,85,3.853333333,327.5333333,476.2379509,TRUE
PtIFG_459_1,PtIFG_459_1,RFLP,9,70.6,NA,NA,NA,168,1.986206897,333.6827586,333.6827586,TRUE
PtIFG_1633_c,PtIFG_1633_c,RFLP,9,74.5,84,1.96,164.64,NA,NA,NA,164.64,TRUE
PtSIFG_1190,PtSIFG_1190,SSR,9,76,NA,NA,NA,85,8.550295858,726.7751479,726.7751479,TRUE
estPtIFG_500_a,estPtIFG_500_a,ESTP,9,77.4,81,1.963783298,159.0664472,86,1.973319104,169.7054429,328.7718901,TRUE
SsrPt_ctg7444,SsrPt_ctg7444,SSR,9,84.9,75,3.839590444,287.9692833,85,3.890683899,330.7081314,618.6774147,TRUE
PtSIFG_4472,PtSIFG_4472,SSR,9,88.6,75,6.961633663,522.1225248,NA,NA,NA,522.1225248,TRUE
PtTX2123,PtTX2123,SSR,9,105.6,97,5.587292162,541.9673397,85,1.884946517,160.220454,702.1877937,TRUE
PtTX3081,PtTX3081,SSR,9,108.13,97,3.899295483,378.2316618,142,3.92143135,556.8432517,935.0749135,TRUE
PtNCS_ptCadA,PtNCS_ptCadA,ESTP,9,108.96,89,5.425342466,482.8554795,170,1.986527358,337.7096508,820.5651303,TRUE
estPtIFG_8415_a,estPtIFG_8415_a,ESTP,9,110.4,84,1.998866856,167.9048159,80,1.998750781,159.9000625,327.8048784,TRUE
PtIFG_2899_A,PtIFG_2899_A,RFLP,9,116.3,NA,NA,NA,160,7.596439169,1215.430267,1215.430267,TRUE
PtTX3037,PtTX3037,SSR,9,123.7,88,3.891457286,342.4482412,81,3.898395722,315.7700535,658.2182947,TRUE
estPtIFG_8725_a,estPtIFG_8725_a,ESTP,9,125.4,NA,NA,NA,90,1.996057171,179.6451454,179.6451454,TRUE
PtSIFG_0745,PtSIFG_0745,SSR,10,0,75,1.991150442,149.3362832,85,3.924497556,333.5822922,482.9185754,TRUE
PtSIFG_0551,PtSIFG_0551,SSR,10,6.044,NA,NA,NA,85,1.993103448,169.4137931,169.4137931,TRUE
PtIFG_1869_2,PtIFG_1869_2,RFLP,10,6.3,NA,NA,NA,167,1.99992829,333.9880244,333.9880244,TRUE
PtSIFG_0349,PtSIFG_0349,SSR,10,11.3,NA,NA,NA,85,1.95428726,166.1144171,166.1144171,TRUE
PtIFG_1889_1,PtIFG_1889_1,RFLP,10,14.4,NA,NA,NA,168,3.947412587,663.1653147,663.1653147,TRUE
estPtIFG_8580_a,estPtIFG_8580_a,ESTP,10,17,NA,NA,NA,94,1.999095023,187.9149321,187.9149321,TRUE
PtRIP_0305,PtRIP_0305,SSR,10,25,75,11.59793814,869.8453608,85,8.550295858,726.7751479,1596.620509,TRUE
PtIFG_503_A,PtIFG_503_A,RFLP,10,26.2,NA,NA,NA,164,1.999702602,327.9512268,327.9512268,TRUE
estPtIFG_C4H_2_a,estPtIFG_C4H_2_a,ESTP,10,26.4,NA,NA,NA,78,1.99868594,155.8975033,155.8975033,TRUE
PtRIP_1035,PtRIP_1035,SSR,10,28.8,NA,NA,NA,85,3.828828829,325.4504505,325.4504505,TRUE
PtSIFG_0209,PtSIFG_0209,SSR,10,30.1,75,3.813559322,286.0169492,NA,NA,NA,286.0169492,TRUE
PtIFG_2145_28,PtIFG_2145_28,RFLP,10,31.3,NA,NA,NA,168,3.945205479,662.7945205,662.7945205,TRUE
PtRIP_0171,PtRIP_0171,SSR,10,35.7,75,3.636069813,272.7052359,85,3.812664908,324.0765172,596.7817531,TRUE
PtIFG_1918_f,PtIFG_1918_f,RFLP,10,37.3,84,1.989847716,167.1472081,NA,NA,NA,167.1472081,TRUE
PtSIFG_4394,PtSIFG_4394,SSR,10,42.6,75,3.74251497,280.6886228,85,3.745463971,318.3644375,599.0530603,TRUE
PtRIP_0647,PtRIP_0647,SSR,10,43.8,NA,NA,NA,85,3.691875319,313.8094021,313.8094021,TRUE
PtTX3047,PtTX3047,SSR,10,43.8,88,1.998967475,175.9091378,77,3.877697842,298.5827338,474.4918716,TRUE
PtRIP_0135,PtRIP_0135,SSR,10,46.6,73,3.687889273,269.215917,85,3.853333333,327.5333333,596.7492503,TRUE
PtIFG_1635_A,PtIFG_1635_A,RFLP,10,48.2,94,1.991884581,187.2371506,168,3.960707269,665.3988212,852.6359718,TRUE
estPtIFG_1643_a,estPtIFG_1643_a,ESTP,10,61.2,81,1.999695215,161.9753124,NA,NA,NA,161.9753124,TRUE
PtTX4092,PtTX4092,SSR,10,62.7,97,1.989638401,192.9949249,142,3.910783553,555.3312645,748.3261894,TRUE
PtRIP_0165,PtRIP_0165,SSR,10,63.4,75,3.855380398,289.1535298,85,3.903295516,331.7801189,620.9336487,TRUE
PtRIP_0621,PtRIP_0621,SSR,10,63.42,NA,NA,NA,NA,NA,NA,NA,TRUE
PtRIP_1037,PtRIP_1037,SSR,10,72,75,1.982728234,148.7046176,NA,NA,NA,148.7046176,TRUE
SsrPt_ctg946,SsrPt_ctg946,SSR,10,78.9,75,3.969654199,297.7240649,85,1.999723222,169.9764738,467.7005387,TRUE
NZPR0458,NZPR0458,SSR,10,80,68,3.952136752,268.7452991,91,3.82141209,347.7485002,616.4937993,TRUE
PtIFG_2020_1,PitaIFG_2020_1,RFLP,10,96.8,NA,NA,NA,167,3.943022763,658.4848014,658.4848014,TRUE
PtIFG_2361_1,PitaIFG_2361_1,RFLP,10,102.3,NA,NA,NA,160,1.999687549,319.9500078,319.9500078,TRUE
PtIFG_1A7_6,PitaIFG_1A7_6,RFLP,10,112.4,NA,NA,NA,169,1.998250892,337.7044008,337.7044008,TRUE
PtRIP_0255,PtRIP_0255,SSR,10,117.9,75,3.887353144,291.5514858,NA,NA,NA,291.5514858,TRUE
PtSIFG_0193,PtSIFG_0193,SSR,11,0,75,9.176182708,688.2137031,NA,NA,NA,688.2137031,TRUE
PtRIP_0287,PtRIP_0287,SSR,11,0.5,75,1.996805112,149.7603834,78,3.870229008,301.8778626,451.638246,TRUE
estPtIFG_SAHH_a,estPtIFG_SAHH_a,ESTP,11,0.9,NA,NA,NA,85,11.14969136,947.7237654,947.7237654,TRUE
estPpINR_RN01G04_a,estPpINR_RN01G04_a,ESTP,11,2.8,NA,NA,NA,88,1.998967475,175.9091378,175.9091378,TRUE
PtIFG_2615_1,PtIFG_2615_1,RFLP,11,7.1,NA,NA,NA,167,3.958694109,661.1019163,661.1019163,TRUE
PtTX3052,PtTX3052,SSR,11,7.6,97,1.974606506,191.5368311,NA,NA,NA,191.5368311,TRUE
PtIFG_1588_A,PtIFG_1588_A,RFLP,11,8.7,NA,NA,NA,161,1.982788954,319.2290216,319.2290216,TRUE
PtSIFG_4415,PtSIFG_4415,SSR,11,8.8,NA,NA,NA,85,1.993103448,169.4137931,169.4137931,TRUE
PtIFG_2986_B,PtIFG_2986_B,RFLP,11,10,NA,NA,NA,120,1.934963719,232.1956463,232.1956463,TRUE
PtSIFG_1113,PtSIFG_1113,SSR,11,13.1,75,1.991150442,149.3362832,NA,NA,NA,149.3362832,TRUE
estPtNCS_6N3C_a,estPtNCS_6N3C_a,ESTP,11,16.3,NA,NA,NA,90,1.952748312,175.7473481,175.7473481,TRUE
estPtIFG_9076_a,estPtIFG_9076_a,ESTP,11,16.7,89,8.498927039,756.4045064,NA,NA,NA,756.4045064,TRUE
PtIFG_2086_2,PtIFG_2086_2,RFLP,11,18.1,NA,NA,NA,170,1.982439292,337.0146797,337.0146797,TRUE
PtRIP_0263,PtRIP_0263,SSR,11,30.8,75,3.908964559,293.1723419,NA,NA,NA,293.1723419,TRUE
PtSIFG_4493,PtSIFG_4493,SSR,11,31.5,75,3.93081761,294.8113208,NA,NA,NA,294.8113208,TRUE
PtIFG_2969_1,PtIFG_2969_1,RFLP,11,32.8,NA,NA,NA,169,1.996574624,337.4211115,337.4211115,TRUE
PtTX3063,PtTX3063,SSR,11,35.2,97,3.975073933,385.5821715,143,3.994725532,571.2457511,956.8279226,TRUE
estPtIFG_2615_a,estPtIFG_2615_a,ESTP,11,37.5,NA,NA,NA,75,1.971608833,147.8706625,147.8706625,TRUE
PtTX3001,PtTX3001,SSR,11,38.6,NA,NA,NA,84,1.995475113,167.6199095,167.6199095,TRUE
PtSIFG_0592,PtSIFG_0592,SSR,11,44,75,3.947368421,296.0526316,85,1.967056902,167.1998366,463.2524682,TRUE
PtSIFG_4282,PtSIFG_4282,SSR,11,47,75,3.919860627,293.989547,NA,NA,NA,293.989547,TRUE
PtIFG_1916_1,PtIFG_1916_1,RFLP,11,48.4,NA,NA,NA,166,1.998839402,331.8073408,331.8073408,TRUE
NZPR0599,NZPR0599,SSR,11,51.1,74,7.947750363,588.1335269,NA,NA,NA,588.1335269,TRUE
PtSIFG_0564,PtSIFG_0564,SSR,11,52.3,NA,NA,NA,84,3.995469989,335.619479,335.619479,TRUE
PtIFG_2963_1,PtIFG_2963_1,RFLP,11,53.1,NA,NA,NA,162,1.997260274,323.5561644,323.5561644,TRUE
PtTX4215,PtTX4215,SSR,11,54,88,3.983539095,350.5514403,NA,NA,NA,350.5514403,TRUE
PtRIP_0560,PtRIP_0560,SSR,11,67.7,75,3.737541528,280.3156146,85,1.986527358,168.8548254,449.17044,TRUE
PtIFG_719_3,PtIFG_719_3,RFLP,11,68.1,NA,NA,NA,168,1.999716593,335.9523877,335.9523877,TRUE
PtIFG_653_3,PtIFG_653_3,RFLP,11,80.7,NA,NA,NA,169,1.969588304,332.8604234,332.8604234,TRUE
PtSIFG_1018,PtSIFG_1018,SSR,11,85,NA,NA,NA,85,3.869844671,328.936797,328.936797,TRUE
estPtIFG_1750_a,estPtIFG_1750_a,ESTP,11,86.2,88,1.995876289,175.6371134,NA,NA,NA,175.6371134,TRUE
estPtIFG_COMT_2_a,estPtIFG_COMT_2_a,ESTP,11,89.3,NA,NA,NA,88,7.197026022,633.33829,633.33829,TRUE
PtRIP_0106,PtRIP_0106,SSR,11,90.1,75,3.98089172,298.566879,NA,NA,NA,298.566879,TRUE
PtTX3117,PtTX3117,SSR,11,92.2,96,1.999132321,191.9167028,141,1.983142145,279.6230424,471.5397452,TRUE
PtIFG_2197_1,PtIFG_2197_1,RFLP,11,95.7,NA,NA,NA,170,1.99751175,339.5769975,339.5769975,TRUE
PtRIP_9138,PtRIP_9138,SSR,12,0,NA,NA,NA,85,1.967056902,167.1998366,167.1998366,FALSE
PtSIFG_4447,PtSIFG_4447,SSR,12,2.7,75,1.991150442,149.3362832,85,3.907517577,332.1389941,481.4752773,FALSE
PtRIP_1023,PtRIP_1023,SSR,12,4,75,3.752501668,281.4376251,NA,NA,NA,281.4376251,FALSE
PtSIFG_0424,PtSIFG_0424,SSR,12,8.5,75,1.991150442,149.3362832,85,1.99751175,169.7884988,319.124782,FALSE
PtRIP_0117,PtRIP_0117,SSR,12,10,NA,NA,NA,85,3.873994638,329.2895442,329.2895442,FALSE
PtRIP_0860,PtRIP_0860,SSR,12,16,75,1.999644508,149.9733381,NA,NA,NA,149.9733381,FALSE
PtSIFG_0237,PtSIFG_0237,SSR,12,22.4,75,3.925331472,294.3998604,85,1.999723222,169.9764738,464.3763342,FALSE
PtSIFG_4304,PtSIFG_4304,SSR,12,25.8,75,3.947368421,296.0526316,85,1.999723222,169.9764738,466.0291054,FALSE
PtSIFG_0596,PtSIFG_0596,SSR,12,28,75,1.999644508,149.9733381,NA,NA,NA,149.9733381,FALSE
PtRIP_0905,PtRIP_0905,SSR,12,33.2,74,3.985443959,294.922853,NA,NA,NA,294.922853,FALSE
PtTX3013,PtTX3013,SSR,12,40.4,96,1.986206897,190.6758621,NA,NA,NA,190.6758621,FALSE
estPtIFG_8542_a,estPtIFG_8542_a,ESTP,12,42.9,76,3.939972715,299.4379263,NA,NA,NA,299.4379263,FALSE
PtRIP_0079,PtRIP_0079,SSR,12,43.5,NA,NA,NA,85,3.625188159,308.1409935,308.1409935,FALSE
PtSIFG_0126,PtSIFG_0126,SSR,12,44.3,NA,NA,NA,84,1.972051425,165.6523197,165.6523197,FALSE
estPtIFG_674_a,estPtIFG_674_a,ESTP,12,47.4,NA,NA,NA,80,1.98019802,158.4158416,158.4158416,FALSE
PtRIP_1036,PtRIP_1036,SSR,12,51.9,75,3.865979381,289.9484536,84,3.70977918,311.6214511,601.5699047,FALSE
PtIFG_2723_1,PtIFG_2723_1,RFLP,12,60.5,NA,NA,NA,165,1.983606557,327.295082,327.295082,FALSE
estPtIFG_8565_a,estPtIFG_8565_a,ESTP,12,71.8,91,1.999758512,181.9780246,NA,NA,NA,181.9780246,FALSE
NZPR0102c,NZPR0102c,SSR,12,73,74,3.91702432,289.8597997,85,3.903295516,331.7801189,621.6399186,FALSE
PtSIFG_0174,PtSIFG_0174,SSR,12,81,75,3.975265018,298.1448763,72,1.975609756,142.2439024,440.3887787,FALSE
PtSIFG_1065,PtSIFG_1065,SSR,12,81.4,NA,NA,NA,85,8.117977528,690.0280899,690.0280899,FALSE
estPtIFG_SB32b_a,estPtIFG_SB32b_a,ESTP,12,85,NA,NA,NA,87,1.968530559,171.2621586,171.2621586,FALSE
PtIFG_3012_2,PtIFG_3012_2,RFLP,12,86.7,NA,NA,NA,167,3.852603951,643.3848598,643.3848598,FALSE
PtIFG_653_2,PtIFG_653_2,RFLP,12,89,NA,NA,NA,166,3.819794843,634.085944,634.085944,FALSE
PtTX2080,PtTX2080,SSR,12,89.1,75,1.991150442,149.3362832,NA,NA,NA,149.3362832,FALSE
NZPR0274,NZPR0274,SSR,12,92.1,NA,NA,NA,92,3.75177305,345.1631206,345.1631206,FALSE
PtSIFG_0561,PtSIFG_0561,SSR,12,93.8,75,1.982728234,148.7046176,85,8.285550459,704.271789,852.9764066,FALSE
