# Supplementary material for: A Consensus Genetic Map for Pinus taeda and Pinus elliottii and Extent of Linkage Disequilibrium in Two Genotype-Phenotype Discovery Populations of Pinus taeda
Source: G3 (Bethesda). 2015 Jun 11;5(8):1685–94. doi: 10.1534/g3.115.019588 (PMC4528325; doi:10.1534/g3.115.019588)
Supplement: Supporting Information [file supp_g3.115.019588_FileS2.txt]

#File S2: qtl-base2 linkage map with genotypic information content
#Legend: MergeMarkerID - gene identifier of marker used in input maps to allow consensus map merging, OriginalMarkerID - original identifier for the marker allele mapped in Martinez-Garcia et al. (2013), type - marker type (RFLP - restriction fragment length polymorphism, SNP- single nucleotide polymorphism, ESTP- expressed sequence tag polymorphism), N_SNPs_per_gene - number of SNP markers genotyped in the gene, LG - linkage group, position_cM - centiMorgan position, GIC_base1 - genotype information content of the first cohort of BASE, GIC_base2 - genotype information content of the second cohort of BASE, GIC_qtl1 - genotype information content of the first cohort of QTL, GIC_qtl2 - genotype information content of the second cohort of QTL, GIC_sum - sum of GIC over populations and cohorts,  select - indicator of whether marker was selected for consensus map,,,,,,,,,,,
#
MergeMarkerID,OriginalMarkerID,type,N_SNPs_per_gene,LG,position_cM,GIC_base1,GIC_base2,GIC_qtl1,GIC_qtl2,GIC_sum,select
0_14875,0_14875_01_457,SNP,2,1,0,NA,NA,147.9989328,NA,148,FALSE
0_17009,0_17009_02_640,SNP,2,1,1.37,181.8024125,NA,NA,NA,182,FALSE
0_18789,0_18789_01_226,SNP,2,1,2.34,NA,NA,213.3658537,613.6809476,827,FALSE
CL343Contig1,CL343Contig1_01_134,SNP,1,1,2.45,NA,NA,148.3027027,NA,148,TRUE
0_6605,0_6605_01_537,SNP,1,1,2.57,183.2207059,NA,NA,NA,183,TRUE
0_13608,0_13608_01_303,SNP,1,1,2.97,182.619137,NA,174.2815822,NA,357,TRUE
0_17009,0_17009_02_198,SNP,2,1,2.98,NA,219.7094751,NA,NA,220,TRUE
PtIFG_2530_2,rflpPita_IFG_2530_2,RFLP,1,1,3.16,NA,NA,325.4918583,NA,325,TRUE
UMN_822,UMN_822_01_99,SNP,1,1,3.4,NA,NA,186.8317298,NA,187,TRUE
2_5829,2_5829_01_167,SNP,1,1,3.48,180.9219331,218.842486,NA,NA,400,TRUE
UMN_4478,UMN_4478_02_28,SNP,1,1,3.57,NA,NA,190.9111562,NA,191,TRUE
2_5895,2_5895_02_693,SNP,1,1,3.86,182.619137,NA,NA,NA,183,TRUE
0_18789,0_18789_01_316,SNP,2,1,3.86,182.619137,220,209.3173989,609.2872665,1221,TRUE
0_2615,0_2615_02_190,SNP,1,1,3.87,NA,NA,189.0461538,NA,189,TRUE
0_15011,0_15011_02_197,SNP,1,1,3.88,NA,NA,175.7473481,NA,176,TRUE
0_2689,0_2689_01_305,SNP,1,1,3.89,NA,NA,201.9504488,577.2544379,779,TRUE
PtIFG_2899_4,rflpPita_IFG_2899_4,RFLP,1,1,3.91,NA,NA,329.9878792,NA,330,TRUE
0_6869,0_6869_01_53,SNP,1,1,3.91,NA,NA,216.4931685,595.5949957,812,TRUE
0_14875,0_14875_01_63,SNP,2,1,4.4,180.2370246,220,NA,NA,400,TRUE
CL960Contig2,CL960Contig2_03_64,SNP,1,1,4.73,178.36,201.7218017,NA,NA,380,TRUE
0_13219,0_13219_01_470,SNP,1,1,4.89,NA,220,NA,NA,220,TRUE
CL4776Contig1,CL4776Contig1_03_330,SNP,1,1,5.16,NA,219.3473962,NA,NA,219,TRUE
0_12428,0_12428_01_243,SNP,1,1,5.49,NA,NA,203.1907514,611.7647963,815,TRUE
CL1912Contig1,CL1912Contig1_01_701,SNP,1,1,5.91,NA,NA,175.3218105,NA,175,TRUE
CL4371Contig1,CL4371Contig1_02_244,SNP,1,1,6.68,NA,NA,193.3852721,NA,193,TRUE
2_3502,2_3502_02_310,SNP,1,1,7.83,NA,219.9272968,197.4283642,612.9009935,1030,TRUE
0_3122,0_3122_02_491,SNP,1,1,7.85,NA,NA,178.588927,NA,179,TRUE
0_14614,0_14614_01_530,SNP,1,1,8.02,174.0712329,218.0592802,196.9754977,543.3680598,1132,TRUE
0_17343,0_17343_02_417,SNP,1,1,8.41,176.8558952,NA,164.827616,NA,342,TRUE
2_6100,2_6100_01_49,SNP,3,1,8.68,182.619137,NA,177.804878,NA,360,FALSE
2_6100,2_6100_02_106,SNP,3,1,9.03,NA,NA,226.1524164,607.8947551,834,TRUE
2_6409,2_6409_01_60,SNP,1,1,9.44,168.1152477,217.9816529,NA,NA,386,TRUE
PtIFG_1916_3,rflpPita_IFG_1916_3,RFLP,1,1,10.67,NA,NA,337.044131,NA,337,TRUE
0_5239,0_5239_02_321,SNP,1,1,12.69,181.4522032,218.1967213,213.4239401,607.8947551,1221,TRUE
2_6100,2_6100_02_399,SNP,3,1,12.9,177.2162039,219.9272968,NA,NA,397,FALSE
CL745Contig1,CL745Contig1_03_203,SNP,1,1,14.46,NA,NA,225.0813971,613.9934854,839,TRUE
UMN_2867,UMN_2867_01_361,SNP,2,1,14.48,NA,NA,186.5075049,NA,187,FALSE
UMN_2867,UMN_2867_01_289,SNP,2,1,14.67,NA,NA,201.1895221,611.9738573,813,TRUE
0_11475,0_11475_02_179,SNP,1,1,17.74,168.7151194,NA,NA,NA,169,TRUE
PtIFG_2697_A,rflpPita_IFG_2697_A,RFLP,1,1,17.9,276.5190793,NA,628.6008435,NA,905,TRUE
UMN_1409,UMN_1409_01_323,SNP,1,1,18.43,NA,NA,179.2035398,NA,179,TRUE
UMN_819,UMN_819_01_44,SNP,1,1,18.8,NA,NA,192.08,NA,192,TRUE
0_13835,0_13835_01_341,SNP,1,1,18.83,NA,NA,190.9111562,NA,191,TRUE
CL317Contig2,CL317Contig2_05_323,SNP,1,1,22.67,NA,NA,216.7267408,612.9009935,830,TRUE
0_18258,0_18258_02_276,SNP,1,1,23.75,NA,NA,184.0133111,NA,184,TRUE
UMN_2913,UMN_2913_01_584,SNP,3,1,24.68,NA,NA,189.6035455,NA,190,FALSE
0_6709,0_6709_02_239,SNP,3,1,25.34,NA,210.8855761,206.0627418,608.8938129,1026,TRUE
0_6709,0_6709_02_588,SNP,3,1,25.39,NA,NA,193.9802143,NA,194,FALSE
UMN_2913,UMN_2913_01_32,SNP,3,1,25.83,NA,218.1967213,NA,NA,218,TRUE
0_6709,0_6709_02_514,SNP,3,1,25.83,NA,218.1967213,NA,NA,218,FALSE
PtIFG_2006_A,rflpPita_IFG_2006_A,RFLP,1,1,26.22,NA,NA,338.6529631,240.0163934,579,TRUE
CL1400Contig1,CL1400Contig1_02_144,SNP,1,1,27.01,NA,NA,185.3143147,NA,185,TRUE
0_7619,0_7619_01_202,SNP,1,1,27.4,NA,209.444885,NA,NA,209,TRUE
CL14Contig4,CL14Contig4_03_193,SNP,1,1,27.64,176.1657049,NA,177.7979823,NA,354,TRUE
UMN_2913,UMN_2913_01_118,SNP,3,1,27.92,NA,NA,179.6451454,NA,180,FALSE
0_12488,0_12488_01_289,SNP,1,1,28.09,NA,NA,147.8706625,NA,148,TRUE
0_16546,0_16546_01_159,SNP,1,1,29.1,NA,NA,197.0150254,NA,197,TRUE
UMN_CL58Contig1,UMN_CL58Contig1_03_174,SNP,1,1,30.24,NA,NA,177.9775309,NA,178,TRUE
CL229Contig1,CL229Contig1_03_72,SNP,1,1,30.97,NA,NA,169.7884988,NA,170,TRUE
0_16257,0_16257_01_273,SNP,2,1,32.05,NA,218.1967213,NA,NA,218,FALSE
estPtIFG_9053_a,estPita_IFG_9053_A,EST,1,1,32.55,172.1576471,NA,320.8700377,NA,493,TRUE
estPtIFG_20G2_a,estPita_IFG_20G2_A,EST,1,1,32.57,NA,NA,161.7780822,NA,162,TRUE
0_16257,0_16257_01_349,SNP,2,1,33.07,181.4522032,218.1967213,222.2895541,611.5281419,1233,TRUE
CL1079Contig1,CL1079Contig1_03_87,SNP,1,1,33.56,181.8024125,218.842486,NA,NA,401,TRUE
0_5898,0_5898_01_51,SNP,1,1,33.65,164.64,216.5238254,211.7299363,604.5100853,1197,TRUE
2_792,2_792_01_319,SNP,1,1,34.15,NA,NA,221.1919976,613.2127371,834,TRUE
CL1198Contig1,CL1198Contig1_04_129,SNP,1,1,34.75,178.5981651,220,225.4,613.2502686,1237,TRUE
2_3444,2_3444_01_51,SNP,1,1,35.27,183.2207059,152.2749814,215.4542332,591.9729742,1143,TRUE
PtIFG_1D9_1,rflpPita_IFG_1D9_1,RFLP,1,1,36.67,NA,NA,85.58342304,741.3221857,827,TRUE
CL4033Contig1,CL4033Contig1_03_434,SNP,1,1,37.63,166.2456874,219.7094751,NA,NA,386,TRUE
0_15329,0_15329_01_71,SNP,1,1,38.29,NA,NA,196.3770492,NA,196,TRUE
0_12074,0_12074_01_411,SNP,2,1,38.5,181.8024125,NA,162.9986127,NA,345,FALSE
CL2342Contig1,CL2342Contig1_01_407,SNP,1,1,38.66,NA,NA,162,NA,162,TRUE
0_12074,0_12074_01_66,SNP,2,1,38.97,175.6371134,219.7094751,187.7579618,601.8339329,1185,TRUE
0_4676,0_4676_02_137,SNP,1,1,39.1,NA,219.3473962,210.1621622,613.4727658,1043,TRUE
CL3319Contig1,CL3319Contig1_04_195,SNP,1,1,39.75,181.9780246,219.7094751,NA,NA,402,TRUE
2_4841,2_4841_01_72,SNP,1,1,41.23,180,NA,177.4399698,NA,357,TRUE
estPtIFG_8537_a,estPita_IFG_8537_A,EST,1,1,41.6,NA,NA,176.8558952,NA,177,TRUE
0_9482,0_9482_01_348,SNP,1,1,42.22,NA,NA,179.2035398,NA,179,TRUE
0_18284,0_18284_01_761,SNP,3,1,43.56,NA,NA,192.9949249,NA,193,FALSE
0_18284,0_18284_01_72,SNP,3,1,43.58,NA,NA,219.8410223,607.7632501,828,TRUE
0_18284,0_18284_01_512,SNP,3,1,43.68,NA,NA,208.8381963,613.6809476,823,FALSE
2_3447,2_3447_02_516,SNP,2,1,44.24,178.9553903,217.9092423,162.9986127,NA,560,TRUE
2_3447,2_3447_02_175,SNP,2,1,45.43,184,217.9816529,NA,NA,402,FALSE
0_15417,0_15417_01_138,SNP,1,1,46.67,NA,NA,135.1724138,NA,135,TRUE
CL1310Contig1,CL1310Contig1_01_180,SNP,1,1,47.6,NA,NA,NA,NA,NA,TRUE
2_3494,2_3494_01_196,SNP,1,1,48.59,181.4522032,NA,158.7136659,NA,340,TRUE
PtIFG_2530_A,estPita_IFG_1576_A,EST,1,1,52.27,NA,NA,307.8345871,NA,308,TRUE
CL3492Contig1,CL3492Contig1_02_188,SNP,1,1,52.85,NA,NA,190.9661484,NA,191,TRUE
0_11034,0_11034_01_396,SNP,1,1,53.34,184,219.9272968,NA,NA,404,TRUE
PtIFG_2253_A,rflpPita_IFG_2253_A,RFLP,1,1,54.12,NA,NA,95.83362218,NA,96,TRUE
0_1302,0_1302_01_39,SNP,1,1,54.25,NA,NA,222.4540541,613.2127371,836,TRUE
2_9199,2_9199_01_495,SNP,2,1,54.3,179.6451454,NA,175.1856041,NA,355,FALSE
2_6033,2_6033_01_208,SNP,2,1,54.46,NA,160.9150879,NA,NA,161,FALSE
0_13063,0_13063_02_374,SNP,1,1,54.61,NA,217.9055598,NA,NA,218,TRUE
0_11588,0_11588_02_153,SNP,2,1,55.22,NA,NA,215.9259513,612.9009935,829,FALSE
0_11588,0_11588_02_103,SNP,2,1,55.3,170.1966717,217.1094891,208.3652904,612.9009935,1209,TRUE
0_4255,0_4255_01_197,SNP,2,1,55.48,NA,219.7094751,NA,NA,220,FALSE
0_4255,0_4255_01_292,SNP,2,1,55.49,NA,219.7094751,216,612.9009935,1049,TRUE
UMN_2993,UMN_2993_01_167,SNP,1,1,55.64,183.6528302,219.7094751,206.0945401,610.7216301,1220,TRUE
UMN_7192,UMN_7192_01_174,SNP,1,1,56.02,NA,NA,193.1046368,NA,193,TRUE
UMN_557,UMN_557_01_232,SNP,1,1,56.04,NA,NA,NA,NA,NA,TRUE
0_7494,0_7494_02_313,SNP,1,1,56.77,NA,NA,197.522252,NA,198,TRUE
CL3817Contig1,CL3817Contig1_05_296,SNP,1,1,57.2,NA,NA,173.0769231,NA,173,TRUE
2_9199,2_9199_01_52,SNP,2,1,57.31,NA,217.9816529,189.7046836,607.7632501,1015,TRUE
PtIFG_1576_1,rflpPita_IFG_1576_1,RFLP,1,1,59.45,NA,NA,340.5906273,NA,341,TRUE
0_12133,0_12133_02_127,SNP,2,1,60.28,NA,NA,207.394139,613.6809476,821,TRUE
2_6033,2_6033_01_357,SNP,2,1,60.85,NA,NA,218.0186514,613.6809476,832,TRUE
2_5499,2_5499_01_564,SNP,1,1,61.25,NA,NA,153.340405,562.6133467,716,TRUE
UMN_3450,UMN_3450_01_333,SNP,3,1,61.5,NA,217.7013699,NA,NA,218,FALSE
0_12133,0_12133_02_427,SNP,2,1,62.86,NA,NA,165.9759071,NA,166,FALSE
UMN_3450,UMN_3450_01_72,SNP,3,1,64.07,NA,NA,214.2627173,597.9933111,812,TRUE
UMN_3450,UMN_3450_01_409,SNP,3,1,66.17,NA,NA,174.4853997,NA,174,FALSE
0_3552,0_3552_01_66,SNP,1,1,67.69,183.9130846,208.4683955,NA,NA,392,TRUE
UMN_1142,UMN_1142_01_250,SNP,1,1,68.52,NA,NA,159.6009975,NA,160,TRUE
0_4265,0_4265_02_56,SNP,2,1,69.67,NA,NA,207.4585944,610.7216301,818,TRUE
2_6499,2_6499_01_174,SNP,1,1,69.69,NA,209.0707965,NA,NA,209,TRUE
2_3824,2_3824_01_433,SNP,2,1,69.73,NA,217.4126103,NA,NA,217,FALSE
2_9822,2_9822_02_132,SNP,1,1,69.99,181.8024125,218.1967213,NA,NA,400,TRUE
0_3046,0_3046_01_359,SNP,1,1,70.15,157.605985,185.7790974,NA,NA,343,TRUE
2_3824,2_3824_01_343,SNP,2,1,71.05,183.9130846,217.4126103,NA,NA,401,TRUE
CL77Contig1,CL77Contig1_04_124,SNP,1,1,71.46,NA,NA,174.4853997,NA,174,TRUE
0_4265,0_4265_02_53,SNP,2,1,71.79,NA,NA,172.8808086,NA,173,FALSE
CL1894Contig1,CL1894Contig1_03_38,SNP,1,1,75.9,NA,NA,170.368,NA,170,TRUE
CL3054Contig1,CL3054Contig1_01_82,SNP,1,1,77.44,NA,NA,223.7146497,613.9934854,838,TRUE
2_3884,2_3884_02_413,SNP,1,1,77.8,177.7979823,196.4348904,NA,NA,374,TRUE
2_3934,2_3934_01_408,SNP,3,1,78.18,NA,217.1046102,NA,NA,217,TRUE
0_18264,0_18264_01_553,SNP,1,1,79,NA,215.8021996,NA,NA,216,TRUE
0_6817,0_6817_01_157,SNP,1,1,79.03,183.9130846,218.1967213,NA,NA,402,TRUE
0_8304,0_8304_02_414,SNP,1,1,81.83,183.2207059,215.3353846,191.9167028,NA,590,TRUE
0_4344,0_4344_01_309,SNP,2,1,81.84,NA,218.842486,NA,NA,219,FALSE
0_15713,0_15713_01_86,SNP,1,1,82.77,183.2207059,218.1967213,NA,NA,401,TRUE
0_4344,0_4344_01_218,SNP,2,1,83.22,NA,NA,229.8435847,613.2127371,843,TRUE
0_13957,0_13957_02_302,SNP,1,1,84.26,183.6528302,218.1967213,226.8826953,612.1230193,1241,TRUE
PtIFG_658_A,rflpPita_IFG_658_A,RFLP,1,1,84.89,NA,NA,337.9881661,NA,338,TRUE
estPtIFG_2053_b,estPita_IFG_2053_b,EST,1,1,85.4,NA,NA,61.93555094,NA,62,TRUE
2_3934,2_3934_01_32,SNP,3,1,86.44,NA,NA,175.9091378,NA,176,FALSE
2_3934,2_3934_01_33,SNP,3,1,87.62,183.6528302,NA,NA,NA,184,FALSE
UMN_2731,UMN_2731_01_297,SNP,1,1,89.75,176.8558952,219.9272968,NA,NA,397,TRUE
CL342Contig1,CL342Contig1_04_165,SNP,2,1,90.63,182.619137,220,NA,NA,403,TRUE
CL342Contig1,CL342Contig1_04_111,SNP,2,1,90.63,NA,220,NA,NA,220,FALSE
0_11794,0_11794_01_53,SNP,1,1,90.63,181.8514713,220,NA,NA,402,TRUE
0_2366,0_2366_01_415,SNP,3,1,91.01,NA,218.1967213,210.799292,609.8361096,1039,FALSE
0_2366,0_2366_01_572,SNP,3,1,91.02,183.6528302,218.1967213,227.7196434,611.7647963,1241,TRUE
0_2366,0_2366_01_98,SNP,3,1,91.03,181.8024125,218.1967213,223.3589825,613.6809476,1237,FALSE
0_14052,0_14052_01_530,SNP,1,1,91.94,NA,217.4126103,NA,NA,217,TRUE
0_10712,0_10712_02_123,SNP,1,1,91.97,167.6199095,NA,177.2123894,NA,345,TRUE
2_4150,2_4150_02_20,SNP,1,1,96.08,NA,NA,180.9294118,NA,181,TRUE
UMN_6077,UMN_6077_01_24,SNP,1,1,96.52,184,213.5337284,NA,NA,398,TRUE
0_16213,0_16213_01_477,SNP,3,1,96.53,179.911155,218.842486,NA,NA,399,FALSE
0_16213,0_16213_01_216,SNP,3,1,98.17,NA,219.9272968,NA,NA,220,FALSE
CL199Contig3,CL199Contig3_02_149,SNP,1,1,99.12,NA,NA,171.6287102,NA,172,TRUE
0_14744,0_14744_01_155,SNP,1,1,99.62,172,NA,168.6065574,NA,341,TRUE
PtIFG_2441_1,rflpPita_IFG_2441_1,RFLP,1,1,100.21,155.9756406,NA,91.96014172,NA,248,TRUE
UMN_4702,UMN_4702_01_557,SNP,1,1,100.36,NA,NA,177.9775309,NA,178,TRUE
2_6731,2_6731_01_215,SNP,1,1,100.38,NA,217.4378223,NA,NA,217,TRUE
UMN_7016,UMN_7016_02_75,SNP,2,1,100.71,NA,NA,192.9949249,NA,193,FALSE
CL3508Contig1,CL3508Contig1_02_211,SNP,2,1,100.91,181.8024125,219.3473962,NA,NA,401,TRUE
CL998Contig1,CL998Contig1_04_168,SNP,1,1,100.91,183.9130846,219.3473962,NA,NA,403,TRUE
0_11003,0_11003_02_50,SNP,1,1,100.96,NA,NA,192.3441517,NA,192,TRUE
0_16213,0_16213_01_311,SNP,3,1,101.09,NA,NA,211.3610738,610.3313594,822,TRUE
UMN_7016,UMN_7016_02_141,SNP,2,1,101.38,NA,NA,153.8343214,591.7568567,746,TRUE
PtIFG_975_2,rflpPita_IFG_975_2,RFLP,1,1,101.49,NA,NA,674.0411954,NA,674,TRUE
UMN_CL290Contig1,UMN_CL290Contig1_08_336,SNP,1,1,101.49,NA,NA,196,NA,196,TRUE
2_9100,2_9100_01_505,SNP,1,1,101.5,NA,NA,193.9793836,NA,194,TRUE
2_3279,2_3279_01_318,SNP,1,1,101.5,NA,217.8349874,NA,NA,218,TRUE
CL199Contig1,CL199Contig1_06_148,SNP,1,1,101.63,NA,NA,175.6371134,NA,176,TRUE
UMN_2001,UMN_2001_01_235,SNP,1,1,102.88,NA,NA,163.6106825,NA,164,TRUE
UMN_1023,UMN_1023_01_134,SNP,1,1,103.2,NA,NA,212.4966175,609.9409893,822,TRUE
2_2559,2_2559_01_303,SNP,1,1,103.32,173.9770145,219.9272968,191.9167028,NA,586,TRUE
PtIFG_2882_1,rflpPita_IFG_2882_1,RFLP,1,1,103.74,NA,NA,657.4153492,NA,657,TRUE
CL3508Contig1,CL3508Contig1_02_100,SNP,2,1,104.08,NA,171.0717367,NA,NA,171,FALSE
PtIFG_2897_A,rflpPita_IFG_2897_A,RFLP,1,1,104.71,NA,NA,339.2487226,NA,339,TRUE
0_1722,0_1722_01_260,SNP,1,1,105.21,NA,198.7281399,185.3312303,567.4095619,951,TRUE
CL358Contig2,CL358Contig2_01_76,SNP,1,1,105.69,NA,NA,176.8558952,NA,177,TRUE
PtIFG_2931_A,rflpPita_IFG_2931_A,RFLP,1,1,105.94,175.7473481,NA,331.9882386,268.9154098,777,TRUE
UMN_828,UMN_828_01_73,SNP,1,1,106.55,NA,NA,189.0461538,NA,189,TRUE
0_3964,0_3964_01_453,SNP,1,1,106.68,NA,NA,177.804878,NA,178,TRUE
PtIFG_2393_1,rflpPita_IFG_2393_1,RFLP,1,1,107.15,NA,NA,662.750103,NA,663,TRUE
CL2037Contig1,CL2037Contig1_03_241,SNP,1,1,107.84,NA,NA,219.8136499,613.0930576,833,TRUE
0_9449,0_9449_02_290,SNP,1,1,111.2,NA,NA,164.0708752,NA,164,TRUE
2_10215,2_10215_01_53,SNP,1,1,111.4,NA,NA,177.804878,NA,178,TRUE
0_1145,0_1145_01_361,SNP,1,1,111.67,NA,NA,190.5769472,NA,191,TRUE
CL5Contig4,CL5Contig4_05_124,SNP,1,1,112.19,183.9130846,217.9816529,NA,NA,402,TRUE
PtIFG_1636_6,rflpPita_IFG_1636_6,RFLP,1,1,114.07,NA,NA,331.566831,NA,332,TRUE
0_14824,0_14824_01_185,SNP,1,1,114.36,181.4522032,219.9272968,219.52,607.5792388,1228,TRUE
0_18435,0_18435_01_458,SNP,1,1,115.31,NA,NA,175.6371134,NA,176,TRUE
2_4563,2_4563_02_254,SNP,1,1,118.69,NA,NA,177.804878,NA,178,TRUE
PtIFG_851_1,rflpPita_IFG_851_1,RFLP,1,1,123.32,NA,NA,333.0327494,NA,333,TRUE
CL3421Contig1,CL3421Contig1_03_57,SNP,1,2,0,NA,219.9272968,NA,NA,220,TRUE
CL1926Contig1,CL1926Contig1_03_77,SNP,1,2,5.85,170.5243968,NA,NA,NA,171,TRUE
0_1682,0_1682_01_580,SNP,1,2,8.8,183.9130846,219.3473962,208.3652904,610.5729811,1222,TRUE
2_9455,2_9455_01_122,SNP,2,2,12.6,NA,NA,195.2680498,NA,195,FALSE
CL133Contig2,CL133Contig2_06_75,SNP,1,2,13.68,181.9780246,NA,177.4399698,NA,359,TRUE
0_1078,0_1078_01_483,SNP,1,2,13.75,181.8514713,NA,NA,NA,182,TRUE
2_9455,2_9455_01_443,SNP,2,2,15.3,NA,NA,215.3353846,611.5819851,827,TRUE
0_4924,0_4924_01_230,SNP,1,2,15.5,177.4399698,NA,175.9091378,NA,353,TRUE
0_14991,0_14991_01_174,SNP,1,2,15.64,NA,NA,226.874852,612.1107692,839,TRUE
0_16390,0_16390_01_121,SNP,1,2,15.66,173.0769231,208.6206897,NA,NA,382,TRUE
CL4553Contig1,CL4553Contig1_01_93,SNP,1,2,15.91,NA,219.3473962,212,603.960396,1035,TRUE
2_3141,2_3141_01_131,SNP,1,2,16.29,182.619137,NA,159.6009975,NA,342,TRUE
CL193Contig1,CL193Contig1_03_104,SNP,1,2,16.32,176.1909814,212.7055703,209.8287113,608.8528687,1208,TRUE
UMN_5166,UMN_5166_01_35,SNP,1,2,17.12,180.3944954,NA,179.8531811,NA,360,TRUE
2_9087,2_9087_01_114,SNP,1,2,17.21,NA,NA,192.9949249,NA,193,TRUE
UMN_2378,UMN_2378_01_410,SNP,1,2,17.77,181.8024125,216.4931685,NA,NA,398,TRUE
CL1566Contig1,CL1566Contig1_03_200,SNP,1,2,18.69,NA,NA,194.7731597,NA,195,TRUE
0_13929,0_13929_02_332,SNP,1,2,21.95,NA,NA,211.9245552,606.320442,818,TRUE
CL352Contig1,CL352Contig1_03_122,SNP,1,2,21.99,NA,NA,179.2035398,NA,179,TRUE
2_5026,2_5026_01_268,SNP,1,2,22.56,NA,NA,191.9167028,NA,192,TRUE
0_16524,0_16524_02_57,SNP,1,2,22.58,NA,NA,228.223176,612,840,TRUE
0_12862,0_12862_01_220,SNP,1,2,22.93,NA,NA,167.501648,555.9712245,723,TRUE
0_15958,0_15958_01_145,SNP,1,2,23.24,NA,NA,197.9431361,NA,198,TRUE
2_8397,2_8397_02_115,SNP,1,2,24.31,NA,205.2671533,NA,NA,205,TRUE
UMN_6063,UMN_6063_01_143,SNP,1,2,26.07,152.0497462,NA,159.3549133,NA,311,TRUE
0_15611,0_15611_01_161,SNP,1,2,27.39,NA,207.6927622,NA,NA,208,TRUE
UMN_4296,UMN_4296_01_314,SNP,1,2,28.07,138.6714452,NA,NA,NA,139,TRUE
estPtIFG_8569_a,estPita_IFG_8569_A,EST,1,2,30.67,179.2035398,NA,332.186633,NA,511,TRUE
2_5345,2_5345_01_159,SNP,1,2,31.25,125.1310345,NA,142.1554404,NA,267,TRUE
2_6168,2_6168_01_379,SNP,1,2,36.64,NA,213.9482901,NA,NA,214,TRUE
CL1020Contig1,CL1020Contig1_05_61,SNP,1,2,37.5,183.9130846,NA,NA,NA,184,TRUE
0_7496,0_7496_01_373,SNP,1,2,38.68,NA,NA,195.5853659,NA,196,TRUE
CL1989Contig1,CL1989Contig1_01_345,SNP,1,2,39.18,NA,NA,188.0017,NA,188,TRUE
CL3466Contig1,CL3466Contig1_01_91,SNP,1,2,39.23,NA,NA,220.5538462,612.9009935,833,TRUE
0_1675,0_1675_01_136,SNP,1,2,39.44,NA,NA,193.9802143,NA,194,TRUE
0_3203,0_3203_01_231,SNP,1,2,40.36,103.3882353,153.1397753,187.2371506,NA,444,TRUE
0_5786,0_5786_01_272,SNP,1,2,42.24,NA,214.2627173,NA,NA,214,TRUE
PtIFG_1A7_A,rflpPita_IFG_1A7_A,RFLP,1,2,42.6,NA,NA,661.982055,668.6681223,1331,TRUE
2_8346,2_8346_02_348,SNP,1,2,47.74,NA,219.1948765,212.4966175,613.4727658,1045,TRUE
PtIFG_2564_A,rflpPita_IFG_2564_A,RFLP,1,2,48.61,NA,NA,341.7078521,NA,342,TRUE
0_4441,0_4441_01_198,SNP,1,2,49.85,146.2902527,NA,NA,NA,146,TRUE
CL3367Contig1,CL3367Contig1_01_189,SNP,1,2,50.42,182.619137,218.1967213,210.8244804,597.8668151,1210,TRUE
PtIFG_2536_1,rflpPita_IFG_2536_1,RFLP,1,2,51.7,NA,NA,652.6996153,NA,653,TRUE
0_886,0_886_02_324,SNP,1,2,51.93,180.9294118,NA,175.8381503,NA,357,TRUE
0_4492,0_4492_01_45,SNP,1,2,52.27,183.2207059,218.1967213,NA,NA,401,TRUE
CL1027Contig1,CL1027Contig1_04_35,SNP,2,2,53.17,183.9130846,NA,176.5033557,NA,360,FALSE
CL1027Contig1,CL1027Contig1_04_408,SNP,2,2,53.87,NA,217.1046102,209.4040268,611.9673948,1038,TRUE
UMN_CL78Contig1,UMN_CL78Contig1_01_192,SNP,1,2,55.02,NA,NA,176.9056462,NA,177,TRUE
2_2119,2_2119_01_61,SNP,1,2,59.57,NA,NA,173.4271794,NA,173,TRUE
2_6391,2_6391_02_394,SNP,1,2,62.61,177.1857512,214.2627173,NA,NA,391,TRUE
CL298Contig1,CL298Contig1_01_87,SNP,1,2,62.65,177.4399698,NA,NA,NA,177,TRUE
0_12282,0_12282_02_216,SNP,1,2,63.49,NA,212.96,NA,NA,213,TRUE
0_3671,0_3671_02_181,SNP,2,2,64.19,NA,NA,195.2680498,NA,195,FALSE
0_15938,0_15938_01_294,SNP,1,2,64.51,178.5981651,208.7073328,NA,NA,387,TRUE
UMN_4605,UMN_4605_01_153,SNP,1,2,65.16,174.0473849,210.0031556,NA,NA,384,TRUE
0_13129,0_13129_02_133,SNP,1,2,65.16,174.0473849,210.0031556,NA,NA,384,TRUE
0_9106,0_9106_02_55,SNP,1,2,65.77,NA,NA,187.9149321,NA,188,TRUE
2_9683,2_9683_02_409,SNP,1,2,66,175.6967509,211.5384615,NA,NA,387,TRUE
UMN_4149,UMN_4149_01_291,SNP,2,2,67.17,NA,NA,215.9259513,609.6788577,826,TRUE
PtIFG_48_1,rflpPita_IFG_48_1,RFLP,1,2,67.51,NA,NA,333.0136126,NA,333,TRUE
0_3671,0_3671_02_293,SNP,2,2,67.98,NA,209.0966651,NA,NA,209,TRUE
UMN_3001,UMN_3001_01_56,SNP,1,2,68.69,NA,NA,229.8435847,609.4693145,839,TRUE
0_17758,0_17758_01_125,SNP,1,2,69.25,NA,NA,NA,NA,NA,TRUE
CL2160Contig1,CL2160Contig1_01_63,SNP,1,2,70.27,NA,NA,192,NA,192,TRUE
estPtIFG_8939_a,estPita_IFG_8939_A,EST,1,2,70.95,NA,NA,91.30956848,NA,91,TRUE
0_13868,0_13868_01_538,SNP,1,2,71.42,166.6153846,NA,NA,NA,167,TRUE
PtIFG_3006_1,rflpPita_IFG_3006_1,RFLP,1,2,73.03,NA,NA,123.6528302,NA,124,TRUE
0_5688,0_5688_01_443,SNP,1,2,73.45,166.4898876,NA,179.2035398,NA,346,TRUE
2_394,2_394_01_251,SNP,1,2,74.41,NA,NA,226.2590104,613.2127371,839,TRUE
0_7427,0_7427_01_340,SNP,1,2,75.1,NA,NA,172.7870183,NA,173,TRUE
0_2302,0_2302_01_41,SNP,1,2,75.21,NA,NA,189.0461538,NA,189,TRUE
UMN_4149,UMN_4149_01_111,SNP,2,2,75.59,181.9780246,NA,174.557377,NA,357,FALSE
2_4110,2_4110_01_301,SNP,1,2,75.81,177.7979823,NA,NA,NA,178,TRUE
0_2716,0_2716_01_512,SNP,1,2,76.06,NA,NA,176.1982004,NA,176,TRUE
0_17194,0_17194_01_114,SNP,1,2,76.2,165.7834155,NA,165.6523197,NA,331,TRUE
2_795,2_795_02_137,SNP,2,2,76.4,153.0687898,NA,NA,NA,153,FALSE
0_15010,0_15010_01_259,SNP,1,2,76.6,NA,NA,225.5013699,613.9413737,839,TRUE
0_18624,0_18624_02_66,SNP,1,2,76.76,NA,NA,194.04,NA,194,TRUE
0_17832,0_17832_01_104,SNP,1,2,77.16,NA,NA,171.2621586,NA,171,TRUE
0_14750,0_14750_02_256,SNP,1,2,77.21,NA,NA,197.9390769,NA,198,TRUE
2_8611,2_8611_01_96,SNP,1,2,77.5,NA,NA,227.7908257,611.8786196,840,TRUE
0_2107,0_2107_01_132,SNP,2,2,78.24,172.1576471,217.4126103,NA,NA,390,FALSE
0_2107,0_2107_01_537,SNP,2,2,78.25,177.4399698,217.4126103,NA,NA,395,TRUE
UMN_5395,UMN_5395_01_430,SNP,1,2,78.89,NA,NA,225.8408202,613.9934854,840,TRUE
2_795,2_795_02_130,SNP,2,2,79.06,NA,NA,169,NA,169,TRUE
0_7881,0_7881_01_382,SNP,1,2,79.31,NA,NA,228,611.8954427,840,TRUE
0_10899,0_10899_03_173,SNP,1,2,79.56,183.2207059,219.3473962,221.9819834,599.760096,1224,TRUE
CL3311Contig1,CL3311Contig1_03_249,SNP,1,2,79.83,183.6528302,219.3473962,NA,NA,403,TRUE
2_8315,2_8315_02_245,SNP,1,2,80.28,NA,NA,225.8408202,613.9934854,840,TRUE
2_9680,2_9680_01_44,SNP,3,2,81.1,NA,NA,210.1298518,609.8361096,820,TRUE
PtIFG_1623_A,rflpPita_IFG_1623_A,RFLP,1,2,81.9,NA,NA,327.9512268,274.558295,603,TRUE
PtIFG_66_1,rflpPita_IFG_66_1,RFLP,1,2,82.21,NA,NA,666.7806729,NA,667,TRUE
0_7326,0_7326_01_63,SNP,1,2,82.53,183.2207059,218.1967213,224.2742822,607.5179386,1233,TRUE
UMN_3932,UMN_3932_01_240,SNP,1,2,82.65,NA,NA,197.6264151,NA,198,TRUE
0_17822,0_17822_02_156,SNP,1,2,82.93,NA,NA,193.4859021,NA,193,TRUE
0_7580,0_7580_01_264,SNP,1,2,83.24,NA,NA,176.9056462,NA,177,TRUE
2_9680,2_9680_01_125,SNP,3,2,83.36,183.2207059,217.4126103,NA,NA,401,FALSE
2_9680,2_9680_01_275,SNP,3,2,83.82,NA,217.4126103,NA,NA,217,FALSE
CL2136Contig1,CL2136Contig1_01_65,SNP,2,2,83.83,NA,NA,170.5901639,NA,171,TRUE
CL2136Contig1,CL2136Contig1_01_74,SNP,2,2,84.74,164.9870875,NA,NA,NA,165,FALSE
0_12721,0_12721_01_207,SNP,2,2,85.76,NA,218.1967213,NA,NA,218,FALSE
0_13343,0_13343_01_53,SNP,1,2,85.77,180.2370246,NA,NA,NA,180,TRUE
0_12721,0_12721_01_355,SNP,2,2,85.79,182.619137,216.5238254,NA,NA,399,TRUE
0_538,0_538_01_396,SNP,1,2,85.79,176.1982004,218.1967213,NA,NA,394,TRUE
0_1423,0_1423_01_390,SNP,1,2,85.93,NA,NA,135.3982301,NA,135,TRUE
UMN_6889,UMN_6889_01_63,SNP,2,2,87.08,NA,NA,169.9764738,NA,170,FALSE
UMN_6889,UMN_6889_01_380,SNP,2,2,87.3,NA,NA,181.9780246,NA,182,TRUE
0_17386,0_17386_01_81,SNP,1,2,88.17,NA,NA,196.7408585,NA,197,TRUE
2_7373,2_7373_01_264,SNP,1,2,88.5,NA,NA,179.6451454,NA,180,TRUE
CL1799Contig1,CL1799Contig1_04_737,SNP,2,2,89,NA,NA,180,NA,180,FALSE
0_9390,0_9390_01_347,SNP,1,2,90.68,NA,219.8914116,NA,NA,220,TRUE
CL444Contig1,CL444Contig1_02_256,SNP,1,2,91.72,177.804878,NA,175.9091378,NA,354,TRUE
CL940Contig1,CL940Contig1_03_253,SNP,1,2,91.97,NA,218.842486,NA,NA,219,TRUE
2_6453,2_6453_03_240,SNP,1,2,92.11,NA,NA,226.1311475,611.7977528,838,TRUE
0_13732,0_13732_01_60,SNP,1,2,92.13,183.9292852,215.6,NA,NA,400,TRUE
2_3756,2_3756_03_120,SNP,1,2,92.81,NA,NA,203.3418233,611.8954427,815,TRUE
0_17165,0_17165_01_364,SNP,2,2,93.24,NA,217.4126103,NA,NA,217,TRUE
2_6439,2_6439_03_106,SNP,1,2,93.32,NA,NA,193.9802143,NA,194,TRUE
0_8823,0_8823_01_306,SNP,1,2,93.45,NA,NA,228.5998798,613.9413737,843,TRUE
0_14388,0_14388_01_47,SNP,1,2,94.14,NA,210.4421594,NA,NA,210,TRUE
CL1536Contig1,CL1536Contig1_05_120,SNP,1,2,94.19,NA,NA,192.9949249,NA,193,TRUE
0_17165,0_17165_01_442,SNP,2,2,94.32,181.8514713,NA,NA,NA,182,FALSE
CL1799Contig1,CL1799Contig1_04_741,SNP,2,2,94.32,180.2370246,NA,NA,NA,180,TRUE
PtIFG_1D11_A,rflpPita_IFG_1D11_A,RFLP,1,2,94.4,357.0029383,NA,662.2391061,NA,1019,TRUE
CL1360Contig1,CL1360Contig1_05_460,SNP,2,2,94.56,NA,NA,211.9245552,613.8371767,826,TRUE
CL1360Contig1,CL1360Contig1_05_211,SNP,2,2,94.57,NA,NA,203.3418233,603.3384737,807,FALSE
0_10663,0_10663_01_213,SNP,1,2,94.74,NA,NA,197.0150254,NA,197,TRUE
2_4137,2_4137_02_672,SNP,1,2,95.03,NA,NA,181.8024125,NA,182,TRUE
CL2311Contig1,CL2311Contig1_01_79,SNP,1,2,95.2,NA,NA,179.6451454,NA,180,TRUE
PtIFG_2986_A,rflpPita_IFG_2986_A,RFLP,1,2,95.59,NA,NA,328.1417504,NA,328,TRUE
0_16186,0_16186_01_106,SNP,1,2,96.28,NA,NA,216,613.8371767,830,TRUE
CL1080Contig1,CL1080Contig1_03_90,SNP,1,2,96.6,175.8625438,NA,173.9770145,NA,350,TRUE
0_14674,0_14674_01_80,SNP,1,2,96.89,163.5449664,206.9913211,NA,NA,371,TRUE
2_9845,2_9845_02_79,SNP,1,2,97.14,169.9764738,217.4126103,NA,NA,387,TRUE
0_1576,0_1576_01_407,SNP,1,2,98.97,180.9294118,217.4126103,227.9298462,611.9738573,1238,TRUE
0_644,0_644_01_296,SNP,1,2,99.7,177.2162039,214.2627173,NA,NA,391,TRUE
0_18075,0_18075_03_90,SNP,1,2,100.18,NA,NA,180.9294118,NA,181,TRUE
2_7065,2_7065_01_169,SNP,1,2,101.04,NA,216.5238254,NA,NA,217,TRUE
CL1864Contig1,CL1864Contig1_04_186,SNP,1,2,102.34,NA,NA,159.6009975,NA,160,TRUE
0_14613,0_14613_01_110,SNP,1,2,102.6,NA,NA,195.1327434,NA,195,TRUE
0_8695,0_8695_01_172,SNP,1,2,103.44,NA,NA,167.6199095,NA,168,TRUE
CL2390Contig1,CL2390Contig1_01_110,SNP,1,2,104.09,174.4853997,215.4418906,NA,NA,390,TRUE
0_576,0_576_01_328,SNP,1,2,105.21,NA,NA,197.0150254,NA,197,TRUE
0_9890,0_9890_01_713,SNP,2,2,107.26,164.827616,NA,NA,NA,165,FALSE
2_6366,2_6366_02_103,SNP,1,2,107.28,NA,218.1967213,209.9809541,609.8361096,1038,TRUE
0_18745,0_18745_02_476,SNP,3,2,108.36,180.2370246,217.4126103,NA,NA,398,FALSE
0_18745,0_18745_02_148,SNP,3,2,108.36,180.2370246,217.4126103,NA,NA,398,FALSE
0_9511,0_9511_02_388,SNP,2,2,108.72,NA,NA,179.9250624,NA,180,FALSE
0_10515,0_10515_01_287,SNP,2,2,108.85,NA,217.4126103,NA,NA,217,FALSE
0_9511,0_9511_02_48,SNP,2,2,109.35,NA,NA,197.6837061,NA,198,TRUE
0_5559,0_5559_01_412,SNP,1,2,109.83,NA,NA,202.0578827,601.6745946,804,TRUE
UMN_1866,UMN_1866_01_68,SNP,2,2,110.63,180.9219331,NA,177.9775309,NA,359,TRUE
0_15416,0_15416_01_253,SNP,1,2,111.23,NA,NA,214.9775148,611.9019545,827,TRUE
CL1791Contig1,CL1791Contig1_03_50,SNP,1,2,111.54,163.6106825,NA,NA,NA,164,TRUE
UMN_1866,UMN_1866_01_417,SNP,2,2,111.75,NA,NA,173.9770145,NA,174,FALSE
2_5095,2_5095_02_155,SNP,1,2,111.99,NA,NA,177.9775309,NA,178,TRUE
0_10515,0_10515_01_370,SNP,2,2,112.17,181.9780246,215.8021996,NA,NA,398,TRUE
CL4156Contig1,CL4156Contig1_04_115,SNP,1,2,112.74,NA,NA,177.7979823,NA,178,TRUE
0_8795,0_8795_01_334,SNP,1,2,113.44,183.6528302,NA,177.4399698,NA,361,TRUE
CL1435Contig1,CL1435Contig1_01_172,SNP,1,2,114.58,163.6106825,NA,NA,NA,164,TRUE
CL4082Contig1,CL4082Contig1_01_442,SNP,1,2,114.6,NA,NA,194,NA,194,TRUE
0_18745,0_18745_02_227,SNP,3,2,114.81,NA,210.1298518,214.1638898,607.0541054,1031,TRUE
2_1768,2_1768_01_403,SNP,1,2,115.05,183.9130846,NA,NA,NA,184,TRUE
0_12774,0_12774_01_62,SNP,1,2,115.19,157.7018868,NA,176,NA,334,TRUE
UMN_3258,UMN_3258_01_333,SNP,1,2,116.43,159.5076923,NA,157.5384615,NA,317,TRUE
2_10170,2_10170_01_295,SNP,2,2,117.08,155.0823529,NA,101.6225256,NA,257,TRUE
2_10170,2_10170_01_821,SNP,2,2,118.13,183.2207059,NA,NA,NA,183,FALSE
0_17958,0_17958_02_344,SNP,1,2,118.91,NA,218.1967213,NA,NA,218,TRUE
0_2217,0_2217_01_385,SNP,2,2,118.91,NA,218.1967213,NA,NA,218,FALSE
2_8466,2_8466_01_1045,SNP,1,2,119.16,167.1472081,NA,NA,NA,167,TRUE
0_2217,0_2217_01_143,SNP,2,2,119.51,171.6287102,NA,173.9770145,NA,346,TRUE
0_2999,0_2999_02_352,SNP,2,2,119.85,183.9130846,NA,NA,NA,184,TRUE
2_9838,2_9838_01_193,SNP,1,2,119.85,183.9130846,NA,NA,NA,184,TRUE
0_18300,0_18300_01_73,SNP,1,2,120.33,NA,NA,177.9775309,NA,178,TRUE
CL2046Contig1,CL2046Contig1_03_213,SNP,1,2,121.18,NA,NA,188,NA,188,TRUE
0_9473,0_9473_02_334,SNP,1,2,121.37,NA,NA,179.6451454,NA,180,TRUE
2_5173,2_5173_01_568,SNP,1,2,121.7,181.9780246,219.9272968,NA,NA,402,TRUE
0_16732,0_16732_01_386,SNP,1,2,121.91,NA,NA,225.8408202,607.3428164,833,TRUE
0_10262,0_10262_01_559,SNP,1,2,123.09,184,219.7094751,NA,NA,404,TRUE
0_2999,0_2999_02_350,SNP,2,2,123.18,NA,NA,170.5243968,NA,171,FALSE
0_18318,0_18318_02_111,SNP,2,2,123.57,NA,219.3473962,215.3353846,613.4727658,1048,TRUE
2_2792,2_2792_01_267,SNP,1,2,123.87,NA,NA,215.3353846,613.4727658,829,TRUE
0_13185,0_13185_01_129,SNP,1,2,125.14,NA,NA,227.7196434,613.9934854,842,TRUE
0_18318,0_18318_02_50,SNP,2,2,125.67,183.4917127,NA,176.0493151,NA,360,FALSE
2_4959,2_4959_01_165,SNP,1,2,126.45,NA,NA,179.911155,NA,180,TRUE
0_378,0_378_01_442,SNP,1,2,127.98,NA,NA,177.4399698,NA,177,TRUE
CL2275Contig1,CL2275Contig1_04_197,SNP,1,2,129.93,184,214.2627173,NA,NA,398,TRUE
2_1160,2_1160_01_177,SNP,1,2,132.93,180.9294118,NA,NA,NA,181,TRUE
0_10373,0_10373_01_711,SNP,4,2,133.22,NA,NA,179.911155,NA,180,FALSE
0_12076,0_12076_01_310,SNP,1,2,133.32,NA,NA,181.8024125,NA,182,TRUE
0_7085,0_7085_02_130,SNP,1,2,133.5,183.2207059,NA,NA,NA,183,TRUE
2_3470,2_3470_01_182,SNP,1,2,133.75,170.5243968,215.4418906,NA,NA,386,TRUE
0_17543,0_17543_01_196,SNP,1,2,134.01,NA,NA,181.9780246,NA,182,TRUE
0_118,0_118_02_127,SNP,1,2,134.4,179.2035398,212,NA,NA,391,TRUE
0_10333,0_10333_03_186,SNP,2,2,135.18,NA,212.96,211.5712484,607.8325409,1032,TRUE
2_10306,2_10306_01_334,SNP,1,2,135.41,NA,NA,197.9798,NA,198,TRUE
CL4689Contig1,CL4689Contig1_02_275,SNP,1,2,135.63,NA,NA,227.7196434,572.7407554,800,TRUE
0_12681,0_12681_01_532,SNP,1,2,135.64,NA,NA,225.8408202,607.1218411,833,TRUE
0_18810,0_18810_02_148,SNP,1,2,135.68,NA,NA,217.5031526,609.2186875,827,TRUE
2_1808,2_1808_02_59,SNP,1,2,135.77,NA,NA,175.6371134,NA,176,TRUE
2_3973,2_3973_01_105,SNP,2,2,135.94,NA,NA,229.8435847,611.6571821,842,FALSE
0_10333,0_10333_03_77,SNP,2,2,136.18,174.2815822,NA,NA,NA,174,FALSE
2_765,2_765_02_58,SNP,1,2,136.51,NA,211.3610738,195.9246733,575.8972823,983,TRUE
2_3973,2_3973_01_298,SNP,2,2,136.94,NA,220,215.9259513,609.8896552,1046,TRUE
0_13278,0_13278_02_209,SNP,2,2,137.49,181.4522032,217.8349874,NA,NA,399,TRUE
0_13747,0_13747_02_451,SNP,1,2,138.7,NA,NA,200.2279245,599.8933523,800,TRUE
0_10373,0_10373_01_300,SNP,4,2,139.29,NA,220,NA,NA,220,TRUE
CL1634Contig1,CL1634Contig1_03_163,SNP,1,2,140.56,70,197.5609756,NA,NA,268,TRUE
0_16669,0_16669_02_130,SNP,1,2,140.9,181.8024125,NA,NA,NA,182,TRUE
CL2254Contig1,CL2254Contig1_05_556,SNP,1,2,141.27,184,217.9816529,NA,NA,402,TRUE
0_10373,0_10373_01_245,SNP,4,2,141.54,NA,211.8899654,NA,NA,212,FALSE
2_3239,2_3239_02_186,SNP,2,2,142.02,NA,212.296711,NA,NA,212,FALSE
0_17892,0_17892_02_229,SNP,1,2,142.36,183.9130846,219.9272968,NA,NA,404,TRUE
0_13919,0_13919_02_271,SNP,1,2,143.44,184,220,NA,NA,404,TRUE
0_2643,0_2643_01_116,SNP,1,2,143.47,160,193.9802143,165.3997686,NA,519,TRUE
0_8688,0_8688_01_243,SNP,3,2,144.25,NA,216.4931685,NA,NA,216,FALSE
0_8688,0_8688_01_35,SNP,3,2,144.38,NA,NA,NA,NA,NA,FALSE
0_8688,0_8688_01_851,SNP,3,2,144.38,181.9780246,216.4931685,NA,NA,398,TRUE
UMN_887,UMN_887_02_210,SNP,1,2,144.58,177.9775309,NA,NA,NA,178,TRUE
0_10373,0_10373_01_415,SNP,4,2,145.03,NA,215.4418906,NA,NA,215,FALSE
2_7945,2_7945_01_214,SNP,2,2,145.04,NA,210.1621622,NA,NA,210,TRUE
0_13278,0_13278_02_662,SNP,2,2,145.39,181.4522032,215.4418906,NA,NA,397,FALSE
2_7945,2_7945_01_76,SNP,2,2,146.28,183.2207059,NA,NA,NA,183,FALSE
0_18750,0_18750_01_42,SNP,1,2,146.56,NA,NA,223.5955327,613.4727658,837,TRUE
2_7707,2_7707_02_67,SNP,1,2,146.88,NA,NA,167.6199095,NA,168,TRUE
0_7148,0_7148_01_391,SNP,1,2,148.47,NA,NA,213.3658537,608.8938129,822,TRUE
2_3239,2_3239_02_38,SNP,2,2,149.58,179.6451454,216.4931685,NA,NA,396,TRUE
0_11991,0_11991_01_203,SNP,1,2,149.6,184,216.4931685,NA,NA,400,TRUE
0_12556,0_12556_02_130,SNP,1,2,149.96,176,NA,NA,NA,176,TRUE
2_3445,2_3445_02_52,SNP,2,2,149.96,183.9130846,NA,NA,NA,184,FALSE
2_3445,2_3445_02_399,SNP,2,2,150.82,183.6528302,NA,NA,NA,184,TRUE
UMN_CL411Contig1,UMN_CL411Contig1_02_116,SNP,1,2,151.57,169.7884988,NA,NA,NA,170,TRUE
CL4390Contig1,CL4390Contig1_03_67,SNP,1,3,0,NA,NA,218.1967213,606.9865741,825,TRUE
CL2300Contig1,CL2300Contig1_04_121,SNP,1,3,0.01,NA,NA,194.7025238,NA,195,TRUE
CL3140Contig1,CL3140Contig1_01_223,SNP,1,3,0.05,NA,NA,182.7065552,581.940643,765,TRUE
0_11313,0_11313_01_235,SNP,1,3,0.1,NA,NA,210.1621622,606.9865741,817,TRUE
CL3124Contig1,CL3124Contig1_04_69,SNP,1,3,2.57,NA,NA,227.7196434,611.8954427,840,TRUE
0_17801,0_17801_01_242,SNP,2,3,3.23,178.588927,213.5337284,NA,NA,392,TRUE
2_2293,2_2293_01_82,SNP,1,3,3.31,180.2370246,219.9272968,NA,NA,400,TRUE
0_14764,0_14764_01_150,SNP,4,3,3.8,NA,219.9272968,NA,NA,220,FALSE
0_17801,0_17801_01_90,SNP,2,3,3.8,NA,219.9272968,NA,NA,220,FALSE
2_4181,2_4181_01_669,SNP,3,3,4.03,NA,NA,192.3441517,NA,192,FALSE
2_4181,2_4181_01_74,SNP,3,3,4.08,NA,NA,188.3099056,NA,188,FALSE
2_4181,2_4181_01_392,SNP,3,3,4.14,NA,219.7094751,208.7311297,606.121939,1035,TRUE
CL4138Contig1,CL4138Contig1_01_504,SNP,1,3,4.89,NA,NA,195.6740125,NA,196,TRUE
0_14764,0_14764_01_302,SNP,4,3,5.8,NA,217.3170732,NA,NA,217,FALSE
UMN_CL298Contig1,UMN_CL298Contig1_04_379,SNP,2,3,6.85,183.2207059,219.9272968,NA,NA,403,TRUE
0_14764,0_14764_01_392,SNP,4,3,7.57,179.3789574,NA,179.7534247,NA,359,TRUE
2_10350,2_10350_01_427,SNP,1,3,7.8,NA,217.4126103,212.4303541,606.9865741,1037,TRUE
0_14764,0_14764_01_52,SNP,4,3,8.79,NA,NA,171.2621586,NA,171,FALSE
2_7961,2_7961_01_49,SNP,1,3,9.06,NA,NA,195.5853659,NA,196,TRUE
UMN_1332,UMN_1332_01_111,SNP,1,3,9.17,NA,NA,180.9294118,NA,181,TRUE
2_9427,2_9427_01_123,SNP,1,3,9.62,NA,NA,223.0088496,607.0926349,830,TRUE
PtIFG_2145_5,rflpPita_IFG_2145_5,RFLP,1,3,9.76,NA,NA,76,NA,76,TRUE
0_4251,0_4251_01_422,SNP,1,3,10.34,NA,NA,186.8359739,NA,187,TRUE
0_6812,0_6812_01_245,SNP,1,3,10.47,183.6528302,218.1967213,NA,NA,402,TRUE
0_9750,0_9750_02_162,SNP,1,3,11.14,NA,215.8021996,NA,NA,216,TRUE
2_3016,2_3016_01_40,SNP,1,3,11.15,NA,217.4126103,NA,NA,217,TRUE
0_11724,0_11724_01_364,SNP,1,3,11.35,NA,NA,173.0834766,NA,173,TRUE
0_17783,0_17783_01_416,SNP,2,3,11.73,179.6528447,213.83391,209.3173989,613.4727658,1216,TRUE
0_534,0_534_01_289,SNP,1,3,11.85,NA,213.3658537,NA,NA,213,TRUE
0_17783,0_17783_01_154,SNP,2,3,12.32,179.6528447,NA,176.8558952,NA,357,FALSE
0_4042,0_4042_01_194,SNP,1,3,12.56,183.2207059,214.9425726,194.7025238,NA,593,TRUE
0_15951,0_15951_01_323,SNP,2,3,12.96,NA,NA,207.6927622,605.9933994,814,TRUE
0_15951,0_15951_01_255,SNP,2,3,13.15,NA,NA,195.2680498,NA,195,FALSE
CL423Contig2,CL423Contig2_01_305,SNP,2,3,13.43,NA,219.3473962,NA,NA,219,TRUE
2_6116,2_6116_01_84,SNP,1,3,13.76,183.6528302,219.3473962,NA,NA,403,TRUE
2_2781,2_2781_02_261,SNP,1,3,13.84,NA,NA,229.5660377,613.9413737,844,TRUE
0_4220,0_4220_01_230,SNP,1,3,13.98,183.2207059,NA,175.1856041,NA,358,TRUE
UMN_CL298Contig1,UMN_CL298Contig1_04_86,SNP,2,3,14.29,NA,NA,171.2621586,NA,171,FALSE
CL423Contig2,CL423Contig2_01_665,SNP,2,3,14.57,NA,NA,181.8024125,NA,182,FALSE
CL96Contig3,CL96Contig3_04_202,SNP,1,3,14.6,NA,NA,227.914731,603.7627945,832,TRUE
estPtIFG_8781_a,estPita_IFG_8781_A,EST,1,3,16.9,NA,NA,93.95746606,341.8622823,436,TRUE
0_816,0_816_02_136,SNP,2,3,17.03,NA,NA,179.6451454,NA,180,FALSE
0_816,0_816_02_284,SNP,2,3,17.21,NA,NA,214.8212824,609.2872665,824,TRUE
0_12998,0_12998_01_302,SNP,2,3,17.79,NA,NA,175.3218105,NA,175,FALSE
0_10885,0_10885_02_225,SNP,1,3,18.06,184,NA,NA,NA,184,TRUE
0_7921,0_7921_01_420,SNP,1,3,18.18,179.7804878,214.5103448,NA,NA,394,TRUE
CL892Contig1,CL892Contig1_03_427,SNP,1,3,18.51,NA,219.7094751,215.6549521,610.7927288,1046,TRUE
0_1915,0_1915_01_429,SNP,1,3,18.91,183.9130846,219.3473962,NA,NA,403,TRUE
UMN_4596,UMN_4596_01_83,SNP,1,3,20.42,180.9294118,219.7094751,194.7025238,NA,595,TRUE
PtIFG_2166_1,rflpPita_IFG_2166_1,RFLP,1,3,20.6,NA,NA,171.1668461,NA,171,TRUE
0_11905,0_11905_01_360,SNP,1,3,21.12,NA,NA,179.6451454,NA,180,TRUE
0_439,0_439_02_130,SNP,2,3,22.8,NA,NA,186.2,NA,186,FALSE
0_15067,0_15067_01_718,SNP,1,3,23.03,NA,NA,191.6672444,NA,192,TRUE
0_14398,0_14398_01_684,SNP,1,3,24.17,NA,NA,168.7151194,NA,169,TRUE
UMN_6864,UMN_6864_01_80,SNP,1,3,24.75,NA,NA,181.8024125,NA,182,TRUE
0_439,0_439_02_509,SNP,2,3,24.78,NA,NA,195.9184013,NA,196,TRUE
CL3228Contig1,CL3228Contig1_03_92,SNP,1,3,25.58,176.9056462,219.9272968,NA,NA,397,TRUE
0_16197,0_16197_01_453,SNP,3,3,26.91,NA,219.9272968,NA,NA,220,FALSE
0_16197,0_16197_01_543,SNP,3,3,26.91,NA,219.9272968,NA,NA,220,FALSE
0_2632,0_2632_01_307,SNP,1,3,28.33,NA,NA,184.9521729,NA,185,TRUE
0_16197,0_16197_01_174,SNP,3,3,28.38,NA,NA,208.7311297,607.8947551,817,TRUE
2_5255,2_5255_01_376,SNP,1,3,28.8,181.9780246,NA,175.9267277,NA,358,TRUE
0_12713,0_12713_01_329,SNP,1,3,29.91,NA,NA,195.3740241,NA,195,TRUE
0_10921,0_10921_01_353,SNP,1,3,30.52,NA,NA,228,613.4727658,841,TRUE
PtIFG_2718_1,rflpPita_IFG_2718_1,RFLP,1,3,30.78,NA,NA,323.2117987,NA,323,TRUE
estPtIFG_AGP61519_a,estPita_IFG_AGP61519_A,EST,1,3,36.6,NA,NA,96,312.4661284,408,TRUE
2_2451,2_2451_01_255,SNP,2,3,37.19,NA,NA,179.911155,NA,180,FALSE
2_2451,2_2451_01_368,SNP,2,3,39.36,NA,219.3473962,214,613.9730725,1047,TRUE
CL2128Contig1,CL2128Contig1_04_112,SNP,1,3,39.89,NA,NA,193.9793836,NA,194,TRUE
2_7637,2_7637_01_419,SNP,1,3,40.09,182.619137,219.3473962,NA,NA,402,TRUE
0_14885,0_14885_02_462,SNP,1,3,40.98,NA,NA,177.9775309,NA,178,TRUE
2_8980,2_8980_01_101,SNP,1,3,42.25,NA,NA,197.9798,NA,198,TRUE
CL849Contig1,CL849Contig1_05_79,SNP,1,3,44.19,NA,NA,197.9798,NA,198,TRUE
CL1076Contig1,CL1076Contig1_01_46,SNP,1,3,44.91,NA,217.1046102,NA,NA,217,TRUE
0_10040,0_10040_02_394,SNP,2,3,45.58,NA,NA,177.7979823,NA,178,FALSE
0_10040,0_10040_02_43,SNP,2,3,46.25,NA,NA,213.0880153,613.8371767,827,TRUE
PtIFG_2356_1,rflpPita_IFG_2356_1,RFLP,1,3,47.52,NA,NA,336.0117647,NA,336,TRUE
CL476Contig1,CL476Contig1_03_306,SNP,2,3,48.95,NA,NA,141.3121636,NA,141,FALSE
0_13658,0_13658_02_520,SNP,1,3,49.26,NA,NA,181.8024125,NA,182,TRUE
UMN_3086,UMN_3086_01_195,SNP,1,3,49.37,183.1087191,218.7994543,181.8024125,NA,584,TRUE
CL4599Contig1,CL4599Contig1_03_26,SNP,3,3,49.87,NA,NA,171.907027,NA,172,FALSE
2_3752,2_3752_01_449,SNP,1,3,50,180.9294118,216,221.5504617,601.4622748,1220,TRUE
0_6889,0_6889_01_274,SNP,2,3,50.13,NA,NA,171.1668461,NA,171,FALSE
PtIFG_2090_2,rflpPita_IFG_2090_2,RFLP,1,3,50.44,NA,NA,94.63722397,NA,95,TRUE
CL4599Contig1,CL4599Contig1_03_334,SNP,3,3,51.28,169.7884988,NA,163.902497,NA,334,TRUE
0_7183,0_7183_01_388,SNP,1,3,51.66,179.3789574,218.1967213,229.98261,613.9413737,1241,TRUE
0_6889,0_6889_01_383,SNP,2,3,51.78,172.5124792,NA,NA,NA,173,TRUE
CL476Contig1,CL476Contig1_03_307,SNP,2,3,51.81,173.7933492,NA,NA,NA,174,TRUE
CL4378Contig1,CL4378Contig1_02_107,SNP,1,3,52.61,NA,NA,179.911155,NA,180,TRUE
0_17030,0_17030_01_382,SNP,1,3,52.74,NA,NA,196,NA,196,TRUE
CL4599Contig1,CL4599Contig1_03_90,SNP,3,3,52.76,175.9091378,NA,NA,NA,176,FALSE
0_16324,0_16324_01_147,SNP,1,3,53.23,NA,NA,192,NA,192,TRUE
0_15763,0_15763_01_255,SNP,1,3,53.3,183.6528302,220,224,611.7647963,1239,TRUE
UMN_755,UMN_755_01_150,SNP,2,3,53.78,NA,NA,180.1980198,NA,180,FALSE
CL3321Contig1,CL3321Contig1_03_59,SNP,1,3,54.79,NA,NA,229.5660377,613.8371767,843,TRUE
0_15788,0_15788_01_419,SNP,1,3,54.88,NA,NA,210.8870718,604,815,TRUE
0_6040,0_6040_01_300,SNP,1,3,55.24,NA,220,NA,NA,220,TRUE
estPtIFG_8612_a,estPita_IFG_8612_A,EST,1,3,55.24,365.5812207,NA,70.43902439,NA,436,TRUE
estPtIFG_8614,estPita_IFG_8614,EST,1,3,55.41,NA,NA,668.0704498,684.1150847,1352,TRUE
0_17434,0_17434_01_41,SNP,3,3,55.59,175.6371134,NA,157.9319465,NA,334,TRUE
0_17434,0_17434_01_327,SNP,3,3,55.8,NA,NA,177.7979823,NA,178,FALSE
2_10450,2_10450_01_683,SNP,1,3,57.29,NA,NA,212.4303541,613.8371767,826,TRUE
UMN_755,UMN_755_01_151,SNP,2,3,58.42,182.619137,NA,NA,NA,183,TRUE
UMN_4974,UMN_4974_01_190,SNP,1,3,59.2,177.6641509,219.9323077,225.3295979,605.5717089,1228,TRUE
2_2125,2_2125_01_265,SNP,2,3,61.95,NA,NA,176.1982004,NA,176,FALSE
0_7029,0_7029_02_230,SNP,1,3,62.61,177.4399698,192.8783383,NA,NA,370,TRUE
UMN_6664,UMN_6664_01_168,SNP,1,3,62.91,NA,NA,197.0150254,NA,197,TRUE
2_2125,2_2125_01_421,SNP,2,3,63.07,NA,NA,212.4303541,612.9009935,825,TRUE
CL760Contig1,CL760Contig1_02_270,SNP,2,3,63.39,168.8548254,209.3173989,NA,NA,378,TRUE
0_11188,0_11188_01_121,SNP,1,3,63.72,NA,NA,NA,NA,NA,TRUE
2_1668,2_1668_01_380,SNP,1,3,64.22,NA,210.289083,NA,NA,210,TRUE
0_3995,0_3995_02_365,SNP,1,3,64.79,NA,NA,198,NA,198,TRUE
0_14590,0_14590_02_108,SNP,1,3,64.85,180.2370246,216.5238254,173.7933492,NA,571,TRUE
CL4084Contig1,CL4084Contig1_01_121,SNP,1,3,65.24,179.3789574,NA,NA,NA,179,TRUE
2_10409,2_10409_01_265,SNP,1,3,65.24,176.8558952,NA,NA,NA,177,TRUE
0_14677,0_14677_01_255,SNP,1,3,65.46,NA,NA,229.5660377,611.1404161,841,TRUE
0_6402,0_6402_01_107,SNP,1,3,65.68,NA,NA,214.1638898,610.5729811,825,TRUE
0_18837,0_18837_01_176,SNP,3,3,65.68,NA,NA,214.1638898,610.5729811,825,FALSE
2_9476,2_9476_01_382,SNP,1,3,65.79,NA,NA,224.5754086,608.8528687,833,TRUE
0_9448,0_9448_02_217,SNP,1,3,66.17,NA,NA,197.8183486,NA,198,TRUE
0_18837,0_18837_02_194,SNP,3,3,66.23,183.2207059,217.4126103,228,604.9106044,1234,TRUE
CL760Contig1,CL760Contig1_02_580,SNP,2,3,66.46,NA,NA,177.7979823,NA,178,FALSE
PtIFG_2745_1,rflpPita_IFG_2745_1,RFLP,1,3,66.63,NA,NA,94.52307692,NA,95,TRUE
UMN_3901,UMN_3901_01_56,SNP,1,3,66.86,NA,NA,197.9104072,NA,198,TRUE
UMN_6124,UMN_6124_03_373,SNP,2,3,67.04,NA,NA,195.6740125,NA,196,TRUE
UMN_6124,UMN_6124_03_85,SNP,2,3,67.19,NA,NA,193.9793836,NA,194,FALSE
0_7615,0_7615_02_53,SNP,1,3,67.23,176,NA,175.9091378,NA,352,TRUE
0_18837,0_18837_01_303,SNP,3,3,67.63,NA,NA,178.2178218,NA,178,FALSE
2_5711,2_5711_02_26,SNP,2,3,68.24,178.634717,217.0963731,177.7979823,NA,574,TRUE
2_5711,2_5711_02_407,SNP,2,3,68.45,181.5824818,217.7733888,NA,NA,399,FALSE
UMN_927,UMN_927_01_395,SNP,1,3,71.95,168.8548254,218.842486,227.7196434,602.705427,1218,TRUE
PtIFG_2718_3,rflpPita_IFG_2718_3,RFLP,1,3,74.56,NA,NA,303.8388585,361.2083883,665,TRUE
UMN_CL91Contig1,UMN_CL91Contig1_02_246,SNP,1,3,75.79,NA,NA,179.911155,NA,180,TRUE
2_2756,2_2756_02_152,SNP,1,3,76.95,NA,NA,173.9770145,NA,174,TRUE
0_13310,0_13310_01_319,SNP,2,3,78.05,NA,NA,126.0765143,564.9276986,691,FALSE
0_13310,0_13310_01_495,SNP,2,3,78.36,184,220,207.2774104,589.402593,1201,TRUE
0_13670,0_13670_01_70,SNP,1,3,79.04,181.9780246,NA,NA,NA,182,TRUE
0_4904,0_4904_01_221,SNP,1,3,79.06,NA,149.0927487,NA,NA,149,TRUE
CL378Contig1,CL378Contig1_01_122,SNP,1,3,79.17,NA,NA,178.36,NA,178,TRUE
0_738,0_738_01_777,SNP,1,3,79.41,NA,NA,178.588927,NA,179,TRUE
0_17492,0_17492_01_34,SNP,1,3,79.82,NA,NA,196.3770492,NA,196,TRUE
CL4262Contig1,CL4262Contig1_02_92,SNP,1,3,81.24,NA,NA,167.6199095,NA,168,TRUE
2_1055,2_1055_01_94,SNP,1,3,81.33,173.7933492,213.98131,NA,NA,388,TRUE
CL2216Contig1,CL2216Contig1_03_117,SNP,1,3,81.91,NA,NA,190.6758621,NA,191,TRUE
CL4646Contig1,CL4646Contig1_03_99,SNP,1,3,81.96,171.6453608,219.297374,166.1144171,NA,557,TRUE
2_9053,2_9053_01_213,SNP,3,3,82.17,NA,217.4126103,NA,NA,217,FALSE
2_9053,2_9053_01_460,SNP,3,3,82.17,NA,217.4126103,NA,NA,217,FALSE
2_9053,2_9053_01_557,SNP,3,3,84.08,183.6528302,211.9245552,NA,NA,396,TRUE
PtIFG_2588_2,rflpPita_IFG_2588_2,RFLP,1,3,85.24,NA,NA,329.7318938,NA,330,TRUE
UMN_2660,UMN_2660_01_81,SNP,1,3,85.6,NA,NA,197.8183486,NA,198,TRUE
PtIFG_2588_1,rflpPita_IFG_2588_1,RFLP,1,3,86.48,NA,NA,85.95351351,NA,86,TRUE
0_11786,0_11786_02_99,SNP,1,3,87,NA,NA,192.4098361,NA,192,TRUE
UMN_2478,UMN_2478_01_98,SNP,2,3,87.65,NA,NA,176.8558952,NA,177,FALSE
2_4040,2_4040_01_246,SNP,1,3,87.84,180.2370246,NA,NA,NA,180,TRUE
0_11225,0_11225_01_112,SNP,2,3,87.97,NA,219.9272968,NA,NA,220,FALSE
0_18368,0_18368_01_502,SNP,1,3,88.1,NA,NA,189.0461538,NA,189,TRUE
CL4277Contig1,CL4277Contig1_03_165,SNP,1,3,89.2,179.628866,219.9272968,NA,NA,400,TRUE
2_3463,2_3463_01_608,SNP,1,3,89.74,NA,NA,193.2755187,NA,193,TRUE
UMN_2478,UMN_2478_01_327,SNP,2,3,89.78,NA,NA,111.9403315,569.8246154,682,TRUE
0_11225,0_11225_01_43,SNP,2,3,90.63,NA,219.9272968,213.0880153,612.5376929,1046,TRUE
2_8585,2_8585_02_472,SNP,1,3,92.27,116.7567568,NA,172.7870183,NA,290,TRUE
0_18920,0_18920_01_354,SNP,1,3,92.79,NA,NA,195.6740125,NA,196,TRUE
UMN_3444,UMN_3444_01_231,SNP,1,3,93.95,NA,NA,194.7025238,NA,195,TRUE
PtIFG_138_B,rflpPita_IFG_138_B,RFLP,1,3,94.46,NA,NA,86.53846154,312.9715326,400,TRUE
CL4376Contig1,CL4376Contig1_04_94,SNP,1,3,95.48,NA,NA,223.3589825,609.8896552,833,TRUE
0_4352,0_4352_01_52,SNP,1,3,96.76,NA,NA,189.8107151,NA,190,TRUE
0_8380,0_8380_01_374,SNP,1,3,100.08,183.2207059,219.3473962,NA,NA,403,TRUE
CL1611Contig1,CL1611Contig1_04_134,SNP,1,3,100.12,NA,NA,220.4294079,598.4124771,819,TRUE
2_7532,2_7532_01_105,SNP,1,3,100.55,178.588927,219.3473962,227.3701657,604.5365854,1230,TRUE
2_6386,2_6386_01_165,SNP,1,3,101.28,178.588927,NA,176.1982004,NA,355,TRUE
0_7471,0_7471_01_229,SNP,1,3,101.54,NA,NA,193.1046368,NA,193,TRUE
0_14099,0_14099_02_60,SNP,2,3,102.52,NA,NA,175.7473481,NA,176,FALSE
0_14099,0_14099_02_159,SNP,2,3,102.74,NA,217.7013699,211.3229241,610.7216301,1040,TRUE
UMN_1598,UMN_1598_02_647,SNP,1,3,104.93,NA,NA,227.3701657,608.5281501,836,TRUE
0_16955,0_16955_03_173,SNP,1,3,106.04,NA,NA,194.7025238,NA,195,TRUE
PtIFG_975_3,rflpPita_IFG_975_3,RFLP,1,3,106.4,NA,NA,179.2035398,NA,179,TRUE
UMN_3006,UMN_3006_01_303,SNP,1,3,107.3,NA,NA,193.9802143,NA,194,TRUE
0_338,0_338_02_98,SNP,1,3,109.49,NA,NA,187.1552347,NA,187,TRUE
UMN_3466,UMN_3466_01_124,SNP,1,3,109.57,NA,215.9259513,NA,NA,216,TRUE
0_18339,0_18339_02_233,SNP,1,3,109.63,NA,NA,209.9192929,601.6506601,812,TRUE
2_271,2_271_02_349,SNP,1,3,109.71,182.619137,220,NA,NA,403,TRUE
PtIFG_2068_A,rflpPita_IFG_2068_A,RFLP,1,3,110.32,NA,NA,267.8921696,NA,268,TRUE
0_17577,0_17577_01_620,SNP,2,3,110.49,NA,NA,178.588927,NA,179,FALSE
0_17577,0_17577_01_390,SNP,2,3,110.52,NA,220,215.9259513,608.5696288,1044,TRUE
0_12683,0_12683_01_329,SNP,1,3,110.63,NA,212.5569291,NA,NA,213,TRUE
0_18313,0_18313_02_236,SNP,1,3,111.01,NA,NA,221.8379562,587.0220374,809,TRUE
CL755Contig1,CL755Contig1_01_44,SNP,1,3,111.57,NA,NA,179.2035398,NA,179,TRUE
2_9851,2_9851_01_364,SNP,1,3,111.68,NA,NA,189.6035455,NA,190,TRUE
PtIFG_2145_1,rflpPita_IFG_2145_1,RFLP,1,3,111.83,160.7990923,NA,332,675.7397452,1169,TRUE
0_17140,0_17140_01_381,SNP,2,3,114.25,179.3789574,NA,181.4522032,NA,361,FALSE
2_9017,2_9017_01_104,SNP,1,3,114.3,180.9219331,NA,177.4399698,NA,358,TRUE
2_3177,2_3177_03_168,SNP,1,3,114.54,175.3218105,NA,165.9759071,NA,341,TRUE
0_17140,0_17140_01_74,SNP,2,3,114.61,179.3789574,212.96,195.2680498,NA,588,TRUE
CL599Contig1,CL599Contig1_07_109,SNP,1,3,114.96,NA,NA,226.2590104,612.1230193,838,TRUE
0_18587,0_18587_01_200,SNP,1,3,115.02,180.2370246,212.96,224.4917245,609.7829181,1227,TRUE
0_15615,0_15615_01_52,SNP,1,3,115.19,NA,NA,215.3353846,611.6571821,827,TRUE
0_14573,0_14573_01_380,SNP,1,3,115.32,NA,NA,177.4399698,NA,177,TRUE
CL1691Contig1,CL1691Contig1_01_138,SNP,1,3,115.86,NA,NA,224.5754086,607.0541054,832,TRUE
UMN_CL54Contig1,UMN_CL54Contig1_07_88,SNP,1,3,115.86,NA,NA,194.7025238,NA,195,TRUE
0_4078,0_4078_01_79,SNP,1,3,116.21,NA,NA,195.6740125,NA,196,TRUE
0_6952,0_6952_01_178,SNP,1,3,116.28,177.7979823,212.4966175,208.3652904,533.6643606,1132,TRUE
2_8851,2_8851_01_201,SNP,1,3,116.65,NA,NA,187.6601898,NA,188,TRUE
0_1849,0_1849_01_121,SNP,2,3,116.94,NA,216.4931685,215.7041096,612.1230193,1044,FALSE
0_1849,0_1849_01_280,SNP,2,3,117.11,174.483959,210.9692132,213.5337284,612.5376929,1212,TRUE
0_3275,0_3275_01_135,SNP,2,3,117.14,NA,NA,215.7041096,611.6571821,827,TRUE
CL3361Contig1,CL3361Contig1_01_38,SNP,1,3,117.14,NA,NA,215.7041096,611.6571821,827,TRUE
2_7343,2_7343_01_642,SNP,1,3,118.12,NA,219.7094751,211.6985425,609.8896552,1041,TRUE
0_16206,0_16206_01_114,SNP,2,3,118.17,175.8861743,214.9971926,210.799292,591.5789319,1193,TRUE
PtIFG_2802_4,rflpPita_IFG_2802_4,RFLP,1,3,118.24,NA,NA,332.8604234,NA,333,TRUE
CL1979Contig1,CL1979Contig1_07_156,SNP,1,3,118.3,183.2207059,217.9816529,NA,NA,401,TRUE
0_4435,0_4435_01_46,SNP,2,3,118.83,NA,213.6489607,214.9775148,609.8997535,1039,TRUE
0_4435,0_4435_01_161,SNP,2,3,118.84,NA,NA,195.3241379,NA,195,FALSE
0_18261,0_18261_01_455,SNP,1,3,119.11,NA,NA,221.6916735,596.0907836,818,TRUE
0_15846,0_15846_01_170,SNP,1,3,120.1,181.8024125,219.3473962,NA,NA,401,TRUE
0_13101,0_13101_02_166,SNP,1,3,120.59,NA,NA,172.1576471,NA,172,TRUE
PtIFG_2006_C,rflpPita_IFG_2006_C,RFLP,1,3,120.77,NA,NA,328.539823,251.9365239,580,TRUE
0_3275,0_3275_01_36,SNP,2,3,120.89,164.827616,215.8021996,NA,NA,381,FALSE
0_12427,0_12427_01_94,SNP,3,3,121.29,180.9219331,216.4931685,NA,NA,397,TRUE
0_12427,0_12427_01_300,SNP,3,3,121.29,NA,216.4931685,NA,NA,216,FALSE
0_12427,0_12427_01_232,SNP,3,3,121.29,NA,216.4931685,NA,NA,216,FALSE
UMN_1842,UMN_1842_01_306,SNP,1,3,122,NA,NA,195.6740125,NA,196,TRUE
0_16206,0_16206_01_174,SNP,2,3,122.11,NA,217.5422476,NA,NA,218,FALSE
UMN_775,UMN_775_01_260,SNP,1,4,0,181.8024125,NA,NA,NA,182,TRUE
UMN_1015,UMN_1015_01_97,SNP,2,4,7.63,184,217.4126103,NA,NA,401,TRUE
2_4292,2_4292_01_57,SNP,1,4,7.64,NA,NA,179.2035398,NA,179,TRUE
0_8974,0_8974_02_731,SNP,1,4,8.09,177.7979823,NA,175.1856041,NA,353,TRUE
CL2127Contig1,CL2127Contig1_04_79,SNP,1,4,8.24,NA,NA,178.588927,NA,179,TRUE
0_12483,0_12483_01_142,SNP,1,4,9.68,183.6528302,218.842486,NA,NA,402,TRUE
CL3700Contig1,CL3700Contig1_01_53,SNP,2,4,9.78,NA,NA,214.1638898,608.258311,822,TRUE
0_3396,0_3396_01_41,SNP,3,4,10.24,179.628866,NA,176.7139959,NA,356,FALSE
PtIFG_2145_3,rflpPita_IFG_2145_3,RFLP,1,4,10.34,126.0307692,NA,642.2899534,NA,768,TRUE
0_3396,0_3396_01_327,SNP,3,4,10.69,169.5760599,NA,168.2151589,NA,338,FALSE
0_9457,0_9457_02_469,SNP,1,4,11.04,NA,NA,229.1509718,604.8323789,834,TRUE
0_3396,0_3396_01_169,SNP,3,4,11.57,NA,216.7313523,204.7828326,607.8889903,1029,TRUE
0_806,0_806_01_98,SNP,2,4,11.97,175.9091378,NA,159.1050342,NA,335,FALSE
0_16831,0_16831_01_255,SNP,1,4,12.18,177.4399698,NA,NA,NA,177,TRUE
UMN_1015,UMN_1015_01_616,SNP,2,4,12.2,179.6451454,NA,177.804878,NA,357,FALSE
0_2838,0_2838_01_174,SNP,1,4,12.3,NA,NA,214.1638898,608.1107872,822,TRUE
0_2827,0_2827_02_147,SNP,2,4,12.67,NA,NA,195.9184013,NA,196,TRUE
0_2827,0_2827_02_434,SNP,2,4,12.67,NA,NA,195.9184013,NA,196,FALSE
CL3700Contig1,CL3700Contig1_01_162,SNP,2,4,12.81,NA,NA,193.8146103,NA,194,FALSE
0_3755,0_3755_01_176,SNP,3,4,13.77,NA,NA,215.3353846,599.3340733,815,TRUE
0_3755,0_3755_01_90,SNP,3,4,14.45,NA,NA,195.2680498,NA,195,FALSE
0_18622,0_18622_01_417,SNP,1,4,15.71,NA,NA,225.9823023,600.5086869,826,TRUE
0_8523,0_8523_01_224,SNP,1,4,16.05,NA,NA,193.1046368,NA,193,TRUE
0_6014,0_6014_02_148,SNP,2,4,16.57,NA,NA,213.0880153,612.9009935,826,TRUE
2_985,2_985_01_70,SNP,1,4,16.57,NA,NA,195.2680498,NA,195,TRUE
PtIFG_975_4,rflpPita_IFG_975_4,RFLP,1,4,16.82,NA,NA,169.7884988,NA,170,TRUE
0_3755,0_3755_01_387,SNP,3,4,17.28,145.04,NA,136,NA,281,FALSE
0_8004,0_8004_01_197,SNP,1,4,17.73,166.6,NA,144.0522946,NA,311,TRUE
0_3723,0_3723_01_317,SNP,1,4,17.95,180.9294118,123.6937997,NA,NA,305,TRUE
2_9431,2_9431_02_83,SNP,1,4,18.07,NA,NA,181.9780246,NA,182,TRUE
CL548Contig1,CL548Contig1_04_294,SNP,1,4,19.14,NA,219.7387173,NA,NA,220,TRUE
0_1547,0_1547_01_162,SNP,2,4,21.07,NA,NA,213.3658537,612.1230193,825,FALSE
0_10383,0_10383_03_739,SNP,1,4,21.19,NA,NA,171.907027,NA,172,TRUE
0_806,0_806_01_471,SNP,2,4,21.31,181.1946903,219.9217082,NA,NA,401,TRUE
0_9989,0_9989_01_389,SNP,2,4,22.03,173.6412371,NA,155.9756406,NA,330,FALSE
0_18679,0_18679_01_146,SNP,1,4,22.47,183.9130846,219.9272968,193.8146103,NA,598,TRUE
0_9147,0_9147_01_45,SNP,1,4,23.37,NA,203.2965517,NA,NA,203,TRUE
0_6106,0_6106_01_265,SNP,2,4,23.53,180.9294118,NA,173.9770145,NA,355,TRUE
0_12515,0_12515_01_612,SNP,1,4,23.82,NA,NA,147.0333817,NA,147,TRUE
2_3307,2_3307_01_159,SNP,3,4,24.51,NA,219.9272968,NA,NA,220,FALSE
2_9369,2_9369_01_667,SNP,1,4,24.64,182.619137,NA,179.911155,NA,363,TRUE
2_3307,2_3307_01_283,SNP,3,4,24.85,NA,NA,215.3353846,608.8528687,824,TRUE
2_3307,2_3307_01_40,SNP,3,4,24.98,NA,NA,222.8629442,596.7905928,820,FALSE
0_16635,0_16635_01_381,SNP,1,4,25.07,179.0414201,219.9217082,NA,NA,399,TRUE
0_9989,0_9989_01_61,SNP,2,4,25.37,NA,NA,227.7196434,611.6571821,839,TRUE
0_6014,0_6014_02_61,SNP,2,4,25.56,NA,NA,175.9091378,NA,176,FALSE
0_1547,0_1547_01_56,SNP,2,4,28.4,NA,NA,227.7196434,612.1230193,840,TRUE
0_1439,0_1439_01_407,SNP,1,4,28.82,NA,NA,195.9184013,NA,196,TRUE
CL454Contig1,CL454Contig1_04_118,SNP,1,4,29.32,171.1668461,207.3099889,NA,NA,378,TRUE
0_7914,0_7914_01_65,SNP,1,4,31.3,179.911155,219.9272968,197.9798,NA,598,TRUE
CL4637Contig1,CL4637Contig1_02_131,SNP,1,4,31.47,NA,NA,229.1509718,607.6419378,837,TRUE
CL420Contig1,CL420Contig1_06_106,SNP,1,4,32.14,NA,NA,195.4185893,NA,195,TRUE
0_11667,0_11667_02_138,SNP,1,4,32.18,176.1982004,NA,NA,NA,176,TRUE
0_5341,0_5341_01_111,SNP,1,4,36.91,NA,219.9272968,NA,NA,220,TRUE
0_14682,0_14682_02_68,SNP,1,4,37.08,168.1152477,NA,165.2833118,NA,333,TRUE
0_6220,0_6220_01_357,SNP,2,4,37.67,NA,217.9816529,210.8870718,609.2075881,1038,TRUE
0_7838,0_7838_01_59,SNP,1,4,37.7,NA,NA,166.1144171,NA,166,TRUE
0_6220,0_6220_01_76,SNP,2,4,38.32,NA,NA,176.1982004,NA,176,FALSE
PtIFG_2113_1,rflpPita_IFG_2113_1,RFLP,1,4,39.19,NA,NA,629.8947948,NA,630,TRUE
2_6534,2_6534_01_701,SNP,1,4,40.62,NA,219.9272968,NA,NA,220,TRUE
0_1864,0_1864_02_153,SNP,1,4,40.68,184,NA,NA,NA,184,TRUE
2_7942,2_7942_01_306,SNP,1,4,41.54,NA,NA,167.5595364,NA,168,TRUE
0_11971,0_11971_01_390,SNP,2,4,42.46,179.911155,219.9272968,NA,NA,400,FALSE
0_11849,0_11849_03_67,SNP,1,4,43.89,NA,NA,176.4,NA,176,TRUE
2_6849,2_6849_03_129,SNP,1,4,43.93,NA,NA,192.3441517,NA,192,TRUE
0_10374,0_10374_01_79,SNP,1,4,44.33,177.9775309,NA,166.4898876,NA,344,TRUE
CL3330Contig1,CL3330Contig1_01_106,SNP,1,4,44.97,NA,NA,171.6554156,NA,172,TRUE
0_3553,0_3553_01_443,SNP,1,4,45.55,NA,NA,223.7146497,599.9733345,824,TRUE
0_9030,0_9030_01_175,SNP,1,4,46.7,NA,NA,178.5245902,NA,179,TRUE
CL2359Contig1,CL2359Contig1_03_329,SNP,1,4,47.58,NA,NA,173.0834766,NA,173,TRUE
0_11894,0_11894_02_53,SNP,1,4,48.27,NA,NA,221.9819834,602.9416452,825,TRUE
0_7764,0_7764_01_195,SNP,1,4,49.98,163.1266272,NA,133.2693712,NA,296,TRUE
0_11971,0_11971_01_290,SNP,2,4,50.56,NA,NA,213.3658537,604.8323789,818,TRUE
0_12916,0_12916_01_505,SNP,1,4,50.64,NA,NA,175.6371134,NA,176,TRUE
0_8686,0_8686_02_129,SNP,1,4,51.34,181.7506849,219.6485623,179.6451454,NA,581,TRUE
estPtIFG_2530_a,estPita_IFG_2530_A,EST,1,4,51.84,NA,NA,305.004021,NA,305,TRUE
CL1811Contig1,CL1811Contig1_04_154,SNP,1,4,52.55,NA,NA,177.4399698,NA,177,TRUE
PtIFG_2802_2,rflpPita_IFG_2802_2,RFLP,1,4,52.59,NA,NA,90.46096654,NA,90,TRUE
PtIFG_2697_2,rflpPita_IFG_2697_2,RFLP,1,4,52.74,349.8605459,NA,147.8706625,NA,498,TRUE
PtIFG_2802_1,rflpPita_IFG_2802_1,RFLP,1,4,53,NA,NA,335.3583618,NA,335,TRUE
2_3258,2_3258_03_199,SNP,1,4,53.22,169.9764738,NA,177.9775309,NA,348,TRUE
PtIFG_2994_4,rflpPita_IFG_2994_4,RFLP,1,4,54,NA,NA,333.6827586,NA,334,TRUE
UMN_1668,UMN_1668_01_41,SNP,2,4,54.04,NA,219.3473962,NA,NA,219,TRUE
2_2240,2_2240_01_121,SNP,1,4,54.79,183.2207059,217.1046102,NA,NA,400,TRUE
2_6899,2_6899_01_301,SNP,1,4,55.45,153.4773609,NA,179.6451454,NA,333,TRUE
2_987,2_987_02_146,SNP,1,4,58.08,183.2207059,215.4418906,191.6672444,NA,590,TRUE
0_16121,0_16121_01_73,SNP,1,4,58.16,163.902497,219.3473962,NA,NA,383,TRUE
0_11063,0_11063_02_55,SNP,1,4,59.07,NA,NA,222,593.9448276,816,TRUE
UMN_1668,UMN_1668_01_111,SNP,2,4,59.17,NA,NA,161.3850592,NA,161,FALSE
0_18150,0_18150_01_124,SNP,1,4,59.23,NA,209.3173989,NA,NA,209,TRUE
CL2294Contig1,CL2294Contig1_02_46,SNP,1,4,62.76,151.062069,NA,161.3850592,NA,312,TRUE
CL1473Contig1,CL1473Contig1_02_159,SNP,1,4,64,181.8514713,NA,NA,NA,182,TRUE
UMN_5895,UMN_5895_01_127,SNP,1,4,64.5,NA,NA,191.6672444,NA,192,TRUE
2_6373,2_6373_03_276,SNP,1,4,64.55,175.3218105,NA,NA,NA,175,TRUE
0_6018,0_6018_01_57,SNP,1,4,64.7,NA,NA,210.1298518,607.6133684,818,TRUE
PtIFG_2718_2,rflpPita_IFG_2718_2,RFLP,1,4,65.23,NA,NA,327.8049941,NA,328,TRUE
UMN_7049,UMN_7049_02_156,SNP,1,4,65.88,181.8514713,219.3473962,222.4540541,608.1107872,1232,TRUE
CL3161Contig1,CL3161Contig1_04_132,SNP,1,4,65.89,179.8355658,218.1967213,NA,NA,398,TRUE
2_207,2_207_02_560,SNP,1,4,65.89,177.1857512,218.1967213,NA,NA,395,TRUE
estPtNCS_6C5A_a,estPita_IFG_6C5A_A,EST,1,4,67.26,NA,NA,166.4898876,NA,166,TRUE
0_17612,0_17612_01_141,SNP,1,4,67.27,NA,NA,188,NA,188,TRUE
UMN_582,UMN_582_02_42,SNP,1,4,68.75,NA,NA,177.715655,NA,178,TRUE
CL1540Contig1,CL1540Contig1_04_27,SNP,1,4,69.44,177.4399698,219.7094751,NA,NA,397,TRUE
0_1247,0_1247_02_283,SNP,1,4,69.91,180.2370246,NA,NA,NA,180,TRUE
UMN_881,UMN_881_01_76,SNP,1,4,69.91,181.8514713,NA,NA,NA,182,TRUE
0_2254,0_2254_01_99,SNP,1,4,70.69,180.9294118,219.9272968,NA,NA,401,TRUE
0_1169,0_1169_01_516,SNP,1,4,72.35,171.3020739,NA,NA,NA,171,TRUE
0_1975,0_1975_01_340,SNP,1,4,72.64,145.7381974,NA,175.1856041,NA,321,TRUE
2_2934,2_2934_01_78,SNP,1,4,73.19,NA,NA,213.3658537,595.7584872,809,TRUE
CL2059Contig1,CL2059Contig1_01_220,SNP,1,4,74.17,NA,NA,194.7025238,NA,195,TRUE
CL1887Contig1,CL1887Contig1_07_66,SNP,1,4,76.02,180.9294118,217.8349874,211.9245552,610.7216301,1221,TRUE
0_7878,0_7878_01_138,SNP,1,4,76.04,NA,NA,214.1638898,610.7216301,825,TRUE
2_1563,2_1563_02_244,SNP,1,4,77.28,176.9056462,NA,124.2,NA,301,TRUE
PtIFG_2090_3,rflpPita_IFG_2090_3,RFLP,1,4,77.33,NA,NA,340,261.723996,602,TRUE
0_6675,0_6675_02_224,SNP,1,4,77.48,183.2207059,NA,176.8558952,NA,360,TRUE
0_9564,0_9564_01_377,SNP,1,4,78.05,181.8514713,217.4126103,225.5013699,607.8026048,1233,TRUE
2_9315,2_9315_01_77,SNP,2,4,78.15,180,217.7580466,NA,NA,398,FALSE
UMN_3517,UMN_3517_01_75,SNP,1,4,78.16,NA,217.4126103,210.8870718,604.5365854,1033,TRUE
2_9315,2_9315_01_380,SNP,2,4,78.18,NA,NA,210.8870718,604.5365854,815,TRUE
0_1713,0_1713_01_255,SNP,2,4,78.8,NA,NA,206.9045093,593.814433,801,TRUE
0_1713,0_1713_01_50,SNP,2,4,78.89,NA,NA,193.2176656,NA,193,FALSE
UMN_1299,UMN_1299_01_176,SNP,1,4,79.46,NA,NA,211.3229241,608.8528687,820,TRUE
0_8862,0_8862_01_57,SNP,2,4,79.5,181.8514713,196,213.5337284,611.6571821,1203,TRUE
0_8862,0_8862_01_138,SNP,2,4,79.59,NA,214.1638898,213.5337284,609.8896552,1038,FALSE
CL3867Contig1,CL3867Contig1_02_172,SNP,1,4,79.62,NA,NA,204,583.5619726,788,TRUE
0_10562,0_10562_02_55,SNP,1,4,79.83,NA,NA,212.4303541,611.1404161,824,TRUE
PtIFG_2274_1,rflpPita_IFG_2274_1,RFLP,1,4,80.99,NA,NA,93.61857529,352.3964009,446,TRUE
0_2321,0_2321_01_62,SNP,1,4,81.66,180.2370246,NA,171.2621586,NA,351,TRUE
UMN_CL340Contig1,UMN_CL340Contig1_03_51,SNP,1,4,81.69,NA,200,214.8212824,612.1230193,1027,TRUE
0_2819,0_2819_02_332,SNP,1,4,82.76,183.9130846,218.842486,NA,NA,403,TRUE
0_2853,0_2853_02_76,SNP,1,4,82.96,NA,NA,209.9809541,592.4887034,802,TRUE
2_3750,2_3750_01_447,SNP,1,4,84.42,NA,NA,175.1856041,NA,175,TRUE
UMN_2429,UMN_2429_01_66,SNP,2,4,86.02,181.9101678,212.2183406,NA,NA,394,FALSE
2_4391,2_4391_01_137,SNP,2,4,86.2,NA,218.1967213,216,612.9009935,1047,TRUE
estPtIFG_8429_a,estPita_IFG_8429_A,EST,1,4,86.24,NA,NA,170.5243968,NA,171,TRUE
UMN_2429,UMN_2429_01_127,SNP,2,4,86.38,NA,211.6,215.7041096,609.3967417,1037,TRUE
PtIFG_2958_1,rflpPita_IFG_2958_1,RFLP,1,4,87.13,171.907027,NA,339.2487226,NA,511,TRUE
CL1213Contig1,CL1213Contig1_01_460,SNP,1,4,89.25,177.4399698,216.5238254,NA,NA,394,TRUE
2_1716,2_1716_01_337,SNP,1,4,89.93,NA,NA,227.0979543,613.8371767,841,TRUE
0_9722,0_9722_01_139,SNP,1,4,90.15,NA,220,213.8319078,613.2127371,1047,TRUE
2_3591,2_3591_03_186,SNP,1,4,90.57,NA,NA,181.9780246,NA,182,TRUE
CL1908Contig1,CL1908Contig1_03_100,SNP,1,4,91.43,NA,NA,177.4399698,NA,177,TRUE
2_4391,2_4391_01_331,SNP,2,4,91.55,183.6528302,NA,181.4522032,NA,365,FALSE
UMN_3489,UMN_3489_01_150,SNP,1,4,91.8,177.804878,217.6779911,229.3177324,610.0953895,1235,TRUE
0_7227,0_7227_02_426,SNP,1,4,91.83,160.7497891,NA,159.3549133,NA,320,TRUE
0_13592,0_13592_01_37,SNP,1,4,92.09,NA,NA,213.98131,608.8938129,823,TRUE
0_12107,0_12107_01_392,SNP,1,4,92.13,NA,NA,224.5754086,607.0541054,832,TRUE
2_3211,2_3211_01_154,SNP,1,4,93.44,NA,NA,175.1856041,NA,175,TRUE
0_16068,0_16068_01_353,SNP,1,4,94.06,163.6289593,218.1967213,NA,NA,382,TRUE
CL1103Contig1,CL1103Contig1_02_91,SNP,1,4,94.88,NA,NA,193.8146103,NA,194,TRUE
PtIFG_1869_1,rflpPita_IFG_1869_1,RFLP,1,4,97.78,NA,NA,87.87367406,NA,88,TRUE
PtIFG_2421_1,rflpPita_IFG_2421_1,RFLP,1,4,98.23,NA,NA,NA,NA,NA,TRUE
2_830,2_830_02_265,SNP,1,4,98.86,NA,NA,202.7699017,590.8033816,794,TRUE
CL189Contig1,CL189Contig1_03_184,SNP,1,4,99.09,NA,NA,192.08,NA,192,TRUE
2_1264,2_1264_01_111,SNP,1,4,99.09,NA,NA,197.9798,NA,198,TRUE
CL862Contig1,CL862Contig1_07_161,SNP,1,4,99.85,NA,NA,191.0153846,NA,191,TRUE
CL4235Contig1,CL4235Contig1_01_62,SNP,2,4,102.26,155.7692308,NA,NA,NA,156,TRUE
0_14013,0_14013_01_581,SNP,1,4,102.9,NA,NA,191.5382756,NA,192,TRUE
CL4235Contig1,CL4235Contig1_01_60,SNP,2,4,103.03,NA,NA,149.4132063,NA,149,FALSE
UMN_1037,UMN_1037_01_401,SNP,1,4,103.92,NA,NA,193.9802143,NA,194,TRUE
0_9135,0_9135_02_99,SNP,1,4,104.06,NA,NA,176.9056462,NA,177,TRUE
0_3521,0_3521_01_435,SNP,2,4,104.08,NA,NA,189.0672489,NA,189,TRUE
0_3521,0_3521_01_61,SNP,2,4,104.17,NA,NA,188.3045872,NA,188,FALSE
2_6623,2_6623_01_403,SNP,1,4,104.78,181.8024125,NA,NA,NA,182,TRUE
PtIFG_1584_A,rflpPita_IFG_1584_A,RFLP,1,4,105.89,NA,NA,184,NA,184,TRUE
UMN_3511,UMN_3511_01_306,SNP,2,4,106.02,183.9130846,220,188.0017,NA,592,TRUE
UMN_3511,UMN_3511_01_132,SNP,2,4,106.38,NA,220,NA,NA,220,FALSE
2_196,2_196_01_221,SNP,1,4,107.04,183.9130846,220,NA,NA,404,TRUE
0_15726,0_15726_01_93,SNP,1,4,107.82,NA,NA,192.9846154,NA,193,TRUE
CL2076Contig1,CL2076Contig1_04_211,SNP,1,4,109.28,184,217.4126103,212.4966175,613.2127371,1227,TRUE
0_18872,0_18872_01_388,SNP,2,4,109.46,181.9780246,NA,NA,NA,182,FALSE
CL4137Contig1,CL4137Contig1_04_36,SNP,1,4,109.5,173.4271794,NA,NA,NA,173,TRUE
0_6923,0_6923_01_74,SNP,1,4,110.19,179.2035398,NA,NA,NA,179,TRUE
0_11781,0_11781_01_254,SNP,1,4,110.35,NA,NA,227.0979543,611.0602687,838,TRUE
2_9835,2_9835_01_162,SNP,1,4,110.42,183.9130846,217.9816529,NA,NA,402,TRUE
0_14346,0_14346_01_114,SNP,1,4,110.78,NA,209.5248869,NA,NA,210,TRUE
0_17344,0_17344_02_127,SNP,2,4,110.79,NA,219.9272968,NA,NA,220,TRUE
0_17344,0_17344_02_210,SNP,2,4,110.79,NA,219.9272968,NA,NA,220,FALSE
0_18872,0_18872_01_53,SNP,2,4,110.9,NA,NA,195.6740125,NA,196,TRUE
0_9704,0_9704_01_381,SNP,2,4,111.36,NA,NA,188,NA,188,TRUE
0_9704,0_9704_01_72,SNP,2,4,111.51,NA,NA,176,NA,176,FALSE
0_8167,0_8167_01_588,SNP,1,4,111.55,183.9130846,219.7094751,223.5955327,606.121939,1233,TRUE
estPtNCS_2N7G_a,estPita_IFG_2N7G_A,EST,1,4,111.65,NA,NA,189.9789497,NA,190,TRUE
PtIFG_1636_2,rflpPita_IFG_1636_2,RFLP,1,4,113,156.4792176,NA,80.79835873,NA,237,TRUE
PtIFG_2994_1,rflpPita_IFG_2994_1,RFLP,1,4,113.49,NA,NA,96,NA,96,TRUE
2_10183,2_10183_02_668,SNP,1,4,114.78,183.6528302,NA,142.5081081,NA,326,TRUE
0_13017,0_13017_02_332,SNP,1,4,114.93,NA,NA,215.7041096,609.2872665,825,TRUE
PtIFG_2802_5,rflpPita_IFG_2802_5,RFLP,1,4,116.58,NA,NA,79.80049875,NA,80,TRUE
PtIFG_2870_1,rflpPita_IFG_2870_1,RFLP,1,4,116.71,NA,NA,93.61857529,NA,94,TRUE
UMN_3180,UMN_3180_01_354,SNP,2,4,116.84,NA,219.7094751,213.6838996,607.0023701,1040,TRUE
UMN_3180,UMN_3180_01_205,SNP,2,4,117.98,177.9775309,219.7094751,NA,NA,398,FALSE
0_17790,0_17790_01_175,SNP,1,4,121.17,NA,NA,195.6740125,NA,196,TRUE
0_12229,0_12229_01_56,SNP,1,4,121.88,NA,NA,221.5504617,606.9865741,829,TRUE
PtIFG_2220_B,rflpPita_IFG_2220_B,RFLP,1,4,124.71,NA,NA,320.2698892,NA,320,TRUE
UMN_5144,UMN_5144_01_51,SNP,1,4,127.45,NA,NA,177.4399698,NA,177,TRUE
0_16189,0_16189_01_174,SNP,1,5,0,181.9780246,NA,NA,NA,182,TRUE
UMN_CL20Contig1,UMN_CL20Contig1_02_275,SNP,2,5,0,177.9775309,NA,NA,NA,178,FALSE
0_2074,0_2074_01_75,SNP,1,5,7.29,NA,NA,190.6758621,NA,191,TRUE
2_6134,2_6134_01_112,SNP,1,5,8.25,181.8024125,NA,NA,NA,182,TRUE
CL633Contig1,CL633Contig1_04_245,SNP,1,5,8.25,176.1982004,NA,NA,NA,176,TRUE
2_4502,2_4502_01_161,SNP,2,5,10.56,NA,219.9272968,NA,NA,220,TRUE
2_9574,2_9574_01_351,SNP,1,5,11.29,NA,NA,212.4966175,613.9413737,826,TRUE
UMN_CL20Contig1,UMN_CL20Contig1_02_247,SNP,2,5,11.32,NA,NA,179.4164038,NA,179,TRUE
CL2503Contig1,CL2503Contig1_03_192,SNP,1,5,11.96,NA,NA,227.7196434,613.9413737,842,TRUE
CL363Contig1,CL363Contig1_04_101,SNP,1,5,14.06,163.0678899,NA,177.804878,NA,341,TRUE
2_4502,2_4502_01_61,SNP,2,5,14.08,NA,NA,169.7054429,NA,170,FALSE
0_13166,0_13166_01_276,SNP,1,5,15.56,NA,NA,211.3610738,609.8361096,821,TRUE
0_1796,0_1796_01_154,SNP,1,5,16.86,179.628866,211.9626809,NA,NA,392,TRUE
0_5056,0_5056_02_284,SNP,1,5,17.22,180.9219331,197.1608833,NA,NA,378,TRUE
CL1903Contig1,CL1903Contig1_02_325,SNP,1,5,18.67,169.7054429,218.842486,NA,NA,389,TRUE
0_5464,0_5464_02_158,SNP,2,5,19.16,181.9409132,211.5384615,NA,NA,393,TRUE
0_14385,0_14385_02_294,SNP,1,5,19.58,181.8514713,219.3473962,NA,NA,401,TRUE
UMN_1264,UMN_1264_01_258,SNP,1,5,19.94,NA,215.6,NA,NA,216,TRUE
0_8972,0_8972_01_135,SNP,1,5,20.03,167.8896189,215.6,202.0578827,613.4727658,1199,TRUE
CL1569Contig1,CL1569Contig1_03_45,SNP,1,5,20.11,179.1280947,215.6,214,584.6742081,1193,TRUE
0_18317,0_18317_01_495,SNP,3,5,20.13,180.5081967,211.68,225.7926606,605.9657434,1224,FALSE
0_18317,0_18317_01_77,SNP,3,5,20.13,181.7560976,215.6,229.7889908,611.9654042,1239,TRUE
0_8922,0_8922_01_645,SNP,1,5,20.13,NA,NA,193.0152284,NA,193,TRUE
0_6427,0_6427_02_341,SNP,1,5,20.13,179.1280947,215.6,225.7926606,609.9655172,1230,TRUE
0_11531,0_11531_01_379,SNP,1,5,20.13,181.7560976,215.6,225.7926606,611.9654042,1235,TRUE
0_13707,0_13707_02_405,SNP,1,5,20.13,179.911155,217.4126103,228.5998798,613.6809476,1240,TRUE
UMN_CL194Contig1,UMN_CL194Contig1_04_130,SNP,1,5,20.13,181.7560976,215.6,227.7908257,611.9654042,1237,TRUE
0_18317,0_18317_01_385,SNP,3,5,20.17,NA,215.8021996,202.8,602,1021,FALSE
2_5962,2_5962_01_400,SNP,1,5,20.71,NA,NA,191.6672444,NA,192,TRUE
UMN_1385,UMN_1385_01_39,SNP,1,5,20.77,NA,NA,189.6901554,NA,190,TRUE
2_9280,2_9280_02_107,SNP,2,5,21.12,NA,NA,228.5998798,613.6809476,842,TRUE
0_3192,0_3192_01_146,SNP,2,5,21.14,NA,NA,214.8212824,611.7647963,827,TRUE
2_9280,2_9280_02_319,SNP,2,5,21.15,NA,NA,159.8198874,594.6874607,755,FALSE
2_292,2_292_01_138,SNP,2,5,21.53,183.6528302,NA,178.588927,NA,362,TRUE
0_9770,0_9770_01_150,SNP,1,5,21.67,NA,NA,169.7054429,NA,170,TRUE
2_292,2_292_01_683,SNP,2,5,21.72,NA,NA,189.9390296,NA,190,FALSE
CL909Contig1,CL909Contig1_04_120,SNP,1,5,21.76,184,216.4931685,194.7025238,NA,595,TRUE
CL385Contig1,CL385Contig1_01_195,SNP,1,5,22.3,NA,NA,197.9295374,NA,198,TRUE
CL560Contig1,CL560Contig1_03_130,SNP,1,5,22.7,NA,NA,190.6758621,NA,191,TRUE
UMN_CL319Contig1,UMN_CL319Contig1_03_131,SNP,1,5,22.74,NA,NA,185.4639151,NA,185,TRUE
0_3192,0_3192_01_482,SNP,2,5,22.79,180.9219331,218.842486,NA,NA,400,FALSE
0_12049,0_12049_01_223,SNP,1,5,23.07,181.9780246,215.4418906,NA,NA,397,TRUE
0_1679,0_1679_01_243,SNP,2,5,23.15,NA,218.1967213,NA,NA,218,TRUE
0_1679,0_1679_01_119,SNP,2,5,23.2,179.3789574,NA,NA,NA,179,FALSE
2_4723,2_4723_01_197,SNP,1,5,23.35,NA,NA,193.1046368,NA,193,TRUE
UMN_1908,UMN_1908_01_100,SNP,1,5,23.7,180.9219331,218.842486,NA,NA,400,TRUE
0_5464,0_5464_02_819,SNP,2,5,23.81,165.7834155,NA,NA,NA,166,FALSE
PtNCS_PtaAGP6,estPita_IFG_AGP6_3p_A,EST,1,5,23.84,NA,NA,333.6827586,311.8617939,646,TRUE
UMN_2401,UMN_2401_01_300,SNP,1,5,24.23,NA,NA,214.8212824,611.7647963,827,TRUE
CL1019Contig1,CL1019Contig1_03_326,SNP,1,5,28.2,NA,218.842486,NA,NA,219,TRUE
0_1232,0_1232_01_372,SNP,1,5,31.08,178.5981651,216.4931685,NA,NA,395,TRUE
0_8632,0_8632_01_61,SNP,1,5,35.01,165.6523197,NA,NA,NA,166,TRUE
2_9423,2_9423_01_165,SNP,1,5,36.02,181.8024125,218.842486,NA,NA,401,TRUE
0_18887,0_18887_02_715,SNP,1,5,36.79,NA,213.3658537,NA,NA,213,TRUE
UMN_3773,UMN_3773_01_325,SNP,1,5,37.43,179.911155,NA,177.9775309,NA,358,TRUE
0_236,0_236_01_63,SNP,3,5,37.94,180.2370246,205.8253908,193.9793836,NA,580,TRUE
0_236,0_236_01_518,SNP,3,5,38.07,NA,NA,180,NA,180,FALSE
0_236,0_236_01_453,SNP,3,5,38.55,NA,218.1967213,NA,NA,218,FALSE
CL1373Contig1,CL1373Contig1_05_64,SNP,1,5,42.16,NA,NA,220.998162,611.3471025,832,TRUE
0_17814,0_17814_01_392,SNP,1,5,42.81,NA,NA,197.9798,NA,198,TRUE
0_10021,0_10021_04_209,SNP,1,5,43.67,161.9753124,NA,NA,NA,162,TRUE
2_4904,2_4904_01_153,SNP,1,5,44,179.8355658,218.1967213,NA,NA,398,TRUE
2_4600,2_4600_01_138,SNP,1,5,44,179.8355658,218.1967213,NA,NA,398,TRUE
CL3806Contig1,CL3806Contig1_04_59,SNP,1,5,45.53,NA,NA,197.8183486,NA,198,TRUE
0_12933,0_12933_01_120,SNP,1,5,46.19,NA,NA,211.3610738,613.6809476,825,TRUE
UMN_2859,UMN_2859_01_166,SNP,2,5,46.47,NA,NA,171.1668461,561.1773185,732,TRUE
0_3532,0_3532_01_183,SNP,1,5,47.68,NA,NA,177.4399698,NA,177,TRUE
CL4730Contig1,CL4730Contig1_02_75,SNP,2,5,47.94,NA,NA,195.9184013,NA,196,FALSE
CL4730Contig1,CL4730Contig1_02_176,SNP,2,5,47.96,NA,NA,214.8212824,611.7766242,827,TRUE
0_18588,0_18588_02_406,SNP,3,5,50.22,177.7979823,NA,NA,NA,178,FALSE
0_18588,0_18588_01_92,SNP,3,5,50.24,181.9780246,NA,NA,NA,182,FALSE
2_2199,2_2199_01_680,SNP,1,5,50.33,NA,NA,195.5853659,NA,196,TRUE
0_6701,0_6701_01_302,SNP,2,5,51.21,181.9780246,219.7094751,NA,NA,402,TRUE
0_18588,0_18588_02_353,SNP,3,5,51.66,NA,219.7094751,NA,NA,220,TRUE
0_6701,0_6701_01_140,SNP,2,5,51.66,NA,219.7094751,NA,NA,220,FALSE
0_8696,0_8696_01_442,SNP,1,5,52.78,180.9219331,NA,180.2370246,NA,361,TRUE
0_14941,0_14941_02_333,SNP,1,5,53.83,180.9219331,NA,124.6730269,NA,306,TRUE
0_3066,0_3066_01_178,SNP,1,5,54.1,178.36,NA,NA,NA,178,TRUE
2_588,2_588_02_80,SNP,2,5,54.2,171.907027,217.1046102,NA,NA,389,TRUE
UMN_2859,UMN_2859_01_310,SNP,2,5,54.32,NA,NA,194.7025238,NA,195,FALSE
0_12167,0_12167_01_401,SNP,1,5,54.43,NA,NA,227.914731,613.4727658,841,TRUE
0_12580,0_12580_02_40,SNP,1,5,54.78,180.9219331,219.3473962,NA,NA,400,TRUE
2_588,2_588_02_538,SNP,2,5,54.81,180.9219331,202.7699017,NA,NA,384,FALSE
0_10278,0_10278_01_421,SNP,1,5,55.68,NA,NA,195.9184013,603.5764562,799,TRUE
CL4662Contig1,CL4662Contig1_01_38,SNP,1,5,55.84,NA,218.842486,212.4303541,611.7647963,1043,TRUE
UMN_2574,UMN_2574_01_429,SNP,1,5,55.96,170.5243968,NA,NA,NA,171,TRUE
2_9521,2_9521_02_245,SNP,1,5,56.94,173.0834766,181.1483203,171.6554156,NA,526,TRUE
2_5724,2_5724_02_313,SNP,2,5,58.07,NA,218.1967213,NA,NA,218,FALSE
UMN_2588,UMN_2588_01_141,SNP,1,5,58.59,180.9219331,NA,NA,NA,181,TRUE
2_5724,2_5724_02_151,SNP,2,5,58.6,NA,218.1967213,212.4303541,613.9934854,1045,TRUE
0_2193,0_2193_01_57,SNP,1,5,58.86,175.7473481,217.4126103,NA,NA,393,TRUE
UMN_CL373Contig1,UMN_CL373Contig1_07_619,SNP,1,5,60.11,NA,NA,175.3218105,NA,175,TRUE
0_3696,0_3696_01_523,SNP,1,5,60.2,NA,NA,194.3934426,NA,194,TRUE
0_6293,0_6293_01_355,SNP,2,5,61.2,NA,NA,213.3658537,611.7647963,825,TRUE
2_6283,2_6283_01_41,SNP,1,5,62.66,NA,NA,225.2195122,609.8997535,835,TRUE
CL3394Contig1,CL3394Contig1_04_196,SNP,1,5,63.58,169.4794842,218.0832527,NA,NA,388,TRUE
CL415Contig1,CL415Contig1_04_193,SNP,1,5,65.24,NA,NA,207.7202584,609.4693145,817,TRUE
0_6293,0_6293_01_205,SNP,2,5,65.41,180,219.7094751,NA,NA,400,FALSE
2_3896,2_3896_02_9,SNP,1,5,65.67,NA,NA,174.2815822,NA,174,TRUE
estPtIFG_893_a,estPita_IFG_0893_A,EST,1,5,65.69,161.3850592,NA,333.4142029,NA,495,TRUE
PtIFG_2442_A,rflpPita_IFG_2442_A,RFLP,1,5,66.36,161.7780822,NA,643.7857886,NA,806,TRUE
estPtIFG_8596_a,estPita_IFG_8596_A,EST,1,5,68.56,NA,NA,94.52307692,NA,95,TRUE
PtIFG_2022_A,rflpPita_IFG_2022_A,RFLP,1,5,68.58,NA,NA,63.75097276,NA,64,TRUE
CL4284Contig1,CL4284Contig1_01_55,SNP,1,5,68.73,NA,NA,195.2680498,NA,195,TRUE
UMN_3299,UMN_3299_01_235,SNP,2,5,69.14,NA,NA,197.0150254,NA,197,FALSE
UMN_3299,UMN_3299_01_159,SNP,2,5,69.19,NA,217.4126103,210.7529412,596.8034682,1025,TRUE
CL3546Contig1,CL3546Contig1_03_143,SNP,1,5,69.34,NA,NA,220.5017065,606.309869,827,TRUE
0_12265,0_12265_02_266,SNP,1,5,69.6,NA,NA,176.1982004,NA,176,TRUE
CL4628Contig1,CL4628Contig1_01_38,SNP,1,5,69.8,161.4678899,216.7313523,210.1298518,605.3797621,1194,TRUE
0_9548,0_9548_01_84,SNP,1,5,69.92,NA,NA,177.804878,NA,178,TRUE
0_160,0_160_01_107,SNP,1,5,70.44,NA,NA,187.9149321,NA,188,TRUE
2_4049,2_4049_01_361,SNP,2,5,70.54,NA,NA,197.0150254,NA,197,TRUE
2_4049,2_4049_01_62,SNP,2,5,70.54,NA,NA,197.0150254,NA,197,FALSE
PtIFG_2540_2,rflpPita_IFG_2540_2,RFLP,1,5,70.69,351.4946962,NA,311.1816393,NA,663,TRUE
0_6584,0_6584_01_554,SNP,2,5,71.05,183.9130846,NA,179.6603774,NA,364,TRUE
0_18674,0_18674_01_170,SNP,1,5,71.19,175.6280088,217.3170732,NA,NA,393,TRUE
CL1786Contig1,CL1786Contig1_02_167,SNP,1,5,71.65,NA,NA,193.9802143,NA,194,TRUE
0_6584,0_6584_01_251,SNP,2,5,72.07,NA,NA,194.7025238,NA,195,FALSE
2_6080,2_6080_01_266,SNP,1,5,72.2,NA,NA,175.7473481,NA,176,TRUE
estPtIFG_8837_a,estPita_IFG_8837_A,EST,1,5,72.77,NA,NA,333.7008669,NA,334,TRUE
0_8636,0_8636_01_157,SNP,1,5,73.67,NA,220,214.094566,605.1512981,1039,TRUE
CL1029Contig1,CL1029Contig1_01_285,SNP,1,5,73.85,178.588927,NA,171.4562698,NA,350,TRUE
0_673,0_673_01_132,SNP,2,5,74.24,181.4522032,NA,177.4399698,NA,359,TRUE
UMN_2807,UMN_2807_01_101,SNP,1,5,74.41,NA,216.4931685,215.3353846,610.3313594,1042,TRUE
0_673,0_673_01_126,SNP,2,5,74.42,NA,220,NA,NA,220,FALSE
CL312Contig1,CL312Contig1_04_173,SNP,1,5,74.75,NA,NA,169.2307692,NA,169,TRUE
CL1798Contig1,CL1798Contig1_04_56,SNP,1,5,75.6,NA,NA,179.3789574,NA,179,TRUE
2_4618,2_4618_01_189,SNP,1,5,77.23,NA,NA,NA,NA,NA,TRUE
CL62Contig1,CL62Contig1_02_153,SNP,2,5,78.11,NA,NA,171.2941176,NA,171,FALSE
0_2862,0_2862_01_74,SNP,1,5,79.43,181.8514713,214.2627173,211.6985425,611.8954427,1220,TRUE
UMN_4904,UMN_4904_01_620,SNP,1,5,79.66,180.5081967,210.1727003,207.6927622,605.4658178,1204,TRUE
0_9538,0_9538_02_298,SNP,1,5,79.78,NA,NA,199.6805112,583.3158709,783,TRUE
CL62Contig1,CL62Contig1_02_248,SNP,2,5,79.98,NA,217.8349874,204.4871418,605.2875536,1028,TRUE
2_6031,2_6031_01_456,SNP,2,5,81.3,NA,NA,180.2370246,NA,180,FALSE
2_5918,2_5918_01_160,SNP,1,5,81.6,NA,NA,197.0150254,NA,197,TRUE
UMN_835,UMN_835_02_99,SNP,1,5,82.1,183.9130846,208,NA,NA,392,TRUE
0_9680,0_9680_01_55,SNP,1,5,83.09,136.0743955,NA,175.1856041,NA,311,TRUE
2_5862,2_5862_01_301,SNP,1,5,83.37,NA,NA,165.6523197,NA,166,TRUE
0_9389,0_9389_01_122,SNP,1,5,84.66,173.7933492,215.9259513,201.5758176,603.8692869,1195,TRUE
2_6031,2_6031_01_29,SNP,2,5,85.04,180.2370246,NA,NA,NA,180,TRUE
UMN_4825,UMN_4825_02_147,SNP,1,5,85.58,132.6923077,NA,138.2166247,NA,271,TRUE
0_10054,0_10054_01_402,SNP,2,5,86.02,NA,NA,188.3099056,NA,188,FALSE
0_10054,0_10054_01_254,SNP,2,5,86.13,NA,219.9272968,215.3353846,610.3313594,1046,TRUE
CL2239Contig1,CL2239Contig1_03_243,SNP,1,5,86.63,NA,NA,186.8108108,NA,187,TRUE
0_11079,0_11079_01_234,SNP,1,5,87.25,NA,NA,203.1907514,609.8361096,813,TRUE
0_5286,0_5286_01_111,SNP,1,5,87.52,NA,205.9805844,NA,NA,206,TRUE
2_5642,2_5642_03_350,SNP,1,5,88.13,177.4399698,198.7080039,223.6007921,609.258609,1209,TRUE
0_12955,0_12955_01_635,SNP,3,5,90.92,183.9130846,NA,NA,NA,184,FALSE
0_18448,0_18448_01_377,SNP,2,5,91.16,NA,NA,169.7054429,NA,170,FALSE
0_12955,0_12955_01_57,SNP,3,5,91.18,181.9780246,207.4585944,NA,NA,389,TRUE
0_4643,0_4643_01_131,SNP,1,5,91.73,NA,216.8769716,214.8212824,613.9934854,1046,TRUE
0_8755,0_8755_03_63,SNP,1,5,92.04,176.9056462,212.96,225.9823023,611.3471025,1227,TRUE
0_8806,0_8806_01_361,SNP,2,5,93.3,NA,211.5384615,NA,NA,212,FALSE
PtIFG_2782_2,rflpPita_IFG_2782_2,RFLP,1,5,93.35,NA,NA,329.8909451,NA,330,TRUE
CL2226Contig1,CL2226Contig1_04_109,SNP,1,5,93.51,181.9780246,212.96,224.313066,608.9798658,1228,TRUE
0_7839,0_7839_01_344,SNP,1,5,93.84,NA,NA,210.799292,584.4681785,795,TRUE
2_9652,2_9652_01_146,SNP,1,5,94.22,NA,NA,177.804878,NA,178,TRUE
0_14282,0_14282_02_581,SNP,1,5,94.42,NA,NA,174.557377,NA,175,TRUE
0_18448,0_18448_01_112,SNP,2,5,94.57,NA,NA,178.588927,NA,179,TRUE
2_6463,2_6463_01_378,SNP,1,5,95.47,NA,NA,193.4859021,NA,193,TRUE
0_5609,0_5609_01_161,SNP,2,5,95.71,NA,NA,209.3173989,605.9933994,815,TRUE
0_16829,0_16829_01_120,SNP,1,5,95.74,NA,NA,169.9764738,NA,170,TRUE
0_12955,0_12955_01_532,SNP,3,5,96.34,NA,218.842486,NA,NA,219,FALSE
0_8806,0_8806_01_55,SNP,2,5,97.62,NA,NA,221.5452055,613.8990961,835,TRUE
0_11367,0_11367_01_376,SNP,1,5,97.78,NA,NA,179.3789574,NA,179,TRUE
CL1684Contig1,CL1684Contig1_01_93,SNP,1,5,97.92,183.9130846,NA,NA,NA,184,TRUE
2_1447,2_1447_02_300,SNP,1,5,97.94,NA,NA,215.9259513,611.6571821,828,TRUE
0_5609,0_5609_01_49,SNP,2,5,98.21,177.7979823,NA,173.0834766,NA,351,FALSE
UMN_CL98Contig1,UMN_CL98Contig1_02_107,SNP,1,5,99.27,181.9780246,NA,NA,NA,182,TRUE
0_17701,0_17701_01_115,SNP,1,5,99.58,NA,NA,191.6672444,NA,192,TRUE
CL263Contig2,CL263Contig2_03_315,SNP,1,5,101.14,NA,212.96,NA,NA,213,TRUE
UMN_6558,UMN_6558_01_162,SNP,2,5,101.36,NA,216.4931685,NA,NA,216,TRUE
2_2685,2_2685_01_309,SNP,1,5,101.53,181.8024125,209.8754497,NA,NA,392,TRUE
0_13382,0_13382_03_76,SNP,1,5,101.59,183.6528302,216.4931685,NA,NA,400,TRUE
UMN_6558,UMN_6558_01_352,SNP,2,5,101.74,NA,NA,195.6740125,NA,196,FALSE
UMN_3762,UMN_3762_01_159,SNP,1,5,101.86,181.4522032,NA,NA,NA,181,TRUE
UMN_4418,UMN_4418_01_372,SNP,1,5,102.05,179.911155,90.35294118,210.3305857,571.6599287,1052,TRUE
2_9982,2_9982_02_245,SNP,1,5,103.53,NA,NA,177.804878,NA,178,TRUE
0_14507,0_14507_01_312,SNP,2,5,104.71,NA,NA,178.588927,NA,179,FALSE
PtIFG_1932_1,rflpPita_IFG_1932_1,RFLP,1,5,104.81,NA,NA,253.5241779,NA,254,TRUE
PtIFG_2220_A,rflpPita_IFG_2220_A,RFLP,1,5,105.36,334.7107438,NA,321.9875781,NA,657,TRUE
0_14507,0_14507_01_58,SNP,2,5,106.68,NA,NA,214.8212824,608.8528687,824,TRUE
CL314Contig1,CL314Contig1_03_176,SNP,1,5,106.89,NA,NA,225.5583867,608.258311,834,TRUE
CL3758Contig1,CL3758Contig1_05_475,SNP,1,5,107.26,NA,NA,193.4859021,NA,193,TRUE
0_6133,0_6133_01_229,SNP,1,5,107.39,NA,NA,173.7933492,NA,174,TRUE
PtIFG_2899_7,rflpPita_IFG_2899_7,RFLP,1,5,110.43,NA,NA,678.4037559,307.1025715,986,TRUE
2_3989,2_3989_02_267,SNP,2,5,113.15,168.8548254,217.4126103,NA,NA,386,TRUE
0_2020,0_2020_01_432,SNP,1,5,114.14,182.619137,NA,NA,NA,183,TRUE
2_3989,2_3989_02_413,SNP,2,5,114.74,NA,217.4126103,NA,NA,217,FALSE
CL1457Contig1,CL1457Contig1_03_257,SNP,2,5,114.9,NA,NA,211.3229241,603.5849267,815,TRUE
0_5743,0_5743_01_675,SNP,1,5,114.96,182.619137,212.4966175,NA,NA,395,TRUE
0_1701,0_1701_02_151,SNP,1,5,115.01,NA,NA,191.2529183,NA,191,TRUE
CL2047Contig1,CL2047Contig1_03_206,SNP,1,5,115.84,180.2370246,204.6358494,NA,NA,385,TRUE
UMN_4451,UMN_4451_01_45,SNP,1,5,116.17,180.9294118,214.9425726,188.0017,NA,584,TRUE
0_6024,0_6024_01_311,SNP,1,5,116.33,181.4522032,217.4126103,173.0834766,NA,572,TRUE
2_6126,2_6126_02_62,SNP,1,5,116.33,181.4522032,217.4126103,NA,NA,399,TRUE
UMN_2646,UMN_2646_01_41,SNP,1,5,117,174.1634446,219.9368179,NA,NA,394,TRUE
2_4107,2_4107_01_438,SNP,1,5,117.51,182.619137,217.4126103,NA,NA,400,TRUE
UMN_3649,UMN_3649_01_396,SNP,1,5,117.8,NA,NA,214.8212824,602.1360538,817,TRUE
0_15364,0_15364_01_236,SNP,1,5,117.97,NA,NA,223.3589825,600.4992337,824,TRUE
UMN_7054,UMN_7054_02_304,SNP,1,5,118.05,NA,NA,191.9167028,574.9641266,767,TRUE
CL1457Contig1,CL1457Contig1_03_169,SNP,2,5,118.19,183.6528302,NA,NA,NA,184,FALSE
UMN_CL216Contig1,UMN_CL216Contig1_01_180,SNP,1,5,118.33,178.588927,NA,179.911155,NA,359,TRUE
CL4240Contig1,CL4240Contig1_03_173,SNP,1,5,118.33,183.2207059,NA,NA,NA,183,TRUE
2_5616,2_5616_01_327,SNP,1,5,118.78,NA,217.4378223,NA,NA,217,TRUE
2_6136,2_6136_01_194,SNP,1,5,120.33,183.2207059,219.3473962,NA,NA,403,TRUE
PtIFG_2574_1,rflpPita_IFG_2574_1,RFLP,1,5,120.34,NA,NA,569.844789,NA,570,TRUE
2_3696,2_3696_01_67,SNP,1,5,120.47,183.6528302,219.3473962,NA,NA,403,TRUE
2_7820,2_7820_02_137,SNP,1,5,121.11,181.8024125,NA,179.911155,NA,362,TRUE
2_5845,2_5845_01_67,SNP,1,5,121.45,179.6451454,219.3473962,227.9298462,597.6528251,1225,TRUE
0_2313,0_2313_02_181,SNP,1,5,122.32,NA,NA,192.08,NA,192,TRUE
0_10453,0_10453_01_332,SNP,3,5,122.53,NA,219.9272968,204.7028278,605.2663238,1030,TRUE
0_10453,0_10453_01_397,SNP,3,5,123.34,NA,NA,196.3770492,NA,196,FALSE
0_4521,0_4521_01_42,SNP,1,5,123.54,181.9780246,NA,162.6334898,NA,345,TRUE
2_2058,2_2058_04_214,SNP,1,5,123.54,184,NA,167.2743618,NA,351,TRUE
0_10453,0_10453_01_68,SNP,3,5,123.66,182.619137,219.3473962,NA,NA,402,FALSE
CL4254Contig1,CL4254Contig1_04_57,SNP,1,5,123.87,175.4731861,215.3414634,212.5251292,600.2397837,1204,TRUE
UMN_7457,UMN_7457_02_358,SNP,2,5,124.06,178.588927,218.842486,NA,NA,397,FALSE
CL4606Contig1,CL4606Contig1_03_373,SNP,1,5,124.13,NA,218.842486,NA,NA,219,TRUE
2_8179,2_8179_02_416,SNP,1,5,124.33,182.619137,NA,NA,NA,183,TRUE
UMN_7457,UMN_7457_02_256,SNP,2,5,124.5,NA,214.5250488,211.3610738,593.5866557,1019,TRUE
0_3808,0_3808_01_84,SNP,1,5,125.29,NA,NA,193.556553,NA,194,TRUE
UMN_5314,UMN_5314_01_112,SNP,1,5,125.38,173.7562468,218.1967213,NA,NA,392,TRUE
CL3098Contig1,CL3098Contig1_01_162,SNP,1,5,125.47,172.8934817,209.4765101,192.0218505,605.9405999,1180,TRUE
CL3851Contig1,CL3851Contig1_05_68,SNP,1,5,126.17,182.619137,205.8,180.0499112,NA,568,TRUE
0_834,0_834_01_235,SNP,1,5,126.77,175.3218105,197.8389262,215.6782315,582.6606132,1171,TRUE
0_13022,0_13022_01_389,SNP,1,5,126.95,NA,NA,177.804878,NA,178,TRUE
PtIFG_2295_2,rflpPita_IFG_2295_2,RFLP,1,5,127.62,NA,NA,303.0868241,NA,303,TRUE
2_3236,2_3236_01_224,SNP,1,6,0,NA,NA,192.4219067,NA,192,TRUE
0_15592,0_15592_01_224,SNP,1,6,1.25,168.9769053,204.439102,223.0479209,603.7616835,1200,TRUE
0_14532,0_14532_01_309,SNP,1,6,1.34,NA,NA,176.5955056,NA,177,TRUE
0_3450,0_3450_02_58,SNP,2,6,1.96,NA,NA,190.9661484,NA,191,FALSE
0_3450,0_3450_02_392,SNP,2,6,3.63,179.6451454,191.5368311,NA,NA,371,TRUE
0_4235,0_4235_01_179,SNP,2,6,4.22,NA,220,NA,NA,220,FALSE
0_4235,0_4235_01_58,SNP,2,6,4.22,183.6528302,220,NA,NA,404,TRUE
PtIFG_2802_3,rflpPita_IFG_2802_3,RFLP,1,6,4.28,NA,NA,89.75812274,NA,90,TRUE
2_4066,2_4066_01_202,SNP,1,6,4.86,NA,NA,168.0497925,NA,168,TRUE
2_6664,2_6664_01_302,SNP,2,6,4.86,NA,NA,168.0497925,NA,168,FALSE
2_6664,2_6664_01_32,SNP,2,6,5.14,NA,NA,169.8508854,NA,170,TRUE
0_10303,0_10303_01_262,SNP,1,6,5.21,NA,NA,164.7813472,NA,165,TRUE
UMN_4754,UMN_4754_01_383,SNP,1,6,5.92,NA,217.8349874,214.1638898,613.8371767,1046,TRUE
UMN_2789,UMN_2789_01_132,SNP,1,6,6.2,181.7560976,209.0513113,NA,NA,391,TRUE
2_9173,2_9173_01_123,SNP,1,6,6.29,NA,NA,165.6470588,NA,166,TRUE
2_9190,2_9190_01_248,SNP,1,6,6.88,NA,219.9272968,NA,NA,220,TRUE
0_10955,0_10955_01_469,SNP,2,6,6.95,NA,NA,197.9798,NA,198,FALSE
CL4011Contig1,CL4011Contig1_03_102,SNP,1,6,7.13,NA,NA,188.218808,NA,188,TRUE
0_10955,0_10955_01_342,SNP,2,6,7.33,NA,NA,215.3353846,613.4727658,829,TRUE
0_14987,0_14987_02_129,SNP,1,6,8.41,179.6451454,NA,NA,NA,180,TRUE
CL698Contig1,CL698Contig1_04_382,SNP,1,6,8.99,NA,NA,223.5955327,613.9413737,838,TRUE
UMN_5547,UMN_5547_01_326,SNP,3,6,9.6,NA,NA,205.052918,577.6610985,783,TRUE
UMN_5547,UMN_5547_01_479,SNP,3,6,10.54,NA,NA,168.6125329,NA,169,FALSE
UMN_5547,UMN_5547_01_383,SNP,3,6,10.67,NA,215.1665782,NA,NA,215,FALSE
PtIFG_1D9_3,rflpPita_IFG_1D9_3,RFLP,1,6,10.89,NA,NA,168.8548254,315.8883301,485,TRUE
2_2582,2_2582_02_193,SNP,1,6,11.95,NA,201.5061608,NA,NA,202,TRUE
0_10830,0_10830_01_358,SNP,1,6,12.13,NA,NA,183.6733749,NA,184,TRUE
CL115Contig2,CL115Contig2_06_237,SNP,1,6,12.67,NA,NA,189.6035455,NA,190,TRUE
2_680,2_680_02_164,SNP,4,6,14.01,NA,NA,178.36,NA,178,TRUE
2_6167,2_6167_01_61,SNP,1,6,14.09,NA,NA,174.2815822,NA,174,TRUE
2_680,2_680_01_87,SNP,4,6,14.33,NA,NA,158.4158416,NA,158,FALSE
2_680,2_680_02_481,SNP,4,6,14.53,NA,NA,162.0252196,NA,162,FALSE
UMN_654,UMN_654_02_45,SNP,1,6,14.56,NA,NA,176.8558952,NA,177,TRUE
0_8958,0_8958_01_563,SNP,1,6,15.72,NA,NA,175.7473481,NA,176,TRUE
0_9329,0_9329_02_331,SNP,1,6,15.74,NA,NA,186.8317298,NA,187,TRUE
2_7725,2_7725_01_273,SNP,2,6,16.54,NA,NA,215.310149,610.9958067,826,TRUE
0_1172,0_1172_01_59,SNP,1,6,17.68,NA,NA,195.2680498,NA,195,TRUE
0_2189,0_2189_01_330,SNP,2,6,18.02,NA,205.5330739,215.6549521,613.0191693,1034,TRUE
0_2189,0_2189_01_262,SNP,2,6,18.32,181.8514713,214.2627173,193.9802143,NA,590,FALSE
0_4517,0_4517_01_160,SNP,1,6,18.58,NA,NA,167.1998366,NA,167,TRUE
0_1139,0_1139_01_71,SNP,1,6,18.73,NA,211.5714752,216,611.8954427,1039,TRUE
PtIFG_2291_A,rflpPita_IFG_2291_A,RFLP,1,6,18.75,NA,NA,184.2742268,273.4049546,458,TRUE
CL841Contig1,CL841Contig1_01_610,SNP,1,6,21.14,NA,NA,220.9542645,607.4972573,828,TRUE
2_7725,2_7725_01_553,SNP,2,6,21.37,178.588927,218.842486,NA,NA,397,FALSE
0_11141,0_11141_03_113,SNP,1,6,21.38,181.8514713,216.5238254,NA,NA,398,TRUE
0_2369,0_2369_02_346,SNP,1,6,23.09,153.9740304,213.5337284,NA,NA,368,TRUE
2_10078,2_10078_01_115,SNP,1,6,23.15,179.6451454,NA,171.6287102,NA,351,TRUE
CL2162Contig1,CL2162Contig1_01_123,SNP,1,6,23.23,180.2370246,211.7619706,NA,NA,392,TRUE
CL1837Contig1,CL1837Contig1_01_105,SNP,2,6,23.33,NA,NA,184.9853007,NA,185,FALSE
2_507,2_507_01_357,SNP,1,6,23.7,NA,NA,227.3701657,613.2127371,841,TRUE
CL1837Contig1,CL1837Contig1_01_474,SNP,2,6,23.8,NA,NA,195.2680498,NA,195,TRUE
2_2194,2_2194_01_163,SNP,1,6,27.41,NA,218.1967213,211.9245552,603.6264945,1034,TRUE
CL4153Contig1,CL4153Contig1_03_132,SNP,1,6,28.9,NA,NA,181.9780246,NA,182,TRUE
CL192Contig1,CL192Contig1_03_4,SNP,1,6,29.16,NA,NA,179.911155,NA,180,TRUE
PtIFG_1918_A,rflpPita_IFG_1918_A,RFLP,1,6,30.37,NA,NA,327.295082,NA,327,TRUE
UMN_CL100Contig1,UMN_CL100Contig1_06_131,SNP,1,6,32.83,NA,NA,NA,NA,NA,TRUE
0_14122,0_14122_02_180,SNP,2,6,32.83,181.8514713,208.3594239,NA,NA,390,TRUE
0_14122,0_14122_02_36,SNP,2,6,32.83,NA,205.3971451,NA,NA,205,FALSE
2_9132,2_9132_01_181,SNP,1,6,32.83,167.5595364,208.3594239,NA,NA,376,TRUE
0_8984,0_8984_01_94,SNP,1,6,33.63,NA,NA,190.12,NA,190,TRUE
0_8359,0_8359_01_92,SNP,1,6,33.64,NA,NA,219.3506849,614,833,TRUE
CL3739Contig1,CL3739Contig1_06_209,SNP,1,6,34.65,181.8514713,214.9425726,225.0999474,613.5394712,1235,TRUE
0_11492,0_11492_01_363,SNP,1,6,35,NA,NA,202.7699017,603.9735111,807,TRUE
0_10651,0_10651_02_408,SNP,1,6,36.84,NA,NA,179.6451454,NA,180,TRUE
UMN_1217,UMN_1217_01_405,SNP,1,6,37.45,NA,NA,192.450519,NA,192,TRUE
0_5601,0_5601_01_298,SNP,1,6,38.08,173.7933492,NA,NA,NA,174,TRUE
2_680,2_680_01_459,SNP,4,6,39.07,NA,NA,168,NA,168,FALSE
0_18372,0_18372_01_639,SNP,3,6,39.11,NA,NA,142.8857546,NA,143,FALSE
0_13167,0_13167_01_457,SNP,1,6,40.13,NA,215.4418906,NA,NA,215,TRUE
CL1263Contig1,CL1263Contig1_04_161,SNP,2,6,41.37,NA,214.9425726,NA,NA,215,TRUE
0_3851,0_3851_02_103,SNP,1,6,41.43,NA,NA,174.557377,NA,175,TRUE
UMN_CL116Contig1,UMN_CL116Contig1_02_260,SNP,1,6,41.5,NA,NA,177.5536332,NA,178,TRUE
0_10048,0_10048_01_60,SNP,1,6,41.59,NA,NA,195.2680498,NA,195,TRUE
0_11980,0_11980_01_543,SNP,1,6,41.61,NA,NA,178.588927,NA,179,TRUE
0_957,0_957_01_54,SNP,1,6,42.02,176.1982004,211.3610738,166.1144171,NA,554,TRUE
CL2189Contig1,CL2189Contig1_04_91,SNP,1,6,42.72,NA,NA,181.6389381,NA,182,TRUE
0_17990,0_17990_01_538,SNP,1,6,42.94,179.6451454,NA,NA,NA,180,TRUE
UMN_7260,UMN_7260_01_528,SNP,1,6,43.36,NA,NA,192.3441517,NA,192,TRUE
0_17791,0_17791_01_93,SNP,1,6,43.46,178.588927,216.4931685,NA,NA,395,TRUE
0_18372,0_18372_01_640,SNP,3,6,44.17,160.7990923,NA,NA,NA,161,FALSE
UMN_669,UMN_669_01_162,SNP,1,6,44.47,NA,NA,175.8625438,NA,176,TRUE
UMN_1197,UMN_1197_01_281,SNP,1,6,44.75,NA,NA,192.3441517,NA,192,TRUE
2_2866,2_2866_01_512,SNP,1,6,45.03,180.6341463,206.1439589,216.9476158,609.9954711,1214,TRUE
0_18372,0_18372_01_181,SNP,3,6,45.04,NA,NA,228.5998798,603.1030244,832,TRUE
2_7298,2_7298_01_312,SNP,1,6,45.25,NA,NA,179.6451454,NA,180,TRUE
0_3699,0_3699_01_419,SNP,1,6,45.71,NA,NA,193.4219653,NA,193,TRUE
CL155Contig1,CL155Contig1_09_553,SNP,1,6,46.42,180.2370246,NA,NA,NA,180,TRUE
2_4129,2_4129_01_644,SNP,1,6,46.43,182.619137,NA,NA,NA,183,TRUE
0_13505,0_13505_01_99,SNP,1,6,46.43,175.9091378,NA,NA,NA,176,TRUE
2_2196,2_2196_02_297,SNP,1,6,46.65,NA,NA,225.5858824,610.217043,836,TRUE
2_3157,2_3157_01_87,SNP,1,6,47.06,181.9780246,218.842486,228.5998798,612.5376929,1242,TRUE
PtIFG_2610_A,rflpPita_IFG_2610_A,RFLP,1,6,48.24,NA,NA,663.908149,NA,664,TRUE
2_3588,2_3588_02_165,SNP,1,6,48.65,NA,NA,196.2781806,582.8923077,779,TRUE
2_10552,2_10552_01_283,SNP,1,6,48.8,NA,NA,218.5513514,609.3625237,828,TRUE
estPtIFG_1950_a,estPita_IFG_1950_A,EST,1,6,49.25,NA,NA,178.36,NA,178,TRUE
0_383,0_383_01_135,SNP,1,6,49.72,NA,NA,177.7979823,NA,178,TRUE
0_14072,0_14072_02_580,SNP,1,6,51.97,181.4522032,NA,NA,NA,181,TRUE
CL1263Contig1,CL1263Contig1_01_95,SNP,2,6,52.76,NA,NA,181.4522032,NA,181,FALSE
CL2264Contig1,CL2264Contig1_03_100,SNP,1,6,53.13,NA,NA,178.36,NA,178,TRUE
UMN_5985,UMN_5985_01_310,SNP,1,6,53.18,183.2207059,219.9272968,NA,NA,403,TRUE
CL1061Contig1,CL1061Contig1_01_233,SNP,2,6,53.44,163.902497,NA,NA,NA,164,FALSE
0_12929,0_12929_02_440,SNP,1,6,53.63,169.9764738,NA,173.9770145,NA,344,TRUE
0_3604,0_3604_02_513,SNP,1,6,53.73,NA,NA,176.8558952,NA,177,TRUE
UMN_CL112Contig1,UMN_CL112Contig1_03_108,SNP,1,6,54.19,NA,NA,139.7324138,NA,140,TRUE
2_2325,2_2325_02_139,SNP,1,6,54.73,181.8024125,201.0343415,NA,NA,383,TRUE
CL1061Contig1,CL1061Contig1_01_387,SNP,2,6,55.46,NA,178.5981651,NA,NA,179,TRUE
UMN_5373,UMN_5373_01_259,SNP,1,6,56.32,NA,219.8914116,NA,NA,220,TRUE
PtIFG_2874_1,rflpPita_IFG_2874_1,RFLP,1,6,56.86,NA,NA,83.24494382,717.3020279,801,TRUE
0_8634,0_8634_01_93,SNP,1,6,57.87,NA,218,NA,NA,218,TRUE
2_8672,2_8672_01_428,SNP,1,6,58.79,NA,213.98131,NA,NA,214,TRUE
CL4424Contig1,CL4424Contig1_01_132,SNP,2,6,58.98,NA,217.8349874,NA,NA,218,FALSE
CL4424Contig1,CL4424Contig1_01_391,SNP,2,6,59.02,175.1856041,216,173.4271794,NA,565,TRUE
2_6831,2_6831_02_103,SNP,1,6,59.23,NA,NA,NA,NA,NA,TRUE
0_3499,0_3499_01_54,SNP,1,6,60.93,179.2035398,218.1967213,NA,NA,397,TRUE
2_1145,2_1145_01_538,SNP,2,6,60.94,183.9130846,219.9272968,NA,NA,404,TRUE
estPtIFG_739_a,estPita_IFG_0739_A,EST,1,6,62.71,NA,NA,57.69230769,NA,58,TRUE
0_8339,0_8339_02_280,SNP,1,6,63.41,NA,NA,176.8558952,NA,177,TRUE
2_9047,2_9047_01_236,SNP,1,6,63.78,NA,NA,178.588927,NA,179,TRUE
PtIFG_2090_1,rflpPita_IFG_2090_1,RFLP,1,6,64.78,NA,NA,311.1816393,341.0487936,652,TRUE
0_12765,0_12765_01_84,SNP,1,6,65.47,NA,NA,194.7025238,NA,195,TRUE
0_13956,0_13956_01_223,SNP,2,6,65.56,181.8514713,NA,173.4046365,NA,355,TRUE
2_5064,2_5064_01_113,SNP,1,6,65.56,182.619137,NA,NA,NA,183,TRUE
0_13956,0_13956_01_395,SNP,2,6,65.69,NA,219.3473962,NA,NA,219,FALSE
CL798Contig2,CL798Contig2_01_245,SNP,1,6,66.2,NA,NA,170.1997932,NA,170,TRUE
0_17634,0_17634_01_34,SNP,1,6,66.55,181.4522032,NA,NA,NA,181,TRUE
0_744,0_744_01_191,SNP,1,6,66.73,NA,NA,176.9056462,NA,177,TRUE
0_15198,0_15198_02_75,SNP,1,6,66.79,181.8024125,NA,178.588927,NA,360,TRUE
2_1145,2_1145_01_244,SNP,2,6,66.84,NA,NA,180.2370246,NA,180,FALSE
UMN_CL21Contig1,UMN_CL21Contig1_03_384,SNP,1,6,67.09,177.4399698,NA,165.7834155,NA,343,TRUE
2_4856,2_4856_01_162,SNP,1,6,67.1,183.6528302,219.9272968,NA,NA,404,TRUE
0_2879,0_2879_01_105,SNP,1,6,67.17,NA,NA,179.3789574,NA,179,TRUE
0_8764,0_8764_02_294,SNP,1,6,67.18,179.5720384,NA,175.3218105,NA,355,TRUE
0_1050,0_1050_01_409,SNP,1,6,67.8,NA,NA,218.4552612,579.7518304,798,TRUE
0_14943,0_14943_01_82,SNP,1,6,67.95,NA,NA,178.588927,NA,179,TRUE
UMN_3402,UMN_3402_01_89,SNP,1,6,68.07,NA,NA,220.998162,579.4062835,800,TRUE
CL106Contig1,CL106Contig1_04_141,SNP,1,6,68.12,NA,NA,176.8558952,NA,177,TRUE
0_16574,0_16574_01_236,SNP,1,6,68.17,183.6528302,220,226.1524164,612.9009935,1243,TRUE
CL4081Contig1,CL4081Contig1_02_217,SNP,1,6,68.19,NA,NA,193.9802143,NA,194,TRUE
UMN_CL307Contig1,UMN_CL307Contig1_04_143,SNP,1,6,68.33,NA,NA,204.6358494,612.9009935,818,TRUE
0_2378,0_2378_01_63,SNP,1,6,68.36,NA,NA,214.1638898,610.7216301,825,TRUE
CL1784Contig1,CL1784Contig1_05_74,SNP,2,6,68.51,NA,NA,214.094566,612.3475189,826,FALSE
CL1784Contig1,CL1784Contig1_05_129,SNP,2,6,68.51,NA,NA,217.2348993,612.3475189,830,TRUE
0_14747,0_14747_01_223,SNP,3,6,68.96,NA,215.4418906,NA,NA,215,FALSE
0_2495,0_2495_01_46,SNP,1,6,70.49,183.9130846,215.7041096,NA,NA,400,TRUE
0_14747,0_14747_01_130,SNP,3,6,71.77,NA,NA,182.5949908,595.4228581,778,FALSE
0_14747,0_14747_01_40,SNP,3,6,71.79,NA,NA,219.7673019,608.7693919,829,TRUE
2_10188,2_10188_01_367,SNP,2,6,72.06,181.8024125,218.1967213,NA,NA,400,FALSE
2_717,2_717_01_374,SNP,2,6,73.1,177.7979823,NA,NA,NA,178,FALSE
2_717,2_717_01_95,SNP,2,6,73.61,NA,NA,192.08,NA,192,TRUE
2_10188,2_10188_01_128,SNP,2,6,74.49,NA,213.5412844,214.1638898,605.9405999,1034,TRUE
0_8089,0_8089_01_753,SNP,2,6,75.14,NA,NA,184.0133111,NA,184,FALSE
0_8089,0_8089_01_393,SNP,2,6,75.15,NA,NA,189.6035455,NA,190,TRUE
0_11202,0_11202_01_111,SNP,3,6,76.69,184,219.3473962,NA,NA,403,TRUE
CL85Contig2,CL85Contig2_06_222,SNP,1,6,76.78,175.6371134,NA,178.9411765,NA,355,TRUE
0_11202,0_11202_01_625,SNP,3,6,77.19,NA,NA,174.2815822,NA,174,FALSE
0_14908,0_14908_01_209,SNP,1,6,77.32,167.1053254,NA,156.012824,NA,323,TRUE
0_11202,0_11202_01_237,SNP,3,6,77.75,NA,214.3531599,NA,NA,214,FALSE
0_8844,0_8844_01_456,SNP,1,6,79.28,184,218.4827586,167.3555992,NA,570,TRUE
CL895Contig1,CL895Contig1_04_187,SNP,1,6,79.47,173.4271794,211.9245552,NA,NA,385,TRUE
UMN_CL363Contig1,UMN_CL363Contig1_01_235,SNP,1,6,80.5,183.3128631,218.6009539,NA,NA,402,TRUE
CL544Contig1,CL544Contig1_03_112,SNP,1,6,80.53,176.9056462,220,215.6806497,613.2127371,1226,TRUE
CL4432Contig1,CL4432Contig1_04_79,SNP,2,6,80.87,NA,NA,213.8319078,587.5626531,801,TRUE
UMN_3234,UMN_3234_01_221,SNP,1,6,81.37,182.619137,218.842486,223.5955327,613.2127371,1238,TRUE
CL4432Contig1,CL4432Contig1_04_203,SNP,2,6,81.38,NA,NA,192.08,NA,192,FALSE
0_7572,0_7572_01_446,SNP,1,6,81.74,NA,NA,193.1046368,NA,193,TRUE
0_5966,0_5966_02_334,SNP,1,6,82.95,162.0252196,NA,122.9351351,NA,285,TRUE
1_45,1_45_01_109,SNP,1,6,83.07,NA,NA,129.037702,NA,129,TRUE
0_13958,0_13958_03_61,SNP,1,6,83.39,NA,NA,193.556553,NA,194,TRUE
2_2015,2_2015_02_201,SNP,2,6,85.36,NA,209.8287113,NA,NA,210,FALSE
0_16610,0_16610_01_261,SNP,2,6,85.76,NA,220,NA,NA,220,FALSE
0_16610,0_16610_01_59,SNP,2,6,85.76,179.911155,220,NA,NA,400,TRUE
estPtIFG_606_a,estPita_IFG_0606_A,EST,1,6,86.01,NA,NA,335.8096317,NA,336,TRUE
UMN_1274,UMN_1274_01_81,SNP,1,6,86.1,NA,NA,NA,NA,NA,TRUE
0_18014,0_18014_01_365,SNP,1,6,86.12,181.8024125,217.8349874,NA,NA,400,TRUE
PtIFG_606_1,rflpPita_IFG_606_1,RFLP,1,6,86.55,NA,NA,179.911155,NA,180,TRUE
0_1910,0_1910_02_188,SNP,1,6,87.22,183.2207059,218.842486,NA,NA,402,TRUE
CL1905Contig1,CL1905Contig1_03_377,SNP,2,6,87.22,183.2207059,218.842486,NA,NA,402,TRUE
CL1905Contig1,CL1905Contig1_06_353,SNP,2,6,87.22,183.2207059,218.842486,NA,NA,402,FALSE
2_8985,2_8985_01_573,SNP,1,6,87.59,171.2432432,205.6367962,198.7080039,609.9409893,1186,TRUE
UMN_CL64Contig1,UMN_CL64Contig1_03_391,SNP,1,6,89.27,85,183.6528302,185.7630573,503.9842204,958,TRUE
0_18871,0_18871_01_327,SNP,1,6,89.66,NA,NA,176.8558952,NA,177,TRUE
2_2015,2_2015_02_109,SNP,2,6,89.86,181.320332,217.5380483,NA,NA,399,TRUE
2_4834,2_4834_02_454,SNP,1,6,91.43,NA,NA,226.9207101,607.0603833,834,TRUE
0_12766,0_12766_01_397,SNP,1,6,92.17,183.6528302,NA,175.3218105,NA,359,TRUE
0_8621,0_8621_01_300,SNP,2,6,93.38,171.1668461,NA,151.1220866,NA,322,FALSE
0_14559,0_14559_01_657,SNP,2,6,93.59,NA,219.7094751,NA,NA,220,FALSE
0_14559,0_14559_01_548,SNP,2,6,93.59,177.804878,219.7094751,NA,NA,398,TRUE
CL3563Contig1,CL3563Contig1_03_169,SNP,1,6,94.07,NA,NA,222.939645,602.207783,825,TRUE
0_5553,0_5553_01_44,SNP,2,6,94.5,NA,NA,177.4399698,NA,177,TRUE
0_5553,0_5553_01_482,SNP,2,6,94.57,NA,NA,161.7780822,NA,162,FALSE
PtIFG_2009_A,rflpPita_IFG_2009_A,RFLP,1,6,95.25,NA,NA,333.7008669,296.384643,630,TRUE
0_8621,0_8621_01_206,SNP,2,6,95.28,NA,201.2150171,209.2758621,573.9565005,984,TRUE
0_10642,0_10642_01_254,SNP,1,6,96.14,NA,NA,169.9764738,NA,170,TRUE
2_4488,2_4488_01_151,SNP,1,6,96.28,NA,199.1009381,184.2742268,576.0546082,959,TRUE
0_2079,0_2079_01_184,SNP,1,6,96.28,NA,NA,179.6451454,NA,180,TRUE
0_15023,0_15023_01_102,SNP,1,6,97.62,NA,NA,229.1509718,613.9413737,843,TRUE
2_4617,2_4617_01_196,SNP,1,6,104.03,NA,NA,227.914731,613.4727658,841,TRUE
0_5128,0_5128_01_358,SNP,1,6,108.17,NA,NA,195.5853659,NA,196,TRUE
UMN_1230,UMN_1230_01_275,SNP,1,7,0,NA,193.4859021,NA,NA,193,TRUE
0_8448,0_8448_02_252,SNP,1,7,0.3,178.5981651,197.0150254,NA,NA,376,TRUE
2_3851,2_3851_02_243,SNP,1,7,0.39,162.0252196,NA,NA,NA,162,TRUE
CL1662Contig1,CL1662Contig1_01_283,SNP,1,7,0.4,177.1857512,NA,NA,NA,177,TRUE
2_835,2_835_01_350,SNP,1,7,11.2,176.9056462,177.1857512,203.9215988,591.9729742,1150,TRUE
CL121Contig1,CL121Contig1_01_129,SNP,1,7,12.07,NA,217.8349874,198.7281399,541.2329213,958,TRUE
CL3375Contig1,CL3375Contig1_01_115,SNP,1,7,12.78,182.619137,215.3353846,211.9245552,605.875868,1216,TRUE
0_12104,0_12104_01_302,SNP,1,7,13.45,NA,NA,211.9391155,605.2480127,817,TRUE
0_12504,0_12504_01_398,SNP,1,7,14,NA,210.1621622,213.5337284,609.4693145,1033,TRUE
0_8538,0_8538_01_252,SNP,1,7,14.29,NA,NA,193.1046368,NA,193,TRUE
UMN_3437,UMN_3437_01_207,SNP,1,7,15.2,NA,NA,173.7562468,NA,174,TRUE
CL1848Contig1,CL1848Contig1_01_289,SNP,1,7,15.45,NA,NA,227.9298462,606.320442,834,TRUE
0_18483,0_18483_01_147,SNP,1,7,16.07,NA,NA,227.7196434,611.1404161,839,TRUE
0_5832,0_5832_01_365,SNP,1,7,16.15,NA,NA,184.2742268,589.1808,773,TRUE
0_10832,0_10832_01_332,SNP,1,7,16.39,NA,NA,194.7025238,NA,195,TRUE
0_16537,0_16537_02_77,SNP,1,7,19.76,NA,NA,159.9000625,NA,160,TRUE
0_15032,0_15032_02_116,SNP,1,7,20.77,177.2162039,219.9272968,226,613.8964587,1237,TRUE
2_6434,2_6434_01_391,SNP,2,7,21.3,NA,NA,168.8548254,NA,169,FALSE
2_2156,2_2156_01_246,SNP,1,7,22.07,NA,NA,191.6672444,NA,192,TRUE
2_6434,2_6434_01_87,SNP,2,7,22.58,NA,NA,177.9258951,NA,178,TRUE
2_6846,2_6846_02_576,SNP,1,7,23.43,172.7977528,NA,161.9753124,NA,335,TRUE
PtIFG_2113_2,rflpPita_IFG_2113_2,RFLP,1,7,23.92,356.2159195,NA,326.2532544,560.5320936,1243,TRUE
0_13832,0_13832_01_383,SNP,1,7,24.05,NA,NA,187.6601898,NA,188,TRUE
0_9529,0_9529_03_138,SNP,1,7,25.73,174.4853997,219.9272968,193.9793836,NA,588,TRUE
2_8779,2_8779_02_233,SNP,1,7,25.82,174.3973617,219.9272968,NA,NA,394,TRUE
2_2800,2_2800_01_530,SNP,1,7,25.98,NA,NA,177.7979823,NA,178,TRUE
0_6445,0_6445_01_405,SNP,1,7,26.84,NA,NA,195.9184013,NA,196,TRUE
CL2172Contig1,CL2172Contig1_09_184,SNP,1,7,26.89,NA,NA,181.9780246,NA,182,TRUE
0_14455,0_14455_02_458,SNP,1,7,27.06,180.2370246,NA,167.1472081,NA,347,TRUE
UMN_4497,UMN_4497_01_366,SNP,1,7,27.53,NA,NA,179.6451454,NA,180,TRUE
0_3832,0_3832_02_419,SNP,1,7,27.86,NA,NA,167.1998366,NA,167,TRUE
0_11969,0_11969_01_133,SNP,1,7,28.42,NA,NA,192,NA,192,TRUE
2_845,2_845_01_328,SNP,1,7,30.39,NA,NA,175.6371134,NA,176,TRUE
2_8528,2_8528_01_224,SNP,2,7,31.28,NA,219.9272968,215.7041096,611.9738573,1048,FALSE
2_8528,2_8528_01_411,SNP,2,7,31.29,NA,219.9272968,215.7041096,613.9934854,1050,TRUE
UMN_3804,UMN_3804_01_423,SNP,1,7,32.36,NA,NA,215.9419667,609.8915748,826,TRUE
0_5890,0_5890_01_172,SNP,1,7,34.31,182.619137,220,NA,NA,403,TRUE
2_1014,2_1014_01_279,SNP,1,7,35.26,183.2207059,NA,131.7035992,NA,315,TRUE
UMN_7156,UMN_7156_01_347,SNP,2,7,35.92,183.2207059,219.7094751,NA,NA,403,FALSE
CL572Contig1,CL572Contig1_02_911,SNP,2,7,36.45,183.6528302,NA,179.9359431,NA,364,TRUE
CL572Contig1,CL572Contig1_02_628,SNP,2,7,36.45,181.4522032,NA,NA,NA,181,FALSE
UMN_7156,UMN_7156_01_80,SNP,2,7,37.55,183.6528302,218.842486,197.9798,NA,600,TRUE
0_13576,0_13576_02_369,SNP,1,7,37.59,NA,NA,177.7979823,NA,178,TRUE
0_10612,0_10612_02_301,SNP,1,7,38.07,179.2035398,NA,175.8715328,NA,355,TRUE
2_9509,2_9509_01_369,SNP,1,7,38.29,NA,NA,179.911155,NA,180,TRUE
0_6851,0_6851_01_59,SNP,1,7,39.64,NA,NA,195.9184013,NA,196,TRUE
0_366,0_366_02_174,SNP,1,7,40.3,NA,218.842486,205.9805844,604.5184823,1029,TRUE
0_1974,0_1974_01_150,SNP,3,7,42.61,NA,NA,209.9809541,609.3967417,819,FALSE
0_1974,0_1974_01_85,SNP,3,7,42.77,NA,NA,221.1206144,611.6571821,833,TRUE
0_14051,0_14051_01_126,SNP,1,7,42.82,NA,NA,191.5368311,602.3093812,794,TRUE
0_13833,0_13833_01_155,SNP,2,7,42.89,NA,NA,164.827616,NA,165,FALSE
0_1974,0_1974_01_375,SNP,3,7,43.77,NA,NA,193.8146103,NA,194,FALSE
0_6354,0_6354_01_307,SNP,2,7,43.85,NA,163.4762243,213.98131,604.8323789,982,FALSE
0_8517,0_8517_01_72,SNP,3,7,43.92,181.8024125,NA,179.911155,NA,362,TRUE
0_6354,0_6354_01_399,SNP,2,7,44.02,174,197.3676366,205.052918,610.5729811,1187,TRUE
2_4919,2_4919_01_68,SNP,1,7,44.75,NA,NA,209.3173989,609.9551616,819,TRUE
2_8658,2_8658_01_44,SNP,2,7,45.98,175.6371134,220,NA,NA,396,FALSE
0_4105,0_4105_01_131,SNP,2,7,46.2,178.588927,220,NA,NA,399,TRUE
2_8658,2_8658_01_172,SNP,2,7,46.51,NA,220,215.9231317,606.5121951,1042,TRUE
0_1688,0_1688_02_561,SNP,3,7,46.89,181.7092652,219.4326648,213.5337284,608.258311,1223,FALSE
0_1688,0_1688_02_427,SNP,3,7,47.12,NA,219.3473962,201.8219393,601.3625606,1023,FALSE
0_1688,0_1688_02_266,SNP,3,7,47.16,184,219.3473962,222.2284087,608.258311,1234,TRUE
0_13833,0_13833_01_778,SNP,2,7,47.25,181.4522032,NA,NA,NA,181,TRUE
0_4105,0_4105_01_181,SNP,2,7,48.07,NA,195.0078003,NA,NA,195,FALSE
0_16614,0_16614_02_327,SNP,1,7,48.35,NA,NA,179.2035398,NA,179,TRUE
UMN_2026,UMN_2026_01_56,SNP,1,7,48.92,NA,NA,224.7667121,607.9095911,833,TRUE
0_15987,0_15987_01_142,SNP,1,7,49.13,NA,NA,195.2680498,NA,195,TRUE
UMN_5942,UMN_5942_02_192,SNP,2,7,49.37,NA,219.7094751,NA,NA,220,TRUE
0_8517,0_8517_01_125,SNP,3,7,49.43,NA,187.4863328,NA,NA,187,FALSE
2_6491,2_6491_01_239,SNP,2,7,49.57,NA,NA,209.8287113,605.2568424,815,TRUE
0_1879,0_1879_01_147,SNP,1,7,50.09,181.8514713,213.5337284,NA,NA,395,TRUE
0_18922,0_18922_02_6,SNP,2,7,50.49,NA,NA,192.3441517,NA,192,TRUE
CL4045Contig1,CL4045Contig1_01_184,SNP,1,7,50.73,182.619137,219.7094751,229.9420655,589.2742541,1222,TRUE
UMN_1266,UMN_1266_01_156,SNP,2,7,50.8,179.6451454,NA,177.804878,NA,357,FALSE
UMN_1266,UMN_1266_01_58,SNP,2,7,50.88,NA,219.7094751,190.9111562,598.2981741,1009,TRUE
UMN_5942,UMN_5942_02_78,SNP,2,7,50.99,NA,NA,176.1982004,NA,176,FALSE
0_3191,0_3191_02_639,SNP,1,7,51.89,180.9294118,NA,NA,NA,181,TRUE
0_8517,0_8517_01_362,SNP,3,7,51.9,180.9294118,NA,NA,NA,181,FALSE
0_18922,0_18922_02_553,SNP,2,7,53.21,NA,NA,159.3165227,NA,159,FALSE
2_6491,2_6491_01_142,SNP,2,7,53.29,168.8548254,205.052918,NA,NA,374,FALSE
0_14109,0_14109_01_262,SNP,1,7,55.15,169.4137931,NA,NA,NA,169,TRUE
0_2414,0_2414_01_44,SNP,3,7,55.59,181.8024125,NA,NA,NA,182,FALSE
0_2414,0_2414_01_396,SNP,3,7,55.97,183.9130846,219.9272968,NA,NA,404,TRUE
0_2414,0_2414_01_333,SNP,3,7,56.29,NA,219.9272968,NA,NA,220,FALSE
CL4458Contig1,CL4458Contig1_01_82,SNP,1,7,56.33,NA,NA,189.4751381,NA,189,TRUE
0_6062,0_6062_01_319,SNP,2,7,56.72,NA,NA,207.9231054,563.256351,771,TRUE
0_6062,0_6062_01_264,SNP,2,7,59.81,NA,NA,163.1266272,NA,163,FALSE
2_358,2_358_02_161,SNP,1,7,61.83,NA,217.8349874,209.9809541,576.9865213,1005,TRUE
0_11563,0_11563_01_433,SNP,1,7,63.09,NA,NA,193.556553,NA,194,TRUE
0_16710,0_16710_02_265,SNP,1,7,63.54,184,219.3473962,171.6554156,NA,575,TRUE
UMN_3449,UMN_3449_01_80,SNP,1,7,64.42,183.9130846,NA,NA,NA,184,TRUE
2_289,2_289_02_259,SNP,1,7,66.67,NA,201.5061608,NA,NA,202,TRUE
estPtIFG_4CL_a,estPita_IFG_4CL_A,EST,1,7,67.27,NA,NA,183.9130846,NA,184,TRUE
CL4501Contig1,CL4501Contig1_04_98,SNP,1,7,68.19,NA,NA,192.9949249,NA,193,TRUE
0_12068,0_12068_01_625,SNP,2,7,69.84,NA,NA,194.7025238,NA,195,TRUE
0_9971,0_9971_01_105,SNP,2,7,70.23,172.9764706,217.6517572,NA,NA,391,TRUE
0_9971,0_9971_01_164,SNP,2,7,70.26,NA,219.2413793,NA,NA,219,FALSE
2_3650,2_3650_01_68,SNP,2,7,70.7,NA,NA,227.0979543,612.9009935,840,TRUE
2_3650,2_3650_01_796,SNP,2,7,70.7,NA,NA,223.8785105,612.9009935,837,FALSE
2_9057,2_9057_01_100,SNP,1,7,72.03,NA,NA,217.8349874,598.0206591,816,TRUE
2_9291,2_9291_02_207,SNP,1,7,72.42,NA,219.7094751,NA,NA,220,TRUE
PtIFG_726_1,rflpPita_IFG_726_1,RFLP,1,7,72.72,176.8558952,NA,334.3996733,NA,511,TRUE
0_10667,0_10667_02_53,SNP,1,7,73.35,NA,NA,175.7473481,NA,176,TRUE
0_8963,0_8963_01_133,SNP,1,7,73.6,NA,NA,173.7562468,NA,174,TRUE
2_9790,2_9790_01_129,SNP,1,7,74.06,183.9130846,220,193.1046368,NA,597,TRUE
2_6063,2_6063_02_535,SNP,2,7,74.24,171.6287102,220,NA,NA,392,FALSE
PtIFG_1636_1,rflpPita_IFG_1636_1,RFLP,1,7,74.58,335.0381888,NA,339.8118689,350.3712082,1025,TRUE
0_13669,0_13669_01_50,SNP,1,7,75.86,183.9130846,NA,NA,NA,184,TRUE
CL2223Contig1,CL2223Contig1_01_137,SNP,2,7,76.18,180.8426073,NA,NA,NA,181,FALSE
2_2483,2_2483_01_170,SNP,1,7,76.23,NA,218.7058824,NA,NA,219,TRUE
PtIFG_2541_1,rflpPita_IFG_2541_1,RFLP,1,7,76.48,NA,NA,626.4109397,369.2675313,996,TRUE
0_8441,0_8441_02_264,SNP,1,7,76.76,NA,NA,193.1046368,NA,193,TRUE
CL2223Contig1,CL2223Contig1_01_446,SNP,2,7,77.45,183.3655172,218.4312607,NA,NA,402,TRUE
CL1210Contig1,CL1210Contig1_01_396,SNP,1,7,78.49,NA,NA,167.5595364,NA,168,TRUE
0_3458,0_3458_01_488,SNP,1,7,78.82,131.1886121,NA,168.7151194,NA,300,TRUE
0_2345,0_2345_01_405,SNP,1,7,79.73,181.4522032,213.98131,NA,NA,395,TRUE
CL372Contig1,CL372Contig1_04_59,SNP,1,7,81.5,NA,NA,192.08,NA,192,TRUE
0_6976,0_6976_01_367,SNP,2,7,81.71,174.557377,213.7741138,NA,NA,388,TRUE
UMN_3554,UMN_3554_01_437,SNP,1,7,82.54,NA,NA,170.1997932,NA,170,TRUE
CL194Contig1,CL194Contig1_03_64,SNP,1,7,83.06,181.9780246,NA,176.8558952,NA,359,TRUE
0_6976,0_6976_01_64,SNP,2,7,83.83,177.4399698,NA,NA,NA,177,FALSE
2_4077,2_4077_01_440,SNP,1,7,84.21,183.9130846,217.5422476,NA,NA,401,TRUE
2_220,2_220_01_445,SNP,1,7,84.26,183.9130846,217.8349874,NA,NA,402,TRUE
CL4668Contig1,CL4668Contig1_01_281,SNP,1,7,84.58,NA,NA,173.7562468,NA,174,TRUE
2_5858,2_5858_01_255,SNP,1,7,85.15,NA,NA,190.9111562,NA,191,TRUE
PtIFG_2361_2,rflpPita_IFG_2361_2,RFLP,1,7,85.4,NA,NA,93.95746606,NA,94,TRUE
2_6034,2_6034_01_254,SNP,1,7,85.59,172.0931507,NA,170.1997932,NA,342,TRUE
UMN_5467,UMN_5467_03_40,SNP,1,7,85.63,NA,205.5330739,NA,NA,206,TRUE
CL2274Contig1,CL2274Contig1_04_163,SNP,2,7,86.12,NA,205.1310345,206.8295515,597.8756276,1010,TRUE
UMN_3841,UMN_3841_01_481,SNP,1,7,86.16,NA,NA,192.08,NA,192,TRUE
0_4690,0_4690_01_609,SNP,1,7,86.56,NA,NA,164.8657718,NA,165,TRUE
0_9288,0_9288_01_370,SNP,1,7,86.9,NA,NA,168.9769053,NA,169,TRUE
2_5572,2_5572_01_314,SNP,1,7,87.43,177.804878,219.9272968,NA,NA,398,TRUE
0_18562,0_18562_02_74,SNP,1,7,87.87,176,208.7073328,NA,NA,385,TRUE
2_10461,2_10461_02_57,SNP,1,7,88.82,167.8162162,203.2662069,NA,NA,371,TRUE
CL2274Contig1,CL2274Contig1_04_99,SNP,2,7,89.05,NA,NA,190.5769472,NA,191,FALSE
CL936Contig2,CL936Contig2_04_52,SNP,1,7,89.2,NA,NA,177.7000964,NA,178,TRUE
2_9760,2_9760_02_152,SNP,1,7,89.75,180.7448276,NA,176.6568807,NA,357,TRUE
0_13565,0_13565_01_427,SNP,1,7,90.2,167.9048159,NA,159.7660695,NA,328,TRUE
0_5145,0_5145_01_263,SNP,1,7,91.62,180.9294118,NA,179.5720384,NA,361,TRUE
CL15Contig6,CL15Contig6_06_141,SNP,1,7,91.67,NA,NA,176.9056462,NA,177,TRUE
2_6063,2_6063_02_417,SNP,2,7,91.75,NA,NA,213.3658537,612.9009935,826,TRUE
0_1028,0_1028_01_226,SNP,1,7,92.52,182.619137,NA,NA,NA,183,TRUE
0_7662,0_7662_01_189,SNP,1,7,92.66,NA,NA,177.9775309,NA,178,TRUE
0_14865,0_14865_01_100,SNP,1,7,93.86,NA,NA,195.5853659,NA,196,TRUE
0_2222,0_2222_01_222,SNP,1,7,93.87,NA,217.4126103,NA,NA,217,TRUE
2_5497,2_5497_01_130,SNP,1,7,98.68,140,NA,NA,NA,140,TRUE
CL246Contig1,CL246Contig1_02_669,SNP,1,7,102.16,NA,NA,173.7562468,NA,174,TRUE
0_1085,0_1085_01_179,SNP,1,7,102.28,178.0504872,NA,171.8780488,NA,350,TRUE
2_3626,2_3626_01_84,SNP,2,7,102.44,NA,216.4931685,NA,NA,216,FALSE
2_3626,2_3626_01_285,SNP,2,7,103.24,180.9294118,205.052918,NA,NA,386,TRUE
0_2106,0_2106_01_546,SNP,1,7,106.61,96.92307692,NA,155.2456034,NA,252,TRUE
0_12568,0_12568_01_572,SNP,1,7,109.46,179.8355658,207.4585944,NA,NA,387,TRUE
0_5565,0_5565_01_318,SNP,1,7,109.64,179.8355658,NA,NA,NA,180,TRUE
2_4158,2_4158_01_67,SNP,1,7,110,179.8355658,214.2627173,NA,NA,394,TRUE
UMN_1996,UMN_1996_01_153,SNP,1,7,110.37,175.3218105,NA,172.206925,NA,348,TRUE
0_5117,0_5117_01_409,SNP,1,7,110.48,164.5660377,NA,175.7473481,NA,340,TRUE
0_4032,0_4032_02_349,SNP,1,7,110.57,172.8808086,NA,NA,NA,173,TRUE
0_10838,0_10838_01_67,SNP,1,7,111.01,NA,NA,196,NA,196,TRUE
0_6505,0_6505_01_258,SNP,1,7,111.17,174.4853997,212.96,NA,NA,387,TRUE
PtIFG_2707_A,rflpPita_IFG_2707_A,RFLP,1,7,111.59,NA,NA,92.9480752,NA,93,TRUE
CL1349Contig1,CL1349Contig1_05_177,SNP,1,7,112.75,NA,NA,195.6740125,NA,196,TRUE
CL716Contig1,CL716Contig1_05_668,SNP,2,7,115.5,160.5152151,202.0293951,NA,NA,363,FALSE
0_11406,0_11406_01_178,SNP,1,7,116.47,170.2412461,214.2627173,NA,NA,385,TRUE
CL716Contig1,CL716Contig1_05_128,SNP,2,7,116.81,174.3973617,214.2627173,NA,NA,389,TRUE
0_2600,0_2600_01_676,SNP,1,7,118.12,175.1856041,NA,NA,NA,175,TRUE
0_2060,0_2060_01_143,SNP,1,7,118.18,181.8514713,NA,173.7562468,NA,356,TRUE
PtIFG_1849_1,rflpPita_IFG_1849_1,RFLP,1,7,119.32,NA,NA,676.7101096,NA,677,TRUE
CL976Contig1,CL976Contig1_02_205,SNP,1,7,121.9,NA,218.1967213,211.9245552,612.9009935,1043,TRUE
0_14360,0_14360_01_181,SNP,1,7,121.95,NA,NA,203.1797753,565.4686967,769,TRUE
CL492Contig2,CL492Contig2_04_66,SNP,1,7,122.08,NA,NA,158.9871245,NA,159,TRUE
0_1129,0_1129_01_199,SNP,1,7,122.41,NA,NA,189.6035455,NA,190,TRUE
CL1427Contig1,CL1427Contig1_04_154,SNP,1,7,122.63,NA,NA,224.6124924,613.2127371,838,TRUE
CL711Contig1,CL711Contig1_04_212,SNP,1,7,123.13,NA,NA,190.9661484,NA,191,TRUE
CL4470Contig1,CL4470Contig1_01_146,SNP,2,7,123.31,181.8514713,209.8754497,191.2529183,NA,583,FALSE
CL1856Contig1,CL1856Contig1_06_76,SNP,1,7,123.52,NA,NA,NA,NA,NA,TRUE
CL4764Contig1,CL4764Contig1_03_270,SNP,1,7,123.54,180.2370246,212.8231717,223.5955327,612.9009935,1230,TRUE
0_1433,0_1433_02_78,SNP,1,7,123.6,182.619137,211.5714752,NA,NA,394,TRUE
0_15430,0_15430_01_604,SNP,1,7,123.6,182.619137,214.2627173,NA,NA,397,TRUE
0_6342,0_6342_02_88,SNP,1,7,123.68,NA,NA,144.2078292,NA,144,TRUE
CL4470Contig1,CL4470Contig1_01_458,SNP,2,7,123.81,180.2370246,212.8231717,223.0479209,609.8361096,1226,TRUE
0_16937,0_16937_02_298,SNP,1,7,123.82,182.619137,NA,NA,NA,183,TRUE
2_10128,2_10128_01_536,SNP,2,7,123.82,180.2370246,NA,NA,NA,180,TRUE
2_374,2_374_01_349,SNP,1,7,123.91,NA,NA,223.8885618,612.9009935,837,TRUE
0_16872,0_16872_01_283,SNP,1,7,124.35,179.3789574,NA,171.6554156,NA,351,TRUE
CL582Contig1,CL582Contig1_03_307,SNP,1,7,124.69,NA,NA,170.368,NA,170,TRUE
0_7778,0_7778_01_229,SNP,1,7,124.87,180.2370246,NA,NA,NA,180,TRUE
2_10128,2_10128_01_37,SNP,2,7,124.96,NA,NA,174.3973617,NA,174,FALSE
CL2014Contig1,CL2014Contig1_05_53,SNP,2,7,125.22,NA,217.4126103,NA,NA,217,FALSE
CL2014Contig1,CL2014Contig1_05_131,SNP,2,7,125.3,181.8514713,217.4126103,NA,NA,399,TRUE
0_3120,0_3120_01_430,SNP,1,7,125.36,NA,NA,174.4853997,NA,174,TRUE
PtIFG_149_1,rflpPita_IFG_149_1,RFLP,1,7,125.6,NA,NA,333.8922503,NA,334,TRUE
2_9475,2_9475_02_150,SNP,1,7,126.34,NA,NA,173.0834766,NA,173,TRUE
0_9488,0_9488_01_346,SNP,2,7,126.4,172.7743119,NA,167.6006617,NA,340,TRUE
0_9488,0_9488_01_286,SNP,2,7,126.48,NA,217.4126103,NA,NA,217,FALSE
CL1259Contig1,CL1259Contig1_03_442,SNP,1,7,126.49,NA,NA,189.9390296,NA,190,TRUE
0_18470,0_18470_01_116,SNP,1,7,126.52,NA,NA,167.5595364,NA,168,TRUE
0_9820,0_9820_01_386,SNP,1,7,126.69,181.8514713,217.4126103,192.08,NA,591,TRUE
CL2338Contig1,CL2338Contig1_02_140,SNP,1,7,127.2,176.8558952,212.4303541,NA,NA,389,TRUE
PtIFG_975_1,rflpPita_IFG_975_1,RFLP,1,7,127.63,NA,NA,61.93555094,NA,62,TRUE
0_14435,0_14435_02_652,SNP,1,8,0,173.4271794,NA,NA,NA,173,TRUE
0_12238,0_12238_01_250,SNP,1,8,2.07,183.9130846,219.7094751,NA,NA,404,TRUE
0_11375,0_11375_01_106,SNP,1,8,3.26,NA,NA,193.9802143,NA,194,TRUE
2_3439,2_3439_03_93,SNP,1,8,3.35,NA,NA,193.9802143,NA,194,TRUE
CL1491Contig1,CL1491Contig1_02_106,SNP,1,8,4.5,NA,NA,194.7025238,NA,195,TRUE
2_4615,2_4615_01_113,SNP,1,8,5.24,NA,NA,156,NA,156,TRUE
UMN_CL176Contig1,UMN_CL176Contig1_09_203,SNP,1,8,5.95,NA,NA,225.3860552,593.5889273,819,TRUE
estPtIFG_8907_a,estPita_IFG_8907_A,EST,1,8,6.3,NA,NA,160.7990923,NA,161,TRUE
CL168Contig1,CL168Contig1_05_490,SNP,1,8,6.87,NA,NA,192.3441517,NA,192,TRUE
0_11927,0_11927_01_403,SNP,1,8,7.15,NA,220,214.8212824,611.8954427,1047,TRUE
UMN_2984,UMN_2984_01_218,SNP,1,8,7.36,183.9130846,215.4418906,227.7196434,611.9738573,1239,TRUE
1_2422,1_2422_01_273,SNP,1,8,7.74,NA,NA,189.8870392,NA,190,TRUE
CL1123Contig1,CL1123Contig1_04_218,SNP,2,8,7.82,NA,NA,215.9259513,613.9934854,830,TRUE
CL66Contig4,CL66Contig4_04_149,SNP,1,8,8.08,NA,NA,221.4577554,578.6514188,800,TRUE
CL1123Contig1,CL1123Contig1_04_63,SNP,2,8,8.53,NA,NA,169.7884988,NA,170,FALSE
UMN_CL173Contig1,UMN_CL173Contig1_01_165,SNP,1,8,8.89,183.6528302,215.4418906,220.7745665,613.8964587,1234,TRUE
0_13169,0_13169_01_150,SNP,1,8,9.32,NA,NA,168.8896952,NA,169,TRUE
2_3808,2_3808_01_109,SNP,1,8,9.82,NA,NA,177.7979823,NA,178,TRUE
UMN_7051,UMN_7051_01_68,SNP,2,8,9.87,NA,NA,195.2680498,NA,195,TRUE
0_14789,0_14789_01_110,SNP,1,8,9.9,NA,NA,179.6451454,NA,180,TRUE
UMN_7051,UMN_7051_01_396,SNP,2,8,10.01,NA,NA,188.3099056,NA,188,FALSE
0_18112,0_18112_01_329,SNP,1,8,10.1,162.1181619,NA,163.1346648,NA,325,TRUE
2_4291,2_4291_01_38,SNP,1,8,10.4,NA,NA,179.6451454,NA,180,TRUE
CL435Contig1,CL435Contig1_02_43,SNP,1,8,10.68,NA,NA,197.8183486,NA,198,TRUE
CL3922Contig1,CL3922Contig1_06_514,SNP,1,8,11.46,NA,NA,191.5368311,NA,192,TRUE
0_1375,0_1375_01_738,SNP,1,8,12.06,NA,NA,192.3441517,NA,192,TRUE
CL756Contig1,CL756Contig1_03_84,SNP,1,8,12.77,NA,NA,143.9265574,NA,144,TRUE
2_9102,2_9102_01_138,SNP,1,8,13.25,NA,NA,176,NA,176,TRUE
2_6461,2_6461_01_473,SNP,2,8,13.66,NA,NA,205.3420866,601.8929968,807,TRUE
0_6861,0_6861_01_423,SNP,2,8,13.98,163.8153846,216.5238254,207.6923077,609.9746108,1198,TRUE
2_6461,2_6461_01_722,SNP,2,8,14.22,NA,NA,177.3352697,NA,177,FALSE
CL1065Contig1,CL1065Contig1_03_88,SNP,1,8,14.46,NA,NA,227.3701657,613.9934854,841,TRUE
0_18101,0_18101_02_79,SNP,1,8,14.49,174.557377,NA,NA,NA,175,TRUE
0_6861,0_6861_01_104,SNP,2,8,14.78,NA,NA,225.9823023,605.6767402,832,FALSE
PtIFG_2957_A,rflpPita_IFG_2957_A,RFLP,1,8,14.78,178.588927,NA,321.5798782,NA,500,TRUE
2_8906,2_8906_01_631,SNP,1,8,15.79,NA,NA,227.7196434,613.8371767,842,TRUE
0_2317,0_2317_01_590,SNP,2,8,16.54,169.2277117,218.842486,NA,NA,388,TRUE
0_2317,0_2317_01_501,SNP,2,8,16.54,NA,218.842486,NA,NA,219,FALSE
0_6023,0_6023_02_53,SNP,1,8,16.54,168.0497925,218.842486,NA,NA,387,TRUE
CL1591Contig1,CL1591Contig1_04_70,SNP,1,8,16.54,NA,218.842486,NA,NA,219,TRUE
2_3176,2_3176_01_111,SNP,2,8,19.15,NA,NA,206.7764706,609.8361096,817,TRUE
2_9287,2_9287_01_327,SNP,2,8,21.47,NA,NA,176.8558952,NA,177,TRUE
PtIFG_3025_1,rflpPita_IFG_3025_1,RFLP,1,8,22.04,NA,NA,93.61857529,NA,94,TRUE
0_1344,0_1344_01_170,SNP,1,8,23.1,NA,NA,157.6216216,NA,158,TRUE
0_10049,0_10049_02_204,SNP,1,8,24.15,NA,NA,214.1638898,613.8371767,828,TRUE
0_8485,0_8485_01_30,SNP,1,8,24.35,175.6967509,NA,179.911155,NA,356,TRUE
CL4309Contig1,CL4309Contig1_03_303,SNP,1,8,24.96,NA,NA,180,NA,180,TRUE
2_3176,2_3176_01_43,SNP,2,8,25.39,175.1856041,219.9272968,NA,NA,395,FALSE
0_18854,0_18854_01_240,SNP,1,8,25.56,NA,219.9272968,NA,NA,220,TRUE
UMN_1277,UMN_1277_02_162,SNP,1,8,26.49,NA,NA,193.4859021,NA,193,TRUE
2_9287,2_9287_01_330,SNP,2,8,27.59,172.8808086,NA,NA,NA,173,FALSE
0_2610,0_2610_01_289,SNP,1,8,27.6,181.9835616,213.9177556,NA,NA,396,TRUE
CL3568Contig1,CL3568Contig1_03_235,SNP,1,8,29.28,NA,NA,225.5583867,601.4622748,827,TRUE
0_4530,0_4530_01_72,SNP,1,8,29.64,NA,217.4126103,NA,NA,217,TRUE
UMN_2399,UMN_2399_01_105,SNP,1,8,30.13,175.1856041,217.4126103,NA,NA,393,TRUE
UMN_5078,UMN_5078_01_194,SNP,1,8,30.21,NA,NA,164.0708752,NA,164,TRUE
0_5745,0_5745_01_155,SNP,1,8,31.36,NA,NA,181.8024125,NA,182,TRUE
0_1641,0_1641_02_164,SNP,1,8,33.96,NA,NA,197.1238938,NA,197,TRUE
UMN_2708,UMN_2708_01_341,SNP,1,8,35.52,NA,NA,195.6740125,NA,196,TRUE
0_15790,0_15790_01_65,SNP,1,8,35.58,NA,NA,225.9823023,613.2127371,839,TRUE
2_3233,2_3233_01_109,SNP,1,8,35.59,NA,NA,228,607.0541054,835,TRUE
0_13411,0_13411_01_258,SNP,1,8,36.14,NA,NA,167.1472081,NA,167,TRUE
CL1568Contig1,CL1568Contig1_05_162,SNP,1,8,36.49,NA,NA,178.588927,NA,179,TRUE
0_16527,0_16527_01_253,SNP,1,8,37.15,NA,NA,215.3353846,613.6809476,829,TRUE
CL4028Contig1,CL4028Contig1_03_105,SNP,1,8,37.54,162.5579767,219.3922652,NA,NA,382,TRUE
CL1188Contig1,CL1188Contig1_03_72,SNP,2,8,38.51,179.3789574,NA,171.6754717,NA,351,TRUE
CL1188Contig1,CL1188Contig1_03_539,SNP,2,8,38.64,NA,NA,176.6641651,NA,177,FALSE
0_4250,0_4250_01_364,SNP,1,8,40.05,155.3207547,NA,175.6371134,NA,331,TRUE
0_958,0_958_01_503,SNP,1,8,42.32,175.3218105,NA,NA,NA,175,TRUE
0_10219,0_10219_01_433,SNP,1,8,42.73,178.36,219.7094751,195.2680498,NA,593,TRUE
2_2151,2_2151_02_39,SNP,1,8,43.76,181.8514713,219.7094751,NA,NA,402,TRUE
PtIFG_3008_1,rflpPita_IFG_3008_1,RFLP,1,8,44.18,NA,NA,340,NA,340,TRUE
UMN_3847,UMN_3847_01_109,SNP,2,8,44.58,175.8953627,218.4312607,NA,NA,394,TRUE
UMN_3847,UMN_3847_01_236,SNP,2,8,44.58,NA,218.4312607,NA,NA,218,FALSE
0_18755,0_18755_01_435,SNP,1,8,45.66,NA,NA,173.4271794,NA,173,TRUE
UMN_2525,UMN_2525_02_69,SNP,1,8,46.47,182.619137,219.9272968,NA,NA,403,TRUE
0_9445,0_9445_01_238,SNP,1,8,46.47,182.619137,219.9272968,NA,NA,403,TRUE
0_18170,0_18170_02_128,SNP,1,8,46.63,NA,NA,228.5998798,611.1404161,840,TRUE
PtIFG_719_A,rflpPita_IFG_719_A,RFLP,1,8,47.15,NA,NA,329.6552321,NA,330,TRUE
0_10602,0_10602_01_408,SNP,1,8,48.71,180.2370246,NA,NA,NA,180,TRUE
CL2594Contig1,CL2594Contig1_04_151,SNP,1,8,48.82,180.2370246,219.7094751,208.3652904,608.258311,1217,TRUE
CL1376Contig1,CL1376Contig1_04_223,SNP,2,8,49.67,171.6554156,220,NA,NA,392,FALSE
0_10719,0_10719_01_95,SNP,1,8,51.34,NA,NA,226.2590104,610.5729811,837,TRUE
0_2092,0_2092_01_224,SNP,2,8,51.34,174.2574257,NA,NA,NA,174,FALSE
2_4554,2_4554_02_64,SNP,2,8,51.43,178.5981651,NA,NA,NA,179,FALSE
CL528Contig1,CL528Contig1_04_301,SNP,2,8,51.93,175.1216041,NA,177.7979823,NA,353,FALSE
CL528Contig1,CL528Contig1_04_20,SNP,2,8,52.39,176.2376238,NA,179.2035398,NA,355,TRUE
CL1376Contig1,CL1376Contig1_04_65,SNP,2,8,53.78,NA,220,214.8212824,609.2872665,1044,TRUE
CL1458Contig1,CL1458Contig1_02_225,SNP,1,8,54.4,177.7979823,NA,NA,NA,178,TRUE
0_2092,0_2092_01_215,SNP,2,8,56.32,NA,NA,174.2815822,NA,174,TRUE
2_4554,2_4554_02_347,SNP,2,8,57.76,NA,NA,215.5408597,609.3625237,825,TRUE
0_13643,0_13643_02_180,SNP,1,8,57.83,NA,NA,195.2680498,NA,195,TRUE
2_8083,2_8083_01_337,SNP,2,8,57.9,177.804878,NA,NA,NA,178,FALSE
PtIFG_1916_4,rflpPita_IFG_1916_4,RFLP,1,8,58.24,NA,NA,165.7834155,NA,166,TRUE
2_4523,2_4523_03_154,SNP,1,8,59.39,NA,219.7094751,NA,NA,220,TRUE
2_6413,2_6413_01_494,SNP,1,8,59.69,NA,NA,191.6672444,NA,192,TRUE
2_8083,2_8083_01_142,SNP,2,8,60.01,NA,219.7094751,200.5371628,581.8101983,1002,TRUE
CL1971Contig1,CL1971Contig1_08_181,SNP,1,8,61.42,181.8024125,196.2681081,NA,NA,378,TRUE
CL405Contig1,CL405Contig1_03_123,SNP,1,8,62.46,NA,NA,229.1509718,595.0646468,824,TRUE
PtIFG_1917_A,rflpPita_IFG_1917_A,RFLP,1,8,62.72,177.1857512,NA,660.9350952,373.9037681,1212,TRUE
2_4207,2_4207_01_230,SNP,1,8,62.99,179.8355658,219.9272968,NA,NA,400,TRUE
0_444,0_444_01_417,SNP,2,8,63.1,178.5981651,220,NA,NA,399,FALSE
0_444,0_444_01_33,SNP,2,8,63.1,178.5981651,220,NA,NA,399,TRUE
0_14634,0_14634_01_93,SNP,1,8,63.47,177.4570983,211.9185242,211.3229241,601.3625606,1202,TRUE
2_6612,2_6612_01_575,SNP,1,8,63.57,NA,NA,210.8235294,585.3908524,796,TRUE
0_9182,0_9182_01_662,SNP,3,8,63.58,NA,NA,206.4384,576.0814488,783,FALSE
0_9182,0_9182_01_120,SNP,3,8,64.06,NA,NA,225.9823023,608.8938129,835,TRUE
estPtIFG_9036_a,estPita_IFG_9036_A,EST,1,8,64.48,NA,NA,177.9775309,NA,178,TRUE
0_11553,0_11553_01_175,SNP,1,8,64.64,NA,219.6986301,NA,NA,220,TRUE
0_10488,0_10488_02_86,SNP,1,8,64.91,178.5981651,200.4086754,227.7196434,560.799722,1168,TRUE
2_10352,2_10352_02_54,SNP,1,8,65,NA,217.9816529,200.2279245,604.0983952,1022,TRUE
0_4007,0_4007_01_149,SNP,1,8,65.42,NA,NA,188.3099056,NA,188,TRUE
UMN_3776,UMN_3776_01_46,SNP,2,8,65.58,179.8355658,219.9272968,226.8826953,612.9009935,1240,TRUE
0_7858,0_7858_01_268,SNP,1,8,65.88,NA,NA,166.9316375,NA,167,TRUE
CL4026Contig1,CL4026Contig1_01_514,SNP,1,8,66.08,NA,219.9272968,207.9441161,590.1078637,1018,TRUE
UMN_3776,UMN_3776_01_335,SNP,2,8,66.08,179.027027,219.9217082,NA,NA,399,FALSE
0_5352,0_5352_01_138,SNP,1,8,66.15,148.0769231,217.9224199,189.8107151,612.9009935,1169,TRUE
0_10207,0_10207_01_333,SNP,2,8,66.45,NA,217.8349874,205.4309392,606.8518455,1030,FALSE
0_10207,0_10207_01_280,SNP,2,8,66.46,179.911155,215.9259513,225.547799,598.0682148,1219,TRUE
UMN_213,UMN_213_01_54,SNP,1,8,66.57,NA,NA,176.9056462,NA,177,TRUE
0_13008,0_13008_02_60,SNP,1,8,68.27,181.4522032,NA,168.1152477,NA,350,TRUE
0_10928,0_10928_02_409,SNP,1,8,69.72,183.9130846,219.9272968,NA,NA,404,TRUE
UMN_1764,UMN_1764_01_54,SNP,1,8,70.09,183.9130846,219.3473962,NA,NA,403,TRUE
CL1476Contig1,CL1476Contig1_04_77,SNP,1,8,70.5,NA,NA,192.3441517,NA,192,TRUE
0_9182,0_9182_01_327,SNP,3,8,70.78,NA,215.3353846,NA,NA,215,FALSE
2_2299,2_2299_01_586,SNP,1,8,71.39,183.9130846,219.7094751,NA,NA,404,TRUE
2_7780,2_7780_01_75,SNP,1,8,72.13,NA,NA,181.4522032,NA,181,TRUE
CL1698Contig1,CL1698Contig1_01_263,SNP,1,8,73.1,183.6528302,220,225.9823023,609.3967417,1239,TRUE
0_8472,0_8472_02_414,SNP,2,8,73.8,153.8461538,NA,155.8975033,NA,310,TRUE
CL174Contig1,CL174Contig1_01_593,SNP,1,8,74.81,181.4522032,219.7094751,NA,NA,401,TRUE
2_7620,2_7620_01_271,SNP,1,8,75.26,NA,NA,201.5061608,583.972604,785,TRUE
0_8472,0_8472_01_36,SNP,2,8,75.7,NA,NA,189.8107151,NA,190,FALSE
CL1067Contig1,CL1067Contig1_01_170,SNP,1,8,76.31,177.7979823,NA,NA,NA,178,TRUE
0_18818,0_18818_03_57,SNP,1,8,76.86,183.9130846,217.9816529,NA,NA,402,TRUE
PtIFG_1D8_2,rflpPita_IFG_1D8_2,RFLP,1,8,77.21,NA,NA,85.95351351,NA,86,TRUE
0_14381,0_14381_01_815,SNP,1,8,77.63,179.6451454,NA,NA,NA,180,TRUE
0_5488,0_5488_02_506,SNP,1,8,78.74,118.8503688,NA,164.0708752,NA,283,TRUE
0_13657,0_13657_02_47,SNP,1,8,79.41,183.2207059,NA,NA,NA,183,TRUE
0_9909,0_9909_02_301,SNP,1,8,80.22,NA,NA,195.9184013,551.4057076,747,TRUE
CL3344Contig1,CL3344Contig1_04_55,SNP,1,8,81.21,182.619137,NA,NA,NA,183,TRUE
0_18388,0_18388_01_92,SNP,1,8,82.96,NA,NA,176.1982004,NA,176,TRUE
2_5630,2_5630_01_46,SNP,1,8,83.91,NA,NA,169.4137931,NA,169,TRUE
2_2658,2_2658_02_427,SNP,1,8,83.98,173.9770145,NA,119.7666812,NA,294,TRUE
UMN_517,UMN_517_01_355,SNP,1,8,84.13,NA,213.262069,NA,NA,213,TRUE
PtIFG_2568_A,rflpPita_IFG_2568_A,RFLP,1,8,85.32,NA,NA,645.8190337,680.4474296,1326,TRUE
0_14135,0_14135_01_154,SNP,1,8,85.93,180,NA,NA,NA,180,TRUE
0_1320,0_1320_01_606,SNP,1,8,86.49,159.9135135,215.2551724,NA,NA,375,TRUE
1_5324,1_5324_01_50,SNP,1,8,88.98,183.9130846,NA,NA,NA,184,TRUE
CL3155Contig1,CL3155Contig1_03_72,SNP,1,8,90.42,183.9130846,NA,179.911155,NA,364,TRUE
UMN_2781,UMN_2781_01_58,SNP,1,8,90.42,183.9130846,NA,179.911155,NA,364,TRUE
0_13494,0_13494_01_36,SNP,1,8,90.91,182.619137,217.5422476,NA,NA,400,TRUE
0_2340,0_2340_02_66,SNP,1,8,90.99,NA,NA,175.1856041,NA,175,TRUE
UMN_4225,UMN_4225_01_620,SNP,1,8,92.51,175.1856041,NA,NA,NA,175,TRUE
0_17485,0_17485_01_52,SNP,1,8,92.82,NA,NA,178.588927,NA,179,TRUE
0_12068,0_12068_01_229,SNP,2,8,92.97,NA,NA,167.6199095,NA,168,FALSE
0_4985,0_4985_02_286,SNP,1,8,93.58,183.2207059,NA,NA,NA,183,TRUE
CL3224Contig1,CL3224Contig1_04_133,SNP,1,8,95.01,NA,NA,181.2839757,NA,181,TRUE
CL2360Contig1,CL2360Contig1_04_74,SNP,1,8,97.14,184,213.9177556,NA,NA,398,TRUE
UMN_3647,UMN_3647_01_376,SNP,1,8,98.15,NA,219.7094751,NA,NA,220,TRUE
2_31,2_31_02_67,SNP,1,8,98.58,175.3218105,219.9272968,217.0778739,613.9934854,1226,TRUE
2_7591,2_7591_01_364,SNP,1,8,99.83,NA,NA,215.9259513,612.5376929,828,TRUE
2_2527,2_2527_02_153,SNP,1,8,100.08,NA,219.9272968,213.9177556,603.6887926,1038,TRUE
UMN_5272,UMN_5272_01_394,SNP,2,8,101.07,183.6528302,219.9272968,NA,NA,404,TRUE
2_3820,2_3820_01_156,SNP,1,8,101.38,175.6371134,NA,NA,NA,176,TRUE
UMN_897,UMN_897_01_389,SNP,1,8,101.44,NA,NA,171.907027,NA,172,TRUE
UMN_5272,UMN_5272_01_310,SNP,2,8,101.7,NA,211.9245552,NA,NA,212,FALSE
CL1107Contig1,CL1107Contig1_05_68,SNP,1,8,101.84,NA,NA,193.1046368,NA,193,TRUE
UMN_5229,UMN_5229_01_223,SNP,1,8,102.75,183.2207059,NA,NA,NA,183,TRUE
2_5402,2_5402_02_201,SNP,3,8,103.5,182.619137,NA,179.7341211,NA,362,FALSE
CL3041Contig1,CL3041Contig1_07_366,SNP,1,8,103.81,168.8548254,NA,NA,NA,169,TRUE
0_17579,0_17579_01_392,SNP,3,8,103.92,181.4522032,177.2162039,NA,NA,359,TRUE
0_17579,0_17579_01_292,SNP,3,8,104.11,NA,207.3099889,NA,NA,207,FALSE
0_17579,0_17579_01_101,SNP,3,8,104.35,NA,NA,180.9219331,NA,181,FALSE
2_2960,2_2960_02_63,SNP,3,8,104.95,182.619137,219.7094751,229.1509718,612.9009935,1244,TRUE
2_2960,2_2960_02_499,SNP,3,8,105.06,NA,217.5422476,213.5337284,612.9009935,1044,FALSE
2_2960,2_2960_02_553,SNP,3,8,105.67,183.6528302,217.9816529,NA,NA,402,FALSE
CL2369Contig1,CL2369Contig1_03_102,SNP,1,8,105.69,NA,NA,181.4522032,NA,181,TRUE
2_5865,2_5865_02_237,SNP,3,8,106.26,NA,211.3229241,NA,NA,211,TRUE
2_5402,2_5402_02_915,SNP,3,8,106.44,NA,219.6750369,213.8319078,609.9409893,1043,TRUE
2_5865,2_5865_02_38,SNP,3,8,106.64,NA,NA,193.9793836,NA,194,FALSE
2_4783,2_4783_01_282,SNP,1,8,106.77,NA,NA,204.439102,609.9934427,814,TRUE
2_5402,2_5402_02_977,SNP,3,8,106.8,176.9056462,NA,171.1668461,NA,348,FALSE
UMN_5604,UMN_5604_01_113,SNP,1,8,106.91,NA,217.9816529,211.9245552,607.5792388,1037,TRUE
CL689Contig1,CL689Contig1_04_187,SNP,1,8,107.27,NA,NA,195.6740125,NA,196,TRUE
2_5865,2_5865_02_316,SNP,3,8,107.27,NA,NA,196,NA,196,FALSE
PtIFG_616_1,rflpPita_IFG_616_1,RFLP,1,8,107.84,NA,NA,674.0411954,NA,674,TRUE
2_10454,2_10454_01_30,SNP,2,8,108.89,183.6528302,219.3473962,209.9809541,607.1218411,1220,TRUE
PtIFG_2738_A,rflpPita_IFG_2738_A,RFLP,1,8,109.17,NA,NA,93.61857529,NA,94,TRUE
0_17127,0_17127_01_76,SNP,1,8,109.64,NA,NA,222.8629442,613.9934854,837,TRUE
2_10454,2_10454_01_469,SNP,2,8,109.93,NA,NA,226.4275862,610.8161074,837,FALSE
PtIFG_2738_B,rflpPita_IFG_2738_B,RFLP,1,8,110.24,NA,NA,337.9881661,NA,338,TRUE
0_8541,0_8541_01_99,SNP,1,8,111.05,NA,NA,175.9091378,NA,176,TRUE
0_7804,0_7804_01_60,SNP,1,8,111.1,NA,NA,171.1668461,NA,171,TRUE
2_8123,2_8123_01_187,SNP,1,8,111.15,NA,NA,193.1046368,593.8484216,787,TRUE
CL494Contig2,CL494Contig2_01_286,SNP,2,8,111.19,182.619137,219.9272968,228.5998798,613.9934854,1245,TRUE
CL494Contig2,CL494Contig2_01_73,SNP,2,8,111.37,NA,218.842486,215.3353846,613.9934854,1048,FALSE
0_18027,0_18027_01_161,SNP,1,8,111.74,180.2370246,NA,127.4145617,NA,308,TRUE
CL1365Contig1,CL1365Contig1_03_54,SNP,1,8,112.07,NA,NA,221.0117396,608.9331566,830,TRUE
0_15164,0_15164_01_404,SNP,1,8,112.55,NA,NA,215.7602664,609.7752446,826,TRUE
UMN_6338,UMN_6338_01_608,SNP,1,8,113.28,NA,NA,215.7754678,596.3630805,812,TRUE
2_8252,2_8252_02_135,SNP,1,8,113.41,NA,NA,216.5238254,605.8350284,822,TRUE
0_13024,0_13024_01_121,SNP,1,8,113.58,NA,NA,194.6919381,NA,195,TRUE
0_8348,0_8348_01_400,SNP,2,8,116.26,179.3789574,NA,NA,NA,179,TRUE
0_8348,0_8348_01_397,SNP,2,8,117.54,NA,NA,169.9764738,NA,170,FALSE
2_7899,2_7899_01_46,SNP,1,8,117.77,NA,NA,223.0479209,609.8361096,833,TRUE
0_15613,0_15613_01_106,SNP,1,8,118.05,182.619137,NA,175.1856041,NA,358,TRUE
UMN_5743,UMN_5743_01_378,SNP,1,8,119.14,NA,NA,181.9780246,NA,182,TRUE
0_1105,0_1105_01_87,SNP,1,8,119.45,NA,NA,224.5754086,609.8361096,834,TRUE
2_10192,2_10192_01_43,SNP,2,8,120.03,NA,NA,162.4537419,NA,162,FALSE
PtIFG_149_2,rflpPita_IFG_149_2,RFLP,1,8,120.18,NA,NA,655.6889505,NA,656,TRUE
0_13094,0_13094_01_28,SNP,3,8,120.24,NA,NA,177.9775309,NA,178,FALSE
0_12079,0_12079_01_142,SNP,1,8,120.58,NA,NA,192,NA,192,TRUE
CL3468Contig1,CL3468Contig1_03_37,SNP,1,8,120.82,NA,NA,134.6153846,NA,135,TRUE
2_9295,2_9295_01_148,SNP,1,8,121.2,NA,NA,195.1327434,NA,195,TRUE
0_13094,0_13094_01_615,SNP,3,8,121.35,NA,NA,185.6164948,NA,186,FALSE
UMN_6874,UMN_6874_01_280,SNP,3,8,121.56,NA,NA,196,NA,196,FALSE
CL2060Contig1,CL2060Contig1_03_97,SNP,1,8,121.73,175.4378992,216.2281316,217.6779911,611.758527,1221,TRUE
2_10192,2_10192_01_461,SNP,2,8,121.81,183.6528302,213.8319078,NA,NA,397,TRUE
UMN_6874,UMN_6874_01_769,SNP,3,8,122.77,NA,NA,171.6287102,NA,172,FALSE
0_13094,0_13094_01_701,SNP,3,8,123.9,NA,218.842486,NA,NA,219,TRUE
UMN_6874,UMN_6874_01_447,SNP,3,8,123.9,NA,218.842486,NA,NA,219,TRUE
CL2111Contig1,CL2111Contig1_02_106,SNP,1,8,124.95,182.619137,218.842486,NA,NA,401,TRUE
CL3715Contig1,CL3715Contig1_01_128,SNP,1,9,0,151.9244592,NA,157.0944206,NA,309,TRUE
CL647Contig1,CL647Contig1_04_50,SNP,1,9,2.4,149.9733381,NA,120.4034707,NA,270,TRUE
CL3786Contig1,CL3786Contig1_02_70,SNP,1,9,5.86,NA,NA,NA,NA,NA,TRUE
0_17254,0_17254_01_434,SNP,1,9,7.87,NA,219.5323571,NA,NA,220,TRUE
UMN_4609,UMN_4609_01_262,SNP,1,9,7.87,NA,219.5323571,NA,NA,220,TRUE
CL4664Contig1,CL4664Contig1_05_101,SNP,1,9,8.15,NA,NA,NA,NA,NA,TRUE
0_17113,0_17113_01_873,SNP,1,9,8.46,NA,NA,NA,NA,NA,TRUE
0_1745,0_1745_01_248,SNP,2,9,8.92,NA,219.7094751,214.8212824,613.6809476,1048,TRUE
0_1745,0_1745_01_371,SNP,2,9,8.99,NA,215.3353846,192.3288404,605.2023714,1013,FALSE
0_15093,0_15093_01_242,SNP,1,9,9.53,177.4399698,217.4126103,NA,NA,395,TRUE
PtIFG_2479_1,rflpPita_IFG_2479_1,RFLP,1,9,9.59,NA,NA,679.5297372,NA,680,TRUE
estPtIFG_9156_a,estPita_IFG_9156_A,EST,1,9,9.63,182.619137,NA,323.9394869,677.8108987,1184,TRUE
0_13026,0_13026_02_330,SNP,1,9,10.99,NA,NA,NA,NA,NA,TRUE
0_14069,0_14069_01_388,SNP,2,9,13.09,183.2207059,NA,179.6451454,NA,363,FALSE
CL2350Contig1,CL2350Contig1_01_56,SNP,1,9,13.2,NA,NA,208.4683955,601.9024818,810,TRUE
2_4660,2_4660_01_353,SNP,1,9,13.3,172,NA,NA,NA,172,TRUE
UMN_2253,UMN_2253_01_60,SNP,2,9,13.51,NA,215.4418906,212.4303541,613.9934854,1042,FALSE
UMN_2253,UMN_2253_01_136,SNP,2,9,13.64,183.2207059,207.4585944,229.98261,613.9934854,1235,TRUE
0_14069,0_14069_01_49,SNP,2,9,13.68,183.2207059,215.4418906,225.9823023,613.9934854,1239,TRUE
0_5083,0_5083_01_96,SNP,1,9,14.35,183.6528302,215.4418906,NA,NA,399,TRUE
0_17756,0_17756_02_191,SNP,1,9,15.09,NA,NA,157.9319465,NA,158,TRUE
CL1104Contig1,CL1104Contig1_04_153,SNP,1,9,16.86,183.9130846,212.96,NA,NA,397,TRUE
0_11344,0_11344_02_107,SNP,1,9,17.46,179.0414201,203.1813644,205.5157043,604.2339986,1192,TRUE
2_10313,2_10313_02_213,SNP,1,9,18.71,181.4522032,NA,NA,NA,181,TRUE
2_1618,2_1618_01_187,SNP,2,9,18.74,NA,NA,187.645283,NA,188,TRUE
2_6397,2_6397_01_90,SNP,1,9,19.18,NA,NA,177.9775309,NA,178,TRUE
CL519Contig2,CL519Contig2_06_195,SNP,1,9,19.26,NA,NA,179.6451454,NA,180,TRUE
2_1618,2_1618_01_524,SNP,2,9,19.73,NA,NA,NA,NA,NA,FALSE
2_2691,2_2691_01_163,SNP,1,9,19.82,NA,201.8332235,211.3610738,613.4727658,1027,TRUE
0_8043,0_8043_01_276,SNP,1,9,21.07,179.2035398,219.9272968,NA,NA,399,TRUE
2_10236,2_10236_01_433,SNP,3,9,21.56,NA,NA,195.2680498,NA,195,FALSE
2_10236,2_10236_01_54,SNP,3,9,21.65,NA,NA,NA,NA,NA,FALSE
2_10236,2_10236_01_244,SNP,3,9,21.81,NA,219.9272968,212.4303541,613.6809476,1046,TRUE
CL1451Contig1,CL1451Contig1_02_60,SNP,1,9,23.35,184,208.3652904,192.3441517,NA,585,TRUE
0_2617,0_2617_02_136,SNP,1,9,23.6,NA,NA,184.2742268,583.3158709,768,TRUE
PtIFG_2323_A,rflpPita_IFG_2323_A,RFLP,1,9,23.93,NA,NA,321.9875781,332.5078251,654,TRUE
0_2223,0_2223_01_106,SNP,1,9,24.04,181.8514713,217.8349874,219.7197452,601.9767765,1221,TRUE
0_7497,0_7497_02_94,SNP,1,9,24.42,173.9770145,NA,171.7019064,NA,346,TRUE
0_15519,0_15519_02_409,SNP,1,9,24.66,176,NA,NA,NA,176,TRUE
2_6240,2_6240_02_230,SNP,1,9,24.69,177.9775309,NA,174.557377,NA,353,TRUE
0_14492,0_14492_01_284,SNP,1,9,24.99,NA,NA,189.9269792,NA,190,TRUE
CL1747Contig1,CL1747Contig1_04_76,SNP,1,9,26.37,176.1982004,219.7094751,229.5660377,611.0602687,1237,TRUE
UMN_CL148Contig1,UMN_CL148Contig1_02_219,SNP,1,9,26.85,NA,NA,NA,NA,NA,TRUE
0_17933,0_17933_01_411,SNP,1,9,27.22,NA,NA,179.911155,NA,180,TRUE
0_1984,0_1984_02_216,SNP,1,9,27.75,NA,NA,NA,NA,NA,TRUE
2_4055,2_4055_01_451,SNP,1,9,28.3,182.619137,219.7094751,NA,NA,402,TRUE
2_8550,2_8550_01_54,SNP,1,9,29.37,180.2370246,NA,148.3395734,NA,329,TRUE
CL634Contig1,CL634Contig1_03_196,SNP,1,9,32.71,NA,NA,181.9780246,NA,182,TRUE
CL4468Contig1,CL4468Contig1_05_153,SNP,1,9,32.85,183.9130846,218.1967213,NA,NA,402,TRUE
0_13755,0_13755_03_52,SNP,1,9,34.03,NA,NA,181.4522032,NA,181,TRUE
0_18790,0_18790_02_82,SNP,1,9,34.38,173.0769231,NA,NA,NA,173,TRUE
0_1443,0_1443_01_80,SNP,1,9,35.2,171.7039301,NA,170.5295337,NA,342,TRUE
2_7344,2_7344_02_59,SNP,1,9,35.41,NA,219.3473962,NA,NA,219,TRUE
CL2411Contig1,CL2411Contig1_05_236,SNP,2,9,35.41,NA,219.3473962,NA,NA,219,FALSE
CL747Contig1,CL747Contig1_06_151,SNP,1,9,35.7,NA,NA,NA,NA,NA,TRUE
CL2411Contig1,CL2411Contig1_05_73,SNP,2,9,36.26,NA,NA,225.5583867,610.7216301,836,TRUE
CL4321Contig1,CL4321Contig1_01_76,SNP,1,9,37.14,NA,NA,NA,NA,NA,TRUE
0_11214,0_11214_01_88,SNP,1,9,38.94,183.2207059,218.1967213,215.5141388,609.5677127,1226,TRUE
UMN_CL217Contig1,UMN_CL217Contig1_05_162,SNP,1,9,40.21,NA,215.7041096,NA,NA,216,TRUE
0_4681,0_4681_01_141,SNP,1,9,40.97,NA,NA,NA,NA,NA,TRUE
CL2651Contig1,CL2651Contig1_03_103,SNP,1,9,42.34,NA,NA,NA,NA,NA,TRUE
0_17143,0_17143_02_71,SNP,1,9,42.55,NA,NA,NA,NA,NA,TRUE
2_2020,2_2020_03_78,SNP,1,9,42.61,NA,NA,207.394139,610.3313594,818,TRUE
0_15446,0_15446_03_60,SNP,1,9,43.21,180.2370246,219.3473962,NA,NA,400,TRUE
0_7214,0_7214_01_202,SNP,1,9,43.63,173.6333712,219.0265487,NA,NA,393,TRUE
0_12700,0_12700_01_225,SNP,1,9,43.95,176.8558952,NA,NA,NA,177,TRUE
UMN_CL387Contig1,UMN_CL387Contig1_02_228,SNP,1,9,44,179.3789574,NA,NA,NA,179,TRUE
CL1595Contig1,CL1595Contig1_02_62,SNP,1,9,44.35,176.9056462,NA,168.8548254,NA,346,TRUE
0_6323,0_6323_01_248,SNP,1,9,44.35,176.8558952,NA,NA,NA,177,TRUE
0_16837,0_16837_02_421,SNP,2,9,44.55,NA,NA,NA,NA,NA,FALSE
0_16837,0_16837_02_299,SNP,2,9,44.8,NA,NA,215.9259513,612.5376929,828,TRUE
2_7278,2_7278_02_128,SNP,1,9,49.2,NA,NA,227.3701657,613.2127371,841,TRUE
0_2751,0_2751_01_353,SNP,1,9,49.79,NA,NA,192.9949249,NA,193,TRUE
2_4108,2_4108_01_251,SNP,1,9,51.45,NA,NA,214.8212824,608.8938129,824,TRUE
0_13634,0_13634_01_215,SNP,1,9,54.74,181.3036342,219.1073039,NA,NA,400,TRUE
0_6106,0_6106_01_265,SNP,2,9,55.28,180.9294118,NA,173.9770145,NA,355,TRUE
0_17521,0_17521_01_385,SNP,2,9,55.39,NA,NA,174.3244478,NA,174,FALSE
0_4022,0_4022_01_328,SNP,1,9,55.6,NA,NA,NA,NA,NA,TRUE
UMN_487,UMN_487_01_100,SNP,1,9,55.67,183.6528302,219.3473962,197.4962345,NA,600,TRUE
0_18125,0_18125_01_105,SNP,1,9,55.82,182.619137,144.6400839,NA,NA,327,TRUE
2_5438,2_5438_01_465,SNP,3,9,55.93,183.6528302,214.1638898,226.2590104,602.8854936,1227,TRUE
0_16697,0_16697_01_338,SNP,2,9,55.95,NA,NA,NA,NA,NA,FALSE
0_10903,0_10903_02_126,SNP,2,9,56.14,183.2207059,NA,177.444795,NA,361,TRUE
0_10903,0_10903_02_555,SNP,2,9,56.14,183.2207059,NA,174.44,NA,358,FALSE
2_5438,2_5438_01_53,SNP,3,9,56.22,183.6528302,215.3353846,NA,NA,399,FALSE
2_5438,2_5438_01_316,SNP,3,9,56.29,NA,218.842486,NA,NA,219,FALSE
2_9226,2_9226_01_67,SNP,1,9,56.46,NA,NA,NA,NA,NA,TRUE
0_14409,0_14409_02_298,SNP,1,9,56.52,180.9294118,NA,NA,NA,181,TRUE
CL4592Contig1,CL4592Contig1_03_180,SNP,1,9,56.58,183.6528302,219.3473962,185.8961504,NA,589,TRUE
0_783,0_783_01_233,SNP,1,9,56.76,NA,NA,NA,NA,NA,TRUE
2_3770,2_3770_02_282,SNP,1,9,56.83,182.619137,190.5769472,223.7111008,601.4638898,1198,TRUE
0_17521,0_17521_01_388,SNP,2,9,57.06,180,NA,NA,NA,180,TRUE
0_16697,0_16697_01_76,SNP,2,9,57.22,NA,NA,NA,NA,NA,TRUE
CL529Contig1,CL529Contig1_04_89,SNP,1,9,57.29,174.557377,216.5238254,219.8410223,613.8371767,1225,TRUE
2_9699,2_9699_01_160,SNP,1,9,57.44,NA,NA,NA,NA,NA,TRUE
2_7619,2_7619_01_191,SNP,1,9,57.5,NA,NA,NA,NA,NA,TRUE
CL4041Contig1,CL4041Contig1_02_111,SNP,1,9,57.67,NA,NA,227.914731,613.8371767,842,TRUE
UMN_5551,UMN_5551_01_219,SNP,1,9,59.99,NA,NA,NA,NA,NA,TRUE
2_1638,2_1638_01_77,SNP,1,9,60.01,NA,NA,217.5880708,609.2168521,827,TRUE
CL148Contig1,CL148Contig1_02_53,SNP,1,9,60.16,NA,NA,NA,NA,NA,TRUE
estPtIFG_500_a,estPita_IFG_0500_A,EST,1,9,60.94,NA,NA,146.7889908,NA,147,TRUE
0_2970,0_2970_01_412,SNP,1,9,61,174.557377,219.9272968,NA,NA,394,TRUE
0_11232,0_11232_02_167,SNP,1,9,61.43,NA,219.7094751,NA,NA,220,TRUE
CL914Contig1,CL914Contig1_04_61,SNP,1,9,61.58,183.2207059,215.3353846,NA,NA,399,TRUE
0_10051,0_10051_02_167,SNP,1,9,61.64,182.619137,219.7094751,NA,NA,402,TRUE
0_12348,0_12348_01_62,SNP,1,9,61.64,182.619137,219.7094751,NA,NA,402,TRUE
0_13841,0_13841_01_118,SNP,1,9,62.55,NA,NA,157.9319465,NA,158,TRUE
0_9665,0_9665_01_298,SNP,1,9,63.05,NA,NA,209.9809541,601.2260261,811,TRUE
0_17881,0_17881_01_276,SNP,1,9,65.15,NA,NA,227.887463,604.807024,833,TRUE
CL2431Contig1,CL2431Contig1_01_459,SNP,2,9,65.42,176.8558952,219.7094751,228.5998798,605.9289909,1231,TRUE
CL2431Contig1,CL2431Contig1_01_290,SNP,2,9,65.46,NA,NA,215.9259513,610.5729811,826,FALSE
UMN_CL228Contig1,UMN_CL228Contig1_03_492,SNP,1,9,66.34,NA,NA,NA,NA,NA,TRUE
0_18710,0_18710_03_178,SNP,1,9,66.52,NA,NA,NA,NA,NA,TRUE
2_4405,2_4405_01_81,SNP,1,9,67.17,179.3789574,NA,178.588927,NA,358,TRUE
CL4258Contig1,CL4258Contig1_01_156,SNP,1,9,67.79,179.918552,217.9450882,NA,NA,398,TRUE
UMN_903,UMN_903_01_174,SNP,1,9,68.17,171.907027,NA,NA,NA,172,TRUE
UMN_5161,UMN_5161_01_258,SNP,1,9,68.24,NA,NA,177.7979823,NA,178,TRUE
0_3461,0_3461_01_618,SNP,2,9,68.3,183.9130846,NA,177.7919075,NA,362,TRUE
CL2253Contig1,CL2253Contig1_01_187,SNP,1,9,68.57,NA,NA,140,NA,140,TRUE
2_101,2_101_02_251,SNP,1,9,68.59,157.9746876,213.5337284,NA,NA,372,TRUE
UMN_1022,UMN_1022_01_636,SNP,1,9,68.68,181.8024125,219.9272968,NA,NA,402,TRUE
2_9532,2_9532_01_449,SNP,2,9,68.97,NA,215.5546392,NA,NA,216,FALSE
2_684,2_684_01_374,SNP,1,9,68.98,NA,NA,197.8183486,NA,198,TRUE
CL3116Contig1,CL3116Contig1_03_207,SNP,1,9,69.11,76,213.5337284,166.1144171,NA,456,TRUE
2_9532,2_9532_01_542,SNP,2,9,69.17,181.5453575,217.8923988,NA,NA,399,TRUE
0_3461,0_3461_01_140,SNP,2,9,69.54,NA,NA,195.7528373,NA,196,FALSE
2_974,2_974_02_198,SNP,1,9,70.25,NA,NA,NA,NA,NA,TRUE
2_10541,2_10541_01_126,SNP,1,9,71.79,180.2370246,219.9272968,NA,NA,400,TRUE
0_4172,0_4172_02_205,SNP,1,9,73.2,NA,NA,NA,NA,NA,TRUE
CL2416Contig1,CL2416Contig1_06_360,SNP,1,9,73.83,183.9130846,219.3473962,195.9184013,NA,599,TRUE
0_6599,0_6599_01_283,SNP,3,9,74.22,NA,219.7094751,NA,NA,220,FALSE
2_7852,2_7852_01_525,SNP,1,9,74.31,181.8514713,219.3473962,227.9298462,599.9386883,1229,TRUE
0_6599,0_6599_01_59,SNP,3,9,74.72,183.9130846,219.7094751,NA,NA,404,TRUE
0_6599,0_6599_01_176,SNP,3,9,75.82,NA,219.3473962,NA,NA,219,FALSE
2_5742,2_5742_01_230,SNP,2,9,78.63,NA,NA,NA,NA,NA,FALSE
2_5742,2_5742_01_93,SNP,2,9,81.13,NA,NA,208.4683955,596.4633538,805,TRUE
2_4854,2_4854_03_203,SNP,1,9,82.48,182.619137,NA,NA,NA,183,TRUE
0_7272,0_7272_02_199,SNP,1,9,85.61,NA,NA,NA,NA,NA,TRUE
2_6510,2_6510_01_32,SNP,2,9,87.35,180.9219331,219.7094751,NA,NA,401,TRUE
CL100Contig2,CL100Contig2_05_82,SNP,2,9,87.35,177.804878,219.7094751,NA,NA,398,TRUE
CL100Contig2,CL100Contig2_05_197,SNP,2,9,87.64,NA,204.439102,NA,NA,204,FALSE
0_12053,0_12053_01_407,SNP,1,9,87.65,176.8558952,219.7094751,NA,NA,397,TRUE
2_6510,2_6510_01_299,SNP,2,9,87.67,NA,219.7094751,NA,NA,220,FALSE
CL305Contig1,CL305Contig1_05_249,SNP,1,9,87.73,NA,NA,189.4751381,NA,189,TRUE
0_9276,0_9276_01_32,SNP,1,9,88.36,179.2035398,NA,175.9091378,NA,355,TRUE
CL3954Contig1,CL3954Contig1_01_95,SNP,1,9,89.36,NA,NA,148.3695158,NA,148,TRUE
CL4425Contig1,CL4425Contig1_04_168,SNP,1,9,89.44,NA,NA,176,NA,176,TRUE
0_1854,0_1854_01_189,SNP,1,9,89.76,177.1857512,215.9259513,229.8435847,609.3967417,1232,TRUE
0_18287,0_18287_01_124,SNP,1,9,90.24,NA,NA,177.4399698,NA,177,TRUE
CL3370Contig1,CL3370Contig1_03_158,SNP,1,9,90.44,NA,NA,193.8146103,NA,194,TRUE
UMN_1342,UMN_1342_01_244,SNP,1,9,90.62,NA,NA,165.7834155,NA,166,TRUE
estPtIFG_8415_a,estPita_IFG_8415_A,EST,1,9,91.85,177.7979823,NA,172.1576471,NA,350,TRUE
0_18461,0_18461_03_233,SNP,2,9,91.95,178.9411765,219.940892,NA,NA,399,TRUE
0_18461,0_18461_03_48,SNP,2,9,92.19,NA,212.9869822,NA,NA,213,FALSE
0_17947,0_17947_02_90,SNP,1,9,92.34,161.5384615,148.4054054,202.7699017,610.5729811,1123,TRUE
CL1868Contig1,CL1868Contig1_02_211,SNP,1,9,93.12,NA,NA,NA,NA,NA,TRUE
CL1680Contig1,CL1680Contig1_02_309,SNP,1,9,93.32,NA,219.9272968,NA,NA,220,TRUE
2_8491,2_8491_01_344,SNP,2,9,93.37,NA,219.9272968,213.0880153,606.9183648,1040,TRUE
0_8790,0_8790_02_42,SNP,2,9,93.37,NA,219.7094751,NA,NA,220,FALSE
2_8491,2_8491_01_672,SNP,2,9,93.42,NA,NA,191.2529183,NA,191,FALSE
0_8790,0_8790_02_180,SNP,2,9,93.51,182.619137,219.7094751,NA,NA,402,TRUE
PtIFG_2899_A,rflpPita_IFG_2899_A,RFLP,1,9,94.23,NA,NA,244.0481311,304.4264343,548,TRUE
0_14873,0_14873_01_155,SNP,1,9,95.87,NA,NA,172.8808086,NA,173,TRUE
2_2916,2_2916_01_185,SNP,1,9,96.24,NA,218.842486,214.8212824,609.9409893,1044,TRUE
CL1744Contig1,CL1744Contig1_03_94,SNP,1,9,97.49,177.804878,217.5422476,NA,NA,395,TRUE
UMN_CL326Contig1,UMN_CL326Contig1_05_421,SNP,1,9,99.2,NA,NA,181.4522032,NA,181,TRUE
0_10004,0_10004_02_349,SNP,2,9,99.97,NA,217.4126103,215.7041096,606.9865741,1040,TRUE
UMN_CL22Contig1,UMN_CL22Contig1_02_466,SNP,1,9,100.47,NA,NA,NA,NA,NA,TRUE
0_7046,0_7046_01_468,SNP,2,9,100.53,NA,217.4126103,207.3099889,602.1360538,1027,TRUE
0_10004,0_10004_02_276,SNP,2,9,100.76,NA,217.4126103,NA,NA,217,FALSE
2_5279,2_5279_01_147,SNP,1,9,101.07,NA,218.842486,NA,NA,219,TRUE
0_7046,0_7046_01_653,SNP,2,9,101.46,NA,NA,NA,NA,NA,FALSE
0_10591,0_10591_01_289,SNP,1,9,101.59,NA,NA,NA,NA,NA,TRUE
0_2137,0_2137_01_354,SNP,1,9,101.96,NA,NA,188.9739916,NA,189,TRUE
UMN_4383,UMN_4383_01_143,SNP,2,9,101.99,174.0304387,216.7313523,NA,NA,391,TRUE
UMN_6365,UMN_6365_02_31,SNP,2,9,102.4,NA,NA,NA,NA,NA,FALSE
CL1194Contig1,CL1194Contig1_02_84,SNP,1,9,102.74,NA,219.7094751,NA,NA,220,TRUE
UMN_4383,UMN_4383_01_585,SNP,2,9,103.11,NA,NA,192.3441517,NA,192,FALSE
0_12134,0_12134_02_264,SNP,1,9,103.16,NA,NA,177.804878,NA,178,TRUE
2_6379,2_6379_03_345,SNP,1,9,103.6,NA,NA,NA,NA,NA,TRUE
2_1534,2_1534_02_96,SNP,1,9,103.8,183.9130846,219.9272968,227.3701657,613.9413737,1245,TRUE
0_17641,0_17641_01_156,SNP,1,9,103.83,183.6528302,213.3658537,192.3441517,NA,589,TRUE
2_1823,2_1823_02_215,SNP,1,9,103.97,182.619137,NA,NA,NA,183,TRUE
CL22Contig1,CL22Contig1_03_218,SNP,1,9,104.19,NA,NA,185.8961504,NA,186,TRUE
0_5111,0_5111_02_211,SNP,1,9,104.26,182.619137,NA,176.1982004,NA,359,TRUE
0_13620,0_13620_01_163,SNP,1,9,104.28,178,NA,178.36,NA,356,TRUE
UMN_6365,UMN_6365_02_397,SNP,2,9,104.35,181.7092652,216.7313523,NA,NA,398,TRUE
CL1999Contig1,CL1999Contig1_03_156,SNP,1,9,104.59,177.4523077,217.6779911,168.7151194,NA,564,TRUE
2_5791,2_5791_02_210,SNP,1,9,104.75,183.8791064,219.297374,NA,NA,403,TRUE
0_12973,0_12973_02_367,SNP,2,9,105.21,177.870073,NA,176.8558952,NA,355,FALSE
0_12973,0_12973_01_209,SNP,2,9,105.24,180,179.4209607,208.4683955,595.8926368,1164,TRUE
0_1620,0_1620_01_128,SNP,1,9,105.81,183.9130846,219.7094751,NA,NA,404,TRUE
0_10934,0_10934_02_438,SNP,1,9,105.81,179.6451454,217.8349874,NA,NA,397,TRUE
UMN_239,UMN_239_01_90,SNP,1,9,106.55,NA,NA,188.0017,NA,188,TRUE
CL1594Contig1,CL1594Contig1_07_86,SNP,1,9,107.08,179.9308224,210.9692132,NA,NA,391,TRUE
2_7751,2_7751_02_211,SNP,1,9,107.96,165.9308909,NA,171.6554156,NA,338,TRUE
PtIFG_2370_1,rflpPita_IFG_2370_1,RFLP,1,9,108.01,NA,NA,87.8185567,660.9142898,749,TRUE
0_4056,0_4056_01_249,SNP,2,9,108.07,NA,218.842486,NA,NA,219,FALSE
0_3665,0_3665_02_227,SNP,2,9,108.3,NA,173.4649558,NA,NA,173,TRUE
0_4056,0_4056_01_86,SNP,2,9,108.33,183.9130846,218.842486,NA,NA,403,TRUE
0_17239,0_17239_01_125,SNP,1,9,108.49,181.9780246,218.842486,NA,NA,401,TRUE
CL2203Contig1,CL2203Contig1_03_250,SNP,1,9,108.49,184,218.842486,NA,NA,403,TRUE
2_4191,2_4191_01_104,SNP,1,9,108.74,NA,NA,226.2590104,593.8484216,820,TRUE
2_4569,2_4569_01_615,SNP,1,9,109.18,184,218.842486,229.8435847,611.1404161,1244,TRUE
0_3665,0_3665_02_347,SNP,2,9,110.62,NA,NA,NA,NA,NA,FALSE
0_13311,0_13311_02_182,SNP,1,9,110.85,NA,NA,NA,NA,NA,TRUE
2_4484,2_4484_02_433,SNP,2,10,0,NA,NA,205.5157043,610.3313594,816,TRUE
0_8683,0_8683_02_242,SNP,1,10,0.79,NA,218.1967213,216,612.9009935,1047,TRUE
2_6804,2_6804_01_571,SNP,3,10,1,NA,NA,197.8183486,NA,198,TRUE
2_6804,2_6804_01_289,SNP,3,10,1.16,NA,NA,170.5243968,NA,171,FALSE
CL4059Contig1,CL4059Contig1_03_225,SNP,1,10,1.19,NA,NA,187.0769231,NA,187,TRUE
0_16860,0_16860_01_85,SNP,1,10,1.9,NA,NA,193.9802143,NA,194,TRUE
0_3980,0_3980_03_200,SNP,1,10,1.96,NA,NA,222.8152723,554.4169669,777,TRUE
UMN_5141,UMN_5141_02_66,SNP,1,10,2.11,181.8514713,219.3473962,NA,NA,401,TRUE
0_2099,0_2099_01_577,SNP,2,10,3.31,NA,216.5238254,NA,NA,217,TRUE
2_6804,2_6804_01_290,SNP,3,10,4.43,161.7780822,NA,NA,NA,162,FALSE
CL605Contig2,CL605Contig2_01_55,SNP,2,10,4.92,164.7542214,180.9294118,NA,NA,346,FALSE
CL605Contig2,CL605Contig2_01_398,SNP,2,10,5.09,177.9856759,219.7387173,NA,NA,398,TRUE
0_2099,0_2099_01_229,SNP,2,10,5.36,NA,176.0212389,NA,NA,176,FALSE
2_6480,2_6480_01_240,SNP,1,10,6.81,157.9319465,NA,NA,NA,158,TRUE
0_5193,0_5193_01_86,SNP,1,10,7.97,164.64,NA,173.9770145,NA,339,TRUE
0_8331,0_8331_01_292,SNP,1,10,8.52,NA,NA,195.2680498,NA,195,TRUE
PtIFG_2114_1,rflpPita_IFG_2114_1,RFLP,1,10,8.65,NA,NA,102.6,252.7307835,355,TRUE
2_4484,2_4484_02_622,SNP,2,10,9.24,NA,NA,185.9784971,NA,186,FALSE
CL104Contig2,CL104Contig2_02_46,SNP,1,10,9.87,178.588927,206.7639836,149.4132063,NA,535,TRUE
PtIFG_1869_2,rflpPita_IFG_1869_2,RFLP,1,10,12.47,NA,NA,334.4352463,NA,334,TRUE
2_5005,2_5005_01_75,SNP,1,10,13.09,183.2207059,NA,179.6451454,NA,363,TRUE
0_14606,0_14606_01_77,SNP,1,10,13.59,179.911155,215.3353846,175.9091378,NA,571,TRUE
2_7151,2_7151_02_236,SNP,1,10,13.65,177.9775309,213.0880153,NA,NA,391,TRUE
2_7981,2_7981_01_227,SNP,1,10,13.75,179.911155,219.7094751,NA,NA,400,TRUE
CL4070Contig1,CL4070Contig1_03_164,SNP,1,10,13.75,NA,NA,NA,NA,NA,TRUE
0_18218,0_18218_01_271,SNP,1,10,14,NA,218.1967213,NA,NA,218,TRUE
0_6830,0_6830_01_252,SNP,1,10,14.67,NA,219.3473962,NA,NA,219,TRUE
UMN_3368,UMN_3368_01_139,SNP,1,10,14.73,181.8514713,218.1967213,179.6451454,NA,580,TRUE
UMN_1422,UMN_1422_01_268,SNP,1,10,14.83,NA,NA,195.6740125,NA,196,TRUE
0_17456,0_17456_01_152,SNP,1,10,15.27,NA,NA,197.8183486,NA,198,TRUE
0_18591,0_18591_02_238,SNP,1,10,15.28,NA,NA,215.9259513,612.5376929,828,TRUE
CL4330Contig1,CL4330Contig1_03_120,SNP,1,10,15.8,NA,NA,179.6451454,NA,180,TRUE
0_14093,0_14093_01_190,SNP,1,10,16.6,NA,NA,197.0150254,NA,197,TRUE
CL631Contig1,CL631Contig1_05_258,SNP,1,10,17.17,NA,NA,193.8066249,NA,194,TRUE
0_9732,0_9732_03_107,SNP,2,10,17.52,NA,215.8021996,NA,NA,216,FALSE
0_17253,0_17253_02_86,SNP,1,10,17.78,NA,NA,178.588927,NA,179,TRUE
0_5784,0_5784_01_234,SNP,1,10,18.08,182.619137,NA,177.4399698,NA,360,TRUE
0_9732,0_9732_03_57,SNP,2,10,18.4,181.8024125,217.4126103,225.5013699,612.5376929,1237,TRUE
0_18830,0_18830_01_223,SNP,1,10,18.49,NA,NA,178.588927,NA,179,TRUE
2_2505,2_2505_02_304,SNP,3,10,19.41,NA,217.4126103,NA,NA,217,TRUE
2_2505,2_2505_02_492,SNP,3,10,19.41,NA,217.4126103,NA,NA,217,FALSE
0_8716,0_8716_01_265,SNP,1,10,20.1,NA,187.6601898,209.5248869,602.3093812,999,TRUE
2_2505,2_2505_02_395,SNP,3,10,20.49,NA,NA,192.9949249,NA,193,FALSE
0_7585,0_7585_02_112,SNP,1,10,20.75,NA,NA,215.7041096,611.1404161,827,TRUE
0_12998,0_12998_01_34,SNP,2,10,20.89,NA,NA,184.9853007,NA,185,TRUE
PtIFG_1889_1,rflpPita_IFG_1889_1,RFLP,1,10,21.42,NA,NA,91.30956848,NA,91,TRUE
1_2647,1_2647_01_411,SNP,1,10,23.58,NA,NA,227.914731,610.3313594,838,TRUE
estPtIFG_8580_a,estPita_IFG_8580_A,EST,1,10,25.98,NA,NA,329.8909451,NA,330,TRUE
0_10401,0_10401_01_126,SNP,1,10,26.09,NA,NA,226.8826953,607.0541054,834,TRUE
CL3061Contig1,CL3061Contig1_03_99,SNP,2,10,28.59,NA,NA,193.4859021,NA,193,FALSE
CL4268Contig1,CL4268Contig1_01_213,SNP,1,10,28.85,NA,NA,179.911155,NA,180,TRUE
CL1468Contig1,CL1468Contig1_01_184,SNP,2,10,29.58,NA,NA,165.9102703,NA,166,FALSE
estPtIFG_4CH_2_a,estPita_IFG_4CH_2_A,EST,1,10,31.16,NA,NA,146.2902527,NA,146,TRUE
CL4144Contig1,CL4144Contig1_06_160,SNP,1,10,31.37,NA,NA,209.3173989,575.4693024,785,TRUE
PtIFG_503_1,rflpPita_IFG_503_1,RFLP,1,10,31.69,NA,NA,93.40540541,NA,93,TRUE
CL3061Contig1,CL3061Contig1_03_158,SNP,2,10,31.72,NA,193.629205,NA,NA,194,TRUE
CL206Contig1,CL206Contig1_03_123,SNP,1,10,32.59,NA,NA,168.1152477,NA,168,TRUE
CL1468Contig1,CL1468Contig1_01_237,SNP,2,10,33.11,NA,218.842486,NA,NA,219,TRUE
2_8987,2_8987_01_65,SNP,1,10,36.93,181.8024125,NA,167.1998366,NA,349,TRUE
0_881,0_881_01_114,SNP,2,10,37.62,179.8355658,211.7619706,186.6480899,NA,578,FALSE
0_881,0_881_01_543,SNP,2,10,37.64,176.8558952,216.4931685,184.9521729,NA,578,TRUE
0_3570,0_3570_01_290,SNP,3,10,37.98,NA,NA,187.4863328,609.2872665,797,FALSE
0_3570,0_3570_01_220,SNP,3,10,37.98,NA,NA,197.0150254,606.9183648,804,TRUE
0_13181,0_13181_01_77,SNP,2,10,39.65,NA,NA,212,608.5696288,821,TRUE
0_13181,0_13181_01_566,SNP,2,10,39.79,NA,NA,194.7025238,NA,195,FALSE
0_3570,0_3570_01_437,SNP,3,10,40.74,NA,NA,169.9764738,NA,170,FALSE
0_8883,0_8883_01_259,SNP,1,10,42.8,NA,211.5384615,NA,NA,212,TRUE
UMN_592,UMN_592_01_404,SNP,1,10,44.13,NA,NA,178.588927,NA,179,TRUE
2_3801,2_3801_02_194,SNP,1,10,44.71,NA,NA,185.8961504,NA,186,TRUE
0_8865,0_8865_02_226,SNP,1,10,45.44,NA,194.8331562,NA,NA,195,TRUE
0_12535,0_12535_01_117,SNP,1,10,46.77,NA,NA,172,NA,172,TRUE
UMN_CL61Contig1,UMN_CL61Contig1_02_209,SNP,1,10,50.82,NA,211.5384615,215.9259513,606.9865741,1034,TRUE
UMN_2751,UMN_2751_01_198,SNP,1,10,52.66,181.9780246,NA,NA,NA,182,TRUE
CL996Contig1,CL996Contig1_03_66,SNP,1,10,56.85,NA,NA,178.36,NA,178,TRUE
0_13898,0_13898_01_47,SNP,2,10,56.88,NA,NA,195.6740125,NA,196,TRUE
0_13898,0_13898_01_321,SNP,2,10,56.97,NA,NA,193.8146103,NA,194,FALSE
2_6387,2_6387_01_711,SNP,2,10,57.11,NA,NA,193.9802143,NA,194,TRUE
UMN_1150,UMN_1150_01_75,SNP,1,10,57.72,164.4202247,NA,NA,NA,164,TRUE
2_4183,2_4183_01_73,SNP,1,10,59.05,165.6,196.6206164,NA,NA,362,TRUE
2_6387,2_6387_01_259,SNP,2,10,59.85,153.8461538,NA,NA,NA,154,FALSE
CL4754Contig1,CL4754Contig1_02_153,SNP,1,10,60.24,172.2761062,214.2627173,NA,NA,387,TRUE
0_2008,0_2008_01_83,SNP,2,10,60.8,172.2761062,215.4418906,NA,NA,388,FALSE
0_2008,0_2008_01_141,SNP,2,10,60.97,NA,210.0031556,215.9259513,613.9934854,1040,TRUE
2_9997,2_9997_02_446,SNP,1,10,61.83,NA,NA,197.0150254,NA,197,TRUE
CL1196Contig1,CL1196Contig1_03_54,SNP,1,10,62.14,NA,NA,165.9759071,NA,166,TRUE
0_10113,0_10113_01_119,SNP,1,10,64.2,NA,NA,227.7196434,613.6809476,841,TRUE
0_11451,0_11451_01_373,SNP,1,10,64.83,NA,212.4303541,NA,NA,212,TRUE
2_10034,2_10034_01_177,SNP,1,10,65.43,171.0717367,NA,169.4137931,NA,340,TRUE
2_6339,2_6339_01_203,SNP,1,10,69.47,175.6967509,218.1967213,227.7196434,613.9413737,1236,TRUE
PtIFG_1919_1,rflpPita_IFG_1919_1,RFLP,1,10,72.86,NA,NA,337.7096508,NA,338,TRUE
0_1319,0_1319_02_396,SNP,2,10,73.69,NA,NA,180.9294118,NA,181,TRUE
0_1319,0_1319_02_79,SNP,2,10,73.72,NA,NA,178.588927,NA,179,FALSE
CL1099Contig1,CL1099Contig1_03_89,SNP,1,10,74.48,NA,NA,226.2590104,611.9738573,838,TRUE
2_1402,2_1402_02_596,SNP,1,10,74.61,183.9130846,NA,180.2370246,NA,364,TRUE
CL1734Contig1,CL1734Contig1_06_234,SNP,1,10,74.77,NA,NA,175.3218105,NA,175,TRUE
0_17434,0_17434_01_41,SNP,3,10,74.86,175.6371134,NA,157.9319465,NA,334,TRUE
CL2421Contig1,CL2421Contig1_02_207,SNP,1,10,75.05,NA,NA,211.3229241,613.2127371,825,TRUE
UMN_CL306Contig1,UMN_CL306Contig1_04_261,SNP,1,10,75.3,174.0473849,NA,176.9056462,NA,351,TRUE
2_4375,2_4375_01_168,SNP,1,10,75.32,181.9780246,208.3594239,221.5504617,607.9736853,1220,TRUE
2_2356,2_2356_02_365,SNP,2,10,75.36,NA,NA,228.5998798,613.8371767,842,TRUE
2_2356,2_2356_02_88,SNP,2,10,75.39,NA,NA,178.588927,NA,179,FALSE
0_9867,0_9867_01_94,SNP,2,10,75.9,174.0473849,NA,181.4522032,NA,355,TRUE
0_9867,0_9867_01_461,SNP,2,10,76,157.9851003,NA,177.7979823,NA,336,FALSE
0_17603,0_17603_01_125,SNP,1,10,76.34,NA,NA,176.9056462,NA,177,TRUE
0_7654,0_7654_01_192,SNP,1,10,77.4,NA,NA,179.6451454,NA,180,TRUE
CL2034Contig1,CL2034Contig1_03_312,SNP,1,10,77.78,NA,NA,181.8024125,NA,182,TRUE
0_13098,0_13098_01_68,SNP,1,10,79.46,NA,NA,225.9823023,605.4658178,831,TRUE
2_4921,2_4921_01_205,SNP,2,10,79.47,NA,NA,215.7041096,613.8371767,830,TRUE
CL3862Contig1,CL3862Contig1_06_130,SNP,2,10,79.75,NA,NA,209.0707965,605.9405999,815,TRUE
2_6130,2_6130_01_397,SNP,2,10,79.75,NA,NA,227.914731,613.6809476,842,TRUE
2_5574,2_5574_02_250,SNP,2,10,80.16,NA,213.98131,201.0343415,583.5619726,999,FALSE
2_5574,2_5574_02_143,SNP,2,10,80.17,177.804878,219.9272968,225.9823023,609.4693145,1233,TRUE
2_6130,2_6130_01_57,SNP,2,10,80.21,NA,NA,189.9390296,NA,190,FALSE
CL3862Contig1,CL3862Contig1_06_229,SNP,2,10,80.63,NA,NA,173.7933492,NA,174,FALSE
2_4921,2_4921_01_90,SNP,2,10,81.77,NA,NA,NA,612.5376929,613,FALSE
2_10071,2_10071_02_104,SNP,1,10,85.12,179.3789574,219.9272968,NA,612.1230193,1011,TRUE
0_3251,0_3251_01_442,SNP,1,10,85.62,NA,NA,155.7692308,NA,156,TRUE
0_18322,0_18322_01_117,SNP,1,10,87.58,175.8625438,NA,178.0941176,NA,354,TRUE
0_3657,0_3657_02_90,SNP,1,10,91.04,NA,NA,175.9091378,NA,176,TRUE
2_212,2_212_01_295,SNP,1,10,92.11,179.911155,NA,175.6371134,NA,356,TRUE
0_16565,0_16565_02_112,SNP,1,10,92.17,166,NA,121.1857982,NA,287,TRUE
0_16706,0_16706_02_326,SNP,1,10,93.4,NA,NA,179.6451454,NA,180,TRUE
0_18897,0_18897_02_556,SNP,1,10,93.55,180.9294118,219.3473962,NA,NA,400,TRUE
0_14039,0_14039_01_47,SNP,1,10,93.58,NA,NA,172.8,NA,173,TRUE
CL1129Contig1,CL1129Contig1_01_228,SNP,2,10,93.64,NA,219.5022624,NA,NA,220,FALSE
0_12163,0_12163_01_286,SNP,1,10,94.02,159.6009975,NA,143.0068966,NA,303,TRUE
2_6263,2_6263_01_358,SNP,1,10,94.27,NA,NA,215.9259513,601.8619002,818,TRUE
CL1129Contig1,CL1129Contig1_01_649,SNP,2,10,94.53,157.9319465,190.7668829,NA,599.1727029,948,TRUE
UMN_3522,UMN_3522_01_441,SNP,1,10,95.59,NA,NA,160,NA,160,TRUE
CL4404Contig1,CL4404Contig1_01_145,SNP,2,10,96.04,NA,NA,197.4893983,NA,197,TRUE
UMN_2192,UMN_2192_02_402,SNP,3,10,96.37,NA,NA,181.4522032,NA,181,FALSE
CL3978Contig1,CL3978Contig1_03_565,SNP,3,10,96.53,NA,NA,159.3507665,NA,159,FALSE
UMN_2192,UMN_2192_02_42,SNP,3,10,96.79,NA,NA,197.8183486,NA,198,FALSE
UMN_2192,UMN_2192_02_219,SNP,3,10,96.9,NA,NA,207.6927622,609.3967417,817,TRUE
0_10950,0_10950_02_148,SNP,1,10,96.99,183.6528302,NA,181.9780246,NA,366,TRUE
2_8019,2_8019_01_33,SNP,1,10,97.03,NA,NA,226.2590104,607.1218411,833,TRUE
CL4629Contig1,CL4629Contig1_04_197,SNP,1,10,97.79,NA,NA,171.1668461,NA,171,TRUE
0_2542,0_2542_01_126,SNP,1,10,97.89,137.393858,NA,163.4344828,NA,301,TRUE
CL3978Contig1,CL3978Contig1_03_45,SNP,3,10,97.94,183.9130846,207.9231054,NA,NA,392,FALSE
CL4404Contig1,CL4404Contig1_01_464,SNP,2,10,98.07,NA,NA,193.9802143,NA,194,FALSE
CL3978Contig1,CL3978Contig1_03_173,SNP,3,10,98.29,NA,NA,214.2295082,589.80668,804,TRUE
0_4834,0_4834_01_60,SNP,1,10,99.06,117.4480977,NA,180.9294118,NA,298,TRUE
0_489,0_489_01_89,SNP,2,10,99.91,NA,NA,186.9740791,NA,187,FALSE
0_489,0_489_01_475,SNP,2,10,99.96,NA,NA,188.442623,NA,188,TRUE
0_17893,0_17893_01_137,SNP,3,10,101.87,NA,215.4418906,NA,NA,215,FALSE
0_15484,0_15484_02_97,SNP,1,10,101.9,NA,NA,187.9149321,NA,188,TRUE
0_6047,0_6047_02_245,SNP,1,10,102.28,NA,NA,210.1621622,599.0415335,809,TRUE
0_17893,0_17893_01_279,SNP,3,10,102.96,NA,219.7094751,214.8212824,611.6571821,1046,TRUE
2_3312,2_3312_01_422,SNP,1,10,104.61,NA,NA,155.2456034,NA,155,TRUE
0_17893,0_17893_01_332,SNP,3,10,105.36,NA,NA,179.6451454,NA,180,FALSE
2_6698,2_6698_02_408,SNP,1,10,105.84,NA,NA,176.9056462,NA,177,TRUE
0_9993,0_9993_01_50,SNP,1,10,105.92,181.4522032,NA,179.2035398,NA,361,TRUE
UMN_1956,UMN_1956_02_75,SNP,1,10,106.08,NA,NA,228.5603405,586.1565981,815,TRUE
0_1441,0_1441_02_74,SNP,1,10,106.84,179.911155,NA,177.4399698,NA,357,TRUE
0_7115,0_7115_02_341,SNP,1,10,106.89,NA,NA,193.1046368,NA,193,TRUE
2_10014,2_10014_01_636,SNP,1,10,108.64,NA,218.1967213,214.8212824,612.1230193,1045,TRUE
0_13202,0_13202_01_360,SNP,1,10,109.6,NA,NA,177.804878,NA,178,TRUE
0_9296,0_9296_01_358,SNP,2,10,109.75,NA,218.842486,213.0880153,611.6571821,1044,TRUE
0_9296,0_9296_01_189,SNP,2,10,109.84,NA,NA,197.4962345,NA,197,FALSE
CL3402Contig1,CL3402Contig1_04_408,SNP,1,10,112.61,NA,NA,197.8183486,NA,198,TRUE
2_4944,2_4944_01_109,SNP,1,10,112.77,NA,NA,144.5343811,NA,145,TRUE
UMN_1397,UMN_1397_01_416,SNP,1,10,113.4,NA,NA,183.3073323,NA,183,TRUE
0_18301,0_18301_01_115,SNP,1,10,113.9,NA,NA,192.08,NA,192,TRUE
2_7803,2_7803_01_212,SNP,1,10,113.95,NA,NA,161.7780822,NA,162,TRUE
PtIFG_2020_1,rflpPita_IFG_2020_1,RFLP,1,10,114.51,NA,NA,647.3354858,NA,647,TRUE
0_7512,0_7512_01_312,SNP,1,10,114.66,125.7129412,NA,151.1312102,NA,277,TRUE
2_10057,2_10057_01_63,SNP,1,10,116.39,NA,NA,186.5075049,NA,187,TRUE
CL1453Contig1,CL1453Contig1_01_181,SNP,1,10,116.62,181.8024125,NA,164.64,NA,346,TRUE
PtIFG_2361_1,rflpPita_IFG_2361_1,RFLP,1,10,116.9,NA,NA,658.3615429,NA,658,TRUE
2_4323,2_4323_01_429,SNP,1,10,117.61,NA,NA,NA,605.2091238,605,TRUE
PtIFG_1635_A,rflpPita_IFG_1635_A,RFLP,1,10,119.32,NA,NA,325.3998798,265.1062142,591,TRUE
0_8544,0_8544_01_128,SNP,1,10,120.89,136.7370826,NA,178,NA,315,TRUE
2_784,2_784_02_62,SNP,1,10,122.11,182.5949908,218.6229344,NA,NA,401,TRUE
0_2234,0_2234_01_128,SNP,1,10,123.08,181.4522032,216.5238254,NA,600.4992337,998,TRUE
2_4342,2_4342_03_79,SNP,1,10,123.68,183.2207059,NA,178.36,NA,362,TRUE
2_8381,2_8381_01_116,SNP,1,10,123.78,NA,NA,227.7469478,595.8881801,824,TRUE
0_18225,0_18225_02_54,SNP,1,10,123.9,NA,NA,176.1982004,NA,176,TRUE
2_6052,2_6052_01_347,SNP,1,10,123.9,183.2207059,NA,176.8558952,NA,360,TRUE
0_5740,0_5740_01_61,SNP,1,10,124.14,183.2207059,NA,160.6243902,NA,344,TRUE
UMN_5833,UMN_5833_01_392,SNP,1,10,124.15,NA,NA,172.8808086,NA,173,TRUE
2_10358,2_10358_01_354,SNP,1,10,124.38,NA,NA,215.4429799,611.8819672,827,TRUE
2_3140,2_3140_01_608,SNP,3,10,124.43,NA,NA,227.9345204,611.5281419,839,TRUE
2_3140,2_3140_01_95,SNP,3,10,124.47,NA,NA,179.911155,NA,180,FALSE
UMN_4856,UMN_4856_01_462,SNP,1,10,125.03,NA,NA,168.7151194,NA,169,TRUE
2_6128,2_6128_01_242,SNP,1,10,125.43,NA,NA,212,611.5409713,824,TRUE
PtIFG_3021_1,rflpPita_IFG_3021_1,RFLP,1,10,125.55,NA,NA,279.9428688,NA,280,TRUE
PtIFG_1A7_6,rflpPita_IFG_1A7_6,RFLP,1,10,126.03,161.7780822,NA,275.0755704,733.6702569,1171,TRUE
2_3140,2_3140_01_218,SNP,3,10,126.09,NA,219.9272968,NA,NA,220,FALSE
PtIFG_2361_3,rflpPita_IFG_2361_3,RFLP,1,10,126.36,NA,NA,335.9523877,NA,336,TRUE
0_9868,0_9868_01_383,SNP,1,10,127.38,NA,NA,174.3973617,NA,174,TRUE
CL4264Contig1,CL4264Contig1_01_164,SNP,1,10,127.87,181.8514713,NA,172.7870183,NA,355,TRUE
CL1766Contig1,CL1766Contig1_01_88,SNP,1,10,128.67,180.2370246,147.9397154,NA,NA,328,TRUE
CL1052Contig1,CL1052Contig1_03_62,SNP,1,10,129.15,179.3789574,220,219.7862909,609.2872665,1228,TRUE
0_13130,0_13130_01_56,SNP,1,10,129.23,NA,NA,208.3652904,611.1404161,820,TRUE
PtIFG_2994_3,rflpPita_IFG_2994_3,RFLP,1,10,129.34,NA,NA,232.1956463,NA,232,TRUE
2_5974,2_5974_02_51,SNP,1,10,129.64,NA,NA,178.9553903,NA,179,TRUE
0_16821,0_16821_02_147,SNP,1,10,129.83,NA,217.9816529,NA,NA,218,TRUE
UMN_6280,UMN_6280_01_257,SNP,1,10,130.31,NA,NA,180,NA,180,TRUE
0_17971,0_17971_01_642,SNP,1,10,130.36,171.9985305,216.9680473,170.2412461,NA,559,TRUE
CL1244Contig1,CL1244Contig1_01_97,SNP,1,10,130.62,NA,219.7094751,NA,NA,220,TRUE
2_4724,2_4724_01_136,SNP,1,10,131.01,180.2370246,219.7094751,183.111284,NA,583,TRUE
UMN_4361,UMN_4361_01_464,SNP,1,10,131.28,NA,NA,167.1998366,NA,167,TRUE
0_16664,0_16664_01_58,SNP,1,10,131.58,164.8657718,209.9125729,NA,NA,375,TRUE
0_6055,0_6055_01_342,SNP,1,10,133.96,NA,219.7094751,NA,NA,220,TRUE
CL1676Contig1,CL1676Contig1_03_254,SNP,1,11,0,181.8024125,171.6554156,NA,NA,353,TRUE
UMN_CL378Contig1,UMN_CL378Contig1_02_97,SNP,1,11,1.55,NA,NA,175.9091378,NA,176,TRUE
UMN_7561,UMN_7561_01_417,SNP,1,11,2.06,173.9770145,219.3473962,NA,NA,393,TRUE
CL2483Contig1,CL2483Contig1_04_104,SNP,1,11,2.48,NA,NA,179.911155,NA,180,TRUE
CL2228Contig1,CL2228Contig1_04_69,SNP,1,11,2.87,177.9775309,217.1046102,NA,NA,395,TRUE
2_4029,2_4029_01_47,SNP,1,11,3.72,183.6528302,189.9789497,NA,NA,374,TRUE
0_18356,0_18356_02_141,SNP,1,11,4.24,NA,216.4931685,NA,NA,216,TRUE
0_15866,0_15866_02_249,SNP,1,11,4.24,183.2207059,216.4931685,NA,NA,400,TRUE
0_1670,0_1670_02_357,SNP,1,11,5.02,NA,NA,189.9789497,NA,190,TRUE
CL1290Contig1,CL1290Contig1_06_177,SNP,2,11,5.59,183.6528302,215.4418906,229.6325879,592.7827927,1222,TRUE
CL1290Contig1,CL1290Contig1_06_114,SNP,2,11,5.59,NA,215.4418906,215.8832432,592.7827927,1024,FALSE
CL200Contig1,CL200Contig1_01_106,SNP,1,11,8.5,NA,NA,197.9798,NA,198,TRUE
0_4489,0_4489_01_119,SNP,1,11,9.69,NA,NA,223.8785105,611.1404161,835,TRUE
0_16009,0_16009_02_442,SNP,1,11,9.83,NA,216.4931685,NA,NA,216,TRUE
PtIFG_2986_B,rflpPita_IFG_2986_B,RFLP,1,11,10.19,NA,NA,340,NA,340,TRUE
2_8207,2_8207_01_63,SNP,1,11,10.47,181.8917955,208.5751073,209.3173989,608.1107872,1208,TRUE
PtIFG_1588_A,rflpPita_IFG_1588_A,RFLP,1,11,10.96,NA,NA,335.9523877,674.3068899,1010,TRUE
PtIFG_1956_1,rflpPita_IFG_1956_1,RFLP,1,11,11.61,361.42494,NA,339.3885156,683.5269967,1384,TRUE
UMN_4564,UMN_4564_01_377,SNP,1,11,11.83,NA,NA,182.4918033,NA,182,TRUE
PtIFG_2615_1,rflpPita_IFG_2615_1,RFLP,1,11,12.42,NA,NA,185.7298748,NA,186,TRUE
PtIFG_1956_3,rflpPita_IFG_1956_3,RFLP,1,11,13.52,342.4309587,NA,661.2165366,NA,1004,TRUE
0_14949,0_14949_02_70,SNP,1,11,13.88,NA,NA,177.9775309,NA,178,TRUE
0_2358,0_2358_01_142,SNP,1,11,15.23,NA,NA,190.9111562,NA,191,TRUE
0_3061,0_3061_01_186,SNP,1,11,16.39,176.7724138,218.0832527,NA,NA,395,TRUE
0_16889,0_16889_02_169,SNP,1,11,17.6,181.9780246,219.9272968,NA,NA,402,TRUE
estPtNCS_6N3C_a,estPita_IFG_6N3C_A,EST,1,11,18.71,NA,NA,181.8514713,NA,182,TRUE
CL4132Contig1,CL4132Contig1_04_128,SNP,1,11,18.99,176,NA,177.4399698,NA,353,TRUE
0_5610,0_5610_01_123,SNP,2,11,19.47,164.64,208.3652904,205.052918,606.7132553,1185,FALSE
0_5610,0_5610_01_474,SNP,2,11,19.47,180.9219331,214.2627173,213.8319078,612.9009935,1222,TRUE
0_7479,0_7479_01_104,SNP,2,11,19.47,NA,NA,181.9780246,NA,182,FALSE
0_3833,0_3833_01_98,SNP,1,11,19.53,NA,NA,170.368,NA,170,TRUE
0_7479,0_7479_01_299,SNP,2,11,19.53,NA,214.2627173,215.3353846,612.9009935,1042,TRUE
CL464Contig2,CL464Contig2_01_163,SNP,1,11,19.97,NA,219.3473962,NA,NA,219,TRUE
0_3139,0_3139_03_179,SNP,1,11,20.57,NA,NA,163.4594595,NA,163,TRUE
CL917Contig1,CL917Contig1_03_123,SNP,2,11,21.02,183.9130846,219.3473962,227.3701657,611.7647963,1242,TRUE
PtIFG_2086_2,rflpPita_IFG_2086_2,RFLP,1,11,21.71,NA,NA,81.95124851,341.9883045,424,TRUE
CL917Contig1,CL917Contig1_03_554,SNP,2,11,22.07,183.9130846,NA,NA,NA,184,FALSE
0_5204,0_5204_01_72,SNP,1,11,23.29,NA,NA,179.6451454,NA,180,TRUE
0_16347,0_16347_01_93,SNP,1,11,24.15,NA,NA,174.3973617,NA,174,TRUE
0_16976,0_16976_02_124,SNP,2,11,25.46,184,219.9272968,NA,NA,404,TRUE
0_16976,0_16976_02_73,SNP,2,11,26.1,NA,217.9816529,NA,NA,218,FALSE
UMN_6393,UMN_6393_01_126,SNP,1,11,26.41,177.4399698,NA,NA,NA,177,TRUE
0_4750,0_4750_01_582,SNP,1,11,26.48,NA,NA,195.2680498,NA,195,TRUE
2_9214,2_9214_01_210,SNP,1,11,26.91,NA,NA,174.4853997,NA,174,TRUE
2_3374,2_3374_01_111,SNP,1,11,27.09,NA,NA,175.6371134,NA,176,TRUE
0_18157,0_18157_02_171,SNP,1,11,28.36,NA,NA,196,NA,196,TRUE
0_184,0_184_01_363,SNP,1,11,30.05,159.0664472,NA,173.0769231,NA,332,TRUE
0_6435,0_6435_01_50,SNP,1,11,30.3,NA,NA,202.1841096,610.1680075,812,TRUE
0_10403,0_10403_01_119,SNP,1,11,31.65,181.8024125,NA,NA,NA,182,TRUE
UMN_4618,UMN_4618_01_641,SNP,2,11,32.42,184,NA,176.5409836,NA,361,FALSE
UMN_5190,UMN_5190_01_402,SNP,1,11,32.72,181.9780246,220,222.5779306,612.9009935,1237,TRUE
CL4023Contig1,CL4023Contig1_01_244,SNP,1,11,32.99,181.8024125,217.4126103,227.3701657,611.8954427,1238,TRUE
0_17788,0_17788_01_394,SNP,1,11,33.96,181.9780246,217.8349874,NA,NA,400,TRUE
UMN_1129,UMN_1129_02_130,SNP,1,11,34.75,NA,NA,193.556553,NA,194,TRUE
0_5767,0_5767_01_177,SNP,1,11,34.91,NA,219.9272968,NA,NA,220,TRUE
2_3887,2_3887_01_259,SNP,1,11,35.01,NA,NA,195.9184013,NA,196,TRUE
estPtIFG_2615_a,estPita_IFG_2615_A,EST,1,11,35.19,NA,NA,183.6528302,NA,184,TRUE
CL1782Contig1,CL1782Contig1_04_97,SNP,1,11,35.53,NA,NA,195.9184013,NA,196,TRUE
0_17247,0_17247_02_40,SNP,1,11,35.98,181.9780246,219.9272968,225.5583867,595.7584872,1223,TRUE
2_10481,2_10481_01_703,SNP,1,11,36.53,NA,214.8434389,204.5710708,612.5063099,1032,TRUE
0_8317,0_8317_01_81,SNP,1,11,36.59,NA,NA,219.8136499,612.5063099,832,TRUE
CL2472Contig1,CL2472Contig1_01_204,SNP,1,11,36.63,NA,NA,173.9770145,NA,174,TRUE
estPtIFG_8510,estPita_IFG_8510,EST,1,11,36.74,NA,NA,175.6371134,NA,176,TRUE
PtIFG_2969_1,rflpPita_IFG_2969_1,RFLP,1,11,36.89,NA,NA,93.95746606,NA,94,TRUE
UMN_4618,UMN_4618_01_266,SNP,2,11,36.92,181.5882353,210.7668394,218.7016374,599.4218762,1210,TRUE
0_18227,0_18227_02_328,SNP,1,11,37,NA,NA,192.662069,NA,193,TRUE
2_4447,2_4447_01_298,SNP,1,11,37.37,NA,NA,209.8287113,611.9738573,822,TRUE
CL3006Contig1,CL3006Contig1_01_524,SNP,1,11,37.99,184,219.3473962,NA,NA,403,TRUE
CL833Contig1,CL833Contig1_05_90,SNP,1,11,39.93,NA,NA,177.4399698,NA,177,TRUE
2_4011,2_4011_03_130,SNP,1,11,40.25,NA,NA,193.4859021,NA,193,TRUE
CL25Contig3,CL25Contig3_05_201,SNP,1,11,40.34,181.8024125,NA,176.1982004,NA,358,TRUE
CL2143Contig1,CL2143Contig1_01_129,SNP,2,11,40.44,183.6528302,219.3473962,225.5013699,613.6809476,1242,TRUE
CL2143Contig1,CL2143Contig1_03_252,SNP,2,11,40.5,183.6528302,NA,176.1982004,NA,360,FALSE
2_4287,2_4287_02_45,SNP,1,11,41.08,180.9294118,219.3473962,NA,NA,400,TRUE
CL4046Contig1,CL4046Contig1_02_273,SNP,1,11,41.63,183.9130846,219.3473962,218.9961569,611.7647963,1234,TRUE
0_2518,0_2518_02_124,SNP,1,11,42.22,NA,NA,179.2035398,NA,179,TRUE
2_3634,2_3634_01_464,SNP,2,11,42.6,NA,NA,188.0017,NA,188,TRUE
2_3634,2_3634_01_57,SNP,2,11,42.67,NA,NA,184.9853007,NA,185,FALSE
2_7808,2_7808_01_626,SNP,2,11,43.03,NA,NA,174.557377,NA,175,FALSE
0_13232,0_13232_01_325,SNP,1,11,43.93,NA,NA,177.804878,NA,178,TRUE
0_1150,0_1150_01_107,SNP,1,11,44.01,173.7933492,NA,167.6199095,NA,341,TRUE
2_7808,2_7808_01_101,SNP,2,11,44.6,168.1152477,NA,143.0068966,NA,311,TRUE
0_11419,0_11419_01_220,SNP,1,11,44.92,NA,NA,170.5243968,NA,171,TRUE
0_13348,0_13348_01_203,SNP,1,11,45.82,183.9130846,216.4931685,230,609.1423235,1240,TRUE
0_16687,0_16687_02_67,SNP,1,11,46.58,179.911155,NA,177.7979823,NA,358,TRUE
UMN_2473,UMN_2473_01_75,SNP,1,11,46.82,NA,NA,225.5583867,611.1404161,837,TRUE
2_10235,2_10235_03_158,SNP,1,11,48.72,183.2533814,219.7558269,211.3229241,612.1230193,1226,TRUE
2_7918,2_7918_01_433,SNP,1,11,50.37,173.7562468,NA,177.4399698,NA,351,TRUE
0_18747,0_18747_01_111,SNP,1,11,50.55,NA,NA,176,NA,176,TRUE
UMN_4763,UMN_4763_01_230,SNP,2,11,50.77,NA,NA,214.8212824,612.5376929,827,TRUE
0_17557,0_17557_01_69,SNP,1,11,51.21,181.8514713,NA,180.9294118,NA,363,TRUE
0_1356,0_1356_01_540,SNP,2,11,51.3,NA,NA,197.4962345,NA,197,FALSE
CL2266Contig1,CL2266Contig1_03_85,SNP,2,11,51.77,NA,NA,181.9780246,NA,182,TRUE
0_11115,0_11115_01_597,SNP,1,11,52.02,183.6528302,217.1046102,NA,NA,401,TRUE
0_1356,0_1356_01_240,SNP,2,11,52.61,NA,NA,213.3658537,612.1230193,825,TRUE
2_1870,2_1870_01_117,SNP,1,11,52.71,NA,NA,205.2671533,607.6419378,813,TRUE
CL2266Contig1,CL2266Contig1_03_476,SNP,2,11,52.77,NA,NA,159.6009975,NA,160,FALSE
CL1416Contig1,CL1416Contig1_02_291,SNP,1,11,53.91,NA,219.7094751,NA,NA,220,TRUE
0_15082,0_15082_01_94,SNP,2,11,54.43,NA,NA,192.9949249,NA,193,FALSE
0_15082,0_15082_01_39,SNP,2,11,54.54,NA,NA,212.4303541,610.3313594,823,TRUE
2_3592,2_3592_01_261,SNP,1,11,55.2,179.6451454,216.4931685,227.3701657,611.5819851,1235,TRUE
2_6428,2_6428_01_269,SNP,1,11,55.39,NA,NA,220.5538462,612.5376929,833,TRUE
0_12190,0_12190_02_158,SNP,1,11,55.71,NA,NA,195.9596043,NA,196,TRUE
UMN_4763,UMN_4763_01_106,SNP,2,11,55.9,179.911155,217.1094891,NA,NA,397,FALSE
0_390,0_390_02_119,SNP,1,11,57.24,181.8024125,217.4126103,NA,NA,399,TRUE
2_8244,2_8244_01_27,SNP,3,11,58.28,183.6528302,NA,NA,NA,184,FALSE
CL383Contig1,CL383Contig1_01_159,SNP,1,11,58.79,183.2207059,219.9272968,NA,NA,403,TRUE
2_8963,2_8963_01_159,SNP,2,11,59.66,NA,NA,204.8918919,600.1662083,805,TRUE
0_17559,0_17559_01_167,SNP,1,11,61.03,177.4399698,219.9272968,191.5368311,NA,589,TRUE
2_8963,2_8963_01_36,SNP,2,11,61.55,NA,NA,166.0764212,NA,166,FALSE
2_3083,2_3083_01_62,SNP,1,11,62.4,180.9219331,NA,NA,NA,181,TRUE
2_8244,2_8244_01_388,SNP,3,11,62.67,NA,NA,227.3701657,613.6809476,841,TRUE
2_8244,2_8244_01_105,SNP,3,11,62.83,NA,NA,215.9259513,613.6809476,830,FALSE
0_12595,0_12595_01_81,SNP,1,11,63.35,NA,NA,193.9802143,NA,194,TRUE
0_1568,0_1568_02_264,SNP,1,11,63.88,NA,NA,190.9111562,NA,191,TRUE
0_9218,0_9218_01_36,SNP,1,11,65.2,129.4019802,NA,173.7562468,NA,303,TRUE
0_4744,0_4744_01_533,SNP,1,11,65.61,181.1184069,216.7313523,NA,NA,398,TRUE
2_1932,2_1932_01_304,SNP,1,11,66.17,171.6554156,185.3783784,195.5754266,579.8782024,1132,TRUE
CL1389Contig1,CL1389Contig1_01_203,SNP,1,11,66.65,NA,NA,169.8508854,NA,170,TRUE
0_5547,0_5547_02_604,SNP,1,11,67.74,NA,NA,215.3353846,613.9413737,829,TRUE
CL1211Contig1,CL1211Contig1_02_150,SNP,1,11,69.11,130.1034483,NA,176.8558952,NA,307,TRUE
0_1729,0_1729_01_213,SNP,1,11,70.74,NA,NA,NA,NA,NA,TRUE
CL1241Contig1,CL1241Contig1_01_118,SNP,1,11,70.84,NA,NA,179.3789574,NA,179,TRUE
0_9890,0_9890_01_259,SNP,2,11,71.39,NA,NA,170.368,NA,170,TRUE
CL4593Contig1,CL4593Contig1_03_76,SNP,1,11,72.03,NA,NA,197.0150254,NA,197,TRUE
0_395,0_395_01_291,SNP,2,11,72.07,NA,211.6985425,210.1621622,599.9733345,1022,TRUE
0_395,0_395_01_60,SNP,2,11,73.52,NA,NA,163.4594595,NA,163,FALSE
CL2132Contig1,CL2132Contig1_03_63,SNP,1,11,73.63,183.9130846,NA,NA,NA,184,TRUE
2_6424,2_6424_02_83,SNP,1,11,74.61,127.5019455,NA,138.195004,NA,266,TRUE
0_13230,0_13230_02_147,SNP,1,11,74.91,182.4918033,208.3594239,NA,NA,391,TRUE
0_16785,0_16785_01_470,SNP,1,11,75.34,NA,NA,194.7535771,NA,195,TRUE
2_8731,2_8731_01_545,SNP,2,11,76.09,182.619137,NA,NA,NA,183,TRUE
UMN_CL189Contig1,UMN_CL189Contig1_04_106,SNP,1,11,76.59,NA,NA,194.7025238,545.11499,740,TRUE
UMN_2648,UMN_2648_01_385,SNP,1,11,76.92,NA,NA,179.8355658,NA,180,TRUE
0_14055,0_14055_01_264,SNP,1,11,76.98,NA,NA,190.9661484,NA,191,TRUE
PtIFG_653_3,rflpPita_IFG_653_3,RFLP,1,11,77.11,NA,NA,60.23529412,NA,60,TRUE
0_7948,0_7948_01_529,SNP,1,11,77.33,NA,NA,176.8558952,NA,177,TRUE
2_8731,2_8731_01_538,SNP,2,11,77.7,NA,NA,170.1997932,NA,170,FALSE
CL4707Contig1,CL4707Contig1_04_159,SNP,1,11,78.41,NA,NA,221.1919976,613.6809476,835,TRUE
0_8796,0_8796_01_85,SNP,2,11,78.41,NA,NA,171.5294118,NA,172,FALSE
0_8738,0_8738_01_76,SNP,1,11,78.57,NA,NA,173.9141165,NA,174,TRUE
0_8796,0_8796_01_394,SNP,2,11,78.75,183.9130846,NA,174.3973617,NA,358,TRUE
0_6083,0_6083_02_258,SNP,2,11,79.45,NA,207.1052295,NA,NA,207,TRUE
0_1583,0_1583_01_61,SNP,1,11,79.59,179.9632945,200.972973,207.4585944,613.8371767,1202,TRUE
2_4109,2_4109_01_152,SNP,1,11,80.47,161.3850592,158.9871245,103.3882353,NA,424,TRUE
0_7752,0_7752_01_166,SNP,2,11,80.67,183.2207059,NA,NA,NA,183,TRUE
CL4350Contig1,CL4350Contig1_02_54,SNP,2,11,80.67,179.6451454,NA,NA,NA,180,FALSE
CL3007Contig1,CL3007Contig1_02_210,SNP,1,11,80.78,183.6528302,219.9272968,NA,NA,404,TRUE
2_3041,2_3041_01_98,SNP,3,11,80.8,183.6206186,212.6096613,NA,NA,396,TRUE
2_3041,2_3041_01_267,SNP,3,11,80.81,NA,219.9272968,NA,NA,220,FALSE
2_3041,2_3041_01_398,SNP,3,11,81.61,NA,NA,168.4684825,NA,168,FALSE
0_13391,0_13391_02_213,SNP,1,11,83.12,NA,NA,185.4792453,NA,185,TRUE
0_18685,0_18685_01_31,SNP,2,11,83.13,182.619137,219.9272968,184.9100196,NA,587,FALSE
CL4350Contig1,CL4350Contig1_02_285,SNP,2,11,84.25,NA,220,211.7619706,608.5696288,1040,TRUE
0_7752,0_7752_01_164,SNP,2,11,84.71,NA,NA,175.8625438,NA,176,FALSE
0_6083,0_6083_02_134,SNP,2,11,85.17,NA,NA,189.4745167,NA,189,FALSE
0_18685,0_18685_01_119,SNP,2,11,85.83,NA,212.96,192.8877147,602.0410741,1008,TRUE
0_10914,0_10914_02_331,SNP,1,11,86.03,NA,NA,196.4472418,607.3428164,804,TRUE
0_8187,0_8187_02_72,SNP,1,11,87.67,NA,NA,173.0769231,NA,173,TRUE
2_1321,2_1321_01_285,SNP,1,11,87.83,183.6528302,NA,NA,NA,184,TRUE
2_1359,2_1359_01_75,SNP,3,11,87.91,NA,NA,168.9769053,NA,169,FALSE
0_17212,0_17212_01_400,SNP,1,11,88.12,NA,NA,187.8506787,593.5167785,781,TRUE
0_12639,0_12639_01_285,SNP,1,11,88.16,NA,NA,168.4684825,NA,168,TRUE
CL2055Contig1,CL2055Contig1_03_78,SNP,1,11,88.41,NA,NA,171.7342266,NA,172,TRUE
2_6782,2_6782_01_203,SNP,1,11,88.5,NA,NA,217.9840906,599.1727029,817,TRUE
0_7033,0_7033_02_152,SNP,1,11,88.52,NA,NA,177.9121422,NA,178,TRUE
CL2444Contig1,CL2444Contig1_05_267,SNP,2,11,88.53,NA,NA,189.6035455,NA,190,FALSE
CL2444Contig1,CL2444Contig1_05_83,SNP,2,11,88.69,NA,219.7094751,215.3353846,599.6027288,1035,TRUE
0_9918,0_9918_01_561,SNP,1,11,88.7,NA,213.8319078,174.8726115,586.2068275,975,TRUE
0_10892,0_10892_02_71,SNP,1,11,89.22,183.2207059,NA,NA,NA,183,TRUE
2_3125,2_3125_03_40,SNP,1,11,89.23,167.3726141,216.7313523,157.7343448,NA,542,TRUE
2_1095,2_1095_01_608,SNP,2,11,89.38,NA,NA,177.1857512,NA,177,FALSE
2_1095,2_1095_01_87,SNP,2,11,89.62,183.6528302,211.5714752,NA,NA,395,TRUE
0_18213,0_18213_02_291,SNP,1,11,89.74,NA,NA,192.3288404,NA,192,TRUE
2_1359,2_1359_01_77,SNP,3,11,89.95,164.8657718,NA,NA,NA,165,FALSE
0_10360,0_10360_01_348,SNP,1,11,90.02,NA,NA,135.8824546,NA,136,TRUE
0_10987,0_10987_01_391,SNP,1,11,90.24,NA,NA,172.1576471,NA,172,TRUE
2_1359,2_1359_02_280,SNP,3,11,90.34,NA,215.9259513,215.7041096,595.6816365,1027,TRUE
UMN_1185,UMN_1185_01_186,SNP,1,11,90.57,NA,215.4418906,NA,NA,215,TRUE
0_3968,0_3968_02_64,SNP,1,11,90.58,178.588927,212.8231717,NA,NA,391,TRUE
2_7323,2_7323_01_374,SNP,1,11,90.71,NA,219.7094751,NA,NA,220,TRUE
2_436,2_436_01_57,SNP,1,11,90.71,NA,219.7094751,NA,NA,220,TRUE
0_11649,0_11649_03_90,SNP,2,11,91.47,183.6528302,213.98131,201.6620386,558.7745665,1158,TRUE
2_9776,2_9776_01_142,SNP,1,11,91.52,183.9130846,219.9272968,219.7862909,612.1230193,1236,TRUE
CL763Contig1,CL763Contig1_06_139,SNP,1,11,92,NA,NA,176.7133758,NA,177,TRUE
0_11649,0_11649_01_214,SNP,2,11,92.07,183.6528302,NA,175.7473481,NA,359,FALSE
0_18399,0_18399_01_59,SNP,2,12,0,NA,NA,224.6124924,612.9009935,838,TRUE
0_11280,0_11280_02_481,SNP,1,12,1.95,183.9130846,NA,NA,NA,184,TRUE
0_1449,0_1449_02_102,SNP,1,12,1.95,183.9130846,NA,NA,NA,184,TRUE
0_12730,0_12730_01_3,SNP,1,12,3.9,NA,NA,194.7025238,NA,195,TRUE
2_1117,2_1117_02_242,SNP,1,12,4.74,NA,NA,187.8604066,NA,188,TRUE
2_9515,2_9515_02_496,SNP,1,12,5.23,NA,218.842486,213.3658537,612.9009935,1045,TRUE
CL3072Contig1,CL3072Contig1_04_87,SNP,2,12,5.35,174.4853997,216.4931685,NA,NA,391,TRUE
2_6253,2_6253_01_134,SNP,1,12,5.35,174.4853997,NA,NA,NA,174,TRUE
0_18239,0_18239_01_437,SNP,1,12,6.4,177.2162039,216.4931685,NA,NA,394,TRUE
0_18399,0_18399_01_462,SNP,2,12,6.73,NA,NA,221.1919976,609.9551616,831,FALSE
CL1765Contig1,CL1765Contig1_04_583,SNP,1,12,6.86,NA,NA,203.2450512,605.9289909,809,TRUE
2_1034,2_1034_01_59,SNP,1,12,9.26,175.7473481,213.3658537,NA,NA,389,TRUE
0_17370,0_17370_01_71,SNP,1,12,9.73,179.3789574,NA,NA,NA,179,TRUE
0_17649,0_17649_01_428,SNP,2,12,10.02,NA,210.799292,NA,NA,211,TRUE
0_17649,0_17649_01_221,SNP,2,12,11.11,NA,NA,168.0497925,NA,168,FALSE
0_3648,0_3648_02_270,SNP,1,12,12.3,183.6528302,NA,NA,NA,184,TRUE
0_634,0_634_01_72,SNP,1,12,13.19,183.9130846,219.3473962,NA,NA,403,TRUE
0_381,0_381_01_212,SNP,1,12,13.99,NA,217.7410926,210.1621622,607.8026048,1036,TRUE
0_3261,0_3261_01_549,SNP,3,12,13.99,183.2207059,219.3473962,NA,NA,403,TRUE
0_3261,0_3261_01_260,SNP,3,12,14.08,NA,219.3473962,NA,NA,219,FALSE
0_3261,0_3261_01_80,SNP,3,12,14.08,NA,219.3473962,NA,NA,219,FALSE
2_1767,2_1767_01_112,SNP,1,12,14.71,181.3880126,207.5151108,175.7473481,NA,565,TRUE
UMN_CL239Contig1,UMN_CL239Contig1_03_104,SNP,2,12,14.86,NA,NA,178.588927,NA,179,FALSE
0_13140,0_13140_02_179,SNP,1,12,15.02,NA,212.8203062,208.8381963,602.705427,1024,TRUE
2_114,2_114_01_248,SNP,1,12,15.11,183.6528302,NA,NA,NA,184,TRUE
0_17946,0_17946_01_180,SNP,1,12,15.4,NA,162.0781099,NA,NA,162,TRUE
0_18590,0_18590_01_137,SNP,1,12,15.81,NA,NA,192.9949249,NA,193,TRUE
UMN_3165,UMN_3165_01_331,SNP,1,12,15.97,NA,218.1967213,208.8381963,602.705427,1030,TRUE
0_11041,0_11041_01_105,SNP,1,12,16.24,NA,NA,192.3288404,NA,192,TRUE
0_4070,0_4070_02_381,SNP,1,12,16.5,173.9770145,NA,174.557377,NA,349,TRUE
2_2616,2_2616_01_30,SNP,1,12,17.02,NA,217.1046102,NA,NA,217,TRUE
0_6696,0_6696_01_300,SNP,1,12,17.63,NA,NA,191.2529183,NA,191,TRUE
2_8112,2_8112_02_245,SNP,1,12,17.76,NA,NA,197.4962345,NA,197,TRUE
2_230,2_230_02_302,SNP,1,12,18.02,NA,213.3658537,NA,NA,213,TRUE
UMN_5156,UMN_5156_01_300,SNP,1,12,18.16,NA,NA,208.8381963,599.6027288,808,TRUE
UMN_CL239Contig1,UMN_CL239Contig1_03_106,SNP,2,12,18.44,179.2035398,NA,NA,NA,179,TRUE
CL4733Contig1,CL4733Contig1_01_61,SNP,1,12,18.82,183.6528302,218.1967213,NA,NA,402,TRUE
UMN_4748,UMN_4748_01_294,SNP,1,12,19.01,181.4522032,205.8,NA,NA,387,TRUE
0_2885,0_2885_01_311,SNP,1,12,19.79,NA,213.9482901,NA,NA,214,TRUE
CL845Contig1,CL845Contig1_06_72,SNP,1,12,20.03,179.3789574,NA,NA,NA,179,TRUE
0_12251,0_12251_01_507,SNP,2,12,20.71,NA,NA,179.911155,NA,180,FALSE
0_12251,0_12251_01_84,SNP,2,12,21.26,NA,NA,181.9780246,NA,182,TRUE
2_4767,2_4767_01_60,SNP,1,12,21.64,176.9056462,NA,NA,NA,177,TRUE
CL3072Contig1,CL3072Contig1_04_767,SNP,2,12,21.73,NA,NA,142.2439024,NA,142,FALSE
CL2648Contig1,CL2648Contig1_02_75,SNP,1,12,22.18,180.9294118,214.2627173,NA,NA,395,TRUE
0_7402,0_7402_01_644,SNP,1,12,22.33,168.8073394,217.6705882,NA,NA,386,TRUE
2_9235,2_9235_02_94,SNP,1,12,22.63,NA,NA,169.1765339,NA,169,TRUE
CL1550Contig1,CL1550Contig1_03_62,SNP,1,12,22.69,NA,NA,171.907027,NA,172,TRUE
2_4619,2_4619_01_372,SNP,1,12,23.55,183.2207059,NA,NA,NA,183,TRUE
CL4232Contig1,CL4232Contig1_04_352,SNP,1,12,23.82,NA,NA,NA,NA,NA,TRUE
0_13558,0_13558_01_161,SNP,1,12,25.19,NA,208.3594239,NA,NA,208,TRUE
0_18478,0_18478_02_205,SNP,1,12,27.95,NA,NA,190.6758621,NA,191,TRUE
2_9567,2_9567_01_283,SNP,1,12,29.15,NA,NA,197.5917526,NA,198,TRUE
0_1666,0_1666_01_952,SNP,2,12,33.57,NA,205.8352941,205.8253908,606.5507621,1018,TRUE
0_5284,0_5284_01_77,SNP,1,12,34.92,NA,NA,181.8024125,NA,182,TRUE
0_1666,0_1666_01_249,SNP,2,12,35.65,NA,NA,160.7990923,NA,161,FALSE
0_7688,0_7688_01_379,SNP,1,12,36.31,178.5981651,199.4102389,204.439102,582.7081962,1165,TRUE
UMN_1474,UMN_1474_01_108,SNP,1,12,37.47,NA,NA,196.3770492,NA,196,TRUE
0_5613,0_5613_02_160,SNP,1,12,38.99,176.176,214.9132948,NA,NA,391,TRUE
estPtIFG_8480_a,estPita_IFG_8480_A,EST,1,12,41.75,NA,NA,165.901308,NA,166,TRUE
0_3087,0_3087_01_72,SNP,1,12,42.41,NA,218.842486,212.4303541,608.5696288,1040,TRUE
0_14826,0_14826_01_188,SNP,1,12,46.28,NA,NA,172.8808086,NA,173,TRUE
0_11784,0_11784_01_329,SNP,1,12,47.37,NA,NA,221.1538462,610.3313594,831,TRUE
0_2742,0_2742_01_411,SNP,1,12,47.79,NA,NA,172.7977528,NA,173,TRUE
0_17810,0_17810_01_376,SNP,1,12,50.67,NA,NA,193.556553,NA,194,TRUE
0_6182,0_6182_02_174,SNP,1,12,50.95,179.6451454,NA,NA,NA,180,TRUE
CL3587Contig1,CL3587Contig1_01_59,SNP,3,12,51.84,183.2207059,219.7094751,NA,NA,403,FALSE
CL3587Contig1,CL3587Contig1_01_287,SNP,3,12,52.52,NA,217.8349874,NA,NA,218,FALSE
CL3587Contig1,CL3587Contig1_01_638,SNP,3,12,53.26,NA,NA,215.7041096,607.7943303,823,TRUE
0_2097,0_2097_02_395,SNP,1,12,54.06,NA,NA,215.9259513,603.2407589,819,TRUE
0_15865,0_15865_02_326,SNP,1,12,54.53,NA,NA,189.0461538,NA,189,TRUE
2_83,2_83_01_505,SNP,1,12,55.39,179.3329426,NA,NA,NA,179,TRUE
2_10207,2_10207_01_457,SNP,1,12,56.07,179.911155,NA,NA,NA,180,TRUE
UMN_4647,UMN_4647_02_182,SNP,1,12,56.4,183.6528302,196.4348904,NA,NA,380,TRUE
2_7567,2_7567_02_67,SNP,1,12,56.4,181.4522032,218.1967213,NA,NA,400,TRUE
2_6183,2_6183_01_545,SNP,1,12,56.78,180.9294118,218.1967213,NA,NA,399,TRUE
0_18758,0_18758_02_403,SNP,1,12,57.95,181.9780246,219.3473962,NA,NA,401,TRUE
UMN_3093,UMN_3093_01_207,SNP,3,12,58.03,181.0307692,NA,176.1982004,NA,357,FALSE
0_17689,0_17689_01_89,SNP,2,12,58.03,182.3460674,NA,178.588927,NA,361,FALSE
UMN_1069,UMN_1069_01_212,SNP,1,12,58.07,NA,NA,181.4522032,NA,181,TRUE
0_6409,0_6409_02_252,SNP,1,12,58.54,181.4522032,172.2761062,NA,NA,354,TRUE
CL610Contig1,CL610Contig1_03_313,SNP,1,12,58.58,NA,218.1967213,NA,NA,218,TRUE
2_9947,2_9947_01_244,SNP,1,12,58.77,183.2207059,217.5422476,NA,NA,401,TRUE
estPtIFG_674_a,estPita_IFG_0674_A,EST,1,12,58.81,NA,NA,335.5719745,NA,336,TRUE
UMN_3093,UMN_3093_01_139,SNP,3,12,59.03,NA,200.5371628,203.2965517,603.8940583,1008,FALSE
0_17689,0_17689_01_274,SNP,2,12,59.26,NA,219.2413793,216,612,1047,TRUE
UMN_3093,UMN_3093_01_77,SNP,3,12,59.27,NA,219.2413793,216,613.9934854,1049,TRUE
CL3687Contig1,CL3687Contig1_01_99,SNP,1,12,60.4,181.4522032,NA,NA,NA,181,TRUE
0_9089,0_9089_01_239,SNP,1,12,61.57,NA,219.3473962,NA,NA,219,TRUE
2_4743,2_4743_01_449,SNP,1,12,61.69,NA,218.842486,216,613.9934854,1049,TRUE
CL2097Contig1,CL2097Contig1_04_189,SNP,1,12,61.96,173.0769231,219.3473962,226.2590104,613.9934854,1233,TRUE
2_4655,2_4655_01_51,SNP,2,12,64.11,NA,218.842486,215.9231317,609.1039917,1044,TRUE
2_4655,2_4655_02_198,SNP,2,12,64.19,NA,NA,189.0649819,NA,189,FALSE
0_15060,0_15060_01_119,SNP,1,12,65.57,182.619137,217.9816529,NA,NA,401,TRUE
CL1171Contig1,CL1171Contig1_01_387,SNP,1,12,66.46,180.9294118,NA,NA,NA,181,TRUE
2_2864,2_2864_01_56,SNP,2,12,68.36,NA,NA,188.9739916,NA,189,TRUE
2_2864,2_2864_01_619,SNP,2,12,69.75,NA,NA,181.6566038,NA,182,FALSE
0_15206,0_15206_01_321,SNP,1,12,71.23,173.0769231,NA,179.2035398,NA,352,TRUE
0_15050,0_15050_01_61,SNP,1,12,71.72,181.8514713,219.9272968,NA,NA,402,TRUE
0_9922,0_9922_01_195,SNP,2,12,73.09,NA,220,213.3658537,603.7627945,1037,TRUE
CL131Contig1,CL131Contig1_03_175,SNP,1,12,73.84,180.9219331,220,NA,NA,401,TRUE
0_17983,0_17983_01_634,SNP,1,12,74.6,NA,218.1967213,NA,NA,218,TRUE
0_9922,0_9922_01_75,SNP,2,12,74.73,NA,NA,184.9521729,NA,185,FALSE
CL182Contig2,CL182Contig2_03_73,SNP,1,12,75.02,NA,NA,180,NA,180,TRUE
CL905Contig2,CL905Contig2_01_197,SNP,1,12,76.33,NA,NA,179.2035398,NA,179,TRUE
2_6347,2_6347_01_485,SNP,1,12,76.42,NA,NA,179.384083,NA,179,TRUE
0_16169,0_16169_01_219,SNP,1,12,77.02,170.5243968,NA,NA,NA,171,TRUE
0_11661,0_11661_01_375,SNP,1,12,77.05,NA,NA,226.8826953,613.6809476,841,TRUE
2_4839,2_4839_01_134,SNP,1,12,77.77,NA,NA,215.7041096,613.6809476,829,TRUE
0_12219,0_12219_01_318,SNP,1,12,78.27,NA,129.6615385,NA,NA,130,TRUE
PtIFG_2723_1,rflpPita_IFG_2723_1,RFLP,1,12,78.32,312.2129105,NA,329.6552321,NA,642,TRUE
0_9497,0_9497_01_135,SNP,1,12,78.48,177.1857512,217.9816529,NA,NA,395,TRUE
0_14140,0_14140_01_98,SNP,2,12,78.73,NA,NA,219.6209386,606.9865741,827,TRUE
0_1811,0_1811_01_363,SNP,1,12,78.81,178.36,220,222.2284087,611.0602687,1232,TRUE
0_9092,0_9092_01_300,SNP,2,12,79.52,NA,NA,180,NA,180,FALSE
2_6533,2_6533_01_334,SNP,1,12,80.01,164.7002653,NA,NA,NA,165,TRUE
0_9092,0_9092_01_159,SNP,2,12,80.09,NA,219.9445844,211.6985425,608.1107872,1040,TRUE
0_12975,0_12975_02_230,SNP,2,12,80.22,175.5414302,217.7733888,NA,NA,393,TRUE
0_8487,0_8487_01_74,SNP,1,12,80.32,181.8514713,220,221.1538462,604.5365854,1228,TRUE
0_12975,0_12975_02_398,SNP,2,12,80.79,NA,207.7837838,NA,NA,208,FALSE
0_2690,0_2690_02_512,SNP,1,12,81.16,173.1764706,220,NA,NA,393,TRUE
0_9534,0_9534_01_589,SNP,1,12,81.41,NA,NA,183.111284,NA,183,TRUE
2_10309,2_10309_01_389,SNP,2,12,82.46,176.2777202,220,NA,NA,396,TRUE
0_14140,0_14140_01_416,SNP,2,12,82.82,183.2207059,219.9272968,NA,NA,403,FALSE
2_10309,2_10309_01_99,SNP,2,12,83.74,174.9626719,NA,177.7979823,NA,353,FALSE
0_10240,0_10240_01_410,SNP,2,12,83.78,160.9492228,NA,166.4898876,NA,327,TRUE
0_11027,0_11027_01_10,SNP,1,12,84.32,183.2207059,NA,NA,NA,183,TRUE
0_12337,0_12337_01_586,SNP,3,12,84.41,NA,NA,NA,NA,NA,FALSE
0_17911,0_17911_01_55,SNP,1,12,84.93,NA,NA,189.4745167,NA,189,TRUE
2_5707,2_5707_02_547,SNP,1,12,84.98,183.6528302,220,NA,NA,404,TRUE
0_10853,0_10853_01_223,SNP,1,12,84.99,183.6528302,217.9816529,NA,NA,402,TRUE
0_7215,0_7215_01_103,SNP,3,12,85.18,NA,NA,179.2175957,NA,179,FALSE
0_7215,0_7215_01_182,SNP,3,12,85.4,NA,NA,200.8615385,601.2220614,802,TRUE
0_10240,0_10240_01_74,SNP,2,12,85.63,181.8024125,NA,NA,NA,182,FALSE
0_7215,0_7215_01_497,SNP,3,12,85.8,176.176,211.520362,NA,NA,388,FALSE
0_2139,0_2139_01_608,SNP,1,12,86.02,NA,NA,195.9184013,NA,196,TRUE
CL1795Contig1,CL1795Contig1_01_216,SNP,1,12,86.39,180.9219331,218.842486,NA,NA,400,TRUE
0_4336,0_4336_02_172,SNP,1,12,86.82,181.8024125,220,210.8522402,613.8747194,1227,TRUE
0_14740,0_14740_01_384,SNP,1,12,89.08,NA,NA,175.6967509,NA,176,TRUE
0_16864,0_16864_01_352,SNP,1,12,89.22,NA,218.1967213,NA,NA,218,TRUE
CL3417Contig1,CL3417Contig1_04_168,SNP,1,12,89.23,181.8514713,218.1967213,NA,NA,400,TRUE
0_139,0_139_02_185,SNP,1,12,89.59,NA,219.7094751,NA,NA,220,TRUE
0_12337,0_12337_01_316,SNP,3,12,90.11,176.9056462,217.4126103,NA,NA,394,TRUE
0_12337,0_12337_01_409,SNP,3,12,90.14,NA,217.4126103,NA,NA,217,FALSE
0_11443,0_11443_01_656,SNP,1,12,90.18,178.588927,217.4126103,227.7196434,607.6419378,1231,TRUE
0_1919,0_1919_01_109,SNP,1,12,90.92,180.2370246,218.1967213,215.6782315,612.5376929,1227,TRUE
CL2282Contig1,CL2282Contig1_03_46,SNP,1,12,92.02,NA,NA,212,612.9009935,825,TRUE
0_7012,0_7012_01_226,SNP,1,12,93.29,NA,NA,180,NA,180,TRUE
0_3894,0_3894_01_447,SNP,1,12,93.54,180.9219331,NA,179.5927602,NA,361,TRUE
0_12678,0_12678_01_256,SNP,2,12,94.48,NA,218.1967213,213.3658537,609.8361096,1041,FALSE
0_12678,0_12678_01_393,SNP,2,12,94.64,179.3789574,218.1967213,207.7202584,613.6809476,1219,TRUE
0_4168,0_4168_01_170,SNP,1,12,94.85,NA,NA,190.2458716,NA,190,TRUE
0_2260,0_2260_01_119,SNP,1,12,95.29,180.9219331,218.1967213,223.8885618,613.9934854,1237,TRUE
CL1615Contig1,CL1615Contig1_02_162,SNP,1,12,95.4,NA,NA,223.5955327,613.8371767,837,TRUE
0_5629,0_5629_01_304,SNP,1,12,95.78,NA,NA,187.6601898,NA,188,TRUE
0_12077,0_12077_01_395,SNP,1,12,96.18,NA,218.1967213,NA,NA,218,TRUE
2_8840,2_8840_01_785,SNP,1,12,96.43,NA,NA,193.8146103,NA,194,TRUE
CL1530Contig1,CL1530Contig1_04_89,SNP,1,12,97.15,176.8558952,NA,168.7151194,NA,346,TRUE
0_4421,0_4421_01_393,SNP,1,12,97.53,NA,NA,222.5779306,611.7647963,834,TRUE
1_4591,1_4591_01_100,SNP,2,12,98.62,NA,209.8287113,NA,NA,210,FALSE
1_4591,1_4591_01_300,SNP,2,12,99.19,NA,218.842486,NA,NA,219,TRUE
UMN_5299,UMN_5299_01_191,SNP,1,12,100.35,NA,NA,192.3288404,NA,192,TRUE
0_2683,0_2683_01_249,SNP,1,12,108.95,176.9056462,217.5422476,175.7473481,NA,570,TRUE
0_1979,0_1979_01_57,SNP,1,12,109.74,129.7480136,NA,165.3997686,NA,295,TRUE
UMN_777,UMN_777_01_66,SNP,2,12,110.96,174.2815822,174.4853997,190.9111562,NA,540,TRUE
0_14468,0_14468_01_595,SNP,1,12,111.24,180.9219331,NA,NA,NA,181,TRUE
UMN_777,UMN_777_01_425,SNP,2,12,111.24,180.9219331,NA,NA,NA,181,FALSE
CL1708Contig1,CL1708Contig1_04_228,SNP,1,12,111.52,167.1472081,NA,NA,NA,167,TRUE
CL1577Contig1,CL1577Contig1_03_96,SNP,1,12,112.18,177.2307692,NA,NA,NA,177,TRUE
0_10443,0_10443_01_404,SNP,1,12,112.7,NA,193.3804116,NA,NA,193,TRUE
0_9323,0_9323_01_588,SNP,1,12,112.81,179.3789574,211.6985425,209.0513113,610.9004913,1211,TRUE
UMN_738,UMN_738_01_295,SNP,2,12,112.9,NA,219.3473962,209.9460208,612.5772629,1042,TRUE
0_4073,0_4073_03_128,SNP,1,12,112.91,NA,NA,175.6679245,NA,176,TRUE
UMN_738,UMN_738_01_522,SNP,2,12,112.94,NA,NA,223.7837838,612.5772629,836,FALSE
0_13722,0_13722_01_341,SNP,1,12,113.38,NA,NA,177.4399698,NA,177,TRUE
2_6554,2_6554_02_65,SNP,1,12,114.29,179.6451454,NA,177.1857512,NA,357,TRUE
2_6470,2_6470_01_26,SNP,1,12,114.47,NA,NA,169.7884988,NA,170,TRUE
0_14966,0_14966_02_390,SNP,1,12,115.04,NA,NA,193.9802143,NA,194,TRUE
2_5911,2_5911_01_203,SNP,1,12,115.14,NA,NA,228,612.9057426,841,TRUE
0_8465,0_8465_01_299,SNP,1,12,115.34,NA,218.842486,NA,NA,219,TRUE
0_14868,0_14868_01_33,SNP,1,12,115.44,183.9130846,218.842486,NA,NA,403,TRUE
UMN_CL353Contig1,UMN_CL353Contig1_04_66,SNP,1,12,115.46,177.9775309,216.5238254,NA,NA,395,TRUE
0_12981,0_12981_01_179,SNP,1,12,119.97,NA,NA,210.8870718,611.7647963,823,TRUE
2_2105,2_2105_02_327,SNP,1,12,126.26,173.0834766,217.1046102,NA,NA,390,TRUE
