# Supplementary material for: A Consensus Genetic Map for Pinus taeda and Pinus elliottii and Extent of Linkage Disequilibrium in Two Genotype-Phenotype Discovery Populations of Pinus taeda
Source: G3 (Bethesda). 2015 Jun 11;5(8):1685–94. doi: 10.1534/g3.115.019588 (PMC4528325; doi:10.1534/g3.115.019588)
Supplement: Supporting Information [file supp_g3.115.019588_FileS3.txt]

#File S3: BC1 linkage map with genotypic information content
#Legend:MergeMarkerID - identifier of marker used in input maps to allow consensus map merging,  OriginalMarkerID - original identifier for the marker, type - marker type (SNP - single nucleotide polymorphism) LG - linkage group, position_cM - centiMorgan position, classification - [ll:lm] maternally heterozygous, [nn:np] paternally heterozygous, [hh:hk:kk] biparentally heterozygous, freq_hh_ll_nn - frequeny of hh, ll, or nn genotype, freq_kk_lm_np - frequency of kk, lm, or np genotype, X2 - chi-square statistic for deviation from 1:1 segregation, df - degrees of freedom, signif. - ** chi-square P < 0.01, * chi-square P-value < 0.05, - P > 0.05, Ge - effective number of genotypic classes, Nindividuals - number of individuals genotyped at marker, GIC- genotype information content, select - marker selected for inclusion in consensus map (TRUE or FALSE),,,,,,,,,,,,,,
#
MergeMarkerID,OriginalMarkerID,type,LG,position_cM,Classification,freq_hh_ll_nn,freq_kk_lm_np,X2,Df,Signif.,Ge,N_individuals,GIC,select
0_6869,0_6869_01-53,SNP,1,0,[nn:np],0.498942918,0.501057082,0,1,-,1.999991061,473,945.9957717,TRUE
0_15011,0_15011_02-199,SNP,1,7.33,[ll:lm],0.547770701,0.452229299,4.3,1,**,1.98190882,471,933.4790544,TRUE
0_17009,0_17009_02-337,SNP,1,7.41,[ll:lm],0.521649485,0.478350515,0.91,1,-,1.996257415,485,968.1848464,TRUE
0_18789,0_18789_01-316,SNP,1,7.83,[ll:lm],0.521560575,0.478439425,0.91,1,-,1.996288035,487,972.1922731,TRUE
CL4776Contig1,CL4776Contig1_03-539,SNP,1,7.95,[ll:lm],0.531914894,0.468085106,1.91,1,-,1.991884581,470,936.1857529,TRUE
CL130Contig1,CL130Contig1_04-113,SNP,1,9.23,[nn:np],0.488636364,0.511363636,0.23,1,-,1.998967475,440,879.5456892,TRUE
CL960Contig1,CL960Contig1_05-64,SNP,1,9.97,[ll:lm],0.539278132,0.460721868,2.91,1,*,1.987733524,471,936.22249,TRUE
CL960Contig2,CL960Contig2_03-64,SNP,1,9.98,[ll:lm],0.534736842,0.465263158,2.29,1,-,1.990393183,475,945.4367617,TRUE
0_14614,0_14614_01-530,SNP,1,10.16,[ll:lm],0.534591195,0.465408805,2.28,1,-,1.990473191,477,949.4557121,TRUE
CL4371Contig1,CL4371Contig1_02-245,SNP,1,10.65,[ll:lm],0.517598344,0.482401656,0.6,1,-,1.997525452,483,964.8047933,TRUE
2_6100,2_6100_02-399,SNP,1,16.58,[ll:lm],0.517525773,0.482474227,0.6,1,-,1.997545793,485,968.8097098,TRUE
0_5239,0_5239_02-321,SNP,1,16.86,[nn:np],0.460416667,0.539583333,3.01,1,*,1.987543348,480,954.0208071,TRUE
0_659,0_659_02-194,SNP,1,20.96,[ll:lm],0.484143763,0.515856237,0.48,1,-,1.997990659,473,945.0495816,TRUE
0_7619,0_7619_01-202,SNP,1,21.04,[nn:np],0.461206897,0.538793103,2.79,1,*,1.988032799,464,922.4472187,TRUE
UMN_1092,UMN_1092_01-257,SNP,1,21.66,[nn:np],0.52892562,0.47107438,1.62,1,-,1.993328795,484,964.7711368,TRUE
UMN_819,UMN_819_01-46,SNP,1,21.88,[hh:hk:kk],0.513513514,0.486486486,3.15,2,-,1.998540146,482,963.2963504,TRUE
CL745Contig1,CL745Contig1_03-203,SNP,1,23.3,[hh:hk:kk],0.55186722,0.44813278,2.61,2,-,1.978707458,480,949.7795796,TRUE
UMN_5610,UMN_5610_01-247,SNP,1,24.84,[ll:lm],0.518828452,0.481171548,0.68,1,-,1.997167931,478,954.6462711,TRUE
CL317Contig2,CL317Contig2_05-323,SNP,1,29.78,[ll:lm],0.51565762,0.48434238,0.47,1,-,1.998040633,479,957.0614632,TRUE
0_6709,0_6709_02-239,SNP,1,31.76,[ll:lm],0.496774194,0.503225806,0.02,1,-,1.999916757,465,929.9612919,TRUE
0_648,0_648_01-97,SNP,1,34,[ll:lm],0.508474576,0.491525424,0.14,1,-,1.999425617,472,943.7288914,TRUE
0_16257,0_16257_01-349,SNP,1,39.57,[nn:np],0.464968153,0.535031847,2.31,1,-,1.990230117,471,937.3983851,TRUE
CL4033Contig1,CL4033Contig1_03-434,SNP,1,42.73,[ll:lm],0.474501109,0.525498891,1.17,1,-,1.994811945,451,899.6601873,TRUE
CL1079Contig1,CL1079Contig1_03-87,SNP,1,42.97,[ll:lm],0.490721649,0.509278351,0.17,1,-,1.999311535,485,969.6660944,TRUE
0_15329,0_15329_01-71,SNP,1,43.14,[ll:lm],0.498969072,0.501030928,0,1,-,1.999991498,485,969.9958763,TRUE
0_4676,0_4676_02-137,SNP,1,43.14,[hh:hk:kk],0.514285714,0.485714286,1.15,2,-,1.998368679,469,937.2349103,TRUE
2_5703,2_5703_02-216,SNP,1,43.47,[ll:lm],0.494802495,0.505197505,0.05,1,-,1.999783911,481,961.8960611,TRUE
UMN_5798,UMN_5798_01-346,SNP,1,44.36,[ll:lm],0.49068323,0.50931677,0.17,1,-,1.999305823,483,965.6647127,TRUE
0_18284,0_18284_01-446,SNP,1,44.88,[ll:lm],0.515991471,0.484008529,0.48,1,-,1.997956273,469,937.0414922,TRUE
0_9482,0_9482_01-44,SNP,1,45.05,[ll:lm],0.490526316,0.509473684,0.17,1,-,1.999282252,475,949.6590698,TRUE
2_3447,2_3447_02-175,SNP,1,47.78,[ll:lm],0.477855478,0.522144522,0.84,1,-,1.996084641,429,856.3203111,TRUE
0_12156,0_12156_02-134,SNP,1,52.27,[ll:lm],0.498964803,0.501035197,0,1,-,1.999991427,483,965.9958592,TRUE
0_10503,0_10503_01-261,SNP,1,53.35,[ll:lm],0.491596639,0.508403361,0.13,1,-,1.999435228,476,951.7311684,TRUE
UMN_2740,UMN_2740_01-228,SNP,1,60.75,[ll:lm],0.478991597,0.521008403,0.84,1,-,1.996475398,476,950.3222896,TRUE
0_4588,0_4588_01-583,SNP,1,63.98,[nn:np],0.485355649,0.514644351,0.41,1,-,1.998285814,478,955.1806192,TRUE
CL3492Contig1,CL3492Contig1_02-190,SNP,1,64.14,[ll:lm],0.5,0.5,0,1,-,2,482,964,TRUE
2_6033,2_6033_01-357,SNP,1,64.53,[ll:lm],0.496613995,0.503386005,0.02,1,-,1.999908284,443,885.9593698,TRUE
UMN_557,UMN_557_01-234,SNP,1,64.83,[ll:lm],0.460526316,0.539473684,2.84,1,*,1.987611838,456,906.3509979,TRUE
0_1302,0_1302_01-39,SNP,1,65.37,[ll:lm],0.494780793,0.505219207,0.05,1,-,1.999782103,479,957.8956272,TRUE
0_11448,0_11448_02-66,SNP,1,65.74,[hh:hk:kk],0.523809524,0.476190476,1.59,2,-,1.995475113,485,967.8054299,TRUE
0_11588,0_11588_02-103,SNP,1,65.86,[ll:lm],0.472457627,0.527542373,1.43,1,-,1.9939497,472,941.1442585,TRUE
0_4255,0_4255_01-292,SNP,1,66.11,[ll:lm],0.494845361,0.505154639,0.05,1,-,1.99978746,485,969.8969182,TRUE
0_13063,0_13063_02-68,SNP,1,66.34,[ll:lm],0.490990991,0.509009009,0.14,1,-,1.999350913,444,887.7118053,TRUE
0_7457,0_7457_01-288,SNP,1,67.26,[ll:lm],0.5,0.5,0,1,-,2,482,964,TRUE
2_4102,2_4102_01-756,SNP,1,68.39,[ll:lm],0.471982759,0.528017241,1.46,1,-,1.993739929,464,925.0953272,TRUE
0_17383,0_17383_01-149,SNP,1,74.23,[ll:lm],0.49339207,0.50660793,0.08,1,-,1.999650743,454,907.8414374,TRUE
CL2379Contig1,CL2379Contig1_01-55,SNP,1,80.51,[ll:lm],0.480851064,0.519148936,0.69,1,-,1.997070842,470,938.6232958,TRUE
0_6617,0_6617_01-108,SNP,1,82.75,[nn:np],0.481327801,0.518672199,0.67,1,-,1.997214676,482,962.657474,TRUE
0_3683,0_3683_01-300,SNP,1,84.32,[ll:lm],0.47826087,0.52173913,0.91,1,-,1.996226415,483,964.1773585,TRUE
0_14622,0_14622_01-245,SNP,1,87.91,[hh:hk:kk],0.506024096,0.493975904,1.71,2,-,1.999709724,470,939.8635704,TRUE
UMN_2770,UMN_2770_01-367,SNP,1,88.59,[ll:lm],0.493697479,0.506302521,0.08,1,-,1.999682276,476,951.8487635,TRUE
2_3824,2_3824_01-343,SNP,1,92.48,[ll:lm],0.474120083,0.525879917,1.29,1,-,1.994656156,483,963.4189232,TRUE
CL3054Contig1,CL3054Contig1_01-82,SNP,1,93.9,[ll:lm],0.467505241,0.532494759,2.01,1,-,1.991588253,477,949.9875968,TRUE
0_18264,0_18264_01-553,SNP,1,96.14,[ll:lm],0.516736402,0.483263598,0.54,1,-,1.997761651,478,954.9300691,TRUE
0_4344,0_4344_01-309,SNP,1,96.93,[ll:lm],0.464065708,0.535934292,2.52,1,-,1.989722896,487,968.9950502,TRUE
0_15713,0_15713_01-86,SNP,1,97.21,[hh:hk:kk],0.528225806,0.471774194,1.16,2,-,1.993646677,483,962.9313452,TRUE
0_2366,0_2366_01-98,SNP,1,106.85,[ll:lm],0.491666667,0.508333333,0.13,1,-,1.999444599,480,959.7334074,TRUE
CL342Contig1,CL342Contig1_04-111,SNP,1,106.99,[ll:lm],0.492783505,0.507216495,0.1,1,-,1.999583464,485,969.7979802,TRUE
0_14052,0_14052_01-530,SNP,1,108.43,[nn:np],0.522727273,0.477272727,1,1,-,1.995876289,484,966.0041237,TRUE
0_6916,0_6916_02-249,SNP,1,110.06,[ll:lm],0.4958159,0.5041841,0.03,1,-,1.999859956,478,955.9330591,TRUE
2_6470,2_6470_01-27,SNP,1,112.57,[ll:lm],0.553658537,0.446341463,4.72,1,**,1.977228352,410,810.6636242,FALSE
UMN_188,UMN_188_01-55,SNP,1,118.84,[ll:lm],0.471578947,0.528421053,1.53,1,-,1.993558762,475,946.9404119,TRUE
UMN_2001,UMN_2001_01-236,SNP,1,121.08,[ll:lm],0.481981982,0.518018018,0.58,1,-,1.997406177,444,886.8483424,TRUE
2_9100,2_9100_01-185,SNP,1,121.36,[hh:hk:kk],0.502164502,0.497835498,0.22,2,-,1.99996252,472,943.9823095,TRUE
0_7006,0_7006_01-371,SNP,1,122.48,[nn:np],0.522105263,0.477894737,0.93,1,-,1.996098485,475,948.1467801,TRUE
UMN_828,UMN_828_01-75,SNP,1,122.67,[ll:lm],0.524691358,0.475308642,1.19,1,-,1.99513456,486,969.6353961,TRUE
CL2037Contig1,CL2037Contig1_03-241,SNP,1,124.96,[ll:lm],0.465163934,0.534836066,2.37,1,-,1.990338487,488,971.2851818,TRUE
UMN_1913,UMN_1913_01-273,SNP,1,125.36,[nn:np],0.526427061,0.473572939,1.32,1,-,1.994428448,473,943.3646559,TRUE
0_1145,0_1145_01-302,SNP,1,126.58,[ll:lm],0.482328482,0.517671518,0.6,1,-,1.997504856,481,960.799836,TRUE
CL1989Contig1,CL1989Contig1_01-175,SNP,2,0,[nn:np],0.473140496,0.526859504,1.4,1,-,1.994245143,484,965.2146493,TRUE
CL3466Contig1,CL3466Contig1_01-91,SNP,2,0.2,[nn:np],0.468041237,0.531958763,1.98,1,-,1.991862346,485,966.0532377,TRUE
0_3203,0_3203_01-231,SNP,2,20.21,[nn:np],0.553235908,0.446764092,5.43,1,**,1.977581645,479,947.2616078,TRUE
CL3367Contig1,CL3367Contig1_01-189,SNP,2,22.57,[ll:lm],0.550976139,0.449023861,4.79,1,**,1.979425325,461,912.5150747,TRUE
2_8694,2_8694_02-77,SNP,2,23.94,[ll:lm],0.549266247,0.450733753,4.63,1,**,1.980769398,477,944.8270029,TRUE
0_4492,0_4492_01-45,SNP,2,25.42,[ll:lm],0.536382536,0.463617464,2.55,1,-,1.989466262,481,956.933272,TRUE
2_8346,2_8346_02-33,SNP,2,27.22,[ll:lm],0.525316456,0.474683544,1.22,1,-,1.994885728,474,945.5758351,TRUE
0_4441,0_4441_01-249,SNP,2,27.48,[ll:lm],0.521367521,0.478632479,0.85,1,-,1.996354091,468,934.2937145,TRUE
UMN_3001,UMN_3001_01-361,SNP,2,38.06,[nn:np],0.521829522,0.478170478,0.92,1,-,1.996195029,481,960.1698087,TRUE
UMN_5214,UMN_5214_01-52,SNP,2,39.82,[ll:lm],0.507462687,0.492537313,0.1,1,-,1.999554566,469,937.7910913,TRUE
CL2160Contig1,CL2160Contig1_01-65,SNP,2,41.66,[hh:hk:kk],0.504032258,0.495967742,1.46,2,-,1.999869936,470,939.9388697,TRUE
0_17365,0_17365_01-126,SNP,2,43.45,[ll:lm],0.481641469,0.518358531,0.62,1,-,1.997307345,463,924.7533006,TRUE
0_12282,0_12282_02-159,SNP,2,43.99,[ll:lm],0.549327354,0.450672646,4.34,1,**,1.980722124,446,883.4020672,TRUE
UMN_599,UMN_599_01-373,SNP,2,44.09,[ll:lm],0.509594883,0.490405117,0.17,1,-,1.999263777,469,937.6547114,TRUE
0_13129,0_13129_02-133,SNP,2,44.16,[ll:lm],0.507246377,0.492753623,0.1,1,-,1.999580008,483,965.7971441,TRUE
2_6700,2_6700_02-497,SNP,2,44.36,[ll:lm],0.491452991,0.508547009,0.14,1,-,1.99941576,468,935.7265756,TRUE
2_8876,2_8876_01-191,SNP,2,44.49,[ll:lm],0.498861048,0.501138952,0,1,-,1.999989622,439,877.9954442,TRUE
0_14750,0_14750_02-258,SNP,2,46.23,[ll:lm],0.507246377,0.492753623,0.1,1,-,1.999580008,483,965.7971441,TRUE
0_2107,0_2107_01-537,SNP,2,48.65,[ll:lm],0.486315789,0.513684211,0.36,1,-,1.99850306,475,949.2889536,TRUE
2_8315,2_8315_02-245,SNP,2,50.65,[ll:lm],0.493617021,0.506382979,0.08,1,-,1.999674114,470,939.8468335,TRUE
0_7326,0_7326_01-63,SNP,2,54.2,[ll:lm],0.507246377,0.492753623,0.1,1,-,1.999580008,483,965.7971441,TRUE
0_12721,0_12721_01-207,SNP,2,54.99,[ll:lm],0.508298755,0.491701245,0.13,1,-,1.999449197,482,963.734513,TRUE
2_1818,2_1818_01-168,SNP,2,59.46,[ll:lm],0.51975052,0.48024948,0.75,1,-,1.996884197,481,960.501299,TRUE
CL940Contig1,CL940Contig1_03-359,SNP,2,62.28,[nn:np],0.509513742,0.490486258,0.17,1,-,1.999276172,473,945.6576292,TRUE
0_17165,0_17165_01-442,SNP,2,64.09,[ll:lm],0.527835052,0.472164948,1.5,1,-,1.993820829,485,967.0031023,TRUE
CL1536Contig1,CL1536Contig1_05-120,SNP,2,66.17,[ll:lm],0.53814433,0.46185567,2.82,1,*,1.988427433,485,964.3873048,TRUE
0_16186,0_16186_01-106,SNP,2,66.91,[ll:lm],0.545652174,0.454347826,3.83,1,*,1.983464877,460,912.3938434,TRUE
0_14674,0_14674_01-258,SNP,2,67.14,[ll:lm],0.53030303,0.46969697,1.7,1,-,1.992680695,462,920.6184812,TRUE
0_15581,0_15581_01-206,SNP,2,67.87,[ll:lm],0.533333333,0.466666667,2.13,1,-,1.991150442,480,955.7522124,TRUE
0_1576,0_1576_01-407,SNP,2,68.37,[ll:lm],0.519832985,0.480167015,0.75,1,-,1.996858165,479,956.495061,TRUE
2_9845,2_9845_02-79,SNP,2,68.47,[ll:lm],0.558752998,0.441247002,5.76,1,**,1.972760792,417,822.6412502,TRUE
2_3641,2_3641_02-247,SNP,2,69.93,[nn:np],0.544698545,0.455301455,3.84,1,**,1.984143047,481,954.3728056,TRUE
CL2390Contig1,CL2390Contig1_01-110,SNP,2,70.66,[ll:lm],0.514957265,0.485042735,0.42,1,-,1.998211842,468,935.163142,TRUE
0_5057,0_5057_01-358,SNP,2,72.15,[nn:np],0.544329897,0.455670103,3.81,1,*,1.984401495,485,962.434725,TRUE
2_7065,2_7065_01-169,SNP,2,72.47,[ll:lm],0.501070664,0.498929336,0,1,-,1.999990829,467,933.9957174,TRUE
0_5559,0_5559_01-412,SNP,2,76.18,[ll:lm],0.495575221,0.504424779,0.04,1,-,1.999843383,452,903.9292091,TRUE
0_9511,0_9511_02-51,SNP,2,77.23,[hh:hk:kk],0.554054054,0.445945946,4.57,2,-,1.976895307,476,941.0021661,TRUE
0_15416,0_15416_01-253,SNP,2,77.64,[ll:lm],0.490566038,0.509433962,0.17,1,-,1.999288256,477,953.6604982,TRUE
0_10515,0_10515_01-88,SNP,2,77.78,[ll:lm],0.496842105,0.503157895,0.02,1,-,1.999920225,475,949.9621068,TRUE
0_18745,0_18745_02-227,SNP,2,81.1,[ll:lm],0.488938053,0.511061947,0.22,1,-,1.999021546,452,903.5577386,TRUE
CL4354Contig1,CL4354Contig1_01-183,SNP,2,90.66,[hh:hk:kk],0.517391304,0.482608696,0.28,2,-,1.997583264,461,920.8858848,TRUE
CL2046Contig1,CL2046Contig1_03-215,SNP,2,92.85,[ll:lm],0.484716157,0.515283843,0.43,1,-,1.998132978,458,915.1449038,TRUE
0_15741,0_15741_01-564,SNP,2,98.13,[hh:hk:kk],0.50212766,0.49787234,0.47,2,-,1.999963785,485,969.9824358,TRUE
CL2275Contig1,CL2275Contig1_04-197,SNP,2,104.64,[ll:lm],0.517382413,0.482617587,0.59,1,-,1.997585732,489,976.8194227,TRUE
UMN_1633,UMN_1633_02-368,SNP,2,106.22,[ll:lm],0.510373444,0.489626556,0.21,1,-,1.999139504,482,963.5852408,TRUE
2_1808,2_1808_02-84,SNP,2,112.12,[ll:lm],0.5,0.5,0,1,-,2,450,900,TRUE
0_10333,0_10333_03-186,SNP,2,112.72,[ll:lm],0.49010989,0.50989011,0.18,1,-,1.999217792,455,909.6440953,TRUE
0_118,0_118_02-127,SNP,2,113.99,[ll:lm],0.537777778,0.462222222,2.57,1,-,1.988647523,450,894.8913855,TRUE
2_10306,2_10306_01-335,SNP,2,115.13,[ll:lm],0.502074689,0.497925311,0.01,1,-,1.999965566,482,963.9834028,TRUE
2_9060,2_9060_01-462,SNP,2,115.56,[ll:lm],0.506756757,0.493243243,0.08,1,-,1.999634837,444,887.8378674,TRUE
0_12681,0_12681_01-532,SNP,2,116.43,[ll:lm],0.51572327,0.48427673,0.47,1,-,1.998024184,477,953.0575358,TRUE
0_16801,0_16801_02-432,SNP,2,116.8,[hh:hk:kk],0.508849558,0.491150442,0.11,2,-,1.999373679,456,911.7143976,TRUE
0_13278,0_13278_02-662,SNP,2,117.11,[ll:lm],0.50513347,0.49486653,0.05,1,-,1.999789202,487,973.8973414,TRUE
CL1634Contig1,CL1634Contig1_03-163,SNP,2,117.51,[ll:lm],0.518018018,0.481981982,0.58,1,-,1.997406177,444,886.8483424,TRUE
0_630,0_630_01-86,SNP,2,117.93,[ll:lm],0.509355509,0.490644491,0.17,1,-,1.999300041,481,961.6633195,TRUE
0_10373,0_10373_01-415,SNP,2,118.31,[ll:lm],0.510504202,0.489495798,0.21,1,-,1.999117683,476,951.5800173,TRUE
2_3239,2_3239_02-186,SNP,2,119.29,[ll:lm],0.494824017,0.505175983,0.05,1,-,1.999785697,483,965.8964914,TRUE
0_18750,0_18750_01-42,SNP,2,120.39,[ll:lm],0.495850622,0.504149378,0.03,1,-,1.999862271,482,963.9336145,TRUE
0_13919,0_13919_02-271,SNP,2,121.3,[ll:lm],0.492473118,0.507526882,0.11,1,-,1.999546871,465,929.7892951,TRUE
0_9524,0_9524_02-59,SNP,2,121.52,[hh:hk:kk],0.528455285,0.471544715,1.29,2,-,1.993543286,477,950.9201476,TRUE
2_1728,2_1728_01-302,SNP,2,121.57,[ll:lm],0.52494577,0.47505423,1.15,1,-,1.99503403,461,919.7106876,TRUE
CL1128Contig1,CL1128Contig1_02-242,SNP,2,122.11,[nn:np],0.535545024,0.464454976,2.13,1,-,1.989943235,422,839.7560452,TRUE
CL4390Contig1,CL4390Contig1_03-67,SNP,3,0,[nn:np],0.481092437,0.518907563,0.68,1,-,1.997144116,476,950.6405994,TRUE
0_4838,0_4838_01-307,SNP,3,8.91,[ll:lm],0.508009153,0.491990847,0.11,1,-,1.999486959,437,873.7758012,TRUE
0_17801,0_17801_01-242,SNP,3,9.62,[ll:lm],0.553191489,0.446808511,4.79,1,**,1.977618621,423,836.5326768,TRUE
0_14764,0_14764_01-302,SNP,3,10.21,[ll:lm],0.519916143,0.480083857,0.76,1,-,1.996831805,477,952.4887709,TRUE
2_4181,2_4181_01-704,SNP,3,10.52,[ll:lm],0.513684211,0.486315789,0.36,1,-,1.99850306,475,949.2889536,TRUE
0_15951,0_15951_01-323,SNP,3,11.23,[hh:hk:kk],0.527196653,0.472803347,1.29,2,-,1.994100192,462,921.2742887,TRUE
0_16428,0_16428_02-68,SNP,3,11.48,[ll:lm],0.498871332,0.501128668,0,1,-,1.999989809,443,885.9954854,TRUE
CL376Contig1,CL376Contig1_05-91,SNP,3,11.79,[ll:lm],0.495708155,0.504291845,0.03,1,-,1.999852651,466,931.9313355,TRUE
0_17783,0_17783_01-416,SNP,3,11.96,[ll:lm],0.475409836,0.524590164,1.18,1,-,1.995174263,488,973.6450402,TRUE
2_7961,2_7961_01-273,SNP,3,12.14,[ll:lm],0.476190476,0.523809524,1.1,1,-,1.995475113,483,963.8144796,TRUE
1_1909,1_1909_02-113,SNP,3,12.32,[hh:hk:kk],0.504385965,0.495614035,1.32,2,-,1.999846118,481,961.9259829,TRUE
2_6116,2_6116_01-211,SNP,3,12.54,[ll:lm],0.519587629,0.480412371,0.74,1,-,1.996935302,485,968.5136214,TRUE
CL423Contig2,CL423Contig2_01-305,SNP,3,12.71,[ll:lm],0.521008403,0.478991597,0.84,1,-,1.996475398,476,950.3222896,TRUE
2_3016,2_3016_01-40,SNP,3,12.91,[nn:np],0.544843049,0.455156951,3.59,1,*,1.984041174,446,884.8823635,TRUE
0_816,0_816_02-284,SNP,3,15.6,[ll:lm],0.498973306,0.501026694,0,1,-,1.999991567,487,973.9958932,TRUE
0_10067,0_10067_03-112,SNP,3,16.67,[ll:lm],0.498915401,0.501084599,0,1,-,1.999990589,461,921.9956616,TRUE
CL892Contig1,CL892Contig1_03-427,SNP,3,17.17,[ll:lm],0.505154639,0.494845361,0.05,1,-,1.99978746,485,969.8969182,TRUE
0_439,0_439_02-511,SNP,3,24.18,[ll:lm],0.498960499,0.501039501,0,1,-,1.999991356,481,961.995842,TRUE
0_15075,0_15075_01-379,SNP,3,25.7,[nn:np],0.522421525,0.477578475,0.9,1,-,1.995986273,446,890.2098778,TRUE
2_4412,2_4412_01-148,SNP,3,26.36,[nn:np],0.496907216,0.503092784,0.02,1,-,1.99992348,485,969.962888,TRUE
2_8668,2_8668_03-42,SNP,3,27.26,[ll:lm],0.5275,0.4725,1.21,1,-,1.993968246,400,797.5872984,TRUE
2_1528,2_1528_01-75,SNP,3,30.52,[ll:lm],0.513457557,0.486542443,0.35,1,-,1.998552202,483,965.3007136,TRUE
UMN_1241,UMN_1241_02-109,SNP,3,33.16,[ll:lm],0.46835443,0.53164557,1.9,1,-,1.992020428,474,944.2176827,TRUE
2_2451,2_2451_01-368,SNP,3,43.13,[ll:lm],0.542016807,0.457983193,3.36,1,*,1.985975738,476,945.3244513,TRUE
CL814Contig1,CL814Contig1_06-189,SNP,3,44.58,[ll:lm],0.537946429,0.462053571,2.58,1,-,1.988546517,448,890.8688398,TRUE
CL2128Contig1,CL2128Contig1_04-114,SNP,3,45.48,[ll:lm],0.537037037,0.462962963,2.67,1,-,1.989085948,486,966.6957708,TRUE
UMN_6891,UMN_6891_01-531,SNP,3,49.12,[ll:lm],0.533185841,0.466814159,1.99,1,-,1.991228241,452,900.035165,TRUE
0_10040,0_10040_02-43,SNP,3,49.63,[ll:lm],0.530864198,0.469135802,1.85,1,-,1.992408138,486,968.3103553,TRUE
2_3752,2_3752_01-449,SNP,3,51.26,[ll:lm],0.492307692,0.507692308,0.11,1,-,1.999526739,455,909.7846664,TRUE
UMN_3086,UMN_3086_01-195,SNP,3,54.13,[ll:lm],0.511293634,0.488706366,0.25,1,-,1.998980151,487,973.5033335,TRUE
0_15788,0_15788_01-419,SNP,3,56.57,[ll:lm],0.504149378,0.495850622,0.03,1,-,1.999862271,482,963.9336145,TRUE
UMN_1938,UMN_1938_02-74,SNP,3,56.59,[ll:lm],0.50204918,0.49795082,0.01,1,-,1.999966407,488,975.9836068,TRUE
CL3321Contig1,CL3321Contig1_03-59,SNP,3,56.78,[ll:lm],0.50617284,0.49382716,0.07,1,-,1.999695215,486,971.8518744,TRUE
0_10789,0_10789_02-90,SNP,3,58.5,[ll:lm],0.501039501,0.498960499,0,1,-,1.999991356,481,961.995842,TRUE
2_10450,2_10450_01-683,SNP,3,58.83,[ll:lm],0.508230453,0.491769547,0.13,1,-,1.999458224,486,971.7366969,TRUE
2_2931,2_2931_01-404,SNP,3,58.99,[ll:lm],0.513859275,0.486140725,0.36,1,-,1.998464544,469,937.279871,TRUE
2_2125,2_2125_01-274,SNP,3,63.25,[ll:lm],0.501052632,0.498947368,0,1,-,1.999991136,475,949.9957895,TRUE
0_5174,0_5174_02-193,SNP,3,66.07,[ll:lm],0.498938429,0.501061571,0,1,-,1.999990985,471,941.9957537,TRUE
0_15448,0_15448_02-46,SNP,3,66.1,[ll:lm],0.511434511,0.488565489,0.25,1,-,1.998954562,481,961.4971445,TRUE
0_14856,0_14856_01-508,SNP,3,67.76,[ll:lm],0.478935698,0.521064302,0.8,1,-,1.99645665,451,900.4019493,TRUE
0_3995,0_3995_02-367,SNP,3,67.89,[ll:lm],0.50513347,0.49486653,0.05,1,-,1.999789202,487,973.8973414,TRUE
0_6402,0_6402_01-107,SNP,3,68.55,[ll:lm],0.505175983,0.494824017,0.05,1,-,1.999785697,483,965.8964914,TRUE
0_18837,0_18837_02-194,SNP,3,68.56,[ll:lm],0.5,0.5,0,1,-,2,486,972,TRUE
0_9136,0_9136_02-317,SNP,3,68.72,[ll:lm],0.492600423,0.507399577,0.1,1,-,1.999562066,473,945.7928572,TRUE
0_17694,0_17694_02-347,SNP,3,68.72,[ll:lm],0.522522523,0.477477477,0.45,1,-,1.995950105,222,443.1009234,TRUE
UMN_5015,UMN_5015_01-28,SNP,3,68.87,[ll:lm],0.508230453,0.491769547,0.13,1,-,1.999458224,486,971.7366969,TRUE
0_17860,0_17860_02-539,SNP,3,68.95,[ll:lm],0.513800425,0.486199575,0.36,1,-,1.998477546,471,941.2829242,TRUE
0_5739,0_5739_02-206,SNP,3,69.03,[ll:lm],0.513800425,0.486199575,0.36,1,-,1.998477546,471,941.2829242,TRUE
0_11442,0_11442_01-56,SNP,3,69.47,[hh:hk:kk],0.578703704,0.421296296,7.99,2,**,1.951643939,470,917.2726512,TRUE
0_9713,0_9713_02-44,SNP,3,69.61,[ll:lm],0.520430108,0.479569892,0.78,1,-,1.996666451,465,928.4498998,TRUE
2_5711,2_5711_02-26,SNP,3,69.89,[ll:lm],0.492600423,0.507399577,0.1,1,-,1.999562066,473,945.7928572,TRUE
0_2279,0_2279_01-498,SNP,3,70.93,[ll:lm],0.529284165,0.470715835,1.58,1,-,1.993162954,461,918.8481219,TRUE
0_4904,0_4904_01-313,SNP,3,75.35,[ll:lm],0.509355509,0.490644491,0.17,1,-,1.999300041,481,961.6633195,TRUE
UMN_5839,UMN_5839_01-99,SNP,3,77.15,[ll:lm],0.504545455,0.495454545,0.04,1,-,1.999834724,440,879.9272787,TRUE
CL2339Contig1,CL2339Contig1_01-41,SNP,3,77.2,[ll:lm],0.519668737,0.480331263,0.75,1,-,1.996909908,483,964.5074856,TRUE
CL2216Contig1,CL2216Contig1_03-117,SNP,3,85.43,[ll:lm],0.521276596,0.478723404,0.85,1,-,1.996384998,470,938.3009489,TRUE
2_9053,2_9053_01-460,SNP,3,86.95,[ll:lm],0.514767932,0.485232068,0.41,1,-,1.998256786,474,947.1737166,TRUE
0_11786,0_11786_02-100,SNP,3,94.3,[hh:hk:kk],0.542168675,0.457831325,2.36,2,-,1.985874892,482,957.1916979,TRUE
0_11225,0_11225_01-43,SNP,3,99.69,[ll:lm],0.487394958,0.512605042,0.3,1,-,1.998729711,476,951.3953423,TRUE
2_1343,2_1343_01-219,SNP,3,102.58,[ll:lm],0.465838509,0.534161491,2.25,1,-,1.990707319,483,961.5116351,TRUE
CL4376Contig1,CL4376Contig1_04-94,SNP,3,102.97,[ll:lm],0.465517241,0.534482759,2.21,1,-,1.990532544,464,923.6071006,TRUE
CL1611Contig1,CL1611Contig1_04-134,SNP,3,103.98,[ll:lm],0.440528634,0.559471366,6.42,1,**,1.972099966,454,895.3333844,TRUE
2_7532,2_7532_01-105,SNP,3,104.38,[ll:lm],0.475479744,0.524520256,1.13,1,-,1.995201596,469,935.7495487,TRUE
UMN_3006,UMN_3006_01-305,SNP,3,108.17,[ll:lm],0.463768116,0.536231884,2.54,1,-,1.989552863,483,960.9540326,TRUE
0_16955,0_16955_03-174,SNP,3,108.81,[ll:lm],0.48,0.52,0.72,1,-,1.996805112,450,898.5623003,TRUE
2_271,2_271_02-349,SNP,3,113.56,[ll:lm],0.446315789,0.553684211,5.48,1,**,1.977206804,475,939.1732318,TRUE
0_17577,0_17577_01-390,SNP,3,115.85,[ll:lm],0.480412371,0.519587629,0.74,1,-,1.996935302,485,968.5136214,TRUE
2_9851,2_9851_01-373,SNP,3,116.71,[ll:lm],0.476495726,0.523504274,1.03,1,-,1.995590138,468,933.9361846,TRUE
0_12683,0_12683_01-329,SNP,3,117.46,[ll:lm],0.508810573,0.491189427,0.14,1,-,1.999379183,454,907.7181492,TRUE
0_338,0_338_02-101,SNP,3,117.47,[ll:lm],0.476190476,0.523809524,1.1,1,-,1.995475113,483,963.8144796,TRUE
0_14415,0_14415_01-192,SNP,3,119.68,[nn:np],0.491631799,0.508368201,0.13,1,-,1.999439943,478,955.7322926,TRUE
2_6538,2_6538_01-339,SNP,3,119.86,[ll:lm],0.482254697,0.517745303,0.6,1,-,1.997484003,479,956.7948374,TRUE
0_15846,0_15846_01-170,SNP,3,119.91,[ll:lm],0.536363636,0.463636364,2.33,1,-,1.989477146,440,875.3699441,TRUE
0_18587,0_18587_01-200,SNP,3,120.08,[ll:lm],0.476987448,0.523012552,1.01,1,-,1.995772335,478,953.9791761,TRUE
0_6952,0_6952_01-178,SNP,3,120.26,[ll:lm],0.48434238,0.51565762,0.47,1,-,1.998040633,479,957.0614632,TRUE
0_17140,0_17140_01-74,SNP,3,120.38,[ll:lm],0.488659794,0.511340206,0.25,1,-,1.998971727,485,969.5012875,TRUE
0_12427,0_12427_01-232,SNP,3,120.77,[hh:hk:kk],0.505928854,0.494071146,0.95,2,-,1.999718829,485,969.8636321,TRUE
0_4435,0_4435_01-46,SNP,3,121.14,[ll:lm],0.479915433,0.520084567,0.76,1,-,1.99677808,473,944.476032,TRUE
2_7343,2_7343_01-642,SNP,3,121.21,[ll:lm],0.48940678,0.51059322,0.21,1,-,1.999102672,472,943.5764613,TRUE
CL1292Contig1,CL1292Contig1_01-218,SNP,3,121.41,[ll:lm],0.485169492,0.514830508,0.42,1,-,1.998241995,472,943.1702215,TRUE
0_16206,0_16206_01-114,SNP,3,121.66,[ll:lm],0.47257384,0.52742616,1.43,1,-,1.994000497,474,945.1562356,TRUE
0_1849,0_1849_01-280,SNP,3,122.22,[hh:hk:kk],0.526315789,0.473684211,1.53,2,-,1.994475138,477,951.3646409,TRUE
0_2392,0_2392_02-333,SNP,4,0,[nn:np],0.504201681,0.495798319,0.03,1,-,1.999858777,476,951.9327779,TRUE
CL3222Contig1,CL3222Contig1_03-49,SNP,4,20.96,[nn:np],0.508333333,0.491666667,0.13,1,-,1.999444599,480,959.7334074,TRUE
0_7914,0_7914_01-65,SNP,4,23.11,[nn:np],0.5,0.5,0,1,-,2,474,948,TRUE
0_6220,0_6220_01-357,SNP,4,25.22,[hh:hk:kk],0.582278481,0.417721519,6.67,2,**,1.947269891,466,907.4277691,TRUE
0_5341,0_5341_01-111,SNP,4,31.79,[nn:np],0.506637168,0.493362832,0.08,1,-,1.999647646,452,903.840736,TRUE
CL2368Contig1,CL2368Contig1_02-50,SNP,4,36.29,[ll:lm],0.552521008,0.447478992,5.25,1,**,1.978173183,476,941.610435,TRUE
CL1720Contig1,CL1720Contig1_06-629,SNP,4,36.73,[nn:np],0.557077626,0.442922374,5.71,1,**,1.974272424,438,864.7313218,TRUE
0_13374,0_13374_01-397,SNP,4,37.75,[ll:lm],0.554166667,0.445833333,5.63,1,**,1.976800055,480,948.8640264,TRUE
CL177Contig2,CL177Contig2_01-191,SNP,4,39.04,[ll:lm],0.547916667,0.452083333,4.41,1,**,1.981799102,480,951.263569,TRUE
0_11971,0_11971_01-68,SNP,4,39.26,[ll:lm],0.554852321,0.445147679,5.7,1,**,1.976216026,474,936.7263963,TRUE
CL2024Contig1,CL2024Contig1_05-298,SNP,4,40.93,[ll:lm],0.542016807,0.457983193,3.36,1,*,1.985975738,476,945.3244513,TRUE
2_10488,2_10488_01-373,SNP,4,44.01,[ll:lm],0.553941909,0.446058091,5.61,1,**,1.976989976,482,952.9091683,TRUE
UMN_675,UMN_675_01-465,SNP,4,46.51,[ll:lm],0.516629712,0.483370288,0.5,1,-,1.997790066,451,901.0033198,TRUE
0_4851,0_4851_01-302,SNP,4,46.59,[ll:lm],0.530785563,0.469214437,1.79,1,-,1.992446628,471,938.4423618,TRUE
UMN_7550,UMN_7550_02-631,SNP,4,47.43,[ll:lm],0.532224532,0.467775468,2,1,-,1.991727,481,958.0206868,TRUE
CL53Contig1,CL53Contig1_02-139,SNP,4,48.56,[hh:hk:kk],0.53307393,0.46692607,4.59,2,-,1.991287045,474,943.8700594,TRUE
0_1646,0_1646_01-88,SNP,4,51.58,[ll:lm],0.526427061,0.473572939,1.32,1,-,1.994428448,473,943.3646559,TRUE
2_1640,2_1640_01-224,SNP,4,51.6,[ll:lm],0.523474178,0.476525822,0.94,1,-,1.995601399,426,850.1261959,TRUE
0_16121,0_16121_01-73,SNP,4,51.65,[nn:np],0.522821577,0.477178423,1,1,-,1.995842067,482,961.9958764,TRUE
UMN_5895,UMN_5895_01-194,SNP,4,52.84,[hh:hk:kk],0.528571429,0.471428571,5.35,2,*,1.993490643,467,930.9601302,TRUE
CL4043Contig1,CL4043Contig1_03-84,SNP,4,57.67,[ll:lm],0.527114967,0.472885033,1.36,1,-,1.994135475,461,919.2964541,TRUE
CL1540Contig1,CL1540Contig1_04-27,SNP,4,58.98,[ll:lm],0.498956159,0.501043841,0,1,-,1.999991283,479,957.9958247,TRUE
2_987,2_987_02-146,SNP,4,61.41,[ll:lm],0.494824017,0.505175983,0.05,1,-,1.999785697,483,965.8964914,TRUE
0_16608,0_16608_02-334,SNP,4,61.47,[ll:lm],0.497844828,0.502155172,0.01,1,-,1.999962843,464,927.9827589,TRUE
CL708Contig1,CL708Contig1_02-251,SNP,4,61.47,[ll:lm],0.496868476,0.503131524,0.02,1,-,1.999921552,479,957.9624232,TRUE
CL3386Contig1,CL3386Contig1_03-497,SNP,4,61.58,[ll:lm],0.517467249,0.482532751,0.56,1,-,1.997562137,458,914.8834587,TRUE
UMN_972,UMN_972_01-174,SNP,4,61.91,[ll:lm],0.505175983,0.494824017,0.05,1,-,1.999785697,483,965.8964914,TRUE
CL3161Contig1,CL3161Contig1_04-132,SNP,4,63.63,[ll:lm],0.508298755,0.491701245,0.13,1,-,1.999449197,482,963.734513,TRUE
2_207,2_207_02-560,SNP,4,63.69,[ll:lm],0.502136752,0.497863248,0.01,1,-,1.999963475,468,935.9829063,TRUE
0_9564,0_9564_01-377,SNP,4,67.01,[ll:lm],0.515086207,0.484913793,0.42,1,-,1.998180907,464,927.1559408,TRUE
0_8862,0_8862_01-57,SNP,4,67.02,[ll:lm],0.498964803,0.501035197,0,1,-,1.999991427,483,965.9958592,TRUE
UMN_3517,UMN_3517_01-75,SNP,4,67.12,[ll:lm],0.504132231,0.495867769,0.03,1,-,1.999863407,484,967.9338888,TRUE
UMN_1299,UMN_1299_01-176,SNP,4,70.67,[ll:lm],0.504237288,0.495762712,0.03,1,-,1.999856373,472,943.9322083,TRUE
UMN_CL340Contig1,UMN_CL340Contig1_03-51,SNP,4,72.15,[ll:lm],0.495833333,0.504166667,0.03,1,-,1.999861121,480,959.933338,TRUE
UMN_2429,UMN_2429_01-127,SNP,4,76.75,[ll:lm],0.475890985,0.524109015,1.11,1,-,1.995360829,477,951.7871156,TRUE
2_9315,2_9315_01-77,SNP,4,81.51,[nn:np],0.52892562,0.47107438,1.62,1,-,1.993328795,484,964.7711368,TRUE
2_1716,2_1716_01-337,SNP,4,83.74,[ll:lm],0.469979296,0.530020704,1.74,1,-,1.992815957,483,962.5301072,TRUE
0_1713,0_1713_01-255,SNP,4,84.42,[nn:np],0.525987526,0.474012474,1.3,1,-,1.994611744,481,959.4082488,TRUE
0_16068,0_16068_01-353,SNP,4,86.62,[ll:lm],0.495780591,0.504219409,0.03,1,-,1.999857583,474,947.9324943,TRUE
CL1103Contig1,CL1103Contig1_02-286,SNP,4,88.16,[ll:lm],0.481481481,0.518518519,0.67,1,-,1.997260274,486,970.6684932,TRUE
0_11002,0_11002_03-183,SNP,4,88.21,[ll:lm],0.479253112,0.520746888,0.83,1,-,1.996562452,482,962.3431017,TRUE
CL862Contig1,CL862Contig1_07-163,SNP,4,95.56,[ll:lm],0.510775862,0.489224138,0.22,1,-,1.999071478,464,927.5691656,TRUE
0_14013,0_14013_01-585,SNP,4,100.89,[ll:lm],0.516736402,0.483263598,0.54,1,-,1.997761651,478,954.9300691,TRUE
CL621Contig1,CL621Contig1_01-168,SNP,4,102.85,[ll:lm],0.51059322,0.48940678,0.21,1,-,1.999102672,472,943.5764613,TRUE
0_3521,0_3521_01-436,SNP,4,103.37,[ll:lm],0.477707006,0.522292994,0.94,1,-,1.996032067,471,940.1311037,TRUE
2_196,2_196_01-221,SNP,4,104.27,[hh:hk:kk],0.539170507,0.460829493,5.26,2,*,1.987800245,478,950.168517,TRUE
UMN_3511,UMN_3511_01-306,SNP,4,105.34,[ll:lm],0.489626556,0.510373444,0.21,1,-,1.999139504,482,963.5852408,TRUE
0_12545,0_12545_01-272,SNP,4,105.73,[ll:lm],0.522916667,0.477083333,1.01,1,-,1.995807418,480,957.9875609,TRUE
0_17344,0_17344_02-210,SNP,4,106.03,[ll:lm],0.525987526,0.474012474,1.3,1,-,1.994611744,481,959.4082488,TRUE
2_9835,2_9835_01-162,SNP,4,106.93,[ll:lm],0.517894737,0.482105263,0.61,1,-,1.997441504,475,948.7847145,TRUE
0_18872,0_18872_01-54,SNP,4,108.87,[hh:hk:kk],0.53125,0.46875,7.48,2,**,1.992217899,458,912.4357977,TRUE
0_8167,0_8167_01-588,SNP,4,109.21,[ll:lm],0.511677282,0.488322718,0.26,1,-,1.998909723,471,941.4864797,TRUE
0_11781,0_11781_01-254,SNP,4,111.3,[ll:lm],0.527542373,0.472457627,1.43,1,-,1.9939497,472,941.1442585,TRUE
UMN_3180,UMN_3180_01-354,SNP,4,113.48,[ll:lm],0.475687104,0.524312896,1.12,1,-,1.99528222,473,943.7684899,TRUE
0_13017,0_13017_02-280,SNP,4,114.75,[ll:lm],0.540084388,0.459915612,3.05,1,*,1.987228021,474,941.9460817,TRUE
2_4364,2_4364_01-348,SNP,4,115.41,[hh:hk:kk],0.552036199,0.447963801,3.32,2,-,1.978569982,464,918.0564715,TRUE
0_9749,0_9749_01-386,SNP,4,115.7,[ll:lm],0.451965066,0.548034934,4.23,1,**,1.981709967,458,907.6231649,TRUE
UMN_1230,UMN_1230_01-105,SNP,4,117.55,[nn:np],0.550218341,0.449781659,4.62,1,**,1.98002643,458,906.852105,FALSE
2_9574,2_9574_01-550,SNP,5,0,[ll:lm],0.510638298,0.489361702,0.21,1,-,1.999095023,470,939.5746606,TRUE
0_17172,0_17172_01-612,SNP,5,0.08,[ll:lm],0.506382979,0.493617021,0.08,1,-,1.999674114,470,939.8468335,TRUE
CL4342Contig1,CL4342Contig1_01-240,SNP,5,2.43,[ll:lm],0.505175983,0.494824017,0.05,1,-,1.999785697,483,965.8964914,TRUE
CL1903Contig1,CL1903Contig1_02-325,SNP,5,2.97,[ll:lm],0.525274725,0.474725275,1.16,1,-,1.994902531,455,907.6806518,TRUE
0_1796,0_1796_01-154,SNP,5,5.41,[ll:lm],0.519565217,0.480434783,0.7,1,-,1.9969423,460,918.593458,TRUE
0_8972,0_8972_01-407,SNP,5,10.66,[ll:lm],0.507592191,0.492407809,0.11,1,-,1.999538975,461,921.7874677,TRUE
CL385Contig1,CL385Contig1_01-198,SNP,5,17.08,[nn:np],0.486315789,0.513684211,0.36,1,-,1.99850306,475,949.2889536,TRUE
CL909Contig1,CL909Contig1_04-120,SNP,5,17.23,[ll:lm],0.505353319,0.494646681,0.05,1,-,1.999770762,467,933.8929459,TRUE
0_9770,0_9770_01-176,SNP,5,20.23,[ll:lm],0.521459227,0.478540773,0.86,1,-,1.996322786,466,930.2864182,TRUE
0_1787,0_1787_01-317,SNP,5,24.27,[nn:np],0.520576132,0.479423868,0.82,1,-,1.996618709,486,970.3566924,TRUE
2_292,2_292_01-754,SNP,5,24.98,[ll:lm],0.502109705,0.497890295,0.01,1,-,1.999964394,474,947.9831227,TRUE
0_12049,0_12049_01-223,SNP,5,25.36,[ll:lm],0.51391863,0.48608137,0.36,1,-,1.998451374,467,933.2767917,TRUE
2_7865,2_7865_01-165,SNP,5,26.07,[ll:lm],0.507368421,0.492631579,0.1,1,-,1.999565745,475,949.793729,TRUE
0_1232,0_1232_01-372,SNP,5,26.14,[ll:lm],0.512295082,0.487704918,0.3,1,-,1.998791378,488,975.4101927,TRUE
0_6956,0_6956_01-72,SNP,5,26.77,[ll:lm],0.506355932,0.493644068,0.08,1,-,1.999676869,472,943.8474823,TRUE
UMN_801,UMN_801_01-90,SNP,5,28.41,[ll:lm],0.501061571,0.498938429,0,1,-,1.999990985,471,941.9957537,TRUE
2_2936,2_2936_01-285,SNP,5,28.49,[ll:lm],0.494432071,0.505567929,0.06,1,-,1.999752016,449,897.8886552,TRUE
0_18887,0_18887_02-715,SNP,5,28.62,[ll:lm],0.478359909,0.521640091,0.82,1,-,1.996260656,439,876.358428,TRUE
UMN_3013,UMN_3013_01-71,SNP,5,28.84,[ll:lm],0.508264463,0.491735537,0.13,1,-,1.999453738,484,967.7356094,TRUE
CL1373Contig1,CL1373Contig1_05-64,SNP,5,31.62,[ll:lm],0.515923567,0.484076433,0.48,1,-,1.997973575,471,941.045554,TRUE
0_17814,0_17814_01-393,SNP,5,33.37,[ll:lm],0.503118503,0.496881497,0.02,1,-,1.999922203,481,961.9625794,TRUE
2_4600,2_4600_01-138,SNP,5,33.81,[ll:lm],0.519668737,0.480331263,0.75,1,-,1.996909908,483,964.5074856,TRUE
CL858Contig1,CL858Contig1_03-123,SNP,5,36.81,[ll:lm],0.52,0.48,0.76,1,-,1.996805112,475,948.4824281,TRUE
CL4730Contig1,CL4730Contig1_02-176,SNP,5,36.9,[ll:lm],0.513513514,0.486486486,0.35,1,-,1.998540146,481,961.2978102,TRUE
CL3457Contig1,CL3457Contig1_03-50,SNP,5,36.96,[ll:lm],0.510373444,0.489626556,0.21,1,-,1.999139504,482,963.5852408,TRUE
0_8924,0_8924_01-208,SNP,5,37.04,[ll:lm],0.492239468,0.507760532,0.11,1,-,1.999518309,451,901.7827574,TRUE
CL3173Contig1,CL3173Contig1_02-84,SNP,5,37.09,[ll:lm],0.498947368,0.501052632,0,1,-,1.999991136,475,949.9957895,TRUE
0_18588,0_18588_02-353,SNP,5,37.53,[ll:lm],0.505154639,0.494845361,0.05,1,-,1.99978746,485,969.8969182,TRUE
0_3532,0_3532_01-184,SNP,5,37.95,[ll:lm],0.513457557,0.486542443,0.35,1,-,1.998552202,483,965.3007136,TRUE
2_588,2_588_02-80,SNP,5,38.56,[ll:lm],0.453051643,0.546948357,3.76,1,*,1.98252092,426,844.553912,TRUE
0_12933,0_12933_01-120,SNP,5,38.71,[ll:lm],0.509278351,0.490721649,0.17,1,-,1.999311535,485,969.6660944,TRUE
CL4662Contig1,CL4662Contig1_01-215,SNP,5,43.35,[ll:lm],0.512820513,0.487179487,0.31,1,-,1.99868594,468,935.3850197,TRUE
0_3187,0_3187_01-92,SNP,5,46.55,[nn:np],0.515021459,0.484978541,0.42,1,-,1.998196474,466,931.1595568,TRUE
0_2193,0_2193_01-445,SNP,5,51.79,[ll:lm],0.522727273,0.477272727,1,1,-,1.995876289,484,966.0041237,TRUE
0_3696,0_3696_01-524,SNP,5,54.91,[ll:lm],0.525879917,0.474120083,1.29,1,-,1.994656156,483,963.4189232,TRUE
2_6283,2_6283_01-383,SNP,5,58.11,[hh:hk:kk],0.545833333,0.454166667,2.02,2,-,1.983334481,479,950.0172164,TRUE
0_13765,0_13765_01-65,SNP,5,60.11,[ll:lm],0.513347023,0.486652977,0.35,1,-,1.998575871,487,973.306449,TRUE
2_9884,2_9884_01-59,SNP,5,63.51,[ll:lm],0.504201681,0.495798319,0.03,1,-,1.999858777,476,951.9327779,TRUE
CL4628Contig1,CL4628Contig1_01-38,SNP,5,66.21,[ll:lm],0.531958763,0.468041237,1.98,1,-,1.991862346,485,966.0532377,TRUE
2_4049,2_4049_01-368,SNP,5,67.9,[ll:lm],0.517819706,0.482180294,0.61,1,-,1.997462887,477,952.7897971,TRUE
CL4278Contig1,CL4278Contig1_01-106,SNP,5,68.47,[ll:lm],0.518442623,0.481557377,0.66,1,-,1.997282654,488,974.6739353,TRUE
CL1786Contig1,CL1786Contig1_02-168,SNP,5,69.87,[ll:lm],0.507368421,0.492631579,0.1,1,-,1.999565745,475,949.793729,TRUE
0_8636,0_8636_01-234,SNP,5,71.02,[ll:lm],0.532631579,0.467368421,2.02,1,-,1.991517569,475,945.9708455,TRUE
2_3658,2_3658_02-383,SNP,5,71.93,[ll:lm],0.507216495,0.492783505,0.1,1,-,1.999583464,485,969.7979802,TRUE
UMN_2807,UMN_2807_01-101,SNP,5,72.02,[ll:lm],0.510373444,0.489626556,0.21,1,-,1.999139504,482,963.5852408,TRUE
2_8173,2_8173_01-111,SNP,5,72.31,[ll:lm],0.498960499,0.501039501,0,1,-,1.999991356,481,961.995842,TRUE
0_2862,0_2862_01-74,SNP,5,76.3,[ll:lm],0.490605428,0.509394572,0.17,1,-,1.999294185,479,957.6619148,TRUE
2_8324,2_8324_01-84,SNP,5,78.44,[ll:lm],0.497916667,0.502083333,0.01,1,-,1.999965278,480,959.9833336,TRUE
2_8745,2_8745_02-312,SNP,5,81.25,[ll:lm],0.5,0.5,0,1,-,2,476,952,TRUE
2_5918,2_5918_01-160,SNP,5,81.31,[ll:lm],0.512448133,0.487551867,0.3,1,-,1.99876112,482,963.4028597,TRUE
0_11079,0_11079_01-234,SNP,5,81.66,[ll:lm],0.515923567,0.484076433,0.48,1,-,1.997973575,471,941.045554,TRUE
UMN_4000,UMN_4000_01-107,SNP,5,81.83,[ll:lm],0.505154639,0.494845361,0.05,1,-,1.99978746,485,969.8969182,TRUE
0_10054,0_10054_01-254,SNP,5,82.01,[ll:lm],0.501039501,0.498960499,0,1,-,1.999991356,481,961.995842,TRUE
0_5286,0_5286_01-321,SNP,5,83.47,[nn:np],0.506198347,0.493801653,0.07,1,-,1.999692691,484,967.8512625,TRUE
0_4643,0_4643_01-131,SNP,5,85.75,[ll:lm],0.522727273,0.477272727,1,1,-,1.995876289,484,966.0041237,TRUE
UMN_CL424Contig1,UMN_CL424Contig1_03-94,SNP,5,87.28,[ll:lm],0.524691358,0.475308642,1.19,1,-,1.99513456,486,969.6353961,TRUE
CL2226Contig1,CL2226Contig1_04-109,SNP,5,88.27,[ll:lm],0.518518519,0.481481481,0.67,1,-,1.997260274,486,970.6684932,TRUE
0_12955,0_12955_01-532,SNP,5,89.81,[ll:lm],0.514583333,0.485416667,0.41,1,-,1.998300057,480,959.1840275,TRUE
0_14819,0_14819_01-62,SNP,5,91.29,[ll:lm],0.519396552,0.480603448,0.7,1,-,1.996994713,464,926.6055468,TRUE
0_8806,0_8806_01-361,SNP,5,91.38,[ll:lm],0.525879917,0.474120083,1.29,1,-,1.994656156,483,963.4189232,TRUE
2_1447,2_1447_02-300,SNP,5,92.58,[ll:lm],0.524008351,0.475991649,1.1,1,-,1.9953994,479,955.7963126,TRUE
2_10366,2_10366_03-111,SNP,5,101.59,[nn:np],0.503092784,0.496907216,0.02,1,-,1.99992348,485,969.962888,TRUE
CL263Contig2,CL263Contig2_03-427,SNP,5,103.51,[hh:hk:kk],0.517391304,0.482608696,0.38,2,-,1.997583264,467,932.8713843,TRUE
CL714Contig1,CL714Contig1_07-68,SNP,5,104.29,[nn:np],0.489495798,0.510504202,0.21,1,-,1.999117683,476,951.5800173,TRUE
UMN_4418,UMN_4418_01-372,SNP,5,106.98,[ll:lm],0.483801296,0.516198704,0.49,1,-,1.997903017,463,925.0290968,TRUE
CL3758Contig1,CL3758Contig1_05-476,SNP,5,110.11,[ll:lm],0.511530398,0.488469602,0.25,1,-,1.998936965,477,953.4929321,TRUE
2_7585,2_7585_01-337,SNP,5,111.39,[ll:lm],0.50617284,0.49382716,0.07,1,-,1.999695215,486,971.8518744,TRUE
2_10059,2_10059_02-152,SNP,5,118.63,[ll:lm],0.510460251,0.489539749,0.21,1,-,1.999125048,478,955.581773,TRUE
2_4107,2_4107_01-438,SNP,5,119.42,[nn:np],0.489626556,0.510373444,0.21,1,-,1.999139504,482,963.5852408,TRUE
2_6126,2_6126_02-62,SNP,5,120.24,[ll:lm],0.518518519,0.481481481,0.67,1,-,1.997260274,486,970.6684932,TRUE
CL258Contig1,CL258Contig1_01-100,SNP,5,120.58,[ll:lm],0.540425532,0.459574468,3.07,1,*,1.987011118,470,933.8952254,TRUE
0_1701,0_1701_02-152,SNP,5,120.73,[ll:lm],0.525054466,0.474945534,1.15,1,-,1.994990767,459,915.7007623,TRUE
CL2984Contig1,CL2984Contig1_06-354,SNP,5,120.75,[nn:np],0.474835886,0.525164114,1.16,1,-,1.994946938,457,911.6907507,TRUE
UMN_7054,UMN_7054_02-304,SNP,5,121.94,[hh:hk:kk],0.523404255,0.476595745,0.52,2,-,1.995627507,472,941.9361833,TRUE
0_15364,0_15364_01-236,SNP,5,122.86,[ll:lm],0.491304348,0.508695652,0.14,1,-,1.999395268,460,919.7218233,TRUE
0_2313,0_2313_02-183,SNP,5,125.71,[ll:lm],0.5,0.5,0,1,-,2,456,912,TRUE
2_6457,2_6457_01-64,SNP,5,125.91,[ll:lm],0.476890756,0.523109244,1.02,1,-,1.99573681,476,949.9707214,TRUE
0_10453,0_10453_01-401,SNP,5,126.1,[ll:lm],0.516460905,0.483539095,0.53,1,-,1.997834656,486,970.9476427,TRUE
0_6465,0_6465_01-83,SNP,5,126.16,[ll:lm],0.521367521,0.478632479,0.85,1,-,1.996354091,468,934.2937145,TRUE
0_3808,0_3808_01-119,SNP,5,126.79,[ll:lm],0.517525773,0.482474227,0.6,1,-,1.997545793,485,968.8097098,TRUE
CL4606Contig1,CL4606Contig1_03-466,SNP,5,127.07,[ll:lm],0.516528926,0.483471074,0.53,1,-,1.997816743,484,966.9433035,TRUE
CL3037Contig1,CL3037Contig1_06-382,SNP,5,129.53,[ll:lm],0.463963964,0.536036036,2.31,1,-,1.989664917,444,883.4112233,TRUE
0_13022,0_13022_01-307,SNP,5,130.79,[nn:np],0.507216495,0.492783505,0.1,1,-,1.999583464,485,969.7979802,TRUE
0_18249,0_18249_01-111,SNP,6,0,[ll:lm],0.505446623,0.494553377,0.05,1,-,1.999762703,459,917.8910805,TRUE
UMN_2789,UMN_2789_01-132,SNP,6,0.09,[ll:lm],0.541841004,0.458158996,3.35,1,*,1.986092036,478,949.3519932,TRUE
CL2116Contig1,CL2116Contig1_01-241,SNP,6,0.35,[ll:lm],0.460743802,0.539256198,2.98,1,*,1.987747136,484,962.0696139,TRUE
0_10955,0_10955_01-111,SNP,6,1.06,[ll:lm],0.471311475,0.528688525,1.61,1,-,1.993437354,488,972.7974285,TRUE
0_8714,0_8714_02-367,SNP,6,2.75,[ll:lm],0.533057851,0.466942149,2.12,1,-,1.991295478,484,963.7870112,TRUE
UMN_5547,UMN_5547_01-488,SNP,6,2.91,[ll:lm],0.534883721,0.465116279,2.3,1,-,1.990312164,473,941.4176534,TRUE
0_1139,0_1139_01-71,SNP,6,7.92,[ll:lm],0.530201342,0.469798658,1.63,1,-,1.992729557,447,890.7501122,TRUE
0_2189,0_2189_01-330,SNP,6,9.15,[ll:lm],0.511340206,0.488659794,0.25,1,-,1.998971727,485,969.5012875,TRUE
0_2369,0_2369_02-346,SNP,6,14.6,[ll:lm],0.552132701,0.447867299,4.59,1,**,1.978491279,422,834.9233196,TRUE
CL2645Contig1,CL2645Contig1_03-94,SNP,6,15.33,[ll:lm],0.492600423,0.507399577,0.1,1,-,1.999562066,473,945.7928572,TRUE
2_2194,2_2194_01-163,SNP,6,22.66,[ll:lm],0.489082969,0.510917031,0.22,1,-,1.999047002,458,915.5635269,TRUE
0_8674,0_8674_02-273,SNP,6,27.3,[ll:lm],0.501057082,0.498942918,0,1,-,1.999991061,473,945.9957717,TRUE
0_14122,0_14122_02-180,SNP,6,27.41,[ll:lm],0.515991471,0.484008529,0.48,1,-,1.997956273,469,937.0414922,TRUE
0_8984,0_8984_01-96,SNP,6,34.53,[ll:lm],0.486430063,0.513569937,0.35,1,-,1.998527939,479,957.2948826,TRUE
0_8919,0_8919_01-88,SNP,6,36.19,[ll:lm],0.492753623,0.507246377,0.1,1,-,1.999580008,483,965.7971441,TRUE
0_5360,0_5360_01-169,SNP,6,37.72,[ll:lm],0.501182033,0.498817967,0,1,-,1.999988822,423,845.9952719,TRUE
2_3588,2_3588_02-408,SNP,6,42.88,[ll:lm],0.489495798,0.510504202,0.21,1,-,1.999117683,476,951.5800173,TRUE
0_3699,0_3699_01-421,SNP,6,42.97,[ll:lm],0.485355649,0.514644351,0.41,1,-,1.998285814,478,955.1806192,TRUE
UMN_7324,UMN_7324_01-394,SNP,6,43.03,[ll:lm],0.481953291,0.518046709,0.61,1,-,1.99739792,471,940.7744204,TRUE
UMN_1503,UMN_1503_01-237,SNP,6,43.12,[ll:lm],0.51659751,0.48340249,0.53,1,-,1.997798607,482,962.9389285,TRUE
0_8028,0_8028_02-186,SNP,6,43.2,[ll:lm],0.473794549,0.526205451,1.31,1,-,1.994521244,477,951.3866336,TRUE
0_17863,0_17863_01-317,SNP,6,43.23,[ll:lm],0.481404959,0.518595041,0.67,1,-,1.997237616,484,966.6630062,TRUE
2_3157,2_3157_01-87,SNP,6,44.15,[ll:lm],0.487704918,0.512295082,0.3,1,-,1.998791378,488,975.4101927,TRUE
0_13167,0_13167_01-457,SNP,6,44.36,[ll:lm],0.483263598,0.516736402,0.54,1,-,1.997761651,478,954.9300691,TRUE
0_17791,0_17791_01-93,SNP,6,45.71,[ll:lm],0.492631579,0.507368421,0.1,1,-,1.999565745,475,949.793729,TRUE
0_8690,0_8690_01-226,SNP,6,47.28,[ll:lm],0.472160356,0.527839644,1.39,1,-,1.993818797,449,895.2246398,TRUE
0_18179,0_18179_01-52,SNP,6,48.09,[ll:lm],0.48434238,0.51565762,0.47,1,-,1.998040633,479,957.0614632,TRUE
UMN_CL112Contig1,UMN_CL112Contig1_03-397,SNP,6,49,[ll:lm],0.494845361,0.505154639,0.05,1,-,1.99978746,485,969.8969182,TRUE
CL472Contig1,CL472Contig1_02-168,SNP,6,49.23,[ll:lm],0.492753623,0.507246377,0.1,1,-,1.999580008,483,965.7971441,TRUE
0_16218,0_16218_02-123,SNP,6,52.97,[ll:lm],0.482029598,0.517970402,0.61,1,-,1.99741985,473,944.7795891,TRUE
2_1437,2_1437_01-55,SNP,6,57.52,[ll:lm],0.488372093,0.511627907,0.26,1,-,1.998918919,473,945.4886486,TRUE
2_2325,2_2325_02-139,SNP,6,58.1,[ll:lm],0.509174312,0.490825688,0.15,1,-,1.999326883,436,871.7065208,TRUE
0_16878,0_16878_01-145,SNP,6,58.9,[ll:lm],0.470711297,0.529288703,1.64,1,-,1.993160842,478,952.7308826,TRUE
CL740Contig1,CL740Contig1_03-44,SNP,6,59.21,[ll:lm],0.480331263,0.519668737,0.75,1,-,1.996909908,483,964.5074856,TRUE
0_8634,0_8634_01-156,SNP,6,59.32,[ll:lm],0.534883721,0.465116279,2.3,1,-,1.990312164,473,941.4176534,TRUE
0_4415,0_4415_01-154,SNP,6,63.08,[ll:lm],0.509635974,0.490364026,0.17,1,-,1.99925746,467,933.6532337,TRUE
CL2573Contig1,CL2573Contig1_03-94,SNP,6,63.32,[ll:lm],0.483263598,0.516736402,0.54,1,-,1.997761651,478,954.9300691,TRUE
2_8672,2_8672_01-317,SNP,6,64.11,[ll:lm],0.481092437,0.518907563,0.68,1,-,1.997144116,476,950.6405994,TRUE
CL4424Contig1,CL4424Contig1_01-391,SNP,6,65.01,[ll:lm],0.475583864,0.524416136,1.12,1,-,1.995242164,471,939.7590592,TRUE
0_15019,0_15019_01-324,SNP,6,65.31,[ll:lm],0.468619247,0.531380753,1.88,1,-,1.992152896,478,952.2490845,TRUE
UMN_5373,UMN_5373_01-259,SNP,6,66.47,[ll:lm],0.478991597,0.521008403,0.84,1,-,1.996475398,476,950.3222896,TRUE
2_1145,2_1145_01-538,SNP,6,66.58,[ll:lm],0.47628866,0.52371134,1.09,1,-,1.995512271,485,967.8234516,TRUE
CL1004Contig1,CL1004Contig1_08-685,SNP,6,69.24,[ll:lm],0.481092437,0.518907563,0.68,1,-,1.997144116,476,950.6405994,TRUE
0_8771,0_8771_01-371,SNP,6,71.24,[nn:np],0.540372671,0.459627329,3.15,1,*,1.987044845,483,959.74266,TRUE
0_11719,0_11719_01-524,SNP,6,71.89,[nn:np],0.440528634,0.559471366,6.42,1,**,1.972099966,454,895.3333844,TRUE
UMN_3351,UMN_3351_01-545,SNP,6,76.85,[nn:np],0.453798768,0.546201232,4.16,1,**,1.983068137,487,965.7541828,TRUE
0_2495,0_2495_01-302,SNP,6,78.46,[ll:lm],0.49475891,0.50524109,0.05,1,-,1.999780272,477,953.8951897,TRUE
0_14747,0_14747_01-40,SNP,6,82.79,[ll:lm],0.484536082,0.515463918,0.46,1,-,1.998088766,485,969.0730516,TRUE
0_11202,0_11202_01-237,SNP,6,86.76,[ll:lm],0.480331263,0.519668737,0.75,1,-,1.996909908,483,964.5074856,TRUE
0_7572,0_7572_01-448,SNP,6,91.1,[ll:lm],0.491666667,0.508333333,0.13,1,-,1.999444599,480,959.7334074,TRUE
CL4432Contig1,CL4432Contig1_04-204,SNP,6,91.18,[hh:hk:kk],0.56223176,0.43776824,3.61,2,-,1.969490296,469,923.6909487,TRUE
CL1718Contig1,CL1718Contig1_04-741,SNP,6,93.59,[ll:lm],0.536299766,0.463700234,2.25,1,-,1.989513885,427,849.5224289,TRUE
2_8985,2_8985_01-573,SNP,6,94.14,[ll:lm],0.462686567,0.537313433,2.61,1,-,1.98892335,469,932.805051,TRUE
UMN_CL64Contig1,UMN_CL64Contig1_03-391,SNP,6,94.18,[ll:lm],0.490066225,0.509933775,0.18,1,-,1.999210872,453,905.6425252,TRUE
0_2202,0_2202_01-438,SNP,6,94.58,[nn:np],0.460743802,0.539256198,2.98,1,*,1.987747136,484,962.0696139,TRUE
2_4834,2_4834_02-454,SNP,6,97.15,[ll:lm],0.488517745,0.511482255,0.25,1,-,1.998945819,479,957.4950471,TRUE
0_18014,0_18014_01-365,SNP,6,99.14,[ll:lm],0.502242152,0.497757848,0.01,1,-,1.999959783,446,891.9820631,TRUE
UMN_1274,UMN_1274_01-87,SNP,6,99.59,[ll:lm],0.488469602,0.511530398,0.25,1,-,1.998936965,477,953.4929321,TRUE
0_10162,0_10162_01-256,SNP,6,99.68,[hh:hk:kk],0.536796537,0.463203463,1.48,2,-,1.989226468,473,940.9041193,TRUE
0_16610,0_16610_01-261,SNP,6,99.71,[ll:lm],0.487068966,0.512931034,0.31,1,-,1.998663201,464,927.3797252,TRUE
2_4617,2_4617_01-196,SNP,6,99.81,[ll:lm],0.496828753,0.503171247,0.02,1,-,1.999919549,473,945.9619466,TRUE
2_4488,2_4488_01-151,SNP,6,101,[ll:lm],0.507829978,0.492170022,0.11,1,-,1.999509652,447,893.7808144,TRUE
0_12504,0_12504_01-398,SNP,7,0,[ll:lm],0.526666667,0.473333333,1.28,1,-,1.994327247,450,897.4472611,TRUE
CL17Contig4,CL17Contig4_07-119,SNP,7,0.66,[ll:lm],0.535637149,0.464362851,2.35,1,-,1.989891301,463,921.3196725,TRUE
CL4768Contig1,CL4768Contig1_03-166,SNP,7,1.34,[ll:lm],0.490566038,0.509433962,0.17,1,-,1.999288256,477,953.6604982,TRUE
0_11684,0_11684_01-64,SNP,7,1.53,[ll:lm],0.530474041,0.469525959,1.65,1,-,1.992598158,443,882.7209841,TRUE
0_6257,0_6257_01-521,SNP,7,1.72,[ll:lm],0.487288136,0.512711864,0.31,1,-,1.998708103,472,943.3902246,TRUE
CL1848Contig1,CL1848Contig1_01-289,SNP,7,2.7,[ll:lm],0.501030928,0.498969072,0,1,-,1.999991498,485,969.9958763,TRUE
2_2800,2_2800_01-148,SNP,7,3.87,[ll:lm],0.492569002,0.507430998,0.1,1,-,1.99955834,471,941.791978,TRUE
0_15032,0_15032_02-116,SNP,7,6.71,[ll:lm],0.501052632,0.498947368,0,1,-,1.999991136,475,949.9957895,TRUE
0_16537,0_16537_02-292,SNP,7,8.09,[ll:lm],0.511578947,0.488421053,0.25,1,-,1.998927999,475,949.4907994,TRUE
2_6434,2_6434_01-90,SNP,7,9.11,[ll:lm],0.524312896,0.475687104,1.12,1,-,1.99528222,473,943.7684899,TRUE
0_7221,0_7221_01-321,SNP,7,9.7,[ll:lm],0.506198347,0.493801653,0.07,1,-,1.999692691,484,967.8512625,TRUE
2_8528,2_8528_01-224,SNP,7,18.26,[ll:lm],0.501048218,0.498951782,0,1,-,1.99999121,477,953.9958071,TRUE
UMN_4764,UMN_4764_02-149,SNP,7,18.8,[nn:np],0.474468085,0.525531915,1.23,1,-,1.994798533,470,937.5553107,TRUE
0_5890,0_5890_01-172,SNP,7,20.69,[ll:lm],0.526205451,0.473794549,1.31,1,-,1.994521244,477,951.3866336,TRUE
0_6851,0_6851_01-60,SNP,7,26.01,[hh:hk:kk],0.506550218,0.493449782,0.31,2,-,1.999656816,447,893.8465968,TRUE
0_1974,0_1974_01-375,SNP,7,28.62,[ll:lm],0.515789474,0.484210526,0.47,1,-,1.998007527,475,949.0535754,TRUE
CL3896Contig1,CL3896Contig1_04-565,SNP,7,29.19,[ll:lm],0.535791757,0.464208243,2.36,1,-,1.989803848,461,917.299574,TRUE
0_8441,0_8441_02-266,SNP,7,34.85,[nn:np],0.486430063,0.513569937,0.35,1,-,1.998527939,479,957.2948826,TRUE
0_4105,0_4105_01-131,SNP,7,35.19,[ll:lm],0.533898305,0.466101695,2.17,1,-,1.990849299,472,939.6808693,TRUE
2_8658,2_8658_01-172,SNP,7,35.38,[ll:lm],0.537190083,0.462809917,2.68,1,-,1.98899606,484,962.6740932,TRUE
0_11400,0_11400_01-578,SNP,7,37.31,[nn:np],0.50209205,0.49790795,0.01,1,-,1.999964987,478,955.9832639,TRUE
2_6491,2_6491_01-239,SNP,7,37.65,[ll:lm],0.550724638,0.449275362,4.97,1,**,1.97962578,483,956.1592516,TRUE
0_2414,0_2414_01-333,SNP,7,38.48,[ll:lm],0.556701031,0.443298969,6.24,1,**,1.974606506,485,957.6841553,TRUE
0_15987,0_15987_01-142,SNP,7,38.72,[ll:lm],0.55888651,0.44111349,6.48,1,**,1.972638548,467,921.2222021,TRUE
UMN_CL106Contig1,UMN_CL106Contig1_01-139,SNP,7,47.92,[nn:np],0.525164114,0.474835886,1.16,1,-,1.994946938,457,911.6907507,TRUE
2_9010,2_9010_02-298,SNP,7,50.05,[ll:lm],0.555785124,0.444214876,6.02,1,**,1.975410251,484,956.0985614,TRUE
2_7207,2_7207_01-118,SNP,7,50.95,[ll:lm],0.542553191,0.457446809,3.4,1,*,1.985617978,470,933.2404494,TRUE
0_18081,0_18081_01-419,SNP,7,55.31,[ll:lm],0.558091286,0.441908714,6.51,1,**,1.973362779,482,951.1608596,TRUE
0_13870,0_13870_01-186,SNP,7,55.43,[ll:lm],0.546025105,0.453974895,4.05,1,**,1.983195903,478,947.9676417,TRUE
0_1453,0_1453_01-650,SNP,7,55.56,[ll:lm],0.545263158,0.454736842,3.89,1,**,1.983743197,475,942.2780186,TRUE
0_5104,0_5104_02-92,SNP,7,55.72,[ll:lm],0.540880503,0.459119497,3.19,1,*,1.986719057,477,947.6649902,TRUE
CL4728Contig1,CL4728Contig1_02-356,SNP,7,56.52,[ll:lm],0.540084388,0.459915612,3.05,1,*,1.987228021,474,941.9460817,TRUE
CL4505Contig1,CL4505Contig1_03-180,SNP,7,56.69,[ll:lm],0.515222482,0.484777518,0.4,1,-,1.998147925,427,853.2091639,TRUE
2_2483,2_2483_01-170,SNP,7,59.17,[ll:lm],0.547368421,0.452631579,4.26,1,**,1.982209532,475,941.5495278,TRUE
0_15246,0_15246_02-145,SNP,7,61.08,[ll:lm],0.55483871,0.44516129,5.59,1,**,1.976227688,465,918.9458748,TRUE
CL868Contig1,CL868Contig1_01-334,SNP,7,62.26,[ll:lm],0.554393305,0.445606695,5.66,1,**,1.976607782,478,944.81852,TRUE
2_220,2_220_01-445,SNP,7,64.15,[hh:hk:kk],0.570850202,0.429149798,5.44,2,*,1.960632452,481,943.0642093,TRUE
CL372Contig1,CL372Contig1_04-61,SNP,7,64.99,[ll:lm],0.552361396,0.447638604,5.34,1,**,1.978304208,487,963.4341494,TRUE
0_2078,0_2078_01-292,SNP,7,65.8,[nn:np],0.475,0.525,1.2,1,-,1.995012469,480,957.605985,TRUE
2_5858,2_5858_01-255,SNP,7,67.3,[ll:lm],0.535564854,0.464435146,2.42,1,-,1.989932068,478,951.1875283,TRUE
2_10461,2_10461_02-57,SNP,7,70.81,[ll:lm],0.48988764,0.51011236,0.18,1,-,1.999182256,445,889.6361039,TRUE
CL2274Contig1,CL2274Contig1_04-163,SNP,7,71.05,[hh:hk:kk],NA,NA,2.42,2,-,1.982102999,457,905.8210706,TRUE
0_3126,0_3126_02-401,SNP,7,73.18,[ll:lm],0.53125,0.46875,1.88,1,-,1.992217899,480,956.2645914,TRUE
0_1031,0_1031_01-50,SNP,7,75.43,[hh:hk:kk],0.523809524,0.476190476,1.41,2,-,1.995475113,483,963.8144796,TRUE
0_11470,0_11470_02-771,SNP,7,76.56,[ll:lm],0.535123967,0.464876033,2.39,1,-,1.99017892,484,963.2465975,TRUE
0_2222,0_2222_02-74,SNP,7,76.77,[ll:lm],0.53014553,0.46985447,1.75,1,-,1.992756307,481,958.5157837,TRUE
0_7662,0_7662_01-192,SNP,7,77.8,[nn:np],0.490405117,0.509594883,0.17,1,-,1.999263777,469,937.6547114,TRUE
CL4645Contig1,CL4645Contig1_03-238,SNP,7,78.44,[nn:np],0.538095238,0.461904762,2.44,1,-,1.988457029,420,835.1519524,TRUE
CL3075Contig1,CL3075Contig1_03-59,SNP,7,85.83,[ll:lm],0.507142857,0.492857143,0.09,1,-,1.99959192,420,839.8286064,TRUE
CL594Contig1,CL594Contig1_06-236,SNP,7,95.5,[hh:hk:kk],0.536036036,0.463963964,4.52,2,-,1.989664917,485,964.9874849,TRUE
CL3614Contig1,CL3614Contig1_03-425,SNP,7,99.22,[ll:lm],0.515400411,0.484599589,0.46,1,-,1.998104417,487,973.0768511,TRUE
0_16267,0_16267_01-138,SNP,7,99.85,[ll:lm],0.5,0.5,0,1,-,2,470,940,TRUE
0_11406,0_11406_01-178,SNP,7,100.79,[ll:lm],0.523908524,0.476091476,1.1,1,-,1.995437492,481,959.8054336,TRUE
0_5752,0_5752_01-109,SNP,7,103.42,[ll:lm],0.523908524,0.476091476,1.1,1,-,1.995437492,481,959.8054336,TRUE
CL864Contig1,CL864Contig1_02-224,SNP,7,104.05,[nn:np],0.496828753,0.503171247,0.02,1,-,1.999919549,473,945.9619466,TRUE
0_9820,0_9820_01-386,SNP,7,106.15,[hh:hk:kk],0.528888889,0.471111111,2.58,2,-,1.993345671,480,956.805922,TRUE
CL2014Contig1,CL2014Contig1_05-131,SNP,7,107.76,[ll:lm],0.520576132,0.479423868,0.82,1,-,1.996618709,486,970.3566924,TRUE
CL976Contig1,CL976Contig1_02-205,SNP,7,108.29,[ll:lm],0.528301887,0.471698113,1.53,1,-,1.993612491,477,950.9531583,TRUE
CL4745Contig1,CL4745Contig1_02-186,SNP,7,109.84,[ll:lm],0.517598344,0.482401656,0.6,1,-,1.997525452,483,964.8047933,TRUE
0_17675,0_17675_02-387,SNP,7,110.43,[ll:lm],0.520518359,0.479481641,0.78,1,-,1.996637638,463,924.4432264,TRUE
CL1856Contig1,CL1856Contig1_06-78,SNP,7,111.37,[ll:lm],0.498956159,0.501043841,0,1,-,1.999991283,479,957.9958247,TRUE
CL492Contig2,CL492Contig2_04-68,SNP,7,112.22,[hh:hk:kk],0.569565217,0.430434783,4.57,2,-,1.962020622,470,922.1496922,TRUE
CL4470Contig1,CL4470Contig1_01-146,SNP,7,112.72,[ll:lm],0.495744681,0.504255319,0.03,1,-,1.999855149,470,939.9319198,TRUE
0_11375,0_11375_01-43,SNP,8,0,[nn:np],0.502173913,0.497826087,0.01,1,-,1.999962194,460,919.982609,TRUE
CL66Contig4,CL66Contig4_04-149,SNP,8,4.11,[nn:np],0.475890985,0.524109015,1.11,1,-,1.995360829,477,951.7871156,TRUE
CL1591Contig1,CL1591Contig1_04-167,SNP,8,7.37,[nn:np],0.505422993,0.494577007,0.05,1,-,1.999764757,461,921.8915529,TRUE
0_12238,0_12238_01-250,SNP,8,13.06,[ll:lm],0.496881497,0.503118503,0.02,1,-,1.999922203,481,961.9625794,TRUE
2_3439,2_3439_03-95,SNP,8,13.36,[ll:lm],0.48427673,0.51572327,0.47,1,-,1.998024184,477,953.0575358,TRUE
2_1228,2_1228_02-114,SNP,8,13.49,[ll:lm],0.49382716,0.50617284,0.07,1,-,1.999695215,486,971.8518744,TRUE
CL1491Contig1,CL1491Contig1_02-116,SNP,8,14.14,[ll:lm],0.493775934,0.506224066,0.07,1,-,1.999690136,482,963.8506456,TRUE
UMN_2984,UMN_2984_01-218,SNP,8,15.26,[ll:lm],0.488752556,0.511247444,0.25,1,-,1.998988472,489,977.5053628,TRUE
CL435Contig1,CL435Contig1_02-44,SNP,8,18.8,[ll:lm],0.478079332,0.521920668,0.92,1,-,1.996163249,479,956.1621963,TRUE
0_18854,0_18854_01-240,SNP,8,26.87,[ll:lm],0.481092437,0.518907563,0.68,1,-,1.997144116,476,950.6405994,TRUE
0_4530,0_4530_01-72,SNP,8,28.16,[ll:lm],0.487603306,0.512396694,0.3,1,-,1.998771331,484,967.4053242,TRUE
0_10049,0_10049_02-204,SNP,8,33.61,[ll:lm],0.491631799,0.508368201,0.13,1,-,1.999439943,478,955.7322926,TRUE
CL855Contig1,CL855Contig1_03-189,SNP,8,33.79,[hh:hk:kk],0.518072289,0.481927711,1.36,2,-,1.997390548,476,950.7579008,TRUE
0_1641,0_1641_02-166,SNP,8,36.64,[ll:lm],0.503267974,0.496732026,0.02,1,-,1.999914566,459,917.960786,TRUE
2_3233,2_3233_01-109,SNP,8,37.17,[ll:lm],0.493697479,0.506302521,0.08,1,-,1.999682276,476,951.8487635,TRUE
CL4028Contig1,CL4028Contig1_03-105,SNP,8,38.27,[ll:lm],0.5,0.5,0,1,-,2,478,956,TRUE
0_771,0_771_01-179,SNP,8,40.4,[ll:lm],0.5,0.5,0,1,-,2,484,968,TRUE
0_16527,0_16527_01-392,SNP,8,41.48,[ll:lm],0.49475891,0.50524109,0.05,1,-,1.999780272,477,953.8951897,TRUE
2_2151,2_2151_01-228,SNP,8,46.52,[ll:lm],0.49795082,0.50204918,0.01,1,-,1.999966407,488,975.9836068,TRUE
CL2594Contig1,CL2594Contig1_04-151,SNP,8,49.68,[hh:hk:kk],0.504032258,0.495967742,1.14,2,-,1.999869936,473,945.9384795,TRUE
UMN_3847,UMN_3847_01-109,SNP,8,50.6,[ll:lm],0.509278351,0.490721649,0.17,1,-,1.999311535,485,969.6660944,TRUE
UMN_2525,UMN_2525_02-69,SNP,8,51.81,[ll:lm],0.512396694,0.487603306,0.3,1,-,1.998771331,484,967.4053242,TRUE
0_9445,0_9445_01-238,SNP,8,51.98,[ll:lm],0.504255319,0.495744681,0.03,1,-,1.999855149,470,939.9319198,TRUE
CL1376Contig1,CL1376Contig1_04-65,SNP,8,54.34,[ll:lm],0.509278351,0.490721649,0.17,1,-,1.999311535,485,969.6660944,TRUE
2_881,2_881_01-48,SNP,8,54.57,[ll:lm],0.50209205,0.49790795,0.01,1,-,1.999964987,478,955.9832639,TRUE
CL910Contig1,CL910Contig1_03-136,SNP,8,54.95,[ll:lm],0.543589744,0.456410256,2.96,1,*,1.984914131,390,774.1165109,TRUE
2_4554,2_4554_02-347,SNP,8,56.32,[ll:lm],0.501026694,0.498973306,0,1,-,1.999991567,487,973.9958932,TRUE
2_4523,2_4523_03-341,SNP,8,59.91,[ll:lm],0.4958159,0.5041841,0.03,1,-,1.999859956,478,955.9330591,TRUE
0_10488,0_10488_02-86,SNP,8,62.09,[ll:lm],0.529411765,0.470588235,1.59,1,-,1.993103448,459,914.8344828,TRUE
0_444,0_444_01-417,SNP,8,62.28,[ll:lm],0.510288066,0.489711934,0.21,1,-,1.999153604,486,971.5886515,TRUE
0_10207,0_10207_01-280,SNP,8,62.79,[ll:lm],0.496801706,0.503198294,0.02,1,-,1.999918171,469,937.961622,TRUE
UMN_3776,UMN_3776_01-335,SNP,8,62.94,[ll:lm],0.504098361,0.495901639,0.03,1,-,1.999865637,488,975.9344306,TRUE
0_5352,0_5352_01-138,SNP,8,63.22,[ll:lm],0.496815287,0.503184713,0.02,1,-,1.999918864,471,941.961785,TRUE
CL4026Contig1,CL4026Contig1_01-69,SNP,8,63.36,[ll:lm],0.481953291,0.518046709,0.61,1,-,1.99739792,471,940.7744204,TRUE
0_11553,0_11553_01-175,SNP,8,64.13,[ll:lm],0.489626556,0.510373444,0.21,1,-,1.999139504,482,963.5852408,TRUE
0_14634,0_14634_01-93,SNP,8,64.27,[nn:np],0.517671518,0.482328482,0.6,1,-,1.997504856,481,960.799836,TRUE
UMN_1764,UMN_1764_01-54,SNP,8,66.19,[ll:lm],0.50209205,0.49790795,0.01,1,-,1.999964987,478,955.9832639,TRUE
0_8694,0_8694_01-51,SNP,8,66.54,[ll:lm],0.486597938,0.513402062,0.35,1,-,1.99856411,485,969.3035931,TRUE
2_4126,2_4126_01-113,SNP,8,66.88,[ll:lm],0.501075269,0.498924731,0,1,-,1.99999075,465,929.9956989,TRUE
2_7620,2_7620_01-271,SNP,8,76.05,[ll:lm],0.466522678,0.533477322,2.08,1,-,1.991074165,463,921.8673385,TRUE
2_5630,2_5630_01-501,SNP,8,84.18,[ll:lm],0.506465517,0.493534483,0.08,1,-,1.999665633,464,927.8448535,TRUE
0_9909,0_9909_02-301,SNP,8,85.3,[hh:hk:kk],0.547008547,0.452991453,2.1,2,-,1.982476466,473,937.7113686,TRUE
0_18388,0_18388_01-255,SNP,8,86.47,[ll:lm],0.481876333,0.518123667,0.62,1,-,1.997375709,469,936.7692077,TRUE
0_8522,0_8522_01-194,SNP,8,87.58,[hh:hk:kk],0.510917031,0.489082969,0.13,2,-,1.999047002,455,909.5663858,TRUE
UMN_3115,UMN_3115_02-57,SNP,8,101.65,[hh:hk:kk],0.528138528,0.471861472,0.97,2,-,1.993685784,452,901.1459742,TRUE
CL2360Contig1,CL2360Contig1_04-74,SNP,8,102.76,[ll:lm],0.467775468,0.532224532,2,1,-,1.991727,481,958.0206868,TRUE
UMN_5309,UMN_5309_02-72,SNP,8,103.73,[ll:lm],0.480167015,0.519832985,0.75,1,-,1.996858165,479,956.495061,TRUE
UMN_3647,UMN_3647_01-376,SNP,8,103.92,[ll:lm],0.470711297,0.529288703,1.64,1,-,1.993160842,478,952.7308826,TRUE
0_18153,0_18153_01-887,SNP,8,103.93,[ll:lm],0.472803347,0.527196653,1.41,1,-,1.994100192,478,953.1798918,TRUE
2_2527,2_2527_02-153,SNP,8,104.03,[ll:lm],0.47505423,0.52494577,1.15,1,-,1.99503403,461,919.7106876,TRUE
UMN_5272,UMN_5272_01-310,SNP,8,105.19,[ll:lm],0.512820513,0.487179487,0.31,1,-,1.99868594,468,935.3850197,TRUE
0_17579,0_17579_01-104,SNP,8,107.55,[ll:lm],0.505446623,0.494553377,0.05,1,-,1.999762703,459,917.8910805,TRUE
0_7744,0_7744_02-174,SNP,8,108.05,[ll:lm],0.487234043,0.512765957,0.31,1,-,1.998697092,470,939.3876332,TRUE
0_16446,0_16446_01-609,SNP,8,108.98,[ll:lm],0.512448133,0.487551867,0.3,1,-,1.99876112,482,963.4028597,TRUE
2_2960,2_2960_02-63,SNP,8,109.74,[ll:lm],0.479079498,0.520920502,0.84,1,-,1.99650478,478,954.3292847,TRUE
CL689Contig1,CL689Contig1_04-119,SNP,8,109.81,[ll:lm],0.482978723,0.517021277,0.54,1,-,1.997684892,470,938.9118993,TRUE
2_5402,2_5402_02-915,SNP,8,110.32,[hh:hk:kk],0.546666667,0.453333333,2.81,2,-,1.982728234,471,933.8649982,TRUE
2_10454,2_10454_01-30,SNP,8,111.81,[ll:lm],0.489539749,0.510460251,0.21,1,-,1.999125048,478,955.581773,TRUE
CL494Contig2,CL494Contig2_01-286,SNP,8,113.59,[ll:lm],0.507306889,0.492693111,0.1,1,-,1.999572966,479,957.7954508,TRUE
0_15164,0_15164_01-404,SNP,8,115.81,[ll:lm],0.504291845,0.495708155,0.03,1,-,1.999852651,466,931.9313355,TRUE
0_11789,0_11789_01-154,SNP,8,116.05,[ll:lm],0.477272727,0.522727273,1,1,-,1.995876289,484,966.0041237,TRUE
UMN_6338,UMN_6338_01-101,SNP,8,117.42,[hh:hk:kk],0.529644269,0.470355731,2.58,2,-,1.992994364,478,952.6513062,TRUE
0_16328,0_16328_01-183,SNP,8,118.64,[ll:lm],0.475479744,0.524520256,1.13,1,-,1.995201596,469,935.7495487,TRUE
2_8252,2_8252_02-135,SNP,8,119.71,[ll:lm],0.478079332,0.521920668,0.92,1,-,1.996163249,479,956.1621963,TRUE
2_7899,2_7899_01-46,SNP,8,120.72,[ll:lm],0.446808511,0.553191489,5.32,1,**,1.977618621,470,929.480752,TRUE
0_7804,0_7804_01-63,SNP,8,121.5,[nn:np],0.463203463,0.536796537,2.5,1,-,1.989226468,462,919.0226281,TRUE
CL2111Contig1,CL2111Contig1_02-106,SNP,8,122.39,[ll:lm],0.504219409,0.495780591,0.03,1,-,1.999857583,474,947.9324943,TRUE
UMN_6874,UMN_6874_01-447,SNP,8,122.64,[ll:lm],0.506276151,0.493723849,0.08,1,-,1.999684929,478,955.8493961,TRUE
2_9295,2_9295_01-158,SNP,8,123,[ll:lm],0.459340659,0.540659341,3.01,1,*,1.986861426,455,904.0219488,TRUE
CL2060Contig1,CL2060Contig1_03-97,SNP,8,123.08,[ll:lm],0.487288136,0.512711864,0.31,1,-,1.998708103,472,943.3902246,TRUE
0_15093,0_15093_01-242,SNP,9,0,[ll:lm],0.459745763,0.540254237,3.06,1,*,1.987120253,472,937.9207592,TRUE
0_17113,0_17113_01-595,SNP,9,0.85,[ll:lm],0.453932584,0.546067416,3.78,1,*,1.983165253,445,882.5085376,TRUE
0_1745,0_1745_01-248,SNP,9,1.43,[ll:lm],0.459627329,0.540372671,3.15,1,*,1.987044845,483,959.74266,TRUE
UMN_5121,UMN_5121_02-317,SNP,9,1.64,[ll:lm],0.465979381,0.534020619,2.25,1,-,1.990783449,485,965.5299728,TRUE
0_5083,0_5083_01-96,SNP,9,4.83,[ll:lm],0.481557377,0.518442623,0.66,1,-,1.997282654,488,974.6739353,TRUE
UMN_5589,UMN_5589_01-585,SNP,9,8.2,[ll:lm],0.47826087,0.52173913,0.91,1,-,1.996226415,483,964.1773585,TRUE
2_2691,2_2691_01-163,SNP,9,8.8,[ll:lm],0.466244726,0.533755274,2.16,1,-,1.990926008,474,943.6989278,TRUE
2_10236,2_10236_01-244,SNP,9,10.79,[ll:lm],0.487755102,0.512244898,0.29,1,-,1.998801219,490,979.4125972,TRUE
0_2223,0_2223_01-106,SNP,9,11.01,[hh:hk:kk],NA,NA,2.27,2,-,1.982357092,438,868.2724065,TRUE
UMN_CL148Contig1,UMN_CL148Contig1_02-220,SNP,9,12.61,[ll:lm],0.509345794,0.490654206,0.15,1,-,1.999301493,428,855.701039,TRUE
CL1747Contig1,CL1747Contig1_04-76,SNP,9,15.01,[ll:lm],0.479820628,0.520179372,0.73,1,-,1.996747641,446,890.5494479,TRUE
0_8453,0_8453_02-198,SNP,9,15.75,[ll:lm],0.470954357,0.529045643,1.63,1,-,1.993273504,482,960.757829,TRUE
CL747Contig1,CL747Contig1_06-157,SNP,9,22.9,[ll:lm],0.472049689,0.527950311,1.51,1,-,1.99376971,483,962.9907699,TRUE
CL2411Contig1,CL2411Contig1_05-73,SNP,9,23.77,[ll:lm],0.473684211,0.526315789,1.32,1,-,1.994475138,475,947.3756906,TRUE
0_7321,0_7321_01-57,SNP,9,25.83,[hh:hk:kk],0.585774059,0.414225941,7.02,2,**,1.942825074,479,930.6132104,TRUE
0_14724,0_14724_01-327,SNP,9,28.48,[ll:lm],0.491701245,0.508298755,0.13,1,-,1.999449197,482,963.734513,TRUE
0_11214,0_11214_01-88,SNP,9,32.91,[ll:lm],0.503092784,0.496907216,0.02,1,-,1.99992348,485,969.962888,TRUE
CL2651Contig1,CL2651Contig1_03-105,SNP,9,36.12,[ll:lm],0.482328482,0.517671518,0.6,1,-,1.997504856,481,960.799836,TRUE
0_6963,0_6963_01-204,SNP,9,38.23,[ll:lm],0.509433962,0.490566038,0.17,1,-,1.999288256,477,953.6604982,TRUE
0_16837,0_16837_02-422,SNP,9,41.91,[ll:lm],0.513626834,0.486373166,0.35,1,-,1.998515578,477,953.2919305,TRUE
2_4399,2_4399_01-223,SNP,9,44.42,[ll:lm],0.524896266,0.475103734,1.2,1,-,1.995053671,482,961.6158695,TRUE
0_896,0_896_01-142,SNP,9,45.17,[ll:lm],0.50955414,0.49044586,0.17,1,-,1.999270014,471,941.6561765,TRUE
CL1694Contig1,CL1694Contig1_01-900,SNP,9,53.96,[ll:lm],0.512359551,0.487640449,0.27,1,-,1.998778678,445,889.4565119,TRUE
CL529Contig1,CL529Contig1_04-89,SNP,9,55.19,[ll:lm],0.5,0.5,0,1,-,2,462,924,TRUE
2_9699,2_9699_01-170,SNP,9,55.46,[ll:lm],0.53798768,0.46201232,2.81,1,*,1.988521745,487,968.4100898,TRUE
UMN_2178,UMN_2178_02-167,SNP,9,55.51,[ll:lm],0.534161491,0.465838509,2.25,1,-,1.990707319,483,961.5116351,TRUE
0_4022,0_4022_01-329,SNP,9,55.79,[ll:lm],0.498727735,0.501272265,0,1,-,1.999987051,393,785.994911,TRUE
2_5438,2_5438_01-465,SNP,9,55.87,[ll:lm],0.535416667,0.464583333,2.41,1,-,1.990015374,480,955.2073796,TRUE
2_5794,2_5794_01-471,SNP,9,55.98,[ll:lm],0.534161491,0.465838509,2.25,1,-,1.990707319,483,961.5116351,TRUE
0_16697,0_16697_01-77,SNP,9,56.01,[ll:lm],0.521186441,0.478813559,0.85,1,-,1.996415514,472,942.3081224,TRUE
2_6177,2_6177_01-70,SNP,9,56.1,[ll:lm],0.52173913,0.47826087,0.91,1,-,1.996226415,483,964.1773585,TRUE
CL1659Contig1,CL1659Contig1_01-179,SNP,9,56.32,[ll:lm],0.530398323,0.469601677,1.76,1,-,1.992634759,477,950.4867802,TRUE
0_9562,0_9562_01-100,SNP,9,57.36,[ll:lm],0.529166667,0.470833333,1.63,1,-,1.993217524,480,956.7444114,TRUE
UMN_5551,UMN_5551_01-221,SNP,9,58.29,[ll:lm],0.527083333,0.472916667,1.41,1,-,1.994149111,480,957.1915733,TRUE
2_1638,2_1638_01-77,SNP,9,58.35,[ll:lm],0.528421053,0.471578947,1.53,1,-,1.993558762,475,946.9404119,TRUE
0_12348,0_12348_01-62,SNP,9,60.47,[ll:lm],0.479338843,0.520661157,0.83,1,-,1.996590754,484,966.349925,TRUE
CL914Contig1,CL914Contig1_04-61,SNP,9,61.8,[ll:lm],0.522292994,0.477707006,0.94,1,-,1.996032067,471,940.1311037,TRUE
0_9665,0_9665_01-353,SNP,9,62.07,[ll:lm],0.501108647,0.498891353,0,1,-,1.999990167,451,901.9955654,TRUE
CL2431Contig1,CL2431Contig1_01-459,SNP,9,62.43,[ll:lm],0.518828452,0.481171548,0.68,1,-,1.997167931,478,954.6462711,TRUE
0_18710,0_18710_03-180,SNP,9,63.09,[ll:lm],0.526859504,0.473140496,1.4,1,-,1.994245143,484,965.2146493,TRUE
2_9532,2_9532_01-542,SNP,9,65,[hh:hk:kk],0.506024096,0.493975904,0.71,2,-,1.999709724,480,959.8606676,TRUE
UMN_1022,UMN_1022_01-636,SNP,9,66.73,[ll:lm],0.510373444,0.489626556,0.21,1,-,1.999139504,482,963.5852408,TRUE
CL3116Contig1,CL3116Contig1_03-207,SNP,9,67.41,[ll:lm],0.520746888,0.479253112,0.83,1,-,1.996562452,482,962.3431017,TRUE
UMN_4815,UMN_4815_01-322,SNP,9,68.2,[ll:lm],0.524590164,0.475409836,1.18,1,-,1.995174263,488,973.6450402,TRUE
CL598Contig2,CL598Contig2_07-136,SNP,9,68.24,[nn:np],0.484536082,0.515463918,0.46,1,-,1.998088766,485,969.0730516,TRUE
CL2416Contig1,CL2416Contig1_06-360,SNP,9,72.31,[ll:lm],0.504149378,0.495850622,0.03,1,-,1.999862271,482,963.9336145,TRUE
0_7789,0_7789_01-85,SNP,9,75.58,[ll:lm],0.509355509,0.490644491,0.17,1,-,1.999300041,481,961.6633195,TRUE
2_2160,2_2160_02-71,SNP,9,81.39,[ll:lm],0.490526316,0.509473684,0.17,1,-,1.999282252,475,949.6590698,TRUE
0_12053,0_12053_01-407,SNP,9,87.74,[ll:lm],0.50310559,0.49689441,0.02,1,-,1.999922845,483,965.9627344,TRUE
2_9930,2_9930_01-59,SNP,9,88.44,[nn:np],0.520576132,0.479423868,0.82,1,-,1.996618709,486,970.3566924,TRUE
2_10271,2_10271_01-606,SNP,9,91.53,[ll:lm],0.527964206,0.472035794,1.4,1,-,1.993763533,447,891.2122993,TRUE
CL100Contig2,CL100Contig2_05-82,SNP,9,92.38,[nn:np],0.488565489,0.511434511,0.25,1,-,1.998954562,481,961.4971445,TRUE
CL1868Contig1,CL1868Contig1_02-213,SNP,9,92.51,[ll:lm],0.485355649,0.514644351,0.41,1,-,1.998285814,478,955.1806192,TRUE
CL1744Contig1,CL1744Contig1_03-94,SNP,9,98.31,[ll:lm],0.487447699,0.512552301,0.3,1,-,1.998740312,478,955.397869,TRUE
2_2916,2_2916_01-185,SNP,9,101.17,[ll:lm],0.481798715,0.518201285,0.62,1,-,1.997353213,467,932.7639506,TRUE
0_16374,0_16374_01-385,SNP,9,103.58,[ll:lm],0.507186858,0.492813142,0.1,1,-,1.999586878,487,973.7988095,TRUE
0_10004,0_10004_02-276,SNP,9,106.37,[ll:lm],0.49375,0.50625,0.08,1,-,1.999687549,480,959.8500234,TRUE
0_2137,0_2137_01-68,SNP,9,106.95,[ll:lm],0.495833333,0.504166667,0.03,1,-,1.999861121,480,959.933338,TRUE
UMN_5911,UMN_5911_02-182,SNP,9,107.03,[ll:lm],0.467532468,0.532467532,1.95,1,-,1.991602284,462,920.1202553,TRUE
0_7046,0_7046_01-468,SNP,9,107.07,[ll:lm],0.465367965,0.534632035,2.22,1,-,1.99045079,462,919.5882649,TRUE
2_1534,2_1534_02-96,SNP,9,107.26,[ll:lm],0.484599589,0.515400411,0.46,1,-,1.998104417,487,973.0768511,TRUE
2_5791,2_5791_02-210,SNP,9,107.45,[hh:hk:kk],0.502074689,0.497925311,0.01,2,-,1.999965566,483,965.9833683,TRUE
2_6379,2_6379_03-352,SNP,9,107.89,[ll:lm],0.5,0.5,0,1,-,2,482,964,TRUE
0_10934,0_10934_02-438,SNP,9,108.16,[ll:lm],0.49044586,0.50955414,0.17,1,-,1.999270014,471,941.6561765,TRUE
0_14489,0_14489_01-101,SNP,9,108.98,[ll:lm],0.546948357,0.453051643,3.76,1,*,1.98252092,426,844.553912,TRUE
2_4191,2_4191_01-104,SNP,9,109.11,[ll:lm],0.468271335,0.531728665,1.84,1,-,1.991978635,457,910.3342363,TRUE
0_6493,0_6493_02-104,SNP,9,109.19,[ll:lm],0.491701245,0.508298755,0.13,1,-,1.999449197,482,963.734513,TRUE
0_4056,0_4056_01-249,SNP,9,109.44,[ll:lm],0.480603448,0.519396552,0.7,1,-,1.996994713,464,926.6055468,TRUE
0_3665,0_3665_02-227,SNP,9,109.5,[ll:lm],0.514739229,0.485260771,0.38,1,-,1.99826355,441,881.2342255,TRUE
0_17239,0_17239_01-125,SNP,9,109.51,[ll:lm],0.507526882,0.492473118,0.11,1,-,1.999546871,465,929.7892951,TRUE
CL2203Contig1,CL2203Contig1_03-250,SNP,9,109.61,[ll:lm],0.495867769,0.504132231,0.03,1,-,1.999863407,484,967.9338888,TRUE
2_4569,2_4569_01-615,SNP,9,109.83,[ll:lm],0.5,0.5,0,1,-,2,486,972,TRUE
0_14873,0_14873_01-193,SNP,9,112,[hh:hk:kk],0.580838323,0.419161677,7.8,2,**,1.949053044,372,725.0477322,TRUE
0_2099,0_2099_01-229,SNP,10,0,[ll:lm],0.512359551,0.487640449,0.27,1,-,1.998778678,445,889.4565119,TRUE
CL4059Contig1,CL4059Contig1_03-228,SNP,10,0.18,[ll:lm],0.496855346,0.503144654,0.02,1,-,1.999920892,477,953.9622656,TRUE
CL2072Contig1,CL2072Contig1_03-197,SNP,10,0.73,[ll:lm],0.489841986,0.510158014,0.18,1,-,1.999174859,443,885.6344624,TRUE
0_14730,0_14730_01-354,SNP,10,2.01,[ll:lm],0.495867769,0.504132231,0.03,1,-,1.999863407,484,967.9338888,TRUE
2_7981,2_7981_01-227,SNP,10,2.61,[ll:lm],0.50204918,0.49795082,0.01,1,-,1.999966407,488,975.9836068,TRUE
0_10384,0_10384_02-276,SNP,10,2.82,[ll:lm],0.501026694,0.498973306,0,1,-,1.999991567,487,973.9958932,TRUE
CL631Contig1,CL631Contig1_05-64,SNP,10,4.68,[ll:lm],0.501043841,0.498956159,0,1,-,1.999991283,479,957.9958247,TRUE
0_17253,0_17253_02-112,SNP,10,5.23,[ll:lm],0.451187335,0.548812665,3.61,1,*,1.981118544,379,750.843928,TRUE
0_18830,0_18830_01-230,SNP,10,5.36,[ll:lm],0.481798715,0.518201285,0.62,1,-,1.997353213,467,932.7639506,TRUE
0_9732,0_9732_03-57,SNP,10,5.62,[ll:lm],0.495850622,0.504149378,0.03,1,-,1.999862271,482,963.9336145,TRUE
CL3061Contig1,CL3061Contig1_03-101,SNP,10,14.63,[ll:lm],0.515923567,0.484076433,0.48,1,-,1.997973575,471,941.045554,TRUE
2_10399,2_10399_01-426,SNP,10,21.43,[ll:lm],0.495614035,0.504385965,0.04,1,-,1.999846118,456,911.92983,TRUE
2_155,2_155_03-235,SNP,10,26.6,[ll:lm],0.529661017,0.470338983,1.66,1,-,1.992986474,472,940.6896157,TRUE
0_881,0_881_01-543,SNP,10,27.16,[ll:lm],0.498905908,0.501094092,0,1,-,1.999990424,457,913.9956237,TRUE
0_9985,0_9985_03-163,SNP,10,30.43,[ll:lm],0.511434511,0.488565489,0.25,1,-,1.998954562,481,961.4971445,TRUE
CL64Contig1,CL64Contig1_07-134,SNP,10,31.23,[ll:lm],0.55233853,0.44766147,4.92,1,**,1.978322948,449,888.2670036,TRUE
UMN_1209,UMN_1209_02-122,SNP,10,31.63,[ll:lm],0.511340206,0.488659794,0.25,1,-,1.998971727,485,969.5012875,TRUE
0_13898,0_13898_01-48,SNP,10,32.76,[ll:lm],0.508510638,0.491489362,0.14,1,-,1.99942072,470,939.7277385,TRUE
0_6824,0_6824_01-355,SNP,10,34.09,[ll:lm],0.521829522,0.478170478,0.92,1,-,1.996195029,481,960.1698087,TRUE
0_8865,0_8865_02-226,SNP,10,34.09,[ll:lm],0.518442623,0.481557377,0.66,1,-,1.997282654,488,974.6739353,TRUE
2_9629,2_9629_02-403,SNP,10,37.7,[ll:lm],0.528066528,0.471933472,1.52,1,-,1.993717954,481,958.978336,TRUE
0_10874,0_10874_01-99,SNP,10,42.24,[ll:lm],0.445887446,0.554112554,5.41,1,**,1.976845849,462,913.3027822,TRUE
0_15238,0_15238_01-44,SNP,10,42.4,[ll:lm],0.529045643,0.470954357,1.63,1,-,1.993273504,482,960.757829,TRUE
UMN_CL61Contig1,UMN_CL61Contig1_02-209,SNP,10,43.74,[ll:lm],0.529652352,0.470347648,1.72,1,-,1.992990557,489,974.5723823,TRUE
2_10034,2_10034_01-484,SNP,10,43.84,[hh:hk:kk],0.506437768,0.493562232,0.15,2,-,1.999668496,459,917.8478397,TRUE
0_12396,0_12396_01-74,SNP,10,45.48,[ll:lm],0.532494759,0.467505241,2.01,1,-,1.991588253,477,949.9875968,TRUE
2_2903,2_2903_02-191,SNP,10,45.51,[ll:lm],0.539748954,0.460251046,3.02,1,*,1.987439546,478,949.9961031,TRUE
CL642Contig1,CL642Contig1_01-262,SNP,10,46.47,[nn:np],0.481557377,0.518442623,0.66,1,-,1.997282654,488,974.6739353,TRUE
2_4976,2_4976_01-299,SNP,10,48.43,[ll:lm],0.52173913,0.47826087,0.91,1,-,1.996226415,483,964.1773585,TRUE
0_8769,0_8769_02-264,SNP,10,52.03,[ll:lm],0.50210084,0.49789916,0.01,1,-,1.999964692,476,951.9831936,TRUE
0_15003,0_15003_01-489,SNP,10,54.77,[ll:lm],0.504132231,0.495867769,0.03,1,-,1.999863407,484,967.9338888,TRUE
CL996Contig1,CL996Contig1_03-68,SNP,10,55.3,[ll:lm],0.47706422,0.52293578,0.92,1,-,1.995800437,436,870.1689904,TRUE
CL475Contig1,CL475Contig1_06-59,SNP,10,55.94,[ll:lm],0.496881497,0.503118503,0.02,1,-,1.999922203,481,961.9625794,TRUE
0_2069,0_2069_01-292,SNP,10,56.33,[ll:lm],0.486257928,0.513742072,0.36,1,-,1.998490384,473,945.2859516,TRUE
2_9198,2_9198_01-460,SNP,10,56.54,[ll:lm],0.49068323,0.50931677,0.17,1,-,1.999305823,483,965.6647127,TRUE
0_18411,0_18411_02-107,SNP,10,56.74,[ll:lm],0.487447699,0.512552301,0.3,1,-,1.998740312,478,955.397869,TRUE
CL1532Contig1,CL1532Contig1_08-77,SNP,10,57,[ll:lm],0.50310559,0.49689441,0.02,1,-,1.999922845,483,965.9627344,TRUE
CL2421Contig1,CL2421Contig1_02-408,SNP,10,57.43,[ll:lm],0.4958159,0.5041841,0.03,1,-,1.999859956,478,955.9330591,TRUE
0_13315,0_13315_01-150,SNP,10,57.46,[ll:lm],0.50617284,0.49382716,0.07,1,-,1.999695215,486,971.8518744,TRUE
2_4375,2_4375_01-168,SNP,10,58.15,[ll:lm],0.481641469,0.518358531,0.62,1,-,1.997307345,463,924.7533006,TRUE
0_11593,0_11593_01-204,SNP,10,58.57,[ll:lm],0.488565489,0.511434511,0.25,1,-,1.998954562,481,961.4971445,TRUE
2_4921,2_4921_01-205,SNP,10,61.63,[ll:lm],0.5,0.5,0,1,-,2,486,972,TRUE
CL3862Contig1,CL3862Contig1_06-130,SNP,10,62.66,[ll:lm],0.494646681,0.505353319,0.05,1,-,1.999770762,467,933.8929459,TRUE
2_5574,2_5574_02-450,SNP,10,62.83,[ll:lm],0.52,0.48,0.76,1,-,1.996805112,475,948.4824281,TRUE
CL4436Contig1,CL4436Contig1_04-496,SNP,10,64.5,[ll:lm],0.525316456,0.474683544,1.22,1,-,1.994885728,474,945.5758351,TRUE
0_3657,0_3657_02-517,SNP,10,67.09,[hh:hk:kk],0.517857143,0.482142857,0.7,2,-,1.997452229,462,922.8229299,TRUE
0_16706,0_16706_02-327,SNP,10,67.32,[ll:lm],0.504132231,0.495867769,0.03,1,-,1.999863407,484,967.9338888,TRUE
0_18897,0_18897_02-47,SNP,10,67.59,[ll:lm],0.520920502,0.479079498,0.84,1,-,1.99650478,478,954.3292847,TRUE
0_7115,0_7115_02-343,SNP,10,68.63,[nn:np],0.525316456,0.474683544,1.22,1,-,1.994885728,474,945.5758351,TRUE
2_6286,2_6286_02-98,SNP,10,71.62,[ll:lm],0.515151515,0.484848485,0.42,1,-,1.998165138,462,923.1522936,TRUE
CL4404Contig1,CL4404Contig1_01-476,SNP,10,72.06,[ll:lm],0.498969072,0.501030928,0,1,-,1.999991498,485,969.9958763,TRUE
CL4629Contig1,CL4629Contig1_04-198,SNP,10,72.89,[hh:hk:kk],0.530701754,0.469298246,1.1,2,-,1.992487543,467,930.4916826,TRUE
UMN_2192,UMN_2192_02-219,SNP,10,73.73,[ll:lm],0.487288136,0.512711864,0.31,1,-,1.998708103,472,943.3902246,TRUE
UMN_5730,UMN_5730_02-303,SNP,10,73.95,[nn:np],0.529896907,0.470103093,1.73,1,-,1.992874874,485,966.5443139,TRUE
0_14502,0_14502_02-88,SNP,10,73.99,[ll:lm],0.480686695,0.519313305,0.7,1,-,1.997020416,466,930.6115137,TRUE
CL3978Contig1,CL3978Contig1_03-471,SNP,10,74.7,[ll:lm],0.498964803,0.501035197,0,1,-,1.999991427,483,965.9958592,TRUE
0_9993,0_9993_01-626,SNP,10,79.74,[ll:lm],0.51572327,0.48427673,0.47,1,-,1.998024184,477,953.0575358,TRUE
0_15484,0_15484_02-99,SNP,10,80.32,[ll:lm],0.466230937,0.533769063,2.09,1,-,1.990918627,459,913.8316497,TRUE
CL4610Contig1,CL4610Contig1_04-55,SNP,10,90.5,[ll:lm],0.501035197,0.498964803,0,1,-,1.999991427,483,965.9958592,TRUE
UMN_1397,UMN_1397_01-419,SNP,10,92.73,[ll:lm],0.530201342,0.469798658,1.63,1,-,1.992729557,447,890.7501122,TRUE
0_9314,0_9314_01-65,SNP,10,98.38,[ll:lm],0.507186858,0.492813142,0.1,1,-,1.999586878,487,973.7988095,TRUE
2_4944,2_4944_01-262,SNP,10,98.72,[ll:lm],0.507559395,0.492440605,0.11,1,-,1.999542949,463,925.7883853,TRUE
0_2234,0_2234_01-128,SNP,10,103.21,[ll:lm],0.5,0.5,0,1,-,2,470,940,TRUE
2_784,2_784_02-62,SNP,10,106.9,[ll:lm],0.526639344,0.473360656,1.39,1,-,1.994338833,488,973.2373503,TRUE
2_3140,2_3140_01-608,SNP,10,107.74,[ll:lm],0.521649485,0.478350515,0.91,1,-,1.996257415,485,968.1848464,TRUE
0_3548,0_3548_01-411,SNP,10,108.29,[ll:lm],0.49068323,0.50931677,0.17,1,-,1.999305823,483,965.6647127,TRUE
0_352,0_352_02-122,SNP,10,108.75,[ll:lm],0.508368201,0.491631799,0.13,1,-,1.999439943,478,955.7322926,TRUE
0_16622,0_16622_02-503,SNP,10,109.3,[ll:lm],0.544491525,0.455508475,3.74,1,*,1.984288437,472,936.5841424,TRUE
0_17971,0_17971_01-642,SNP,10,111.2,[ll:lm],0.514942529,0.485057471,0.39,1,-,1.998215361,435,869.2236818,TRUE
2_4029,2_4029_01-47,SNP,11,0,[ll:lm],0.455486542,0.544513458,3.83,1,*,1.984273065,483,958.4038905,TRUE
0_17517,0_17517_01-207,SNP,11,1.42,[ll:lm],0.446764092,0.553235908,5.43,1,**,1.977581645,479,947.2616078,TRUE
CL1290Contig1,CL1290Contig1_06-177,SNP,11,1.71,[ll:lm],0.463617464,0.536382536,2.55,1,-,1.989466262,481,956.933272,TRUE
UMN_5553,UMN_5553_01-93,SNP,11,2.55,[ll:lm],0.457446809,0.542553191,3.4,1,*,1.985617978,470,933.2404494,TRUE
CL2083Contig1,CL2083Contig1_01-471,SNP,11,2.65,[ll:lm],0.448559671,0.551440329,5.14,1,**,1.979052854,486,961.819687,TRUE
CL200Contig1,CL200Contig1_01-107,SNP,11,4.05,[ll:lm],0.485125858,0.514874142,0.39,1,-,1.998231644,437,873.2272285,TRUE
0_16009,0_16009_02-442,SNP,11,5.38,[ll:lm],0.443298969,0.556701031,6.24,1,**,1.974606506,485,957.6841553,TRUE
0_7479,0_7479_01-106,SNP,11,10.39,[ll:lm],0.450207469,0.549792531,4.78,1,**,1.9803604,482,954.5337129,TRUE
0_16976,0_16976_02-124,SNP,11,18.63,[ll:lm],0.462719298,0.537280702,2.54,1,-,1.988942666,456,906.9578559,TRUE
2_378,2_378_01-86,SNP,11,18.99,[ll:lm],0.454352442,0.545647558,3.93,1,**,1.983468193,471,934.2135187,TRUE
0_5204,0_5204_01-74,SNP,11,19.22,[ll:lm],0.484444444,0.515555556,0.44,1,-,1.998066069,450,899.1297312,TRUE
0_4750,0_4750_01-584,SNP,11,19.92,[ll:lm],0.457380457,0.542619543,3.49,1,*,1.985573416,481,955.0608131,TRUE
UMN_1129,UMN_1129_02-131,SNP,11,29.02,[ll:lm],0.494252874,0.505747126,0.06,1,-,1.999735799,435,869.8850727,TRUE
2_903,2_903_02-168,SNP,11,29.25,[ll:lm],0.456790123,0.543209877,3.63,1,*,1.985173979,486,964.7945537,TRUE
2_10156,2_10156_01-85,SNP,11,31.37,[ll:lm],0.466101695,0.533898305,2.17,1,-,1.990849299,472,939.6808693,TRUE
CL2125Contig1,CL2125Contig1_04-86,SNP,11,31.53,[ll:lm],0.45,0.55,4.8,1,**,1.98019802,480,950.4950495,TRUE
2_10481,2_10481_01-296,SNP,11,31.54,[ll:lm],0.447916667,0.552083333,5.21,1,**,1.978531559,480,949.6951481,TRUE
UMN_4966,UMN_4966_01-254,SNP,11,31.72,[ll:lm],0.457202505,0.542797495,3.51,1,*,1.98545357,479,951.03226,TRUE
CL795Contig1,CL795Contig1_05-106,SNP,11,34.6,[ll:lm],0.45661157,0.54338843,3.64,1,*,1.985052114,484,960.7652233,TRUE
2_4011,2_4011_03-140,SNP,11,37.91,[ll:lm],0.458158996,0.541841004,3.35,1,*,1.986092036,478,949.3519932,TRUE
2_7808,2_7808_01-634,SNP,11,42.92,[ll:lm],0.447084233,0.552915767,5.19,1,**,1.977847488,463,915.743387,TRUE
0_15479,0_15479_01-176,SNP,11,45,[ll:lm],0.46185567,0.53814433,2.82,1,*,1.988427433,485,964.3873048,TRUE
CL1077Contig1,CL1077Contig1_02-51,SNP,11,45.11,[ll:lm],0.442265795,0.557734205,6.12,1,**,1.97368495,459,905.9213921,TRUE
2_10235,2_10235_03-158,SNP,11,46.59,[ll:lm],0.479338843,0.520661157,0.83,1,-,1.996590754,484,966.349925,TRUE
0_11614,0_11614_01-36,SNP,11,47.53,[ll:lm],0.562962963,0.437037037,6.42,1,**,1.968780382,405,797.3560549,TRUE
UMN_CL153Contig1,UMN_CL153Contig1_08-168,SNP,11,47.69,[ll:lm],0.470833333,0.529166667,1.63,1,-,1.993217524,480,956.7444114,TRUE
0_18747,0_18747_01-468,SNP,11,48.05,[ll:lm],0.469008264,0.530991736,1.86,1,-,1.992345507,484,964.2952253,TRUE
UMN_4763,UMN_4763_01-106,SNP,11,49.77,[ll:lm],0.463617464,0.536382536,2.55,1,-,1.989466262,481,956.933272,TRUE
0_2431,0_2431_01-92,SNP,11,49.95,[ll:lm],0.465408805,0.534591195,2.28,1,-,1.990473191,477,949.4557121,TRUE
CL383Contig1,CL383Contig1_01-159,SNP,11,50.52,[ll:lm],0.465163934,0.534836066,2.37,1,-,1.990338487,488,971.2851818,TRUE
2_3592,2_3592_01-261,SNP,11,50.55,[ll:lm],0.458598726,0.541401274,3.23,1,*,1.986380853,471,935.5853816,TRUE
0_15082,0_15082_01-39,SNP,11,50.94,[ll:lm],0.48024948,0.51975052,0.75,1,-,1.996884197,481,960.501299,TRUE
2_8963,2_8963_01-159,SNP,11,53.06,[ll:lm],0.463087248,0.536912752,2.44,1,-,1.989158678,447,889.1539289,TRUE
2_8244,2_8244_01-388,SNP,11,53.63,[hh:hk:kk],0.552845528,0.447154472,3.12,2,-,1.977905609,480,949.3946921,TRUE
0_2408,0_2408_03-92,SNP,11,54.28,[ll:lm],0.470967742,0.529032258,1.57,1,-,1.993279681,465,926.8750519,TRUE
0_12595,0_12595_01-82,SNP,11,54.5,[ll:lm],0.468041237,0.531958763,1.98,1,-,1.991862346,485,966.0532377,TRUE
2_1932,2_1932_01-304,SNP,11,57.77,[ll:lm],0.497863248,0.502136752,0.01,1,-,1.999963475,468,935.9829063,TRUE
0_1729,0_1729_01-215,SNP,11,59.7,[ll:lm],0.486373166,0.513626834,0.35,1,-,1.998515578,477,953.2919305,TRUE
0_13230,0_13230_02-147,SNP,11,63.24,[ll:lm],0.455128205,0.544871795,3.77,1,*,1.984020871,468,928.5217675,TRUE
0_16785,0_16785_01-469,SNP,11,63.92,[ll:lm],0.471933472,0.528066528,1.52,1,-,1.993717954,481,958.978336,TRUE
UMN_CL189Contig1,UMN_CL189Contig1_04-106,SNP,11,64.11,[ll:lm],0.475103734,0.524896266,1.2,1,-,1.995053671,482,961.6158695,TRUE
0_14055,0_14055_01-272,SNP,11,64.94,[ll:lm],0.477987421,0.522012579,0.92,1,-,1.99613107,477,952.1545203,TRUE
CL4707Contig1,CL4707Contig1_04-159,SNP,11,66.07,[ll:lm],0.479657388,0.520342612,0.77,1,-,1.996694896,467,932.4565164,TRUE
0_13391,0_13391_01-282,SNP,11,67.65,[ll:lm],0.467908903,0.532091097,1.99,1,-,1.991795091,483,962.0370288,TRUE
CL4543Contig1,CL4543Contig1_03-113,SNP,11,76.22,[ll:lm],0.540772532,0.459227468,3.1,1,*,1.986788655,466,925.8435133,TRUE
0_12639,0_12639_01-286,SNP,11,78.14,[ll:lm],0.443983402,0.556016598,6.05,1,**,1.975208298,482,952.0503996,TRUE
0_18213,0_18213_02-292,SNP,11,81.05,[ll:lm],0.456066946,0.543933054,3.69,1,*,1.984677391,478,948.6757931,TRUE
0_10360,0_10360_01-349,SNP,11,81.13,[ll:lm],0.482378855,0.517621145,0.56,1,-,1.997519043,454,906.8736456,TRUE
2_3125,2_3125_03-40,SNP,11,82.35,[ll:lm],0.440347072,0.559652928,6.56,1,**,1.971931745,461,909.0605346,TRUE
2_10212,2_10212_01-242,SNP,12,0,[ll:lm],0.476091476,0.523908524,1.1,1,-,1.995437492,481,959.8054336,TRUE
2_3302,2_3302_01-162,SNP,12,1.96,[ll:lm],0.463002114,0.536997886,2.59,1,-,1.989108884,473,940.8485024,TRUE
0_16141,0_16141_02-354,SNP,12,2.42,[ll:lm],0.497854077,0.502145923,0.01,1,-,1.999963161,466,931.9828329,TRUE
0_17649,0_17649_01-229,SNP,12,2.98,[ll:lm],0.462184874,0.537815126,2.72,1,*,1.988625193,476,946.5855919,TRUE
0_381,0_381_01-212,SNP,12,4.15,[ll:lm],0.477894737,0.522105263,0.93,1,-,1.996098485,475,948.1467801,TRUE
0_2012,0_2012_01-257,SNP,12,4.38,[ll:lm],0.468879668,0.531120332,1.87,1,-,1.992282098,482,960.2799712,TRUE
0_13140,0_13140_02-316,SNP,12,4.92,[ll:lm],0.46185567,0.53814433,2.82,1,*,1.988427433,485,964.3873048,TRUE
2_1767,2_1767_01-112,SNP,12,8.47,[ll:lm],0.474120083,0.525879917,1.29,1,-,1.994656156,483,963.4189232,TRUE
UMN_3165,UMN_3165_01-331,SNP,12,12.5,[ll:lm],0.451345756,0.548654244,4.57,1,**,1.981239756,483,956.938802,TRUE
2_1034,2_1034_01-59,SNP,12,12.72,[ll:lm],0.491416309,0.508583691,0.14,1,-,1.999410736,466,931.7254028,TRUE
0_6696,0_6696_01-301,SNP,12,14.63,[ll:lm],0.454166667,0.545833333,4.03,1,**,1.983334481,480,952.0005509,TRUE
2_2616,2_2616_01-411,SNP,12,15.02,[ll:lm],0.453416149,0.546583851,4.19,1,**,1.982788954,483,957.6870649,TRUE
CL1994Contig1,CL1994Contig1_04-149,SNP,12,15.11,[ll:lm],0.466386555,0.533613445,2.15,1,-,1.991001757,476,947.7168366,TRUE
2_230,2_230_02-157,SNP,12,15.23,[ll:lm],0.452282158,0.547717842,4.39,1,**,1.981948473,482,955.299164,TRUE
0_18239,0_18239_01-437,SNP,12,18.23,[ll:lm],0.452282158,0.547717842,4.39,1,**,1.981948473,482,955.299164,TRUE
CL3072Contig1,CL3072Contig1_04-87,SNP,12,18.7,[ll:lm],0.46799117,0.53200883,1.86,1,-,1.991836933,453,902.3021306,TRUE
2_10285,2_10285_01-653,SNP,12,22.63,[ll:lm],0.493562232,0.506437768,0.08,1,-,1.999668496,466,931.8455192,TRUE
0_9944,0_9944_01-237,SNP,12,30.8,[ll:lm],0.485106383,0.514893617,0.42,1,-,1.998227015,470,939.1666968,TRUE
CL2409Contig1,CL2409Contig1_01-165,SNP,12,43.83,[ll:lm],0.485416667,0.514583333,0.41,1,-,1.998300057,480,959.1840275,TRUE
0_1666,0_1666_01-952,SNP,12,45.75,[ll:lm],0.467948718,0.532051282,1.92,1,-,1.991815354,468,932.1695859,TRUE
0_5613,0_5613_02-160,SNP,12,52.36,[ll:lm],0.484513274,0.515486726,0.43,1,-,1.99808313,452,903.1335746,TRUE
0_3087,0_3087_01-72,SNP,12,54.7,[ll:lm],0.509355509,0.490644491,0.17,1,-,1.999300041,481,961.6633195,TRUE
0_14826,0_14826_01-316,SNP,12,57.19,[ll:lm],0.491701245,0.508298755,0.13,1,-,1.999449197,482,963.734513,TRUE
0_2742,0_2742_01-414,SNP,12,58.2,[ll:lm],0.471615721,0.528384279,1.48,1,-,1.993575366,458,913.0575176,TRUE
CL3587Contig1,CL3587Contig1_01-59,SNP,12,59.27,[ll:lm],0.486257928,0.513742072,0.36,1,-,1.998490384,473,945.2859516,TRUE
2_6183,2_6183_01-545,SNP,12,59.61,[ll:lm],0.470588235,0.529411765,1.65,1,-,1.993103448,476,948.7172414,TRUE
2_7567,2_7567_02-67,SNP,12,60.15,[ll:lm],0.5,0.5,0,1,-,2,480,960,TRUE
0_16099,0_16099_01-377,SNP,12,60.35,[ll:lm],0.539784946,0.460215054,2.94,1,*,1.987416932,465,924.1488736,TRUE
2_4937,2_4937_02-141,SNP,12,61.19,[ll:lm],0.46835443,0.53164557,1.9,1,-,1.992020428,474,944.2176827,TRUE
2_4743,2_4743_01-449,SNP,12,61.61,[ll:lm],0.488706366,0.511293634,0.25,1,-,1.998980151,487,973.5033335,TRUE
2_4655,2_4655_02-206,SNP,12,62.55,[ll:lm],0.481481481,0.518518519,0.67,1,-,1.997260274,486,970.6684932,TRUE
CL1287Contig1,CL1287Contig1_05-223,SNP,12,64.75,[ll:lm],0.488272921,0.511727079,0.26,1,-,1.99890041,469,937.4842922,TRUE
0_13264,0_13264_03-223,SNP,12,65.32,[ll:lm],0.465957447,0.534042553,2.18,1,-,1.990771616,470,935.6626593,TRUE
0_17983,0_17983_01-634,SNP,12,66.05,[ll:lm],0.501066098,0.498933902,0,1,-,1.999990908,469,937.9957356,TRUE
0_15050,0_15050_01-61,SNP,12,66.41,[ll:lm],0.477459016,0.522540984,0.99,1,-,1.995943477,488,974.0204167,TRUE
CL905Contig2,CL905Contig2_01-199,SNP,12,68.49,[ll:lm],0.469728601,0.530271399,1.76,1,-,1.992695912,479,954.5013418,TRUE
CL131Contig1,CL131Contig1_03-175,SNP,12,68.8,[ll:lm],0.468172485,0.531827515,1.97,1,-,1.991928778,487,970.0693151,TRUE
0_12219,0_12219_01-123,SNP,12,69.95,[ll:lm],0.459627329,0.540372671,3.15,1,*,1.987044845,483,959.74266,TRUE
0_9092,0_9092_01-159,SNP,12,70.98,[ll:lm],0.456289979,0.543710021,3.58,1,*,1.984831395,469,930.8859241,TRUE
2_5707,2_5707_02-547,SNP,12,72.3,[ll:lm],0.452674897,0.547325103,4.35,1,**,1.982241767,486,963.3694988,TRUE
2_10309,2_10309_01-389,SNP,12,73.04,[ll:lm],0.444906445,0.555093555,5.84,1,**,1.976008882,481,950.4602725,TRUE
0_4336,0_4336_02-172,SNP,12,79.89,[ll:lm],0.44279661,0.55720339,6.18,1,**,1.97416039,472,931.803704,TRUE
0_16864,0_16864_01-352,SNP,12,81.98,[ll:lm],0.471861472,0.528138528,1.46,1,-,1.993685784,462,921.0828321,TRUE
0_11027,0_11027_01-632,SNP,12,87.9,[ll:lm],0.450939457,0.549060543,4.61,1,**,1.980928124,479,948.8645716,TRUE
2_8840,2_8840_01-808,SNP,12,88.63,[ll:lm],0.445414847,0.554585153,5.46,1,**,1.976444428,458,905.2115479,TRUE
0_139,0_139_02-185,SNP,12,89.78,[ll:lm],0.444676409,0.555323591,5.86,1,**,1.975810549,479,946.413253,TRUE
CL3787Contig1,CL3787Contig1_03-146,SNP,12,89.8,[ll:lm],0.503529412,0.496470588,0.02,1,-,1.999900351,425,849.9576492,TRUE
0_11146,0_11146_01-122,SNP,12,91.58,[ll:lm],0.448559671,0.551440329,5.14,1,**,1.979052854,486,961.819687,TRUE
0_2260,0_2260_01-119,SNP,12,92.52,[ll:lm],0.454356846,0.545643154,4.02,1,**,1.983471357,482,956.0331939,TRUE
1_4591,1_4591_01-100,SNP,12,95.25,[ll:lm],0.474835886,0.525164114,1.16,1,-,1.994946938,457,911.6907507,TRUE
0_9148,0_9148_01-911,SNP,12,97.7,[ll:lm],0.459793814,0.540206186,3.14,1,*,1.987150786,485,963.7681312,TRUE
2_3905,2_3905_01-573,SNP,12,105.95,[ll:lm],0.476091476,0.523908524,1.1,1,-,1.995437492,481,959.8054336,TRUE
2_2824,2_2824_01-185,SNP,12,106.29,[ll:lm],0.465553236,0.534446764,2.27,1,-,1.990552206,479,953.4745066,TRUE
0_3963,0_3963_02-406,SNP,12,107.03,[ll:lm],0.469008264,0.530991736,1.86,1,-,1.992345507,484,964.2952253,TRUE
2_10297,2_10297_03-102,SNP,12,107.69,[ll:lm],0.488839286,0.511160714,0.22,1,-,1.999004004,448,895.5537937,TRUE
0_10443,0_10443_01-404,SNP,12,109.9,[ll:lm],0.472689076,0.527310924,1.42,1,-,1.994050657,476,949.1681129,TRUE
CL595Contig1,CL595Contig1_01-248,SNP,12,110.05,[ll:lm],0.466804979,0.533195021,2.12,1,-,1.991223409,482,959.769683,TRUE
0_8465,0_8465_01-299,SNP,12,110.58,[ll:lm],0.467640919,0.532359081,2.01,1,-,1.991658059,479,954.00421,TRUE
0_14868,0_14868_01-33,SNP,12,111.04,[ll:lm],0.465811966,0.534188034,2.19,1,-,1.99069294,468,931.6442958,TRUE
UMN_CL353Contig1,UMN_CL353Contig1_04-66,SNP,12,111.67,[ll:lm],0.460554371,0.539445629,2.92,1,*,1.987629332,469,932.1981566,TRUE
0_6366,0_6366_01-250,SNP,12,111.88,[hh:hk:kk],0.552419355,0.447580645,7.07,2,**,1.978256674,453,896.1502734,TRUE
2_5911,2_5911_01-203,SNP,12,113,[ll:lm],0.498920086,0.501079914,0,1,-,1.99999067,463,925.9956804,TRUE
0_9323,0_9323_01-588,SNP,12,116.07,[ll:lm],0.467948718,0.532051282,1.92,1,-,1.991815354,468,932.1695859,TRUE
