# Supplementary material for: A Consensus Genetic Map for Pinus taeda and Pinus elliottii and Extent of Linkage Disequilibrium in Two Genotype-Phenotype Discovery Populations of Pinus taeda
Source: G3 (Bethesda). 2015 Jun 11;5(8):1685–94. doi: 10.1534/g3.115.019588 (PMC4528325; doi:10.1534/g3.115.019588)
Supplement: Supporting Information [file supp_g3.115.019588_FileS4.txt]

#File S4: Reconstructed 10-5 linkage map with genotypic information content
#Legend: MergeMarkerID - identifier of marker used in iSNPut maps to allow consensus map merging,  OriginalMarkerID - original identifier for the marker from Neves et al (2014), type - marker type (SNP - single nucleotide polymorphism, PAV - presence/absence variant, LG - linkage group, position_cM - centiMorgan position, classification - [a:b] haploid segregation of megagametophyte, freq_a - frequency of major allele, freq_b - frequency of minor allele, X2 - chi-square statistic for deviation from 1:1 segregation, df - degrees of freedom, signif. - * chi-square P-value < 0.05, - P > 0.05, Ge - effective number of genotypic classes, Nindividuals - number of individuals genotyped at marker, GIC- genotype information content, select - marker selected for inclusion in consensus map (TRUE or FALSE) ,,,,,,,,,,,,,
#
MergeMarkerID,OriginalMarkerID,type,LG,position_cM,classification,freq_a,freq_b,X2,Df,Signif.,Ge,N_individuals,GIC
0_5119,0_5119_PAV,PAV,1,0,[a:b],0.458,0.542,0.5,1,-,1.986,72,143
0_15011,0_15011_309,SNP,1,1.108,[a:b],0.452,0.548,0.6,1,-,1.981,62,123
0_16055,0_16055_289,SNP,1,2.198,[a:b],0.62,0.38,2.9,1,*,1.891,50,95
0_2760,0_2760_146,SNP,1,2.926,[a:b],0.623,0.377,3.2,1,*,1.887,53,100
0_14269,0_14269_183,SNP,1,3.938,[a:b],0.556,0.444,0.8,1,-,1.976,63,124
0_18006,0_18006_75,SNP,1,6.741,[a:b],0.424,0.576,1.4,1,-,1.955,59,115
0_1033,0_1033_555,SNP,1,8.084,[a:b],0.417,0.583,1.7,1,-,1.946,60,117
2_9833,2_9833_650,SNP,1,9.19,[a:b],0.471,0.529,0.2,1,-,1.993,70,140
0_9080,0_9080_131,SNP,1,9.693,[a:b],0.448,0.552,0.6,1,-,1.979,58,115
0_17590,0_17590_666,SNP,1,10.295,[a:b],0.574,0.426,1.3,1,-,1.957,61,119
0_10229,0_10229_319,SNP,1,11.352,[a:b],0.468,0.532,0.3,1,-,1.992,62,123
UMN_1030,UMN_1030_398,SNP,1,12.312,[a:b],0.471,0.529,0.2,1,-,1.993,70,140
0_9409,0_9409_331,SNP,1,12.992,[a:b],0.544,0.456,0.4,1,-,1.985,57,113
2_6220,2_6220_491,SNP,1,14.206,[a:b],0.554,0.446,0.6,1,-,1.977,56,111
2_1961,2_1961_265,SNP,1,14.75,[a:b],0.556,0.444,0.7,1,-,1.976,54,107
0_13607,0_13607_255,SNP,1,15.865,[a:b],0.577,0.423,1.2,1,-,1.954,52,102
UMN_3925,UMN_3925_250,SNP,1,16.36,[a:b],0.538,0.462,0.4,1,-,1.988,65,129
UMN_1440,UMN_1440_271,SNP,1,16.643,[a:b],0.535,0.465,0.3,1,-,1.99,71,141
0_17343,0_17343_135,SNP,1,16.934,[a:b],0.463,0.537,0.4,1,-,1.989,67,133
2_6409,2_6409_194,SNP,1,17.474,[a:b],0.566,0.434,0.9,1,-,1.966,53,104
0_18199,0_18199_298,SNP,1,18.971,[a:b],0.516,0.484,0.1,1,-,1.998,64,128
UMN_519,UMN_519_289,SNP,1,19.408,[a:b],0.519,0.481,0.1,1,-,1.997,52,104
UMN_1835,UMN_1835_154,SNP,1,20.923,[a:b],0.5,0.5,0,1,-,2,58,116
0_5239,0_5239_242,SNP,1,21.067,[a:b],0.484,0.516,0.1,1,-,1.998,64,128
0_14531,0_14531_221,SNP,1,21.332,[a:b],0.569,0.431,1.3,1,-,1.962,65,128
0_1881,0_1881_146,SNP,1,21.338,[a:b],0.475,0.525,0.1,1,-,1.995,59,118
2_5809,2_5809_235,SNP,1,21.994,[a:b],0.569,0.431,1.3,1,-,1.962,65,128
UMN_5610,UMN_5610_606,SNP,1,23.936,[a:b],0.536,0.464,0.4,1,-,1.99,69,137
0_13102,0_13102_452,SNP,1,24.301,[a:b],0.565,0.435,1.2,1,-,1.967,69,136
2_6355,2_6355_240,SNP,1,24.481,[a:b],0.569,0.431,1,1,-,1.963,51,100
0_18328,0_18328_260,SNP,1,25.462,[a:b],0.583,0.417,1.7,1,-,1.946,60,117
2_8073,2_8073_153,SNP,1,27.214,[a:b],0.592,0.408,2.4,1,-,1.935,71,137
0_16934,0_16934_313,SNP,1,27.446,[a:b],0.596,0.404,1.9,1,-,1.929,52,100
2_9497,2_9497_587,SNP,1,28.001,[a:b],0.609,0.391,3.1,1,*,1.909,64,122
0_7891,0_7891_287,SNP,1,28.235,[a:b],0.491,0.509,0,1,-,1.999,55,110
0_3028,0_3028_471,SNP,1,28.959,[a:b],0.492,0.508,0,1,-,2,65,130
0_648,0_648_314,SNP,1,29.535,[a:b],0.515,0.485,0.1,1,-,1.998,66,132
0_7052,0_7052_246,SNP,1,30.455,[a:b],0.478,0.522,0.1,1,-,1.996,69,138
0_11790,0_11790_234,SNP,1,31.092,[a:b],0.55,0.45,0.6,1,-,1.98,60,119
0_2723,0_2723_422,SNP,1,31.631,[a:b],0.518,0.482,0.1,1,-,1.997,56,112
0_9322,0_9322_255,SNP,1,32.754,[a:b],0.548,0.452,0.6,1,-,1.981,62,123
0_3415,0_3415_563,SNP,1,34.708,[a:b],0.609,0.391,3.3,1,*,1.91,69,132
0_13402,0_13402_441,SNP,1,35.116,[a:b],0.596,0.404,2.1,1,-,1.928,57,110
0_12488,0_12488_488,SNP,1,36.599,[a:b],0.548,0.452,0.6,1,-,1.981,62,123
0_2204,0_2204_318,SNP,1,36.716,[a:b],0.509,0.491,0,1,-,1.999,53,106
0_12413,0_12413_670,SNP,1,37.185,[a:b],0.567,0.433,1.2,1,-,1.965,67,132
UMN_4694,UMN_4694_364,SNP,1,39.622,[a:b],0.608,0.392,2.4,1,-,1.911,51,97
0_4537,0_4537_345,SNP,1,40.432,[a:b],0.618,0.382,3.1,1,*,1.894,55,104
0_3805,0_3805_286,SNP,1,40.869,[a:b],0.56,0.44,0.7,1,-,1.972,50,99
0_12956,0_12956_423,SNP,1,42.333,[a:b],0.611,0.389,3.6,1,*,1.906,72,137
0_15329,0_15329_141,SNP,1,44.396,[a:b],0.545,0.455,0.6,1,-,1.984,66,131
0_1573,0_1573_300,SNP,1,46.262,[a:b],0.569,0.431,1.1,1,-,1.963,58,114
0_9308,0_9308_290,SNP,1,47.282,[a:b],0.456,0.544,0.4,1,-,1.985,57,113
0_6292,0_6292_253,SNP,1,48.723,[a:b],0.549,0.451,0.5,1,-,1.981,51,101
0_10503,0_10503_377,SNP,1,52.59,[a:b],0.6,0.4,2.4,1,-,1.923,60,115
0_10124,0_10124_414,SNP,1,53.99,[a:b],0.525,0.475,0.1,1,-,1.995,59,118
0_17561,0_17561_575,SNP,1,55.396,[a:b],0.587,0.413,1.9,1,-,1.941,63,122
0_18610,0_18610_233,SNP,1,57.518,[a:b],0.588,0.412,1.6,1,-,1.94,51,99
2_1833,2_1833_342,SNP,1,58.355,[a:b],0.478,0.522,0.1,1,-,1.996,67,134
UMN_4721,UMN_4721_259,SNP,1,59.95,[a:b],0.577,0.423,1.2,1,-,1.954,52,102
2_6111,2_6111_833,SNP,1,63.619,[a:b],0.4,0.6,2.4,1,-,1.923,60,115
0_12785,0_12785_73,SNP,1,66.549,[a:b],0.517,0.483,0.1,1,-,1.998,58,116
2_7083,2_7083_269,SNP,1,68.149,[a:b],0.424,0.576,1.5,1,-,1.955,66,129
0_757,0_757_91,SNP,1,69.596,[a:b],0.6,0.4,2.4,1,-,1.923,60,115
0_12133,0_12133_310,SNP,1,71.414,[a:b],0.431,0.569,1.3,1,-,1.962,65,128
0_545,0_545_141,SNP,1,72.241,[a:b],0.373,0.627,3.8,1,*,1.879,59,111
2_3541,2_3541_390,SNP,1,73.579,[a:b],0.561,0.439,0.9,1,-,1.97,57,112
0_18762,0_18762_290,SNP,1,74.693,[a:b],0.414,0.586,1.7,1,-,1.942,58,113
0_4265,0_4265_107,SNP,1,74.983,[a:b],0.418,0.582,1.5,1,-,1.948,55,107
UMN_5684,UMN_5684_530,SNP,1,76.57,[a:b],0.484,0.516,0.1,1,-,1.998,62,124
2_3136,2_3136_190,SNP,1,78.824,[a:b],0.565,0.435,1,1,-,1.967,62,122
0_1691,0_1691_434,SNP,1,78.89,[a:b],0.433,0.567,1.2,1,-,1.965,67,132
0_15985,0_15985_737,SNP,1,80.595,[a:b],0.625,0.375,3.5,1,*,1.882,56,105
2_2142,2_2142_294,SNP,1,81.576,[a:b],0.46,0.54,0.4,1,-,1.987,63,125
0_14523,0_14523_733,SNP,1,83.278,[a:b],0.5,0.5,0,1,-,2,68,136
0_12663,0_12663_398,SNP,1,83.93,[a:b],0.457,0.543,0.5,1,-,1.985,70,139
0_2654,0_2654_479,SNP,1,87.411,[a:b],0.441,0.559,0.8,1,-,1.972,59,116
0_17868,0_17868_178,SNP,1,87.567,[a:b],0.422,0.578,1.6,1,-,1.952,64,125
0_7045,0_7045_269,SNP,1,88.499,[a:b],0.56,0.44,0.7,1,-,1.972,50,99
2_7488,2_7488_353,SNP,1,89.994,[a:b],0.456,0.544,0.4,1,-,1.985,57,113
0_13249,0_13249_149,SNP,1,93.055,[a:b],0.543,0.457,0.5,1,-,1.985,70,139
2_10439,2_10439_334,SNP,1,94.314,[a:b],0.537,0.463,0.3,1,-,1.989,54,107
UMN_6317,UMN_6317_351,SNP,1,95.255,[a:b],0.531,0.469,0.2,1,-,1.993,49,98
2_8309,2_8309_512,SNP,1,96.422,[a:b],0.475,0.525,0.1,1,-,1.995,59,118
UMN_5803,UMN_5803_524,SNP,1,98.825,[a:b],0.534,0.466,0.3,1,-,1.991,58,115
0_13957,0_13957_338,SNP,1,98.984,[a:b],0.549,0.451,0.5,1,-,1.981,51,101
2_5973,2_5973_264,SNP,1,99.37,[a:b],0.528,0.472,0.2,1,-,1.994,72,144
0_9546,0_9546_245,SNP,1,99.828,[a:b],0.52,0.48,0.1,1,-,1.997,50,100
0_14443,0_14443_549,SNP,1,100.811,[a:b],0.484,0.516,0.1,1,-,1.998,64,128
0_17149,0_17149_166,SNP,1,101.206,[a:b],0.597,0.403,2.7,1,*,1.927,72,139
0_17861,0_17861_705,SNP,1,101.781,[a:b],0.507,0.493,0,1,-,2,69,138
UMN_3595,UMN_3595_301,SNP,1,102.918,[a:b],0.522,0.478,0.1,1,-,1.996,69,138
0_4922,0_4922_130,SNP,1,104.03,[a:b],0.528,0.472,0.2,1,-,1.994,53,106
0_18572,0_18572_595,SNP,1,104.702,[a:b],0.571,0.429,1.1,1,-,1.96,56,110
0_3518,0_3518_755,SNP,1,105.775,[a:b],0.54,0.46,0.4,1,-,1.987,63,125
0_17655,0_17655_387,SNP,1,106.535,[a:b],0.444,0.556,0.7,1,-,1.976,54,107
0_9862,0_9862_701,SNP,1,108.13,[a:b],0.547,0.453,0.5,1,-,1.982,53,105
UMN_2022,UMN_2022_PAV,PAV,1,110.503,[a:b],0.444,0.556,0.9,1,-,1.976,72,142
0_15547,0_15547_141,SNP,1,112.844,[a:b],0.627,0.373,3.3,1,*,1.878,51,96
0_3069,0_3069_320,SNP,1,115.077,[a:b],0.516,0.484,0.1,1,-,1.998,64,128
2_1182,2_1182_352,SNP,1,120.617,[a:b],0.4,0.6,2.6,1,-,1.923,65,125
2_6324,2_6324_420,SNP,1,123.09,[a:b],0.433,0.567,1.2,1,-,1.965,67,132
0_13044,0_13044_383,SNP,2,0,[a:b],0.532,0.468,0.3,1,-,1.992,62,123
UMN_6070,UMN_6070_263,SNP,2,2.522,[a:b],0.518,0.482,0.1,1,-,1.997,56,112
0_18451,0_18451_178,SNP,2,5.313,[a:b],0.579,0.421,1.4,1,-,1.951,57,111
0_14991,0_14991_457,SNP,2,7.057,[a:b],0.455,0.545,0.6,1,-,1.984,66,131
0_4924,0_4924_260,SNP,2,9.086,[a:b],0.566,0.434,0.9,1,-,1.966,53,104
0_10614,0_10614_457,SNP,2,10.691,[a:b],0.472,0.528,0.2,1,-,1.994,53,106
0_8229,0_8229_134,SNP,2,11.275,[a:b],0.545,0.455,0.6,1,-,1.984,66,131
2_4251,2_4251_123,SNP,2,12.151,[a:b],0.6,0.4,2.4,1,-,1.923,60,115
0_5461,0_5461_405,SNP,2,12.774,[a:b],0.47,0.53,0.2,1,-,1.993,66,132
0_6226,0_6226_311,SNP,2,14.661,[a:b],0.614,0.386,3,1,*,1.901,57,108
0_12244,0_12244_603,SNP,2,16.049,[a:b],0.559,0.441,0.8,1,-,1.972,59,116
0_18496,0_18496_676,SNP,2,18.985,[a:b],0.5,0.5,0,1,-,2,56,112
2_8878,2_8878_405,SNP,2,20.857,[a:b],0.508,0.492,0,1,-,2,65,130
2_10380,2_10380_395,SNP,2,21.919,[a:b],0.485,0.515,0.1,1,-,1.998,68,136
0_15941,0_15941_636,SNP,2,24.002,[a:b],0.524,0.476,0.1,1,-,1.995,63,126
0_9242,0_9242_PAV,PAV,2,28.226,[a:b],0.403,0.597,2.7,1,*,1.927,72,139
0_1803,0_1803_265,SNP,2,31.867,[a:b],0.439,0.561,1,1,-,1.971,66,130
UMN_706,UMN_706_364,SNP,2,33.558,[a:b],0.492,0.508,0,1,-,1.999,61,122
UMN_874,UMN_874_556,SNP,2,35.987,[a:b],0.492,0.508,0,1,-,1.999,59,118
0_13929,0_13929_200,SNP,2,36.022,[a:b],0.53,0.47,0.2,1,-,1.993,66,132
0_17220,0_17220_301,SNP,2,36.653,[a:b],0.529,0.471,0.2,1,-,1.993,68,136
0_7262,0_7262_368,SNP,2,37.316,[a:b],0.484,0.516,0.1,1,-,1.998,64,128
2_5730,2_5730_436,SNP,2,38.068,[a:b],0.542,0.458,0.4,1,-,1.986,59,117
UMN_4818,UMN_4818_48,SNP,2,39.108,[a:b],0.509,0.491,0,1,-,1.999,57,114
0_16524,0_16524_186,SNP,2,40.466,[a:b],0.537,0.463,0.3,1,-,1.989,54,107
0_13543,0_13543_583,SNP,2,47.201,[a:b],0.53,0.47,0.2,1,-,1.993,66,132
0_8053,0_8053_243,SNP,2,50.601,[a:b],0.483,0.517,0.1,1,-,1.998,60,120
0_14482,0_14482_502,SNP,2,50.911,[a:b],0.5,0.5,0,1,-,2,58,116
2_4579,2_4579_731,SNP,2,52.834,[a:b],0.589,0.411,1.8,1,-,1.938,56,109
UMN_1271,UMN_1271_263,SNP,2,54.054,[a:b],0.521,0.479,0.1,1,-,1.996,71,142
0_8476,0_8476_705,SNP,2,55.833,[a:b],0.389,0.611,2.7,1,-,1.906,54,103
UMN_4224,UMN_4224_167,SNP,2,56.535,[a:b],0.623,0.377,3.2,1,*,1.887,53,100
UMN_601,UMN_601_350,SNP,2,56.875,[a:b],0.448,0.552,0.6,1,-,1.979,58,115
2_10549,2_10549_744,SNP,2,58.062,[a:b],0.556,0.444,0.7,1,-,1.976,54,107
2_1909,2_1909_773,SNP,2,58.933,[a:b],0.5,0.5,0,1,-,2,52,104
2_2268,2_2268_190,SNP,2,60.878,[a:b],0.527,0.473,0.2,1,-,1.994,55,110
0_14988,0_14988_559,SNP,2,61.404,[a:b],0.407,0.593,2,1,-,1.933,59,114
UMN_3316,UMN_3316_268,SNP,2,62.17,[a:b],0.429,0.571,1.4,1,-,1.96,70,137
2_5827,2_5827_164,SNP,2,63.056,[a:b],0.452,0.548,0.6,1,-,1.981,62,123
2_3332,2_3332_206,SNP,2,64.875,[a:b],0.475,0.525,0.1,1,-,1.995,61,122
0_266,0_266_PAV,PAV,2,67.294,[a:b],0.5,0.5,0,1,-,2,72,144
UMN_3266,UMN_3266_220,SNP,2,77.676,[a:b],0.403,0.597,2.3,1,-,1.928,62,120
0_2048,0_2048_205,SNP,2,78.175,[a:b],0.507,0.493,0,1,-,2,67,134
UMN_4649,UMN_4649_99,SNP,2,80.107,[a:b],0.551,0.449,0.7,1,-,1.98,69,137
0_10900,0_10900_564,SNP,2,81.913,[a:b],0.544,0.456,0.4,1,-,1.985,57,113
2_7326,2_7326_371,SNP,2,84.653,[a:b],0.554,0.446,0.8,1,-,1.977,65,129
2_5301,2_5301_321,SNP,2,85.32,[a:b],0.529,0.471,0.2,1,-,1.993,68,136
2_7844,2_7844_489,SNP,2,86.422,[a:b],0.557,0.443,0.8,1,-,1.974,61,120
UMN_4605,UMN_4605_296,SNP,2,86.756,[a:b],0.576,0.424,1.4,1,-,1.955,59,115
0_14306,0_14306_357,SNP,2,86.791,[a:b],0.532,0.468,0.3,1,-,1.992,62,123
2_9683,2_9683_322,SNP,2,86.816,[a:b],0.525,0.475,0.1,1,-,1.995,61,122
0_6429,0_6429_262,SNP,2,86.88,[a:b],0.5,0.5,0,1,-,2,62,124
0_15938,0_15938_327,SNP,2,86.923,[a:b],0.53,0.47,0.2,1,-,1.993,66,132
0_11153,0_11153_180,SNP,2,87.316,[a:b],0.538,0.462,0.4,1,-,1.988,65,129
UMN_4149,UMN_4149_148,SNP,2,88.128,[a:b],0.47,0.53,0.2,1,-,1.993,66,132
2_4230,2_4230_392,SNP,2,91.489,[a:b],0.412,0.588,1.6,1,-,1.94,51,99
2_5931,2_5931_435,SNP,2,94.623,[a:b],0.507,0.493,0,1,-,2,69,138
0_14848,0_14848_344,SNP,2,96.046,[a:b],0.536,0.464,0.4,1,-,1.99,69,137
0_8280,0_8280_229,SNP,2,96.128,[a:b],0.548,0.452,0.6,1,-,1.981,62,123
0_4803,0_4803_482,SNP,2,96.532,[a:b],0.547,0.453,0.6,1,-,1.983,64,127
0_16880,0_16880_444,SNP,2,98.066,[a:b],0.536,0.464,0.3,1,-,1.99,56,111
0_3729,0_3729_721,SNP,2,99.131,[a:b],0.56,0.44,0.7,1,-,1.972,50,99
0_4170,0_4170_450,SNP,2,101.974,[a:b],0.515,0.485,0.1,1,-,1.998,68,136
0_7881,0_7881_438,SNP,2,103.15,[a:b],0.525,0.475,0.1,1,-,1.995,61,122
0_5619,0_5619_717,SNP,2,104.578,[a:b],0.492,0.508,0,1,-,1.999,61,122
UMN_3241,UMN_3241_572,SNP,2,105.314,[a:b],0.554,0.446,0.8,1,-,1.977,65,129
0_3806,0_3806_181,SNP,2,106.04,[a:b],0.551,0.449,0.7,1,-,1.98,69,137
0_4245,0_4245_189,SNP,2,107.266,[a:b],0.613,0.387,3.2,1,*,1.903,62,118
0_14,0_14_423,SNP,2,108.296,[a:b],0.617,0.383,3.3,1,*,1.897,60,114
0_8499,0_8499_180,SNP,2,109.3,[a:b],0.429,0.571,1.4,1,-,1.96,70,137
UMN_3523,UMN_3523_395,SNP,2,109.65,[a:b],0.593,0.407,1.9,1,-,1.934,54,104
0_10413,0_10413_174,SNP,2,109.873,[a:b],0.594,0.406,2.5,1,-,1.931,69,133
0_2077,0_2077_419,SNP,2,110.761,[a:b],0.458,0.542,0.4,1,-,1.986,59,117
0_538,0_538_463,SNP,2,111.431,[a:b],0.621,0.379,3.4,1,*,1.89,58,110
2_6229,2_6229_294,SNP,2,113.6,[a:b],0.47,0.53,0.2,1,-,1.993,66,132
0_13732,0_13732_408,SNP,2,115.413,[a:b],0.609,0.391,3.3,1,*,1.91,69,132
0_14388,0_14388_406,SNP,2,121.161,[a:b],0.509,0.491,0,1,-,1.999,57,114
2_4137,2_4137_485,SNP,2,122.221,[a:b],0.591,0.409,2.2,1,-,1.936,66,128
0_4685,0_4685_365,SNP,2,123.176,[a:b],0.491,0.509,0,1,-,1.999,57,114
UMN_4378,UMN_4378_110,SNP,2,124.227,[a:b],0.507,0.493,0,1,-,2,67,134
2_2572,2_2572_356,SNP,2,126.474,[a:b],0.6,0.4,2.8,1,*,1.923,70,135
2_4244,2_4244_124,SNP,2,127.955,[a:b],0.51,0.49,0,1,-,1.999,51,102
2_10497,2_10497_273,SNP,2,129.994,[a:b],0.559,0.441,0.9,1,-,1.973,68,134
0_17533,0_17533_135,SNP,2,130.724,[a:b],0.556,0.444,0.8,1,-,1.976,63,124
0_18231,0_18231_194,SNP,2,132.288,[a:b],0.474,0.526,0.2,1,-,1.994,57,114
UMN_4239,UMN_4239_108,SNP,2,132.507,[a:b],0.472,0.528,0.2,1,-,1.994,53,106
2_3871,2_3871_693,SNP,2,132.917,[a:b],0.537,0.463,0.4,1,-,1.989,67,133
0_12087,0_12087_467,SNP,2,133.196,[a:b],0.563,0.437,1.1,1,-,1.968,71,140
0_2252,0_2252_224,SNP,2,133.642,[a:b],0.603,0.397,2.7,1,-,1.918,63,121
2_6180,2_6180_141,SNP,2,133.954,[a:b],0.567,0.433,1.1,1,-,1.965,60,118
2_2172,2_2172_282,SNP,2,136.468,[a:b],0.508,0.492,0,1,-,1.999,63,126
UMN_4514,UMN_4514_102,SNP,2,137.075,[a:b],0.615,0.385,2.8,1,*,1.899,52,99
0_12036,0_12036_135,SNP,2,138.701,[a:b],0.537,0.463,0.4,1,-,1.989,67,133
0_2217,0_2217_289,SNP,2,140.108,[a:b],0.589,0.411,1.8,1,-,1.938,56,109
0_5994,0_5994_239,SNP,2,142.011,[a:b],0.535,0.465,0.3,1,-,1.99,71,141
2_8466,2_8466_238,SNP,2,144.993,[a:b],0.478,0.522,0.1,1,-,1.996,67,134
0_6029,0_6029_102,SNP,2,146.925,[a:b],0.404,0.596,1.9,1,-,1.929,52,100
2_9772,2_9772_172,SNP,2,148.871,[a:b],0.545,0.455,0.5,1,-,1.984,55,109
2_6310,2_6310_133,SNP,2,156.17,[a:b],0.574,0.426,1.5,1,-,1.958,68,133
0_11446,0_11446_168,SNP,2,161.924,[a:b],0.554,0.446,0.6,1,-,1.977,56,111
0_15371,0_15371_383,SNP,2,163.771,[a:b],0.477,0.523,0.1,1,-,1.996,65,130
0_8572,0_8572_475,SNP,2,166.64,[a:b],0.525,0.475,0.1,1,-,1.995,61,122
2_9408,2_9408_165,SNP,2,168.748,[a:b],0.529,0.471,0.2,1,-,1.993,51,102
2_10320,2_10320_650,SNP,2,169.558,[a:b],0.492,0.508,0,1,-,1.999,59,118
0_6449,0_6449_356,SNP,2,170.472,[a:b],0.532,0.468,0.3,1,-,1.992,62,123
0_4650,0_4650_277,SNP,2,170.656,[a:b],0.547,0.453,0.5,1,-,1.982,53,105
0_16801,0_16801_351,SNP,2,170.902,[a:b],0.516,0.484,0.1,1,-,1.998,62,124
0_3260,0_3260_229,SNP,2,171.065,[a:b],0.565,0.435,1,1,-,1.967,62,122
2_10478,2_10478_46,SNP,2,171.979,[a:b],0.561,0.439,0.9,1,-,1.97,57,112
0_731,0_731_479,SNP,2,174.931,[a:b],0.508,0.492,0,1,-,1.999,63,126
2_10116,2_10116_163,SNP,2,176.193,[a:b],0.525,0.475,0.1,1,-,1.995,59,118
0_8845,0_8845_673,SNP,2,180.251,[a:b],0.412,0.588,2.1,1,-,1.94,68,132
2_3239,2_3239_178,SNP,2,182.138,[a:b],0.42,0.58,1.8,1,-,1.95,69,135
0_10228,0_10228_242,SNP,2,184.029,[a:b],0.593,0.407,2,1,-,1.933,59,114
2_9009,2_9009_126,SNP,2,185.262,[a:b],0.39,0.61,2.9,1,*,1.907,59,113
0_15627,0_15627_129,SNP,2,185.789,[a:b],0.614,0.386,3,1,*,1.901,57,108
UMN_1291,UMN_1291_86,SNP,2,187.314,[a:b],0.623,0.377,3.7,1,*,1.886,61,115
0_18750,0_18750_409,SNP,2,187.478,[a:b],0.607,0.393,2.6,1,-,1.912,56,107
0_856,0_856_591,SNP,2,191.819,[a:b],0.393,0.607,2.8,1,*,1.913,61,117
0_2529,0_2529_559,SNP,3,0,[a:b],0.574,0.426,1.5,1,-,1.958,68,133
2_6495,2_6495_300,SNP,3,3.564,[a:b],0.612,0.388,3.4,1,*,1.905,67,128
0_16700,0_16700_115,SNP,3,7.376,[a:b],0.594,0.406,2.5,1,-,1.931,69,133
0_5387,0_5387_782,SNP,3,11.432,[a:b],0.391,0.609,3.1,1,*,1.909,64,122
0_12178,0_12178_548,SNP,3,14.906,[a:b],0.382,0.618,3.8,1,*,1.895,68,129
0_4838,0_4838_266,SNP,3,16.413,[a:b],0.596,0.404,1.9,1,-,1.929,52,100
2_5793,2_5793_437,SNP,3,17.339,[a:b],0.621,0.379,3.4,1,*,1.89,58,110
2_10223,2_10223_651,SNP,3,21.928,[a:b],0.456,0.544,0.4,1,-,1.985,57,113
0_5550,0_5550_374,SNP,3,22.889,[a:b],0.517,0.483,0.1,1,-,1.998,60,120
0_4894,0_4894_98,SNP,3,23.806,[a:b],0.484,0.516,0.1,1,-,1.998,62,124
0_9125,0_9125_505,SNP,3,24.997,[a:b],0.473,0.527,0.2,1,-,1.994,55,110
0_2563,0_2563_337,SNP,3,27.647,[a:b],0.479,0.521,0.1,1,-,1.996,71,142
2_10350,2_10350_629,SNP,3,28.894,[a:b],0.466,0.534,0.3,1,-,1.991,58,115
2_3200,2_3200_492,SNP,3,28.941,[a:b],0.5,0.5,0,1,-,2,68,136
0_9750,0_9750_161,SNP,3,29.068,[a:b],0.537,0.463,0.4,1,-,1.989,67,133
0_17002,0_17002_168,SNP,3,29.462,[a:b],0.541,0.459,0.4,1,-,1.987,61,121
2_2374,2_2374_541,SNP,3,31.241,[a:b],0.521,0.479,0.1,1,-,1.996,71,142
2_5340,2_5340_701,SNP,3,31.385,[a:b],0.5,0.5,0,1,-,2,62,124
2_4968,2_4968_227,SNP,3,31.457,[a:b],0.533,0.467,0.3,1,-,1.991,60,119
0_1321,0_1321_85,SNP,3,31.509,[a:b],0.547,0.453,0.6,1,-,1.983,64,127
2_2781,2_2781_547,SNP,3,31.869,[a:b],0.5,0.5,0,1,-,2,68,136
0_8673,0_8673_117,SNP,3,33.656,[a:b],0.593,0.407,1.9,1,-,1.934,54,104
0_14094,0_14094_191,SNP,3,34.652,[a:b],0.5,0.5,0,1,-,2,52,104
0_816,0_816_254,SNP,3,34.981,[a:b],0.538,0.462,0.3,1,-,1.988,52,103
0_9830,0_9830_308,SNP,3,39.355,[a:b],0.411,0.589,1.8,1,-,1.938,56,109
0_14398,0_14398_666,SNP,3,40.201,[a:b],0.5,0.5,0,1,-,2,64,128
UMN_4995,UMN_4995_247,SNP,3,44.43,[a:b],0.576,0.424,1.5,1,-,1.955,66,129
0_2632,0_2632_222,SNP,3,45.154,[a:b],0.554,0.446,0.6,1,-,1.977,56,111
UMN_6386,UMN_6386_373,SNP,3,46.21,[a:b],0.508,0.492,0,1,-,1.999,59,118
0_14470,0_14470_680,SNP,3,46.696,[a:b],0.593,0.407,1.9,1,-,1.934,54,104
0_9318,0_9318_540,SNP,3,47.402,[a:b],0.53,0.47,0.2,1,-,1.993,66,132
2_3622,2_3622_750,SNP,3,48.836,[a:b],0.541,0.459,0.4,1,-,1.987,61,121
0_7636,0_7636_347,SNP,3,49.413,[a:b],0.532,0.468,0.3,1,-,1.992,62,123
1_5378,1_5378_128,SNP,3,51.456,[a:b],0.463,0.537,0.3,1,-,1.989,54,107
0_17082,0_17082_397,SNP,3,52.572,[a:b],0.517,0.483,0.1,1,-,1.998,58,116
0_4826,0_4826_129,SNP,3,53.467,[a:b],0.604,0.396,2.3,1,-,1.917,53,102
0_10359,0_10359_297,SNP,3,55.228,[a:b],0.537,0.463,0.3,1,-,1.989,54,107
0_3784,0_3784_402,SNP,3,58.403,[a:b],0.608,0.392,2.4,1,-,1.911,51,97
0_9287,0_9287_580,SNP,3,60.516,[a:b],0.472,0.528,0.2,1,-,1.994,53,106
0_9281,0_9281_53,SNP,3,60.745,[a:b],0.56,0.44,0.7,1,-,1.972,50,99
0_3358,0_3358_169,SNP,3,61.434,[a:b],0.441,0.559,0.9,1,-,1.973,68,134
0_5281,0_5281_608,SNP,3,63.332,[a:b],0.594,0.406,2.3,1,-,1.932,64,124
0_8667,0_8667_487,SNP,3,64.079,[a:b],0.394,0.606,3.2,1,*,1.915,71,136
0_12778,0_12778_389,SNP,3,65.058,[a:b],0.586,0.414,2.1,1,-,1.943,70,136
0_6165,0_6165_182,SNP,3,66.924,[a:b],0.5,0.5,0,1,-,2,52,104
0_13843,0_13843_538,SNP,3,68.842,[a:b],0.476,0.524,0.1,1,-,1.995,63,126
UMN_7046,UMN_7046_591,SNP,3,69.877,[a:b],0.485,0.515,0.1,1,-,1.998,68,136
2_6536,2_6536_179,SNP,3,70.447,[a:b],0.476,0.524,0.1,1,-,1.995,63,126
UMN_791,UMN_791_67,SNP,3,70.578,[a:b],0.547,0.453,0.5,1,-,1.982,53,105
2_4455,2_4455_192,SNP,3,70.711,[a:b],0.532,0.468,0.3,1,-,1.992,62,123
0_17030,0_17030_741,SNP,3,71.191,[a:b],0.507,0.493,0,1,-,2,67,134
0_7183,0_7183_187,SNP,3,71.747,[a:b],0.469,0.531,0.3,1,-,1.992,64,128
2_2617,2_2617_201,SNP,3,73.094,[a:b],0.478,0.522,0.1,1,-,1.996,67,134
0_10789,0_10789_125,SNP,3,74.83,[a:b],0.529,0.471,0.2,1,-,1.993,51,102
0_17434,0_17434_590,SNP,3,75.024,[a:b],0.5,0.5,0,1,-,2,64,128
0_16927,0_16927_638,SNP,3,75.493,[a:b],0.455,0.545,0.5,1,-,1.984,55,109
0_2231,0_2231_412,SNP,3,76.13,[a:b],0.519,0.481,0.1,1,-,1.997,52,104
UMN_755,UMN_755_366,SNP,3,76.531,[a:b],0.492,0.508,0,1,-,1.999,63,126
0_9052,0_9052_319,SNP,3,77.092,[a:b],0.452,0.548,0.6,1,-,1.981,62,123
0_4780,0_4780_70,SNP,3,77.173,[a:b],0.464,0.536,0.3,1,-,1.99,56,111
0_18884,0_18884_282,SNP,3,77.813,[a:b],0.509,0.491,0,1,-,1.999,57,114
UMN_6664,UMN_6664_247,SNP,3,78.492,[a:b],0.552,0.448,0.7,1,-,1.978,67,133
0_15194,0_15194_464,SNP,3,78.838,[a:b],0.522,0.478,0.1,1,-,1.996,67,134
2_2125,2_2125_674,SNP,3,79.009,[a:b],0.5,0.5,0,1,-,2,66,132
2_9496,2_9496_346,SNP,3,80.858,[a:b],0.571,0.429,1.1,1,-,1.96,56,110
2_9228,2_9228_222,SNP,3,81.246,[a:b],0.483,0.517,0.1,1,-,1.998,58,116
2_3685,2_3685_335,SNP,3,81.319,[a:b],0.46,0.54,0.4,1,-,1.987,63,125
0_11992,0_11992_119,SNP,3,81.861,[a:b],0.519,0.481,0.1,1,-,1.997,54,108
2_7289,2_7289_359,SNP,3,82.159,[a:b],0.491,0.509,0,1,-,1.999,57,114
0_16175,0_16175_101,SNP,3,82.731,[a:b],0.525,0.475,0.1,1,-,1.995,59,118
0_14972,0_14972_463,SNP,3,82.814,[a:b],0.478,0.522,0.1,1,-,1.996,69,138
0_8185,0_8185_368,SNP,3,84.046,[a:b],0.531,0.469,0.3,1,-,1.992,64,128
2_10327,2_10327_727,SNP,3,85.046,[a:b],0.48,0.52,0.1,1,-,1.997,50,100
0_9151,0_9151_167,SNP,3,86.035,[a:b],0.491,0.509,0,1,-,1.999,55,110
0_17880,0_17880_250,SNP,3,87.016,[a:b],0.476,0.524,0.1,1,-,1.995,63,126
UMN_873,UMN_873_270,SNP,3,87.39,[a:b],0.544,0.456,0.5,1,-,1.985,68,135
2_8880,2_8880_296,SNP,3,87.574,[a:b],0.517,0.483,0.1,1,-,1.998,58,116
2_5610,2_5610_348,SNP,3,88.399,[a:b],0.417,0.583,2,1,-,1.946,72,140
2_781,2_781_235,SNP,3,90.908,[a:b],0.627,0.373,3.8,1,*,1.879,59,111
0_5747,0_5747_137,SNP,3,92.263,[a:b],0.594,0.406,2.3,1,-,1.932,64,124
0_8699,0_8699_583,SNP,3,92.81,[a:b],0.579,0.421,1.4,1,-,1.951,57,111
UMN_1609,UMN_1609_187,SNP,3,93.529,[a:b],0.458,0.542,0.4,1,-,1.986,59,117
0_754,0_754_290,SNP,3,94.24,[a:b],0.5,0.5,0,1,-,2,60,120
0_5575,0_5575_354,SNP,3,95.579,[a:b],0.426,0.574,1.3,1,-,1.957,61,119
2_9053,2_9053_589,SNP,3,97.214,[a:b],0.459,0.541,0.4,1,-,1.987,61,121
0_945,0_945_304,SNP,3,97.65,[a:b],0.473,0.527,0.2,1,-,1.994,55,110
0_2329,0_2329_670,SNP,3,99.251,[a:b],0.458,0.542,0.4,1,-,1.986,59,117
2_4604,2_4604_177,SNP,3,100.93,[a:b],0.453,0.547,0.5,1,-,1.982,53,105
0_12577,0_12577_272,SNP,3,101.301,[a:b],0.5,0.5,0,1,-,2,68,136
2_6660,2_6660_825,SNP,3,109.95,[a:b],0.477,0.523,0.1,1,-,1.996,65,130
0_3715,0_3715_368,SNP,3,111.213,[a:b],0.514,0.486,0.1,1,-,1.998,70,140
0_8679,0_8679_156,SNP,3,111.414,[a:b],0.538,0.462,0.3,1,-,1.988,52,103
2_7532,2_7532_593,SNP,3,112.541,[a:b],0.537,0.463,0.4,1,-,1.989,67,133
0_10195,0_10195_585,SNP,3,113.231,[a:b],0.532,0.468,0.3,1,-,1.992,62,123
UMN_613,UMN_613_200,SNP,3,115.92,[a:b],0.617,0.383,3.3,1,*,1.897,60,114
0_16955,0_16955_354,SNP,3,119.218,[a:b],0.536,0.464,0.4,1,-,1.99,69,137
2_7174,2_7174_497,SNP,3,122.14,[a:b],0.426,0.574,1.5,1,-,1.958,68,133
UMN_3466,UMN_3466_116,SNP,3,124.889,[a:b],0.469,0.531,0.3,1,-,1.992,64,128
0_9515,0_9515_538,SNP,3,127.187,[a:b],0.533,0.467,0.3,1,-,1.991,60,119
UMN_979,UMN_979_146,SNP,3,131.798,[a:b],0.564,0.436,0.9,1,-,1.968,55,108
0_4829,0_4829_300,SNP,3,133.437,[a:b],0.492,0.508,0,1,-,2,65,130
0_4435,0_4435_184,SNP,3,134.013,[a:b],0.52,0.48,0.1,1,-,1.997,50,100
2_2099,2_2099_598,SNP,3,134.353,[a:b],0.525,0.475,0.1,1,-,1.995,61,122
0_5630,0_5630_427,SNP,3,135.388,[a:b],0.492,0.508,0,1,-,1.999,63,126
0_16206,0_16206_760,SNP,3,136.324,[a:b],0.439,0.561,0.9,1,-,1.97,57,112
0_18261,0_18261_714,SNP,3,138.47,[a:b],0.484,0.516,0.1,1,-,1.998,62,124
0_17242,0_17242_224,SNP,3,139.735,[a:b],0.577,0.423,1.2,1,-,1.954,52,102
0_1849,0_1849_397,SNP,3,140.112,[a:b],0.578,0.422,1.6,1,-,1.952,64,125
0_13101,0_13101_568,SNP,3,143.546,[a:b],0.485,0.515,0.1,1,-,1.998,68,136
2_6018,2_6018_747,SNP,3,146.709,[a:b],0.586,0.414,2.1,1,-,1.943,70,136
0_3685,0_3685_172,SNP,3,148.378,[a:b],0.617,0.383,3.3,1,*,1.897,60,114
0_14506,0_14506_143,SNP,3,150.578,[a:b],0.46,0.54,0.4,1,-,1.987,63,125
0_15934,0_15934_504,SNP,3,153.851,[a:b],0.578,0.422,1.6,1,-,1.952,64,125
0_14146,0_14146_250,SNP,4,0,[a:b],0.507,0.493,0,1,-,2,67,134
0_2827,0_2827_234,SNP,4,9.403,[a:b],0.529,0.471,0.2,1,-,1.993,68,136
2_3984,2_3984_602,SNP,4,10.807,[a:b],0.464,0.536,0.4,1,-,1.99,69,137
UMN_6442,UMN_6442_235,SNP,4,15.27,[a:b],0.588,0.412,2.1,1,-,1.94,68,132
UMN_1484,UMN_1484_416,SNP,4,15.577,[a:b],0.588,0.412,2.1,1,-,1.94,68,132
2_1465,2_1465_251,SNP,4,16.056,[a:b],0.403,0.597,2.5,1,-,1.927,67,129
0_13614,0_13614_179,SNP,4,16.894,[a:b],0.592,0.408,2.4,1,-,1.935,71,137
0_16100,0_16100_151,SNP,4,18.233,[a:b],0.54,0.46,0.3,1,-,1.987,50,99
0_59,0_59_458,SNP,4,19.596,[a:b],0.563,0.438,1,1,-,1.969,64,126
2_5843,2_5843_230,SNP,4,20.268,[a:b],0.467,0.533,0.3,1,-,1.991,60,119
0_3277,0_3277_280,SNP,4,20.578,[a:b],0.577,0.423,1.2,1,-,1.954,52,102
0_10926,0_10926_418,SNP,4,20.805,[a:b],0.463,0.537,0.3,1,-,1.989,54,107
2_4985,2_4985_682,SNP,4,21.314,[a:b],0.482,0.518,0.1,1,-,1.997,56,112
2_2891,2_2891_339,SNP,4,21.576,[a:b],0.478,0.522,0.1,1,-,1.996,69,138
2_9431,2_9431_515,SNP,4,21.982,[a:b],0.481,0.519,0.1,1,-,1.997,52,104
UMN_2907,UMN_2907_464,SNP,4,22.175,[a:b],0.5,0.5,0,1,-,2,64,128
2_10248,2_10248_432,SNP,4,22.407,[a:b],0.484,0.516,0.1,1,-,1.998,62,124
0_8804,0_8804_98,SNP,4,23.143,[a:b],0.524,0.476,0.1,1,-,1.995,63,126
0_13984,0_13984_372,SNP,4,23.451,[a:b],0.492,0.508,0,1,-,1.999,63,126
2_5844,2_5844_427,SNP,4,23.589,[a:b],0.492,0.508,0,1,-,2,65,130
0_806,0_806_590,SNP,4,23.593,[a:b],0.524,0.476,0.1,1,-,1.995,63,126
0_3688,0_3688_363,SNP,4,23.659,[a:b],0.477,0.523,0.1,1,-,1.996,65,130
0_14736,0_14736_269,SNP,4,24.145,[a:b],0.517,0.483,0.1,1,-,1.998,60,120
0_3634,0_3634_129,SNP,4,24.447,[a:b],0.524,0.476,0.1,1,-,1.995,63,126
UMN_2180,UMN_2180_300,SNP,4,25.225,[a:b],0.435,0.565,1,1,-,1.967,62,122
0_18507,0_18507_564,SNP,4,25.339,[a:b],0.508,0.492,0,1,-,2,65,130
0_9531,0_9531_78,SNP,4,25.689,[a:b],0.508,0.492,0,1,-,1.999,59,118
2_6206,2_6206_541,SNP,4,26.001,[a:b],0.484,0.516,0.1,1,-,1.998,64,128
2_6346,2_6346_743,SNP,4,29.097,[a:b],0.537,0.463,0.3,1,-,1.989,54,107
0_14682,0_14682_520,SNP,4,29.518,[a:b],0.596,0.404,1.9,1,-,1.929,52,100
0_2590,0_2590_173,SNP,4,30.25,[a:b],0.594,0.406,2.3,1,-,1.932,64,124
0_17831,0_17831_212,SNP,4,31.332,[a:b],0.552,0.448,0.6,1,-,1.979,58,115
0_7969,0_7969_191,SNP,4,31.409,[a:b],0.635,0.365,3.8,1,*,1.865,52,97
0_44,0_44_310,SNP,4,31.595,[a:b],0.532,0.468,0.3,1,-,1.992,62,123
2_10129,2_10129_303,SNP,4,31.941,[a:b],0.596,0.404,2.1,1,-,1.928,57,110
2_1081,2_1081_217,SNP,4,32.016,[a:b],0.519,0.481,0.1,1,-,1.997,54,108
0_12080,0_12080_774,SNP,4,32.24,[a:b],0.542,0.458,0.4,1,-,1.986,59,117
0_16259,0_16259_365,SNP,4,33.067,[a:b],0.464,0.536,0.4,1,-,1.99,69,137
0_16679,0_16679_388,SNP,4,36.909,[a:b],0.542,0.458,0.5,1,-,1.986,72,143
UMN_3233,UMN_3233_256,SNP,4,39.293,[a:b],0.536,0.464,0.3,1,-,1.99,56,111
0_12290,0_12290_182,SNP,4,40.349,[a:b],0.53,0.47,0.2,1,-,1.993,66,132
0_3609,0_3609_512,SNP,4,40.558,[a:b],0.561,0.439,1,1,-,1.971,66,130
2_1467,2_1467_864,SNP,4,41.115,[a:b],0.545,0.455,0.5,1,-,1.984,55,109
0_2017,0_2017_336,SNP,4,41.842,[a:b],0.556,0.444,0.7,1,-,1.976,54,107
0_14423,0_14423_347,SNP,4,42.282,[a:b],0.565,0.435,1.2,1,-,1.967,69,136
0_13374,0_13374_325,SNP,4,43.082,[a:b],0.522,0.478,0.1,1,-,1.996,67,134
2_6205,2_6205_83,SNP,4,44.129,[a:b],0.532,0.468,0.3,1,-,1.992,62,123
2_7194,2_7194_124,SNP,4,45.24,[a:b],0.492,0.508,0,1,-,2,65,130
UMN_3760,UMN_3760_177,SNP,4,45.944,[a:b],0.507,0.493,0,1,-,2,67,134
0_11363,0_11363_83,SNP,4,47.214,[a:b],0.483,0.517,0.1,1,-,1.998,60,120
0_11819,0_11819_204,SNP,4,48.915,[a:b],0.462,0.538,0.3,1,-,1.988,52,103
0_11971,0_11971_376,SNP,4,49.773,[a:b],0.543,0.457,0.5,1,-,1.985,70,139
0_7700,0_7700_315,SNP,4,51.177,[a:b],0.544,0.456,0.5,1,-,1.985,68,135
0_2963,0_2963_259,SNP,4,53.351,[a:b],0.441,0.559,0.9,1,-,1.973,68,134
2_1460,2_1460_505,SNP,4,54.871,[a:b],0.538,0.462,0.3,1,-,1.988,52,103
0_2071,0_2071_463,SNP,4,56.436,[a:b],0.585,0.415,1.5,1,-,1.944,53,103
UMN_6882,UMN_6882_122,SNP,4,57.647,[a:b],0.625,0.375,3.5,1,*,1.882,56,105
2_9055,2_9055_520,SNP,4,57.764,[a:b],0.397,0.603,2.7,1,-,1.918,63,121
0_17299,0_17299_735,SNP,4,58.219,[a:b],0.571,0.429,1.4,1,-,1.96,70,137
0_14737,0_14737_PAV,PAV,4,62.087,[a:b],0.528,0.472,0.2,1,-,1.994,72,144
UMN_5812,UMN_5812_93,SNP,4,63.063,[a:b],0.493,0.507,0,1,-,2,69,138
0_7753,0_7753_541,SNP,4,65.629,[a:b],0.586,0.414,1.7,1,-,1.942,58,113
0_14061,0_14061_588,SNP,4,67.281,[a:b],0.464,0.536,0.4,1,-,1.99,69,137
2_4138,2_4138_371,SNP,4,68.027,[a:b],0.483,0.517,0.1,1,-,1.998,58,116
2_7489,2_7489_126,SNP,4,68.388,[a:b],0.509,0.491,0,1,-,1.999,57,114
UMN_4554,UMN_4554_149,SNP,4,68.427,[a:b],0.475,0.525,0.1,1,-,1.995,59,118
0_16478,0_16478_406,SNP,4,68.529,[a:b],0.551,0.449,0.7,1,-,1.98,69,137
0_2011,0_2011_78,SNP,4,68.564,[a:b],0.439,0.561,0.9,1,-,1.97,57,112
0_2819,0_2819_360,SNP,4,69.988,[a:b],0.464,0.536,0.4,1,-,1.99,69,137
2_10498,2_10498_171,SNP,4,72.09,[a:b],0.435,0.565,1,1,-,1.967,62,122
2_1803,2_1803_673,SNP,4,74.139,[a:b],0.493,0.507,0,1,-,2,69,138
UMN_3676,UMN_3676_173,SNP,4,75.822,[a:b],0.522,0.478,0.1,1,-,1.996,69,138
0_4284,0_4284_270,SNP,4,80.644,[a:b],0.527,0.473,0.2,1,-,1.994,55,110
UMN_1577,UMN_1577_361,SNP,4,81.944,[a:b],0.529,0.471,0.2,1,-,1.993,68,136
0_7544,0_7544_507,SNP,4,83.209,[a:b],0.421,0.579,1.4,1,-,1.951,57,111
2_1264,2_1264_635,SNP,4,83.911,[a:b],0.551,0.449,0.7,1,-,1.98,69,137
0_9244,0_9244_160,SNP,4,86.568,[a:b],0.557,0.443,0.8,1,-,1.974,61,120
2_9661,2_9661_422,SNP,4,86.895,[a:b],0.593,0.407,2,1,-,1.933,59,114
0_11017,0_11017_592,SNP,4,87.68,[a:b],0.596,0.404,1.9,1,-,1.929,52,100
2_4205,2_4205_146,SNP,4,88.916,[a:b],0.537,0.463,0.4,1,-,1.989,67,133
0_13718,0_13718_768,SNP,4,90.143,[a:b],0.591,0.409,2.2,1,-,1.936,66,128
0_9082,0_9082_496,SNP,4,92.063,[a:b],0.6,0.4,2.6,1,-,1.923,65,125
0_5379,0_5379_104,SNP,4,93.004,[a:b],0.444,0.556,0.7,1,-,1.976,54,107
0_9126,0_9126_110,SNP,4,97.884,[a:b],0.576,0.424,1.4,1,-,1.955,59,115
0_14013,0_14013_320,SNP,4,102.384,[a:b],0.587,0.413,1.9,1,-,1.941,63,122
0_11241,0_11241_130,SNP,4,103.585,[a:b],0.603,0.397,2.7,1,-,1.918,63,121
0_10266,0_10266_562,SNP,4,104.068,[a:b],0.586,0.414,2.1,1,-,1.943,70,136
0_3521,0_3521_705,SNP,4,104.154,[a:b],0.61,0.39,2.9,1,*,1.907,59,113
0_18208,0_18208_454,SNP,4,104.588,[a:b],0.613,0.387,3.2,1,*,1.903,62,118
0_15726,0_15726_348,SNP,4,107.718,[a:b],0.581,0.419,1.6,1,-,1.949,62,121
2_8557,2_8557_641,SNP,4,108.529,[a:b],0.561,0.439,1,1,-,1.971,66,130
UMN_5594,UMN_5594_402,SNP,4,109.207,[a:b],0.581,0.419,1.6,1,-,1.949,62,121
0_7248,0_7248_196,SNP,4,110.039,[a:b],0.62,0.38,2.9,1,*,1.891,50,95
UMN_4447,UMN_4447_173,SNP,4,110.597,[a:b],0.592,0.408,2.4,1,-,1.935,71,137
0_11781,0_11781_588,SNP,4,117.271,[a:b],0.528,0.472,0.2,1,-,1.994,72,144
0_8452,0_8452_212,SNP,4,118.91,[a:b],0.529,0.471,0.2,1,-,1.993,70,140
0_13050,0_13050_477,SNP,4,120.864,[a:b],0.591,0.409,2.2,1,-,1.936,66,128
0_5511,0_5511_221,SNP,4,123.72,[a:b],0.588,0.412,1.6,1,-,1.94,51,99
2_10180,2_10180_435,SNP,4,125.305,[a:b],0.468,0.532,0.3,1,-,1.992,62,123
0_15532,0_15532_121,SNP,4,127.314,[a:b],0.485,0.515,0.1,1,-,1.998,68,136
0_9749,0_9749_336,SNP,4,129.088,[a:b],0.516,0.484,0.1,1,-,1.998,64,128
0_473,0_473_488,SNP,4,130.099,[a:b],0.561,0.439,0.9,1,-,1.97,57,112
0_14705,0_14705_PAV,PAV,5,0,[a:b],0.431,0.569,1.4,1,-,1.962,72,141
0_2413,0_2413_325,SNP,5,6.596,[a:b],0.483,0.517,0.1,1,-,1.998,60,120
2_9474,2_9474_735,SNP,5,10.316,[a:b],0.565,0.435,1,1,-,1.967,62,122
0_16499,0_16499_272,SNP,5,17.08,[a:b],0.509,0.491,0,1,-,1.999,55,110
0_15653,0_15653_170,SNP,5,18.337,[a:b],0.625,0.375,3.5,1,*,1.882,56,105
0_164,0_164_277,SNP,5,19.258,[a:b],0.619,0.381,3.6,1,*,1.893,63,119
0_13259,0_13259_215,SNP,5,21.672,[a:b],0.623,0.377,3.7,1,*,1.886,61,115
2_3707,2_3707_233,SNP,5,22.661,[a:b],0.412,0.588,1.6,1,-,1.94,51,99
1_2145,1_2145_299,SNP,5,24.343,[a:b],0.596,0.404,2.1,1,-,1.928,57,110
2_3604,2_3604_222,SNP,5,26.102,[a:b],0.453,0.547,0.6,1,-,1.983,64,127
2_9283,2_9283_257,SNP,5,27.63,[a:b],0.557,0.443,0.9,1,-,1.974,70,138
0_6680,0_6680_182,SNP,5,28.928,[a:b],0.483,0.517,0.1,1,-,1.998,60,120
2_1941,2_1941_746,SNP,5,29.28,[a:b],0.54,0.46,0.4,1,-,1.987,63,125
UMN_2422,UMN_2422_298,SNP,5,29.461,[a:b],0.529,0.471,0.2,1,-,1.993,68,136
0_18809,0_18809_607,SNP,5,29.522,[a:b],0.538,0.462,0.4,1,-,1.988,65,129
0_5464,0_5464_57,SNP,5,31.032,[a:b],0.6,0.4,2.4,1,-,1.923,60,115
0_1839,0_1839_78,SNP,5,32.971,[a:b],0.456,0.544,0.5,1,-,1.985,68,135
0_9341,0_9341_581,SNP,5,33.188,[a:b],0.424,0.576,1.5,1,-,1.955,66,129
0_1679,0_1679_415,SNP,5,33.198,[a:b],0.459,0.541,0.4,1,-,1.987,61,121
0_9950,0_9950_368,SNP,5,33.226,[a:b],0.5,0.5,0,1,-,2,62,124
0_3062,0_3062_123,SNP,5,33.525,[a:b],0.59,0.41,2,1,-,1.937,61,118
0_1232,0_1232_426,SNP,5,38.988,[a:b],0.618,0.382,3.8,1,*,1.895,68,129
2_7269,2_7269_773,SNP,5,39.383,[a:b],0.608,0.392,2.4,1,-,1.911,51,97
0_9336,0_9336_254,SNP,5,44.739,[a:b],0.5,0.5,0,1,-,2,62,124
2_202,2_202_737,SNP,5,45.75,[a:b],0.456,0.544,0.5,1,-,1.985,68,135
0_236,0_236_548,SNP,5,47.775,[a:b],0.563,0.438,1,1,-,1.969,64,126
UMN_4048,UMN_4048_440,SNP,5,48.693,[a:b],0.59,0.41,2,1,-,1.937,61,118
UMN_1356,UMN_1356_317,SNP,5,51.73,[a:b],0.538,0.462,0.3,1,-,1.988,52,103
0_11042,0_11042_396,SNP,5,52.214,[a:b],0.529,0.471,0.2,1,-,1.993,51,102
0_17150,0_17150_139,SNP,5,52.852,[a:b],0.625,0.375,3.5,1,*,1.882,56,105
2_6914,2_6914_292,SNP,5,53.081,[a:b],0.571,0.429,1.4,1,-,1.96,70,137
0_15570,0_15570_345,SNP,5,54.649,[a:b],0.619,0.381,3.6,1,*,1.893,63,119
UMN_2513,UMN_2513_228,SNP,5,54.911,[a:b],0.571,0.429,1.1,1,-,1.96,56,110
UMN_1169,UMN_1169_100,SNP,5,56.286,[a:b],0.63,0.37,3.6,1,*,1.874,54,101
0_3991,0_3991_628,SNP,5,56.43,[a:b],0.537,0.463,0.3,1,-,1.989,54,107
2_3362,2_3362_105,SNP,5,56.705,[a:b],0.571,0.429,1.1,1,-,1.96,56,110
2_4861,2_4861_684,SNP,5,56.882,[a:b],0.492,0.508,0,1,-,1.999,63,126
UMN_4045,UMN_4045_202,SNP,5,57.666,[a:b],0.588,0.412,2.1,1,-,1.94,68,132
0_10278,0_10278_499,SNP,5,57.777,[a:b],0.559,0.441,0.9,1,-,1.973,68,134
2_587,2_587_619,SNP,5,58.24,[a:b],0.621,0.379,3.4,1,*,1.89,58,110
0_1143,0_1143_227,SNP,5,58.814,[a:b],0.581,0.419,1.6,1,-,1.949,62,121
UMN_3648,UMN_3648_102,SNP,5,59.185,[a:b],0.6,0.4,2.8,1,*,1.923,70,135
0_9413,0_9413_124,SNP,5,59.395,[a:b],0.541,0.459,0.4,1,-,1.987,61,121
2_3941,2_3941_585,SNP,5,59.863,[a:b],0.46,0.54,0.4,1,-,1.987,63,125
0_4911,0_4911_240,SNP,5,60.631,[a:b],0.581,0.419,1.6,1,-,1.949,62,121
2_6808,2_6808_604,SNP,5,61.959,[a:b],0.586,0.414,2.1,1,-,1.943,70,136
0_8842,0_8842_292,SNP,5,62.369,[a:b],0.581,0.419,1.6,1,-,1.949,62,121
UMN_6150,UMN_6150_138,SNP,5,62.647,[a:b],0.548,0.452,0.6,1,-,1.981,62,123
UMN_2588,UMN_2588_108,SNP,5,62.68,[a:b],0.543,0.457,0.5,1,-,1.985,70,139
0_2193,0_2193_255,SNP,5,63.588,[a:b],0.561,0.439,1,1,-,1.971,66,130
0_6690,0_6690_249,SNP,5,65.313,[a:b],0.4,0.6,2.4,1,-,1.923,60,115
0_5222,0_5222_270,SNP,5,65.955,[a:b],0.478,0.522,0.1,1,-,1.996,67,134
0_5992,0_5992_121,SNP,5,66.814,[a:b],0.609,0.391,3.1,1,*,1.909,64,122
0_15088,0_15088_90,SNP,5,67.167,[a:b],0.614,0.386,3.7,1,*,1.901,70,133
0_11172,0_11172_229,SNP,5,67.927,[a:b],0.409,0.591,2.2,1,-,1.936,66,128
0_9941,0_9941_613,SNP,5,68.519,[a:b],0.404,0.596,2.1,1,-,1.928,57,110
0_4147,0_4147_209,SNP,5,68.679,[a:b],0.394,0.606,3.2,1,*,1.915,71,136
UMN_3539,UMN_3539_290,SNP,5,69.249,[a:b],0.612,0.388,3.4,1,*,1.905,67,128
0_2305,0_2305_104,SNP,5,69.837,[a:b],0.5,0.5,0,1,-,2,56,112
0_160,0_160_533,SNP,5,71.039,[a:b],0.455,0.545,0.5,1,-,1.984,55,109
0_10379,0_10379_473,SNP,5,71.421,[a:b],0.423,0.577,1.2,1,-,1.954,52,102
UMN_5978,UMN_5978_316,SNP,5,72.134,[a:b],0.6,0.4,2.4,1,-,1.923,60,115
2_860,2_860_294,SNP,5,72.813,[a:b],0.625,0.375,3.5,1,*,1.882,56,105
0_8636,0_8636_305,SNP,5,73.683,[a:b],0.582,0.418,1.8,1,-,1.948,67,130
UMN_6601,UMN_6601_120,SNP,5,73.915,[a:b],0.421,0.579,1.4,1,-,1.951,57,111
0_11246,0_11246_289,SNP,5,74.787,[a:b],0.611,0.389,2.7,1,-,1.906,54,103
0_14832,0_14832_232,SNP,5,75.124,[a:b],0.415,0.585,1.9,1,-,1.944,65,126
UMN_2868,UMN_2868_383,SNP,5,77.609,[a:b],0.59,0.41,2,1,-,1.937,61,118
UMN_1190,UMN_1190_200,SNP,5,78.848,[a:b],0.585,0.415,1.5,1,-,1.944,53,103
UMN_1362,UMN_1362_177,SNP,5,79.793,[a:b],0.554,0.446,0.8,1,-,1.977,65,129
0_13955,0_13955_459,SNP,5,80.573,[a:b],0.532,0.468,0.3,1,-,1.992,62,123
0_13394,0_13394_459,SNP,5,81.117,[a:b],0.531,0.469,0.3,1,-,1.992,64,128
0_14112,0_14112_625,SNP,5,81.202,[a:b],0.491,0.509,0,1,-,1.999,55,110
0_5865,0_5865_293,SNP,5,82.625,[a:b],0.525,0.475,0.1,1,-,1.995,59,118
0_16637,0_16637_424,SNP,5,84.479,[a:b],0.466,0.534,0.3,1,-,1.991,58,115
0_8358,0_8358_502,SNP,5,84.49,[a:b],0.526,0.474,0.2,1,-,1.994,57,114
0_4800,0_4800_381,SNP,5,85.559,[a:b],0.604,0.396,2.3,1,-,1.917,53,102
0_10151,0_10151_351,SNP,5,87.101,[a:b],0.444,0.556,0.7,1,-,1.976,54,107
0_4333,0_4333_PAV,PAV,5,88.231,[a:b],0.556,0.444,0.9,1,-,1.976,72,142
0_12896,0_12896_761,SNP,5,89.121,[a:b],0.58,0.42,1.3,1,-,1.95,50,98
0_9064,0_9064_354,SNP,5,89.168,[a:b],0.433,0.567,1.1,1,-,1.965,60,118
0_4211,0_4211_271,SNP,5,89.643,[a:b],0.556,0.444,0.8,1,-,1.976,63,124
UMN_3636,UMN_3636_PAV,PAV,5,91.203,[a:b],0.528,0.472,0.2,1,-,1.994,72,144
0_12152,0_12152_239,SNP,5,94.563,[a:b],0.492,0.508,0,1,-,1.999,63,126
0_16558,0_16558_248,SNP,5,96.734,[a:b],0.471,0.529,0.2,1,-,1.993,51,102
0_9538,0_9538_398,SNP,5,96.923,[a:b],0.522,0.478,0.1,1,-,1.996,69,138
0_2862,0_2862_474,SNP,5,98.466,[a:b],0.589,0.411,1.8,1,-,1.938,56,109
0_11170,0_11170_422,SNP,5,99.13,[a:b],0.613,0.387,3.2,1,*,1.903,62,118
0_14459,0_14459_687,SNP,5,99.608,[a:b],0.58,0.42,1.8,1,-,1.95,69,135
2_8700,2_8700_267,SNP,5,100.476,[a:b],0.552,0.448,0.6,1,-,1.979,58,115
2_2945,2_2945_278,SNP,5,101.187,[a:b],0.603,0.397,2.5,1,-,1.918,58,111
0_14560,0_14560_324,SNP,5,101.986,[a:b],0.577,0.423,1.7,1,-,1.953,71,139
UMN_6475,UMN_6475_137,SNP,5,103.01,[a:b],0.426,0.574,1.5,1,-,1.958,68,133
2_6031,2_6031_297,SNP,5,103.46,[a:b],0.594,0.406,2.3,1,-,1.932,64,124
0_14282,0_14282_587,SNP,5,107.268,[a:b],0.412,0.588,2.1,1,-,1.94,68,132
0_16829,0_16829_595,SNP,5,108.632,[a:b],0.423,0.577,1.7,1,-,1.953,71,139
0_3830,0_3830_245,SNP,5,109.128,[a:b],0.517,0.483,0.1,1,-,1.998,58,116
UMN_5514,UMN_5514_114,SNP,5,110.609,[a:b],0.53,0.47,0.2,1,-,1.993,66,132
0_13874,0_13874_460,SNP,5,114.566,[a:b],0.567,0.433,1.2,1,-,1.965,67,132
0_17701,0_17701_548,SNP,5,116.829,[a:b],0.594,0.406,2.5,1,-,1.931,69,133
0_14377,0_14377_338,SNP,5,117.459,[a:b],0.59,0.41,2,1,-,1.937,61,118
2_5991,2_5991_295,SNP,5,119.493,[a:b],0.561,0.439,0.9,1,-,1.97,57,112
UMN_150,UMN_150_255,SNP,5,119.795,[a:b],0.556,0.444,0.7,1,-,1.976,54,107
UMN_6558,UMN_6558_401,SNP,5,119.819,[a:b],0.587,0.413,1.9,1,-,1.941,63,122
UMN_3821,UMN_3821_88,SNP,5,119.827,[a:b],0.606,0.394,3,1,*,1.914,66,126
0_9198,0_9198_174,SNP,5,119.959,[a:b],0.6,0.4,2.2,1,-,1.923,55,106
2_10366,2_10366_817,SNP,5,120.045,[a:b],0.594,0.406,2.5,1,-,1.931,69,133
0_5574,0_5574_177,SNP,5,120.488,[a:b],0.609,0.391,3.3,1,*,1.91,69,132
2_168,2_168_134,SNP,5,120.915,[a:b],0.596,0.404,1.9,1,-,1.929,52,100
UMN_2503,UMN_2503_255,SNP,5,121.267,[a:b],0.597,0.403,2.5,1,-,1.927,67,129
0_14500,0_14500_411,SNP,5,124.721,[a:b],0.615,0.385,3.5,1,*,1.899,65,123
0_4330,0_4330_444,SNP,5,125.165,[a:b],0.6,0.4,2.8,1,*,1.923,70,135
0_9152,0_9152_336,SNP,5,126.236,[a:b],0.618,0.382,3.8,1,*,1.895,68,129
0_11132,0_11132_283,SNP,5,128.965,[a:b],0.426,0.574,1.3,1,-,1.957,61,119
0_15364,0_15364_430,SNP,5,130.128,[a:b],0.433,0.567,1.1,1,-,1.965,60,118
2_1405,2_1405_447,SNP,5,131.24,[a:b],0.565,0.435,1.2,1,-,1.967,69,136
0_14973,0_14973_538,SNP,5,135.119,[a:b],0.528,0.472,0.2,1,-,1.994,53,106
0_14339,0_14339_571,SNP,5,136.702,[a:b],0.491,0.509,0,1,-,1.999,55,110
0_6211,0_6211_410,SNP,5,137.552,[a:b],0.523,0.477,0.1,1,-,1.996,65,130
0_7682,0_7682_160,SNP,5,141.56,[a:b],0.541,0.459,0.4,1,-,1.987,61,121
0_16535,0_16535_213,SNP,5,142.268,[a:b],0.545,0.455,0.6,1,-,1.984,66,131
UMN_2875,UMN_2875_502,SNP,5,143.062,[a:b],0.509,0.491,0,1,-,1.999,55,110
0_16559,0_16559_187,SNP,5,144.431,[a:b],0.477,0.523,0.1,1,-,1.996,65,130
0_5095,0_5095_239,SNP,5,145.776,[a:b],0.597,0.403,2.3,1,-,1.928,62,120
2_1736,2_1736_178,SNP,5,149.83,[a:b],0.535,0.465,0.3,1,-,1.99,71,141
0_10453,0_10453_433,SNP,5,152.979,[a:b],0.537,0.463,0.3,1,-,1.989,54,107
0_8327,0_8327_303,SNP,5,158.151,[a:b],0.603,0.397,2.5,1,-,1.918,58,111
UMN_7457,UMN_7457_245,SNP,5,165.67,[a:b],0.446,0.554,0.8,1,-,1.977,65,129
0_13292,0_13292_242,SNP,6,0,[a:b],0.429,0.571,1.3,1,-,1.96,63,123
0_16594,0_16594_269,SNP,6,5.79,[a:b],0.571,0.429,1.1,1,-,1.96,56,110
0_10432,0_10432_251,SNP,6,8.223,[a:b],0.519,0.481,0.1,1,-,1.997,52,104
0_15017,0_15017_360,SNP,6,10.949,[a:b],0.596,0.404,1.9,1,-,1.929,52,100
0_16332,0_16332_336,SNP,6,15.055,[a:b],0.561,0.439,0.9,1,-,1.97,57,112
UMN_1177,UMN_1177_138,SNP,6,16.161,[a:b],0.561,0.439,1,1,-,1.971,66,130
2_3440,2_3440_489,SNP,6,18.237,[a:b],0.585,0.415,1.5,1,-,1.944,53,103
0_10303,0_10303_583,SNP,6,19.268,[a:b],0.471,0.529,0.2,1,-,1.993,70,140
2_9190,2_9190_834,SNP,6,23,[a:b],0.596,0.404,1.9,1,-,1.929,52,100
0_9383,0_9383_335,SNP,6,23.879,[a:b],0.597,0.403,2.5,1,-,1.927,67,129
0_17308,0_17308_PAV,PAV,6,26.182,[a:b],0.569,0.431,1.4,1,-,1.962,72,141
2_1069,2_1069_382,SNP,6,26.531,[a:b],0.617,0.383,3.3,1,*,1.897,60,114
0_12270,0_12270_162,SNP,6,27.37,[a:b],0.561,0.439,0.9,1,-,1.97,57,112
2_5076,2_5076_625,SNP,6,27.563,[a:b],0.548,0.452,0.6,1,-,1.981,62,123
0_9779,0_9779_597,SNP,6,27.938,[a:b],0.549,0.451,0.7,1,-,1.981,71,141
0_967,0_967_314,SNP,6,28.799,[a:b],0.47,0.53,0.2,1,-,1.993,66,132
UMN_2007,UMN_2007_104,SNP,6,29.534,[a:b],0.579,0.421,1.4,1,-,1.951,57,111
0_706,0_706_460,SNP,6,30.722,[a:b],0.404,0.596,1.9,1,-,1.929,52,100
UMN_1861,UMN_1861_265,SNP,6,32.375,[a:b],0.597,0.403,2.3,1,-,1.928,62,120
0_9987,0_9987_389,SNP,6,41.384,[a:b],0.463,0.537,0.4,1,-,1.989,67,133
0_2086,0_2086_294,SNP,6,43.951,[a:b],0.618,0.382,3.8,1,*,1.895,68,129
2_3497,2_3497_159,SNP,6,46.077,[a:b],0.407,0.593,2,1,-,1.933,59,114
0_8390,0_8390_444,SNP,6,47.519,[a:b],0.577,0.423,1.2,1,-,1.954,52,102
2_10078,2_10078_615,SNP,6,49.731,[a:b],0.386,0.614,3.7,1,*,1.901,70,133
0_11847,0_11847_65,SNP,6,53.033,[a:b],0.547,0.453,0.5,1,-,1.982,53,105
2_2194,2_2194_442,SNP,6,56.339,[a:b],0.5,0.5,0,1,-,2,62,124
2_6109,2_6109_478,SNP,6,57.141,[a:b],0.571,0.429,1.4,1,-,1.96,70,137
0_12147,0_12147_475,SNP,6,58.512,[a:b],0.522,0.478,0.1,1,-,1.996,67,134
UMN_4969,UMN_4969_253,SNP,6,60.009,[a:b],0.536,0.464,0.4,1,-,1.99,69,137
0_1144,0_1144_329,SNP,6,61.797,[a:b],0.509,0.491,0,1,-,1.999,57,114
0_13948,0_13948_174,SNP,6,63.636,[a:b],0.492,0.508,0,1,-,1.999,61,122
0_2323,0_2323_495,SNP,6,65.08,[a:b],0.525,0.475,0.1,1,-,1.995,61,122
0_7999,0_7999_46,SNP,6,66.263,[a:b],0.582,0.418,1.5,1,-,1.948,55,107
UMN_2398,UMN_2398_199,SNP,6,66.708,[a:b],0.471,0.529,0.2,1,-,1.993,68,136
0_17416,0_17416_297,SNP,6,67.461,[a:b],0.517,0.483,0.1,1,-,1.998,58,116
0_3266,0_3266_181,SNP,6,68.75,[a:b],0.614,0.386,3,1,*,1.901,57,108
0_3056,0_3056_781,SNP,6,68.996,[a:b],0.54,0.46,0.3,1,-,1.987,50,99
2_5897,2_5897_654,SNP,6,69.085,[a:b],0.463,0.537,0.4,1,-,1.989,67,133
0_15394,0_15394_155,SNP,6,69.165,[a:b],0.545,0.455,0.5,1,-,1.984,55,109
0_14252,0_14252_208,SNP,6,69.778,[a:b],0.579,0.421,1.4,1,-,1.951,57,111
UMN_4983,UMN_4983_212,SNP,6,69.858,[a:b],0.559,0.441,0.8,1,-,1.972,59,116
2_9333,2_9333_703,SNP,6,70.28,[a:b],0.565,0.435,1.2,1,-,1.967,69,136
UMN_5077,UMN_5077_190,SNP,6,70.367,[a:b],0.6,0.4,2.6,1,-,1.923,65,125
UMN_1221,UMN_1221_74,SNP,6,70.6,[a:b],0.544,0.456,0.4,1,-,1.985,57,113
0_8984,0_8984_526,SNP,6,70.628,[a:b],0.588,0.412,1.6,1,-,1.94,51,99
0_16158,0_16158_196,SNP,6,70.629,[a:b],0.434,0.566,0.9,1,-,1.966,53,104
UMN_1197,UMN_1197_253,SNP,6,70.647,[a:b],0.577,0.423,1.7,1,-,1.953,71,139
2_10191,2_10191_626,SNP,6,70.679,[a:b],0.397,0.603,2.9,1,*,1.919,68,130
0_3856,0_3856_374,SNP,6,70.724,[a:b],0.585,0.415,1.9,1,-,1.944,65,126
0_11020,0_11020_689,SNP,6,70.757,[a:b],0.6,0.4,2,1,-,1.923,50,96
0_17863,0_17863_676,SNP,6,70.794,[a:b],0.585,0.415,1.5,1,-,1.944,53,103
0_8028,0_8028_172,SNP,6,70.855,[a:b],0.462,0.538,0.3,1,-,1.988,52,103
1_210,1_210_646,SNP,6,70.873,[a:b],0.609,0.391,3.1,1,*,1.909,64,122
0_11492,0_11492_578,SNP,6,70.895,[a:b],0.588,0.412,2.1,1,-,1.94,68,132
0_18372,0_18372_618,SNP,6,70.978,[a:b],0.627,0.373,3.3,1,*,1.878,51,96
0_6522,0_6522_474,SNP,6,71.072,[a:b],0.556,0.444,0.7,1,-,1.976,54,107
UMN_3640,UMN_3640_378,SNP,6,71.09,[a:b],0.492,0.508,0,1,-,1.999,63,126
0_1823,0_1823_455,SNP,6,71.46,[a:b],0.564,0.436,0.9,1,-,1.968,55,108
2_2866,2_2866_678,SNP,6,71.949,[a:b],0.5,0.5,0,1,-,2,56,112
2_2333,2_2333_466,SNP,6,72.49,[a:b],0.547,0.453,0.6,1,-,1.983,64,127
0_8252,0_8252_302,SNP,6,73.172,[a:b],0.556,0.444,0.8,1,-,1.976,63,124
0_4499,0_4499_64,SNP,6,73.563,[a:b],0.593,0.407,2,1,-,1.933,59,114
0_15868,0_15868_411,SNP,6,74.024,[a:b],0.609,0.391,3.3,1,*,1.91,69,132
0_13167,0_13167_405,SNP,6,76.846,[a:b],0.614,0.386,3,1,*,1.901,57,108
0_13222,0_13222_730,SNP,6,77.537,[a:b],0.439,0.561,1,1,-,1.971,66,130
0_16711,0_16711_259,SNP,6,78.224,[a:b],0.594,0.406,2.5,1,-,1.931,69,133
0_9477,0_9477_180,SNP,6,79.146,[a:b],0.603,0.397,2.7,1,-,1.918,63,121
0_16495,0_16495_734,SNP,6,80.715,[a:b],0.566,0.434,0.9,1,-,1.966,53,104
0_6741,0_6741_409,SNP,6,81.319,[a:b],0.582,0.418,1.8,1,-,1.948,67,130
2_6328,2_6328_325,SNP,6,83.474,[a:b],0.491,0.509,0,1,-,1.999,53,106
0_18493,0_18493_75,SNP,6,86.548,[a:b],0.577,0.423,1.2,1,-,1.954,52,102
0_14550,0_14550_690,SNP,6,87.107,[a:b],0.4,0.6,2.6,1,-,1.923,65,125
UMN_2948,UMN_2948_182,SNP,6,87.946,[a:b],0.509,0.491,0,1,-,1.999,55,110
0_11888,0_11888_188,SNP,6,93.536,[a:b],0.426,0.574,1.2,1,-,1.957,54,106
0_11162,0_11162_213,SNP,6,93.835,[a:b],0.618,0.382,3.8,1,*,1.895,68,129
UMN_823,UMN_823_250,SNP,6,94.26,[a:b],0.377,0.623,3.2,1,*,1.887,53,100
UMN_3623,UMN_3623_99,SNP,6,96.582,[a:b],0.446,0.554,0.8,1,-,1.977,65,129
0_5366,0_5366_662,SNP,6,97.118,[a:b],0.593,0.407,2,1,-,1.933,59,114
0_16773,0_16773_139,SNP,6,98.485,[a:b],0.523,0.477,0.1,1,-,1.996,65,130
0_1094,0_1094_432,SNP,6,103.789,[a:b],0.436,0.564,0.9,1,-,1.968,55,108
2_218,2_218_907,SNP,6,104.746,[a:b],0.596,0.404,2.1,1,-,1.928,57,110
UMN_737,UMN_737_249,SNP,6,106.519,[a:b],0.563,0.438,1,1,-,1.969,64,126
0_2599,0_2599_485,SNP,6,107.903,[a:b],0.403,0.597,2.5,1,-,1.927,67,129
2_3359,2_3359_332,SNP,6,108.42,[a:b],0.558,0.442,0.7,1,-,1.974,52,103
0_4465,0_4465_508,SNP,6,109.625,[a:b],0.5,0.5,0,1,-,2,60,120
0_5505,0_5505_326,SNP,6,110.833,[a:b],0.623,0.377,3.7,1,*,1.886,61,115
0_8764,0_8764_119,SNP,6,112.462,[a:b],0.618,0.382,3.1,1,*,1.894,55,104
0_10329,0_10329_276,SNP,6,112.895,[a:b],0.535,0.465,0.3,1,-,1.99,71,141
0_16574,0_16574_368,SNP,6,113.514,[a:b],0.625,0.375,3.5,1,*,1.882,56,105
UMN_3645,UMN_3645_124,SNP,6,114.198,[a:b],0.541,0.459,0.4,1,-,1.987,61,121
0_14421,0_14421_693,SNP,6,115.713,[a:b],0.58,0.42,1.3,1,-,1.95,50,98
2_6686,2_6686_323,SNP,6,117.637,[a:b],0.569,0.431,1.3,1,-,1.962,65,128
0_5831,0_5831_197,SNP,6,118.618,[a:b],0.516,0.484,0.1,1,-,1.998,64,128
0_10171,0_10171_614,SNP,6,119.843,[a:b],0.567,0.433,1.2,1,-,1.965,67,132
2_4311,2_4311_513,SNP,6,121.326,[a:b],0.548,0.452,0.6,1,-,1.981,62,123
0_9768,0_9768_336,SNP,6,122.271,[a:b],0.574,0.426,1.3,1,-,1.957,61,119
UMN_3789,UMN_3789_138,SNP,6,122.686,[a:b],0.44,0.56,0.7,1,-,1.972,50,99
2_323,2_323_226,SNP,6,122.774,[a:b],0.579,0.421,1.4,1,-,1.951,57,111
UMN_678,UMN_678_331,SNP,6,123.654,[a:b],0.596,0.404,1.9,1,-,1.929,52,100
2_2815,2_2815_170,SNP,6,124.04,[a:b],0.569,0.431,1.1,1,-,1.963,58,114
0_11525,0_11525_426,SNP,6,127.032,[a:b],0.6,0.4,2.4,1,-,1.923,60,115
2_6178,2_6178_333,SNP,6,127.429,[a:b],0.556,0.444,0.8,1,-,1.976,63,124
0_18871,0_18871_315,SNP,6,128.956,[a:b],0.566,0.434,0.9,1,-,1.966,53,104
UMN_2719,UMN_2719_PAV,PAV,6,129.91,[a:b],0.569,0.431,1.4,1,-,1.962,72,141
2_1621,2_1621_442,SNP,6,131.173,[a:b],0.556,0.444,0.8,1,-,1.976,63,124
0_18715,0_18715_160,SNP,6,133.483,[a:b],0.541,0.459,0.4,1,-,1.987,61,121
UMN_2213,UMN_2213_153,SNP,6,134.311,[a:b],0.544,0.456,0.4,1,-,1.985,57,113
0_506,0_506_475,SNP,6,135.939,[a:b],0.574,0.426,1.3,1,-,1.957,61,119
0_18834,0_18834_710,SNP,6,137.318,[a:b],0.531,0.469,0.3,1,-,1.992,64,128
0_9291,0_9291_243,SNP,6,138.276,[a:b],0.463,0.537,0.4,1,-,1.989,67,133
UMN_2847,UMN_2847_80,SNP,6,138.65,[a:b],0.531,0.469,0.3,1,-,1.992,64,128
0_9396,0_9396_214,SNP,6,138.694,[a:b],0.471,0.529,0.2,1,-,1.993,68,136
2_8769,2_8769_460,SNP,6,140.002,[a:b],0.484,0.516,0.1,1,-,1.998,64,128
0_16220,0_16220_472,SNP,6,144.083,[a:b],0.547,0.453,0.6,1,-,1.983,64,127
0_18014,0_18014_692,SNP,6,144.981,[a:b],0.431,0.569,1.1,1,-,1.963,58,114
0_9946,0_9946_369,SNP,6,146.933,[a:b],0.433,0.567,1.1,1,-,1.965,60,118
0_13196,0_13196_667,SNP,6,148.636,[a:b],0.397,0.603,2.9,1,*,1.919,68,130
0_14850,0_14850_364,SNP,6,150.711,[a:b],0.625,0.375,3.5,1,*,1.882,56,105
0_1622,0_1622_92,SNP,6,151.552,[a:b],0.621,0.379,3.4,1,*,1.89,58,110
2_6319,2_6319_227,SNP,6,159.668,[a:b],0.571,0.429,1.4,1,-,1.96,70,137
2_3181,2_3181_348,SNP,6,167.32,[a:b],0.491,0.509,0,1,-,1.999,53,106
0_17015,0_17015_176,SNP,7,0,[a:b],0.554,0.446,0.8,1,-,1.977,65,129
2_1285,2_1285_384,SNP,7,4.82,[a:b],0.597,0.403,2.3,1,-,1.928,62,120
2_3222,2_3222_369,SNP,7,6.849,[a:b],0.571,0.429,1.1,1,-,1.96,56,110
0_16484,0_16484_353,SNP,7,9.196,[a:b],0.582,0.418,1.8,1,-,1.948,67,130
0_13172,0_13172_291,SNP,7,10.031,[a:b],0.574,0.426,1.5,1,-,1.958,68,133
0_1659,0_1659_285,SNP,7,11.078,[a:b],0.558,0.442,0.7,1,-,1.974,52,103
2_6736,2_6736_89,SNP,7,17.497,[a:b],0.46,0.54,0.3,1,-,1.987,50,99
0_7715,0_7715_283,SNP,7,18.607,[a:b],0.574,0.426,1.5,1,-,1.958,68,133
0_14602,0_14602_151,SNP,7,19.388,[a:b],0.615,0.385,2.8,1,*,1.899,52,99
0_9344,0_9344_210,SNP,7,19.913,[a:b],0.414,0.586,1.7,1,-,1.942,58,113
0_15524,0_15524_159,SNP,7,20.199,[a:b],0.6,0.4,2.6,1,-,1.923,65,125
0_7072,0_7072_221,SNP,7,21.969,[a:b],0.518,0.482,0.1,1,-,1.997,56,112
UMN_490,UMN_490_104,SNP,7,22.155,[a:b],0.571,0.429,1.1,1,-,1.96,56,110
0_18483,0_18483_418,SNP,7,22.809,[a:b],0.543,0.457,0.5,1,-,1.985,70,139
0_11688,0_11688_310,SNP,7,22.838,[a:b],0.537,0.463,0.4,1,-,1.989,67,133
0_3896,0_3896_519,SNP,7,22.839,[a:b],0.458,0.542,0.4,1,-,1.986,59,117
0_9533,0_9533_218,SNP,7,23.071,[a:b],0.492,0.508,0,1,-,1.999,63,126
0_15227,0_15227_339,SNP,7,23.977,[a:b],0.521,0.479,0.1,1,-,1.996,71,142
0_18596,0_18596_210,SNP,7,26.579,[a:b],0.545,0.455,0.6,1,-,1.984,66,131
2_8971,2_8971_545,SNP,7,26.774,[a:b],0.468,0.532,0.3,1,-,1.992,62,123
0_9055,0_9055_82,SNP,7,28.14,[a:b],0.475,0.525,0.1,1,-,1.995,61,122
0_16021,0_16021_183,SNP,7,28.221,[a:b],0.446,0.554,0.6,1,-,1.977,56,111
2_3914,2_3914_304,SNP,7,28.265,[a:b],0.586,0.414,1.7,1,-,1.942,58,113
0_16537,0_16537_357,SNP,7,29.441,[a:b],0.545,0.455,0.5,1,-,1.984,55,109
2_3781,2_3781_900,SNP,7,31.574,[a:b],0.471,0.529,0.2,1,-,1.993,70,140
UMN_4346,UMN_4346_139,SNP,7,34.11,[a:b],0.5,0.5,0,1,-,2,66,132
0_9584,0_9584_602,SNP,7,34.794,[a:b],0.569,0.431,1.1,1,-,1.963,58,114
0_953,0_953_286,SNP,7,35.738,[a:b],0.476,0.524,0.1,1,-,1.995,63,126
2_9713,2_9713_742,SNP,7,36.445,[a:b],0.522,0.478,0.1,1,-,1.996,69,138
0_1974,0_1974_185,SNP,7,39.783,[a:b],0.525,0.475,0.1,1,-,1.995,61,122
0_13271,0_13271_310,SNP,7,41.662,[a:b],0.617,0.383,3.3,1,*,1.897,60,114
UMN_971,UMN_971_249,SNP,7,43.958,[a:b],0.578,0.422,1.6,1,-,1.952,64,125
2_2665,2_2665_424,SNP,7,44.829,[a:b],0.429,0.571,1.1,1,-,1.96,56,110
2_4919,2_4919_326,SNP,7,45.477,[a:b],0.583,0.417,1.7,1,-,1.946,60,117
0_6043,0_6043_172,SNP,7,46.08,[a:b],0.466,0.534,0.3,1,-,1.991,58,115
UMN_3225,UMN_3225_406,SNP,7,49.395,[a:b],0.534,0.466,0.3,1,-,1.991,58,115
0_8475,0_8475_171,SNP,7,49.622,[a:b],0.552,0.448,0.7,1,-,1.978,67,133
0_1740,0_1740_456,SNP,7,51.331,[a:b],0.507,0.493,0,1,-,2,67,134
0_13833,0_13833_397,SNP,7,52.574,[a:b],0.564,0.436,0.9,1,-,1.968,55,108
0_16614,0_16614_375,SNP,7,53.438,[a:b],0.55,0.45,0.6,1,-,1.98,60,119
UMN_7035,UMN_7035_121,SNP,7,54.177,[a:b],0.541,0.459,0.4,1,-,1.987,61,121
0_1279,0_1279_230,SNP,7,55.753,[a:b],0.531,0.469,0.3,1,-,1.992,64,128
0_13511,0_13511_600,SNP,7,57.087,[a:b],0.515,0.485,0.1,1,-,1.998,66,132
2_9485,2_9485_233,SNP,7,57.354,[a:b],0.467,0.533,0.3,1,-,1.991,60,119
UMN_3992,UMN_3992_90,SNP,7,58.202,[a:b],0.5,0.5,0,1,-,2,64,128
0_10382,0_10382_356,SNP,7,58.293,[a:b],0.493,0.507,0,1,-,2,71,142
UMN_2355,UMN_2355_201,SNP,7,58.624,[a:b],0.475,0.525,0.1,1,-,1.995,61,122
2_5919,2_5919_337,SNP,7,59.789,[a:b],0.542,0.458,0.5,1,-,1.986,72,143
0_18775,0_18775_144,SNP,7,61.381,[a:b],0.452,0.548,0.6,1,-,1.981,62,123
UMN_2065,UMN_2065_600,SNP,7,65.082,[a:b],0.5,0.5,0,1,-,2,56,112
0_17304,0_17304_349,SNP,7,68.055,[a:b],0.594,0.406,2.3,1,-,1.932,64,124
UMN_2728,UMN_2728_86,SNP,7,68.764,[a:b],0.52,0.48,0.1,1,-,1.997,50,100
2_383,2_383_224,SNP,7,69.758,[a:b],0.485,0.515,0.1,1,-,1.998,66,132
2_2611,2_2611_755,SNP,7,70.818,[a:b],0.508,0.492,0,1,-,1.999,63,126
2_358,2_358_180,SNP,7,71.858,[a:b],0.558,0.442,0.7,1,-,1.974,52,103
0_17539,0_17539_373,SNP,7,75.04,[a:b],0.491,0.509,0,1,-,1.999,53,106
UMN_3454,UMN_3454_175,SNP,7,76.582,[a:b],0.55,0.45,0.6,1,-,1.98,60,119
2_2450,2_2450_503,SNP,7,78.012,[a:b],0.557,0.443,0.9,1,-,1.974,70,138
2_9380,2_9380_124,SNP,7,78.665,[a:b],0.531,0.469,0.3,1,-,1.992,64,128
0_9427,0_9427_485,SNP,7,79.201,[a:b],0.606,0.394,3,1,*,1.914,66,126
0_1273,0_1273_430,SNP,7,79.954,[a:b],0.5,0.5,0,1,-,2,66,132
UMN_2734,UMN_2734_79,SNP,7,80.338,[a:b],0.574,0.426,1.3,1,-,1.957,61,119
0_1730,0_1730_285,SNP,7,80.977,[a:b],0.576,0.424,1.5,1,-,1.955,66,129
UMN_4089,UMN_4089_342,SNP,7,81.306,[a:b],0.571,0.429,1.4,1,-,1.96,70,137
UMN_4665,UMN_4665_224,SNP,7,82.468,[a:b],0.536,0.464,0.4,1,-,1.99,69,137
UMN_553,UMN_553_239,SNP,7,83.238,[a:b],0.552,0.448,0.6,1,-,1.979,58,115
2_7409,2_7409_185,SNP,7,84.063,[a:b],0.526,0.474,0.2,1,-,1.994,57,114
2_6562,2_6562_621,SNP,7,85.588,[a:b],0.507,0.493,0,1,-,2,67,134
0_13118,0_13118_294,SNP,7,87.206,[a:b],0.523,0.477,0.1,1,-,1.996,65,130
0_8735,0_8735_658,SNP,7,87.207,[a:b],0.514,0.486,0.1,1,-,1.998,70,140
UMN_4297,UMN_4297_156,SNP,7,88.087,[a:b],0.537,0.463,0.4,1,-,1.989,67,133
2_4531,2_4531_230,SNP,7,88.941,[a:b],0.586,0.414,1.7,1,-,1.942,58,113
0_1845,0_1845_512,SNP,7,93.903,[a:b],0.578,0.422,1.6,1,-,1.952,64,125
2_7207,2_7207_721,SNP,7,95.217,[a:b],0.6,0.4,2.6,1,-,1.923,65,125
2_9057,2_9057_295,SNP,7,95.603,[a:b],0.576,0.424,1.5,1,-,1.955,66,129
0_4214,0_4214_249,SNP,7,97.02,[a:b],0.594,0.406,2.3,1,-,1.932,64,124
UMN_1285,UMN_1285_87,SNP,7,97.148,[a:b],0.541,0.459,0.4,1,-,1.987,61,121
2_6613,2_6613_434,SNP,7,98.052,[a:b],0.589,0.411,1.8,1,-,1.938,56,109
0_1471,0_1471_109,SNP,7,99.764,[a:b],0.618,0.382,3.8,1,*,1.895,68,129
2_7811,2_7811_454,SNP,7,100.407,[a:b],0.578,0.422,1.6,1,-,1.952,64,125
2_2483,2_2483_425,SNP,7,101.734,[a:b],0.477,0.523,0.1,1,-,1.996,65,130
0_6976,0_6976_496,SNP,7,106.7,[a:b],0.581,0.419,1.6,1,-,1.949,62,121
1_4996,1_4996_733,SNP,7,107.213,[a:b],0.606,0.394,3,1,*,1.914,66,126
2_6034,2_6034_653,SNP,7,108.549,[a:b],0.471,0.529,0.2,1,-,1.993,68,136
0_1938,0_1938_219,SNP,7,109.458,[a:b],0.462,0.538,0.4,1,-,1.988,65,129
0_13127,0_13127_435,SNP,7,111.404,[a:b],0.6,0.4,2.4,1,-,1.923,60,115
2_2946,2_2946_669,SNP,7,111.733,[a:b],0.618,0.382,3.8,1,*,1.895,68,129
UMN_1597,UMN_1597_468,SNP,7,112.912,[a:b],0.431,0.569,1.1,1,-,1.963,58,114
2_5743,2_5743_863,SNP,7,114.039,[a:b],0.426,0.574,1.2,1,-,1.957,54,106
0_16128,0_16128_239,SNP,7,114.925,[a:b],0.47,0.53,0.2,1,-,1.993,66,132
2_1094,2_1094_111,SNP,7,116.216,[a:b],0.587,0.413,1.9,1,-,1.941,63,122
0_9288,0_9288_419,SNP,7,116.388,[a:b],0.63,0.37,3.6,1,*,1.874,54,101
0_18632,0_18632_679,SNP,7,117.302,[a:b],0.587,0.413,1.9,1,-,1.941,63,122
0_6807,0_6807_321,SNP,7,117.826,[a:b],0.586,0.414,2.1,1,-,1.943,70,136
UMN_858,UMN_858_246,SNP,7,117.924,[a:b],0.439,0.561,1,1,-,1.971,66,130
2_2875,2_2875_230,SNP,7,120.361,[a:b],0.579,0.421,1.4,1,-,1.951,57,111
2_6908,2_6908_144,SNP,7,120.786,[a:b],0.557,0.443,0.8,1,-,1.974,61,120
0_2222,0_2222_390,SNP,7,121.673,[a:b],0.567,0.433,1.2,1,-,1.965,67,132
UMN_607,UMN_607_228,SNP,7,122.425,[a:b],0.471,0.529,0.2,1,-,1.993,68,136
0_17988,0_17988_220,SNP,7,123.741,[a:b],0.509,0.491,0,1,-,1.999,53,106
2_9049,2_9049_243,SNP,7,124.907,[a:b],0.58,0.42,1.3,1,-,1.95,50,98
0_1085,0_1085_244,SNP,7,125.808,[a:b],0.522,0.478,0.1,1,-,1.996,69,138
2_6335,2_6335_211,SNP,7,128.236,[a:b],0.538,0.462,0.4,1,-,1.988,65,129
0_507,0_507_170,SNP,7,129.173,[a:b],0.551,0.449,0.7,1,-,1.98,69,137
0_1037,0_1037_360,SNP,7,129.641,[a:b],0.608,0.392,2.4,1,-,1.911,51,97
0_12568,0_12568_529,SNP,7,134.446,[a:b],0.556,0.444,0.8,1,-,1.976,63,124
0_5565,0_5565_553,SNP,7,137.517,[a:b],0.527,0.473,0.2,1,-,1.994,55,110
0_18123,0_18123_94,SNP,7,138.007,[a:b],0.467,0.533,0.3,1,-,1.991,60,119
0_18633,0_18633_648,SNP,7,139.93,[a:b],0.534,0.466,0.3,1,-,1.991,58,115
2_2681,2_2681_222,SNP,7,141.02,[a:b],0.63,0.37,3.6,1,*,1.874,54,101
0_11406,0_11406_295,SNP,7,142.251,[a:b],0.474,0.526,0.2,1,-,1.994,57,114
0_9820,0_9820_567,SNP,7,144.199,[a:b],0.47,0.53,0.2,1,-,1.993,66,132
2_8643,2_8643_410,SNP,7,146.26,[a:b],0.491,0.509,0,1,-,1.999,55,110
0_14360,0_14360_538,SNP,7,146.471,[a:b],0.571,0.429,1.3,1,-,1.96,63,123
2_693,2_693_396,SNP,7,146.474,[a:b],0.484,0.516,0.1,1,-,1.998,62,124
0_2491,0_2491_490,SNP,7,146.656,[a:b],0.469,0.531,0.3,1,-,1.992,64,128
0_2019,0_2019_342,SNP,7,148.632,[a:b],0.52,0.48,0.1,1,-,1.997,50,100
0_5882,0_5882_450,SNP,7,149.488,[a:b],0.493,0.507,0,1,-,2,69,138
2_3505,2_3505_273,SNP,7,149.822,[a:b],0.536,0.464,0.3,1,-,1.99,56,111
0_11472,0_11472_245,SNP,7,149.828,[a:b],0.54,0.46,0.4,1,-,1.987,63,125
0_8281,0_8281_448,SNP,7,149.867,[a:b],0.493,0.507,0,1,-,2,69,138
0_7088,0_7088_387,SNP,7,150.787,[a:b],0.5,0.5,0,1,-,2,66,132
2_374,2_374_598,SNP,7,151.448,[a:b],0.526,0.474,0.2,1,-,1.994,57,114
0_2955,0_2955_135,SNP,7,152.425,[a:b],0.493,0.507,0,1,-,2,69,138
0_18470,0_18470_454,SNP,7,157.461,[a:b],0.6,0.4,2.6,1,-,1.923,65,125
0_10920,0_10920_126,SNP,7,160.866,[a:b],0.455,0.545,0.6,1,-,1.984,66,131
0_14509,0_14509_411,SNP,7,166.362,[a:b],0.471,0.529,0.2,1,-,1.993,68,136
0_469,0_469_401,SNP,8,0,[a:b],0.492,0.508,0,1,-,2,65,130
0_7095,0_7095_371,SNP,8,1.411,[a:b],0.526,0.474,0.2,1,-,1.994,57,114
0_17203,0_17203_715,SNP,8,3.923,[a:b],0.468,0.532,0.3,1,-,1.992,62,123
2_8567,2_8567_PAV,PAV,8,6.952,[a:b],0.611,0.389,3.6,1,*,1.906,72,137
2_5493,2_5493_312,SNP,8,8.051,[a:b],0.6,0.4,2.4,1,-,1.923,60,115
2_4615,2_4615_188,SNP,8,9.696,[a:b],0.6,0.4,2.4,1,-,1.923,60,115
2_10310,2_10310_231,SNP,8,11.029,[a:b],0.597,0.403,2.3,1,-,1.928,62,120
2_8923,2_8923_297,SNP,8,11.959,[a:b],0.618,0.382,3.8,1,*,1.895,68,129
2_8946,2_8946_349,SNP,8,12.746,[a:b],0.609,0.391,3.1,1,*,1.909,64,122
UMN_7051,UMN_7051_285,SNP,8,13.434,[a:b],0.614,0.386,3.7,1,*,1.901,70,133
0_7445,0_7445_165,SNP,8,15.668,[a:b],0.587,0.413,1.9,1,-,1.941,63,122
0_18489,0_18489_276,SNP,8,15.729,[a:b],0.422,0.578,1.6,1,-,1.952,64,125
UMN_3022,UMN_3022_207,SNP,8,15.895,[a:b],0.458,0.542,0.4,1,-,1.986,59,117
0_18907,0_18907_185,SNP,8,21.467,[a:b],0.485,0.515,0.1,1,-,1.998,66,132
0_6596,0_6596_PAV,PAV,8,22.333,[a:b],0.556,0.444,0.9,1,-,1.976,72,142
0_1649,0_1649_261,SNP,8,24.055,[a:b],0.533,0.467,0.3,1,-,1.991,60,119
0_8367,0_8367_304,SNP,8,25.412,[a:b],0.5,0.5,0,1,-,2,62,124
0_12517,0_12517_502,SNP,8,25.528,[a:b],0.543,0.457,0.5,1,-,1.985,70,139
2_87,2_87_702,SNP,8,25.8,[a:b],0.556,0.444,0.7,1,-,1.976,54,107
0_17475,0_17475_124,SNP,8,27.115,[a:b],0.545,0.455,0.5,1,-,1.984,55,109
0_2150,0_2150_104,SNP,8,28.71,[a:b],0.544,0.456,0.4,1,-,1.985,57,113
0_9262,0_9262_175,SNP,8,33.198,[a:b],0.4,0.6,2.8,1,*,1.923,70,135
0_14905,0_14905_261,SNP,8,36.674,[a:b],0.516,0.484,0.1,1,-,1.998,64,128
2_6590,2_6590_161,SNP,8,36.946,[a:b],0.537,0.463,0.3,1,-,1.989,54,107
0_16443,0_16443_618,SNP,8,37.515,[a:b],0.541,0.459,0.4,1,-,1.987,61,121
0_18854,0_18854_674,SNP,8,37.847,[a:b],0.485,0.515,0.1,1,-,1.998,66,132
0_14043,0_14043_671,SNP,8,42.497,[a:b],0.531,0.469,0.3,1,-,1.992,64,128
2_4905,2_4905_340,SNP,8,43.606,[a:b],0.554,0.446,0.6,1,-,1.977,56,111
0_17762,0_17762_196,SNP,8,45.396,[a:b],0.486,0.514,0.1,1,-,1.998,70,140
0_5963,0_5963_174,SNP,8,49.661,[a:b],0.544,0.456,0.4,1,-,1.985,57,113
UMN_3058,UMN_3058_427,SNP,8,52.08,[a:b],0.596,0.404,1.9,1,-,1.929,52,100
0_10653,0_10653_83,SNP,8,52.168,[a:b],0.569,0.431,1,1,-,1.963,51,100
2_5804,2_5804_472,SNP,8,53.587,[a:b],0.552,0.448,0.6,1,-,1.979,58,115
0_15790,0_15790_265,SNP,8,57.976,[a:b],0.625,0.375,3.5,1,*,1.882,56,105
0_6031,0_6031_80,SNP,8,63.909,[a:b],0.545,0.455,0.5,1,-,1.984,55,109
0_1819,0_1819_420,SNP,8,71.89,[a:b],0.58,0.42,1.8,1,-,1.95,69,135
UMN_568,UMN_568_219,SNP,8,75.569,[a:b],0.603,0.397,2.7,1,-,1.918,63,121
UMN_1211,UMN_1211_393,SNP,8,77.472,[a:b],0.44,0.56,0.7,1,-,1.972,50,99
0_10602,0_10602_482,SNP,8,78.091,[a:b],0.614,0.386,3.7,1,*,1.901,70,133
0_17643,0_17643_312,SNP,8,79.208,[a:b],0.452,0.548,0.6,1,-,1.981,62,123
0_9641,0_9641_477,SNP,8,80.336,[a:b],0.407,0.593,2,1,-,1.933,59,114
0_8908,0_8908_249,SNP,8,87.764,[a:b],0.6,0.4,2.6,1,-,1.923,65,125
0_444,0_444_569,SNP,8,87.854,[a:b],0.591,0.409,2.2,1,-,1.936,66,128
0_4591,0_4591_296,SNP,8,88.147,[a:b],0.6,0.4,2.8,1,*,1.923,70,135
0_15249,0_15249_150,SNP,8,90.405,[a:b],0.61,0.39,2.9,1,*,1.907,59,113
0_16584,0_16584_344,SNP,8,91.262,[a:b],0.418,0.582,1.5,1,-,1.948,55,107
UMN_3979,UMN_3979_247,SNP,8,95.149,[a:b],0.478,0.522,0.1,1,-,1.996,69,138
0_7858,0_7858_442,SNP,8,96.625,[a:b],0.567,0.433,1.2,1,-,1.965,67,132
0_9417,0_9417_191,SNP,8,99.413,[a:b],0.587,0.413,1.9,1,-,1.941,63,122
0_15455,0_15455_224,SNP,8,100.063,[a:b],0.476,0.524,0.1,1,-,1.995,63,126
0_13785,0_13785_140,SNP,8,101.194,[a:b],0.617,0.383,3.3,1,*,1.897,60,114
0_6999,0_6999_444,SNP,8,101.433,[a:b],0.554,0.446,0.8,1,-,1.977,65,129
0_2784,0_2784_535,SNP,8,101.441,[a:b],0.557,0.443,0.9,1,-,1.974,70,138
0_15209,0_15209_142,SNP,8,101.511,[a:b],0.561,0.439,0.9,1,-,1.97,57,112
2_4356,2_4356_271,SNP,8,101.621,[a:b],0.567,0.433,1.2,1,-,1.965,67,132
UMN_7021,UMN_7021_316,SNP,8,101.881,[a:b],0.557,0.443,0.8,1,-,1.974,61,120
0_10933,0_10933_558,SNP,8,102.414,[a:b],0.557,0.443,0.8,1,-,1.974,61,120
0_13946,0_13946_554,SNP,8,102.746,[a:b],0.478,0.522,0.1,1,-,1.996,69,138
UMN_3613,UMN_3613_177,SNP,8,107.43,[a:b],0.561,0.439,0.9,1,-,1.97,57,112
UMN_649,UMN_649_348,SNP,8,111.933,[a:b],0.6,0.4,2.8,1,*,1.923,70,135
2_10270,2_10270_414,SNP,8,112.836,[a:b],0.382,0.618,3.8,1,*,1.895,68,129
0_1058,0_1058_208,SNP,8,115.758,[a:b],0.627,0.373,3.8,1,*,1.879,59,111
0_14381,0_14381_141,SNP,8,119.452,[a:b],0.559,0.441,0.8,1,-,1.972,59,116
2_6149,2_6149_188,SNP,8,120.856,[a:b],0.53,0.47,0.2,1,-,1.993,66,132
0_3151,0_3151_735,SNP,8,121.462,[a:b],0.5,0.5,0,1,-,2,66,132
0_8894,0_8894_436,SNP,8,122.407,[a:b],0.522,0.478,0.1,1,-,1.996,67,134
0_13856,0_13856_490,SNP,8,122.755,[a:b],0.5,0.5,0,1,-,2,68,136
0_8947,0_8947_259,SNP,8,122.918,[a:b],0.545,0.455,0.5,1,-,1.984,55,109
2_7649,2_7649_89,SNP,8,123.012,[a:b],0.537,0.463,0.3,1,-,1.989,54,107
2_10009,2_10009_494,SNP,8,123.46,[a:b],0.491,0.509,0,1,-,1.999,53,106
0_9909,0_9909_573,SNP,8,123.823,[a:b],0.545,0.455,0.5,1,-,1.984,55,109
2_8017,2_8017_297,SNP,8,123.998,[a:b],0.577,0.423,1.2,1,-,1.954,52,102
0_2641,0_2641_203,SNP,8,124.538,[a:b],0.5,0.5,0,1,-,2,68,136
0_15259,0_15259_154,SNP,8,124.874,[a:b],0.523,0.477,0.1,1,-,1.996,65,130
2_4898,2_4898_287,SNP,8,125.53,[a:b],0.5,0.5,0,1,-,2,68,136
0_4443,0_4443_PAV,PAV,8,126.165,[a:b],0.458,0.542,0.5,1,-,1.986,72,143
UMN_2074,UMN_2074_315,SNP,8,129.405,[a:b],0.533,0.467,0.3,1,-,1.991,60,119
2_5697,2_5697_406,SNP,8,130.336,[a:b],0.574,0.426,1.2,1,-,1.957,54,106
0_10787,0_10787_598,SNP,8,130.671,[a:b],0.514,0.486,0.1,1,-,1.998,70,140
UMN_4176,UMN_4176_173,SNP,8,131.193,[a:b],0.547,0.453,0.6,1,-,1.983,64,127
0_17485,0_17485_400,SNP,8,131.973,[a:b],0.524,0.476,0.1,1,-,1.995,63,126
0_14917,0_14917_733,SNP,8,133.693,[a:b],0.471,0.529,0.2,1,-,1.993,68,136
0_18916,0_18916_206,SNP,8,136.396,[a:b],0.485,0.515,0.1,1,-,1.998,68,136
UMN_2043,UMN_2043_222,SNP,8,136.696,[a:b],0.527,0.473,0.2,1,-,1.994,55,110
0_15894,0_15894_301,SNP,8,137.092,[a:b],0.493,0.507,0,1,-,2,67,134
0_6046,0_6046_207,SNP,8,137.382,[a:b],0.559,0.441,0.8,1,-,1.972,59,116
0_2214,0_2214_274,SNP,8,137.437,[a:b],0.529,0.471,0.2,1,-,1.993,70,140
0_1798,0_1798_102,SNP,8,137.507,[a:b],0.583,0.417,1.7,1,-,1.946,60,117
0_5897,0_5897_407,SNP,8,137.519,[a:b],0.493,0.507,0,1,-,2,67,134
2_2527,2_2527_227,SNP,8,137.527,[a:b],0.439,0.561,1,1,-,1.971,66,130
UMN_5309,UMN_5309_152,SNP,8,137.547,[a:b],0.561,0.439,1,1,-,1.971,66,130
0_16079,0_16079_477,SNP,8,137.692,[a:b],0.53,0.47,0.2,1,-,1.993,66,132
0_9624,0_9624_529,SNP,8,137.835,[a:b],0.597,0.403,2.3,1,-,1.928,62,120
0_8801,0_8801_228,SNP,8,137.86,[a:b],0.554,0.446,0.8,1,-,1.977,65,129
0_12914,0_12914_429,SNP,8,138.282,[a:b],0.463,0.537,0.4,1,-,1.989,67,133
0_16446,0_16446_170,SNP,8,139.634,[a:b],0.517,0.483,0.1,1,-,1.998,58,116
UMN_4710,UMN_4710_109,SNP,8,139.667,[a:b],0.509,0.491,0,1,-,1.999,53,106
UMN_6123,UMN_6123_145,SNP,8,139.88,[a:b],0.576,0.424,1.4,1,-,1.955,59,115
0_7779,0_7779_390,SNP,8,143.659,[a:b],0.478,0.522,0.1,1,-,1.996,69,138
0_6061,0_6061_114,SNP,8,144.901,[a:b],0.436,0.564,0.9,1,-,1.968,55,108
0_15107,0_15107_334,SNP,8,145.14,[a:b],0.473,0.527,0.2,1,-,1.994,55,110
UMN_7078,UMN_7078_240,SNP,8,145.523,[a:b],0.443,0.557,0.8,1,-,1.974,61,120
2_6191,2_6191_625,SNP,8,146.02,[a:b],0.421,0.579,1.4,1,-,1.951,57,111
UMN_4082,UMN_4082_141,SNP,8,147.248,[a:b],0.554,0.446,0.8,1,-,1.977,65,129
0_8279,0_8279_72,SNP,8,149.006,[a:b],0.481,0.519,0.1,1,-,1.997,52,104
0_5657,0_5657_403,SNP,8,149.513,[a:b],0.532,0.468,0.3,1,-,1.992,62,123
0_12250,0_12250_225,SNP,8,154.553,[a:b],0.571,0.429,1.4,1,-,1.96,70,137
UMN_5743,UMN_5743_677,SNP,8,157.373,[a:b],0.571,0.429,1.3,1,-,1.96,63,123
0_12970,0_12970_507,SNP,8,157.498,[a:b],0.516,0.484,0.1,1,-,1.998,62,124
0_14408,0_14408_580,SNP,8,158.225,[a:b],0.446,0.554,0.8,1,-,1.977,65,129
0_1105,0_1105_86,SNP,8,159.368,[a:b],0.585,0.415,1.5,1,-,1.944,53,103
0_18643,0_18643_405,SNP,8,161.703,[a:b],0.459,0.541,0.4,1,-,1.987,61,121
0_8373,0_8373_82,SNP,8,165.239,[a:b],0.593,0.407,1.9,1,-,1.934,54,104
0_12079,0_12079_464,SNP,8,166.716,[a:b],0.455,0.545,0.5,1,-,1.984,55,109
2_9295,2_9295_467,SNP,8,166.721,[a:b],0.577,0.423,1.2,1,-,1.954,52,102
0_18800,0_18800_142,SNP,8,167.766,[a:b],0.519,0.481,0.1,1,-,1.997,52,104
0_12123,0_12123_510,SNP,8,171.149,[a:b],0.592,0.408,2.4,1,-,1.935,71,137
0_15463,0_15463_227,SNP,9,0,[a:b],0.403,0.597,2.5,1,-,1.927,67,129
UMN_2564,UMN_2564_167,SNP,9,0.786,[a:b],0.612,0.388,3.4,1,*,1.905,67,128
0_18137,0_18137_503,SNP,9,4.029,[a:b],0.386,0.614,3,1,*,1.901,57,108
2_8266,2_8266_569,SNP,9,8.268,[a:b],0.619,0.381,3.6,1,*,1.893,63,119
0_1986,0_1986_632,SNP,9,9.921,[a:b],0.4,0.6,2.8,1,*,1.923,70,135
2_2065,2_2065_222,SNP,9,14.794,[a:b],0.403,0.597,2.3,1,-,1.928,62,120
0_12301,0_12301_559,SNP,9,15.9,[a:b],0.449,0.551,0.7,1,-,1.98,69,137
UMN_3837,UMN_3837_756,SNP,9,16.823,[a:b],0.577,0.423,1.7,1,-,1.953,71,139
UMN_6257,UMN_6257_226,SNP,9,19.408,[a:b],0.418,0.582,1.5,1,-,1.948,55,107
0_337,0_337_311,SNP,9,20.061,[a:b],0.462,0.538,0.4,1,-,1.988,65,129
0_14069,0_14069_506,SNP,9,20.573,[a:b],0.441,0.559,0.9,1,-,1.973,68,134
2_9649,2_9649_843,SNP,9,21.842,[a:b],0.466,0.534,0.3,1,-,1.991,58,115
0_6275,0_6275_653,SNP,9,22.997,[a:b],0.54,0.46,0.4,1,-,1.987,63,125
2_6397,2_6397_216,SNP,9,23.861,[a:b],0.532,0.468,0.3,1,-,1.992,62,123
2_2923,2_2923_398,SNP,9,24.977,[a:b],0.444,0.556,0.8,1,-,1.976,63,124
2_4194,2_4194_359,SNP,9,27.775,[a:b],0.433,0.567,1.1,1,-,1.965,60,118
0_9700,0_9700_466,SNP,9,29.304,[a:b],0.45,0.55,0.6,1,-,1.98,60,119
0_18130,0_18130_338,SNP,9,30.783,[a:b],0.586,0.414,2.1,1,-,1.943,70,136
2_4927,2_4927_101,SNP,9,31.108,[a:b],0.413,0.587,1.9,1,-,1.941,63,122
UMN_572,UMN_572_70,SNP,9,33.58,[a:b],0.534,0.466,0.3,1,-,1.991,58,115
2_485,2_485_664,SNP,9,34.163,[a:b],0.536,0.464,0.3,1,-,1.99,56,111
2_6046,2_6046_306,SNP,9,35.434,[a:b],0.478,0.522,0.1,1,-,1.996,69,138
0_12256,0_12256_330,SNP,9,36.872,[a:b],0.465,0.535,0.3,1,-,1.99,71,141
2_9343,2_9343_280,SNP,9,36.941,[a:b],0.493,0.507,0,1,-,2,67,134
UMN_7613,UMN_7613_573,SNP,9,37.054,[a:b],0.5,0.5,0,1,-,2,70,140
0_17773,0_17773_378,SNP,9,37.324,[a:b],0.508,0.492,0,1,-,1.999,63,126
UMN_4056,UMN_4056_167,SNP,9,37.931,[a:b],0.464,0.536,0.4,1,-,1.99,69,137
2_9422,2_9422_361,SNP,9,38.534,[a:b],0.453,0.547,0.6,1,-,1.983,64,127
0_15834,0_15834_323,SNP,9,39.159,[a:b],0.469,0.531,0.3,1,-,1.992,64,128
0_12748,0_12748_207,SNP,9,39.502,[a:b],0.558,0.442,0.7,1,-,1.974,52,103
2_7344,2_7344_255,SNP,9,41.06,[a:b],0.45,0.55,0.6,1,-,1.98,60,119
0_14629,0_14629_770,SNP,9,41.403,[a:b],0.492,0.508,0,1,-,2,65,130
0_16902,0_16902_385,SNP,9,41.67,[a:b],0.611,0.389,2.7,1,-,1.906,54,103
UMN_4382,UMN_4382_189,SNP,9,42.105,[a:b],0.5,0.5,0,1,-,2,66,132
2_4755,2_4755_348,SNP,9,42.232,[a:b],0.538,0.462,0.4,1,-,1.988,65,129
0_13358,0_13358_647,SNP,9,42.384,[a:b],0.556,0.444,0.8,1,-,1.976,63,124
UMN_4643,UMN_4643_160,SNP,9,42.757,[a:b],0.544,0.456,0.4,1,-,1.985,57,113
0_823,0_823_493,SNP,9,43.042,[a:b],0.564,0.436,0.9,1,-,1.968,55,108
0_17501,0_17501_323,SNP,9,43.324,[a:b],0.478,0.522,0.1,1,-,1.996,67,134
2_10436,2_10436_516,SNP,9,44.369,[a:b],0.5,0.5,0,1,-,2,66,132
2_2020,2_2020_773,SNP,9,45.33,[a:b],0.475,0.525,0.1,1,-,1.995,61,122
2_5055,2_5055_132,SNP,9,45.862,[a:b],0.5,0.5,0,1,-,2,58,116
0_17143,0_17143_68,SNP,9,46.647,[a:b],0.481,0.519,0.1,1,-,1.997,52,104
2_10515,2_10515_466,SNP,9,48.579,[a:b],0.569,0.431,1.4,1,-,1.962,72,141
0_6323,0_6323_383,SNP,9,48.967,[a:b],0.556,0.444,0.9,1,-,1.976,72,142
0_10729,0_10729_218,SNP,9,50.765,[a:b],0.466,0.534,0.3,1,-,1.991,58,115
0_2751,0_2751_478,SNP,9,53.56,[a:b],0.549,0.451,0.7,1,-,1.981,71,141
UMN_6284,UMN_6284_547,SNP,9,55.032,[a:b],0.452,0.548,0.6,1,-,1.981,62,123
0_16774,0_16774_189,SNP,9,55.716,[a:b],0.612,0.388,3.4,1,*,1.905,67,128
0_12526,0_12526_596,SNP,9,57.031,[a:b],0.522,0.478,0.1,1,-,1.996,67,134
0_18764,0_18764_495,SNP,9,59.07,[a:b],0.509,0.491,0,1,-,1.999,55,110
0_14024,0_14024_343,SNP,9,60.805,[a:b],0.509,0.491,0,1,-,1.999,57,114
2_3869,2_3869_610,SNP,9,62.795,[a:b],0.59,0.41,2,1,-,1.937,61,118
2_1118,2_1118_660,SNP,9,63.152,[a:b],0.561,0.439,1,1,-,1.971,66,130
0_2224,0_2224_58,SNP,9,63.345,[a:b],0.557,0.443,0.9,1,-,1.974,70,138
0_11409,0_11409_189,SNP,9,63.544,[a:b],0.589,0.411,1.8,1,-,1.938,56,109
2_8935,2_8935_76,SNP,9,63.631,[a:b],0.438,0.563,1,1,-,1.969,64,126
0_7127,0_7127_248,SNP,9,64.127,[a:b],0.55,0.45,0.6,1,-,1.98,60,119
2_4900,2_4900_239,SNP,9,65.338,[a:b],0.525,0.475,0.1,1,-,1.995,59,118
0_2277,0_2277_444,SNP,9,66.38,[a:b],0.524,0.476,0.1,1,-,1.995,63,126
2_9918,2_9918_73,SNP,9,71.006,[a:b],0.537,0.463,0.4,1,-,1.989,67,133
0_17611,0_17611_438,SNP,9,71.846,[a:b],0.565,0.435,1,1,-,1.967,62,122
0_13634,0_13634_330,SNP,9,72.235,[a:b],0.554,0.446,0.8,1,-,1.977,65,129
UMN_2862,UMN_2862_343,SNP,9,73.707,[a:b],0.509,0.491,0,1,-,1.999,57,114
0_6106,0_6106_277,SNP,9,74.437,[a:b],0.436,0.564,0.9,1,-,1.968,55,108
0_13151,0_13151_227,SNP,9,76.589,[a:b],0.426,0.574,1.5,1,-,1.958,68,133
2_3038,2_3038_695,SNP,9,77.752,[a:b],0.58,0.42,1.8,1,-,1.95,69,135
0_16697,0_16697_418,SNP,9,78.013,[a:b],0.429,0.571,1.3,1,-,1.96,63,123
UMN_1439,UMN_1439_115,SNP,9,78.31,[a:b],0.588,0.412,2.1,1,-,1.94,68,132
2_2149,2_2149_167,SNP,9,78.57,[a:b],0.597,0.403,2.5,1,-,1.927,67,129
0_7917,0_7917_353,SNP,9,79.009,[a:b],0.6,0.4,2.8,1,*,1.923,70,135
0_2238,0_2238_597,SNP,9,79.539,[a:b],0.434,0.566,0.9,1,-,1.966,53,104
0_17881,0_17881_524,SNP,9,84.743,[a:b],0.6,0.4,2.4,1,-,1.923,60,115
0_18422,0_18422_135,SNP,9,85.086,[a:b],0.583,0.417,1.7,1,-,1.946,60,117
2_5487,2_5487_317,SNP,9,86.27,[a:b],0.619,0.381,3.6,1,*,1.893,63,119
2_101,2_101_625,SNP,9,87.647,[a:b],0.592,0.408,2.4,1,-,1.935,71,137
0_9720,0_9720_190,SNP,9,92.136,[a:b],0.63,0.37,3.6,1,*,1.874,54,101
UMN_4815,UMN_4815_130,SNP,9,94.27,[a:b],0.588,0.412,1.6,1,-,1.94,51,99
2_9294,2_9294_478,SNP,9,95.986,[a:b],0.587,0.413,1.9,1,-,1.941,63,122
0_18843,0_18843_391,SNP,9,96.793,[a:b],0.603,0.397,2.9,1,*,1.919,68,130
0_18536,0_18536_400,SNP,9,97.59,[a:b],0.46,0.54,0.4,1,-,1.987,63,125
2_8281,2_8281_720,SNP,9,98.045,[a:b],0.533,0.467,0.3,1,-,1.991,60,119
0_18187,0_18187_234,SNP,9,100.371,[a:b],0.593,0.407,2,1,-,1.933,59,114
2_5368,2_5368_380,SNP,9,100.499,[a:b],0.585,0.415,1.9,1,-,1.944,65,126
0_17959,0_17959_480,SNP,9,100.926,[a:b],0.586,0.414,2.1,1,-,1.943,70,136
2_5143,2_5143_204,SNP,9,101.12,[a:b],0.585,0.415,1.9,1,-,1.944,65,126
0_18835,0_18835_422,SNP,9,101.308,[a:b],0.567,0.433,1.1,1,-,1.965,60,118
UMN_3064,UMN_3064_152,SNP,9,106.076,[a:b],0.525,0.475,0.1,1,-,1.995,61,122
2_5736,2_5736_618,SNP,9,106.795,[a:b],0.526,0.474,0.2,1,-,1.994,57,114
0_711,0_711_238,SNP,9,107.307,[a:b],0.493,0.507,0,1,-,2,71,142
0_13195,0_13195_245,SNP,9,107.882,[a:b],0.574,0.426,1.2,1,-,1.957,54,106
0_5346,0_5346_819,SNP,9,107.926,[a:b],0.574,0.426,1.2,1,-,1.957,54,106
0_13455,0_13455_152,SNP,9,110.674,[a:b],0.547,0.453,0.6,1,-,1.983,64,127
UMN_3502,UMN_3502_217,SNP,9,116.784,[a:b],0.455,0.545,0.6,1,-,1.984,66,131
0_1854,0_1854_493,SNP,9,121.289,[a:b],0.386,0.614,3,1,*,1.901,57,108
0_1038,0_1038_222,SNP,9,125.454,[a:b],0.45,0.55,0.6,1,-,1.98,60,119
0_13822,0_13822_517,SNP,9,127.782,[a:b],0.588,0.412,2.1,1,-,1.94,68,132
2_4486,2_4486_197,SNP,9,127.795,[a:b],0.4,0.6,2.8,1,*,1.923,70,135
0_6901,0_6901_511,SNP,9,128.726,[a:b],0.435,0.565,1.2,1,-,1.967,69,136
2_8665,2_8665_642,SNP,9,129.554,[a:b],0.597,0.403,2.5,1,-,1.927,67,129
0_17617,0_17617_642,SNP,9,130.713,[a:b],0.435,0.565,1,1,-,1.967,62,122
2_8597,2_8597_341,SNP,9,135.483,[a:b],0.484,0.516,0.1,1,-,1.998,62,124
0_15315,0_15315_488,SNP,9,137.993,[a:b],0.472,0.528,0.2,1,-,1.994,72,144
0_3020,0_3020_208,SNP,9,140.275,[a:b],0.522,0.478,0.1,1,-,1.996,69,138
2_6344,2_6344_549,SNP,9,144.034,[a:b],0.593,0.407,2,1,-,1.933,59,114
UMN_2957,UMN_2957_480,SNP,9,144.868,[a:b],0.545,0.455,0.5,1,-,1.984,55,109
0_16935,0_16935_459,SNP,9,146.184,[a:b],0.571,0.429,1.4,1,-,1.96,70,137
UMN_6365,UMN_6365_281,SNP,9,148.222,[a:b],0.593,0.407,1.9,1,-,1.934,54,104
0_6774,0_6774_559,SNP,9,150.659,[a:b],0.415,0.585,1.9,1,-,1.944,65,126
0_18458,0_18458_395,SNP,9,152.853,[a:b],0.552,0.448,0.7,1,-,1.978,67,133
0_16375,0_16375_120,SNP,9,156.05,[a:b],0.561,0.439,0.9,1,-,1.97,57,112
0_6743,0_6743_148,SNP,9,157.467,[a:b],0.571,0.429,1.4,1,-,1.96,70,137
2_4343,2_4343_186,SNP,9,158.629,[a:b],0.618,0.382,3.1,1,*,1.894,55,104
0_8482,0_8482_584,SNP,9,160.888,[a:b],0.565,0.435,1,1,-,1.967,62,122
UMN_5956,UMN_5956_695,SNP,9,166.868,[a:b],0.582,0.418,1.5,1,-,1.948,55,107
0_14093,0_14093_653,SNP,10,0,[a:b],0.444,0.556,0.7,1,-,1.976,54,107
0_14894,0_14894_126,SNP,10,2.468,[a:b],0.452,0.548,0.6,1,-,1.981,62,123
UMN_3386,UMN_3386_127,SNP,10,6.138,[a:b],0.609,0.391,3.1,1,*,1.909,64,122
0_10384,0_10384_343,SNP,10,7.246,[a:b],0.385,0.615,3.5,1,*,1.899,65,123
2_5641,2_5641_112,SNP,10,8.924,[a:b],0.462,0.538,0.4,1,-,1.988,65,129
0_1611,0_1611_76,SNP,10,11.151,[a:b],0.412,0.588,1.6,1,-,1.94,51,99
UMN_1471,UMN_1471_96,SNP,10,12.347,[a:b],0.469,0.531,0.3,1,-,1.992,64,128
0_5038,0_5038_244,SNP,10,12.956,[a:b],0.561,0.439,1,1,-,1.971,66,130
2_3173,2_3173_881,SNP,10,15.58,[a:b],0.58,0.42,1.3,1,-,1.95,50,98
0_10064,0_10064_727,SNP,10,16.43,[a:b],0.467,0.533,0.3,1,-,1.991,60,119
0_12284,0_12284_245,SNP,10,18.676,[a:b],0.5,0.5,0,1,-,2,56,112
UMN_7042,UMN_7042_387,SNP,10,18.809,[a:b],0.507,0.493,0,1,-,2,69,138
0_18742,0_18742_657,SNP,10,19.316,[a:b],0.566,0.434,0.9,1,-,1.966,53,104
2_5264,2_5264_214,SNP,10,19.401,[a:b],0.53,0.47,0.2,1,-,1.993,66,132
0_3314,0_3314_793,SNP,10,19.977,[a:b],0.491,0.509,0,1,-,1.999,53,106
0_13609,0_13609_471,SNP,10,20.309,[a:b],0.462,0.538,0.4,1,-,1.988,65,129
2_1093,2_1093_646,SNP,10,21.174,[a:b],0.493,0.507,0,1,-,2,67,134
0_18676,0_18676_201,SNP,10,21.972,[a:b],0.581,0.419,1.6,1,-,1.949,62,121
2_3223,2_3223_328,SNP,10,22.652,[a:b],0.509,0.491,0,1,-,1.999,53,106
0_9194,0_9194_740,SNP,10,24.415,[a:b],0.462,0.538,0.4,1,-,1.988,65,129
0_18460,0_18460_642,SNP,10,28.766,[a:b],0.406,0.594,2.5,1,-,1.931,69,133
0_17454,0_17454_383,SNP,10,30.514,[a:b],0.594,0.406,2.3,1,-,1.932,64,124
0_10427,0_10427_191,SNP,10,35.854,[a:b],0.525,0.475,0.1,1,-,1.995,61,122
0_9160,0_9160_388,SNP,10,40.366,[a:b],0.581,0.419,1.6,1,-,1.949,62,121
0_16948,0_16948_349,SNP,10,45.388,[a:b],0.556,0.444,0.7,1,-,1.976,54,107
0_8726,0_8726_357,SNP,10,46.089,[a:b],0.412,0.588,1.6,1,-,1.94,51,99
0_11835,0_11835_252,SNP,10,47.66,[a:b],0.424,0.576,1.5,1,-,1.955,66,129
0_9466,0_9466_344,SNP,10,49.88,[a:b],0.574,0.426,1.3,1,-,1.957,61,119
UMN_3725,UMN_3725_174,SNP,10,53.38,[a:b],0.618,0.382,3.8,1,*,1.895,68,129
UMN_702,UMN_702_154,SNP,10,54.469,[a:b],0.516,0.484,0.1,1,-,1.998,62,124
2_1205,2_1205_279,SNP,10,55.35,[a:b],0.541,0.459,0.4,1,-,1.987,61,121
0_18379,0_18379_434,SNP,10,57.608,[a:b],0.583,0.417,1.7,1,-,1.946,60,117
2_6576,2_6576_612,SNP,10,59.138,[a:b],0.508,0.492,0,1,-,2,65,130
UMN_5235,UMN_5235_260,SNP,10,59.222,[a:b],0.507,0.493,0,1,-,2,67,134
0_13181,0_13181_437,SNP,10,59.429,[a:b],0.537,0.463,0.4,1,-,1.989,67,133
0_5695,0_5695_356,SNP,10,61.671,[a:b],0.492,0.508,0,1,-,2,65,130
0_15374,0_15374_317,SNP,10,62.228,[a:b],0.52,0.48,0.1,1,-,1.997,50,100
0_18007,0_18007_215,SNP,10,62.935,[a:b],0.5,0.5,0,1,-,2,56,112
0_13484,0_13484_569,SNP,10,63.546,[a:b],0.542,0.458,0.4,1,-,1.986,59,117
0_5614,0_5614_376,SNP,10,67.265,[a:b],0.578,0.422,1.6,1,-,1.952,64,125
0_2703,0_2703_308,SNP,10,71.266,[a:b],0.583,0.417,1.7,1,-,1.946,60,117
2_4444,2_4444_218,SNP,10,71.298,[a:b],0.559,0.441,0.8,1,-,1.972,59,116
0_15758,0_15758_492,SNP,10,71.422,[a:b],0.603,0.397,2.9,1,*,1.919,68,130
0_12851,0_12851_89,SNP,10,71.512,[a:b],0.509,0.491,0,1,-,1.999,57,114
0_8870,0_8870_162,SNP,10,71.788,[a:b],0.587,0.413,1.9,1,-,1.941,63,122
0_11451,0_11451_575,SNP,10,71.818,[a:b],0.603,0.397,2.9,1,*,1.919,68,130
0_18411,0_18411_219,SNP,10,72.229,[a:b],0.615,0.385,3.5,1,*,1.899,65,123
2_3207,2_3207_388,SNP,10,72.289,[a:b],0.619,0.381,3.6,1,*,1.893,63,119
0_10739,0_10739_294,SNP,10,72.433,[a:b],0.574,0.426,1.5,1,-,1.958,68,133
2_6298,2_6298_696,SNP,10,72.477,[a:b],0.581,0.419,1.6,1,-,1.949,62,121
0_9486,0_9486_753,SNP,10,72.565,[a:b],0.424,0.576,1.5,1,-,1.955,66,129
0_5405,0_5405_568,SNP,10,73.359,[a:b],0.567,0.433,1.2,1,-,1.965,67,132
0_1319,0_1319_227,SNP,10,73.58,[a:b],0.574,0.426,1.5,1,-,1.958,68,133
UMN_4692,UMN_4692_172,SNP,10,74.826,[a:b],0.561,0.439,1,1,-,1.971,66,130
0_12060,0_12060_99,SNP,10,75.117,[a:b],0.529,0.471,0.2,1,-,1.993,51,102
0_248,0_248_666,SNP,10,75.879,[a:b],0.552,0.448,0.7,1,-,1.978,67,133
2_9090,2_9090_260,SNP,10,75.94,[a:b],0.529,0.471,0.2,1,-,1.993,70,140
0_6983,0_6983_297,SNP,10,77.05,[a:b],0.619,0.381,3.6,1,*,1.893,63,119
0_13315,0_13315_486,SNP,10,83.231,[a:b],0.5,0.5,0,1,-,2,62,124
0_12402,0_12402_79,SNP,10,83.876,[a:b],0.538,0.462,0.4,1,-,1.988,65,129
2_8131,2_8131_552,SNP,10,85.211,[a:b],0.529,0.471,0.2,1,-,1.993,70,140
2_6221,2_6221_466,SNP,10,86.348,[a:b],0.435,0.565,1,1,-,1.967,62,122
UMN_3238,UMN_3238_451,SNP,10,87.676,[a:b],0.53,0.47,0.2,1,-,1.993,66,132
0_10113,0_10113_246,SNP,10,88.306,[a:b],0.468,0.532,0.3,1,-,1.992,62,123
UMN_3497,UMN_3497_273,SNP,10,89.628,[a:b],0.596,0.404,2.1,1,-,1.928,57,110
2_4174,2_4174_99,SNP,10,90.102,[a:b],0.431,0.569,1.1,1,-,1.963,58,114
0_457,0_457_144,SNP,10,90.965,[a:b],0.6,0.4,2.8,1,*,1.923,70,135
0_3251,0_3251_517,SNP,10,92.777,[a:b],0.557,0.443,0.9,1,-,1.974,70,138
2_3382,2_3382_510,SNP,10,93.23,[a:b],0.569,0.431,1.1,1,-,1.963,58,114
0_11195,0_11195_412,SNP,10,93.55,[a:b],0.475,0.525,0.1,1,-,1.995,61,122
0_17894,0_17894_347,SNP,10,99.095,[a:b],0.47,0.53,0.2,1,-,1.993,66,132
0_7654,0_7654_250,SNP,10,99.829,[a:b],0.559,0.441,0.8,1,-,1.972,59,116
0_4356,0_4356_184,SNP,10,99.851,[a:b],0.5,0.5,0,1,-,2,54,108
0_6337,0_6337_234,SNP,10,99.9,[a:b],0.574,0.426,1.5,1,-,1.958,68,133
2_768,2_768_350,SNP,10,102.021,[a:b],0.596,0.404,2.1,1,-,1.928,57,110
2_2348,2_2348_333,SNP,10,105.704,[a:b],0.525,0.475,0.1,1,-,1.995,59,118
0_10037,0_10037_592,SNP,10,106.285,[a:b],0.522,0.478,0.1,1,-,1.996,67,134
0_15885,0_15885_561,SNP,10,107.031,[a:b],0.515,0.485,0.1,1,-,1.998,66,132
0_1578,0_1578_339,SNP,10,108.684,[a:b],0.571,0.429,1.3,1,-,1.96,63,123
0_882,0_882_168,SNP,10,109.963,[a:b],0.569,0.431,1.3,1,-,1.962,65,128
UMN_5730,UMN_5730_282,SNP,10,110.117,[a:b],0.537,0.463,0.4,1,-,1.989,67,133
UMN_2192,UMN_2192_112,SNP,10,115.691,[a:b],0.6,0.4,2.6,1,-,1.923,65,125
UMN_6256,UMN_6256_135,SNP,10,117.339,[a:b],0.615,0.385,3.5,1,*,1.899,65,123
0_14956,0_14956_530,SNP,10,124.4,[a:b],0.627,0.373,3.8,1,*,1.879,59,111
0_17445,0_17445_339,SNP,10,127.119,[a:b],0.424,0.576,1.5,1,-,1.955,66,129
0_17458,0_17458_292,SNP,10,127.209,[a:b],0.449,0.551,0.7,1,-,1.98,69,137
0_9201,0_9201_81,SNP,10,128.919,[a:b],0.589,0.411,1.8,1,-,1.938,56,109
0_9450,0_9450_318,SNP,10,133.659,[a:b],0.557,0.443,0.9,1,-,1.974,70,138
0_3011,0_3011_434,SNP,10,138.734,[a:b],0.554,0.446,0.6,1,-,1.977,56,111
2_4323,2_4323_399,SNP,10,142.896,[a:b],0.516,0.484,0.1,1,-,1.998,62,124
0_4793,0_4793_470,SNP,10,143.903,[a:b],0.453,0.547,0.6,1,-,1.983,64,127
0_9571,0_9571_348,SNP,10,144.814,[a:b],0.529,0.471,0.2,1,-,1.993,51,102
0_13907,0_13907_550,SNP,10,145.088,[a:b],0.627,0.373,3.3,1,*,1.878,51,96
UMN_5614,UMN_5614_306,SNP,10,145.788,[a:b],0.442,0.558,0.7,1,-,1.974,52,103
0_8332,0_8332_390,SNP,10,146.21,[a:b],0.556,0.444,0.7,1,-,1.976,54,107
2_9360,2_9360_435,SNP,10,146.639,[a:b],0.585,0.415,1.5,1,-,1.944,53,103
0_9865,0_9865_786,SNP,10,146.829,[a:b],0.529,0.471,0.2,1,-,1.993,70,140
2_4342,2_4342_124,SNP,10,147.007,[a:b],0.585,0.415,1.5,1,-,1.944,53,103
2_9779,2_9779_602,SNP,10,147.056,[a:b],0.551,0.449,0.7,1,-,1.98,69,137
0_1022,0_1022_272,SNP,10,148.326,[a:b],0.63,0.37,3.1,1,*,1.873,46,86
UMN_6177,UMN_6177_172,SNP,10,148.52,[a:b],0.529,0.471,0.2,1,-,1.993,70,140
2_5840,2_5840_482,SNP,10,148.669,[a:b],0.567,0.433,1.2,1,-,1.965,67,132
0_6300,0_6300_242,SNP,10,148.921,[a:b],0.586,0.414,1.7,1,-,1.942,58,113
0_1345,0_1345_520,SNP,10,149.058,[a:b],0.588,0.412,2.1,1,-,1.94,68,132
2_8381,2_8381_596,SNP,10,151.812,[a:b],0.561,0.439,0.9,1,-,1.97,57,112
0_15935,0_15935_227,SNP,10,153.978,[a:b],0.527,0.473,0.2,1,-,1.994,55,110
0_13829,0_13829_694,SNP,10,155.042,[a:b],0.46,0.54,0.4,1,-,1.987,63,125
UMN_2312,UMN_2312_300,SNP,10,155.697,[a:b],0.508,0.492,0,1,-,1.999,61,122
UMN_5180,UMN_5180_395,SNP,10,155.981,[a:b],0.519,0.481,0.1,1,-,1.997,54,108
0_5132,0_5132_403,SNP,10,156.454,[a:b],0.459,0.541,0.4,1,-,1.987,61,121
0_18465,0_18465_177,SNP,10,156.875,[a:b],0.597,0.403,2.3,1,-,1.928,62,120
0_18698,0_18698_410,SNP,10,157.377,[a:b],0.507,0.493,0,1,-,2,67,134
0_18535,0_18535_163,SNP,10,158.143,[a:b],0.456,0.544,0.5,1,-,1.985,68,135
UMN_2883,UMN_2883_787,SNP,10,159.038,[a:b],0.594,0.406,2.3,1,-,1.932,64,124
2_10483,2_10483_474,SNP,10,162.434,[a:b],0.615,0.385,2.8,1,*,1.899,52,99
0_9868,0_9868_756,SNP,10,163.043,[a:b],0.583,0.417,1.7,1,-,1.946,60,117
0_6055,0_6055_394,SNP,10,163.657,[a:b],0.609,0.391,3.1,1,*,1.909,64,122
UMN_6313,UMN_6313_975,SNP,10,164.667,[a:b],0.388,0.612,3.4,1,*,1.905,67,128
0_6536,0_6536_256,SNP,10,165.16,[a:b],0.397,0.603,2.5,1,-,1.918,58,111
0_352,0_352_449,SNP,10,165.565,[a:b],0.623,0.377,3.7,1,*,1.886,61,115
2_3542,2_3542_428,SNP,10,165.687,[a:b],0.582,0.418,1.5,1,-,1.948,55,107
2_9651,2_9651_408,SNP,10,165.943,[a:b],0.61,0.39,2.9,1,*,1.907,59,113
0_13256,0_13256_217,SNP,10,166.96,[a:b],0.4,0.6,2.8,1,*,1.923,70,135
0_17800,0_17800_494,SNP,10,168.311,[a:b],0.381,0.619,3.6,1,*,1.893,63,119
0_18620,0_18620_PAV,PAV,10,171.784,[a:b],0.458,0.542,0.5,1,-,1.986,72,143
2_9526,2_9526_689,SNP,11,0,[a:b],0.625,0.375,3.5,1,*,1.882,56,105
2_6003,2_6003_160,SNP,11,2.581,[a:b],0.554,0.446,0.6,1,-,1.977,56,111
0_18482,0_18482_257,SNP,11,6.525,[a:b],0.552,0.448,0.6,1,-,1.979,58,115
0_607,0_607_131,SNP,11,11.885,[a:b],0.507,0.493,0,1,-,2,69,138
0_11528,0_11528_416,SNP,11,14.24,[a:b],0.42,0.58,1.8,1,-,1.95,69,135
0_16012,0_16012_420,SNP,11,16.841,[a:b],0.543,0.457,0.5,1,-,1.985,70,139
UMN_2565,UMN_2565_98,SNP,11,18.718,[a:b],0.508,0.492,0,1,-,1.999,61,122
2_4263,2_4263_331,SNP,11,21.592,[a:b],0.532,0.468,0.3,1,-,1.992,62,123
0_15991,0_15991_724,SNP,11,22.582,[a:b],0.491,0.509,0,1,-,1.999,55,110
0_8350,0_8350_245,SNP,11,23.374,[a:b],0.525,0.475,0.1,1,-,1.995,59,118
0_3061,0_3061_518,SNP,11,24.597,[a:b],0.544,0.456,0.5,1,-,1.985,68,135
0_3641,0_3641_129,SNP,11,25.631,[a:b],0.5,0.5,0,1,-,2,66,132
2_5128,2_5128_232,SNP,11,25.807,[a:b],0.521,0.479,0.1,1,-,1.996,71,142
0_6832,0_6832_490,SNP,11,26.396,[a:b],0.516,0.484,0.1,1,-,1.998,62,124
0_7479,0_7479_264,SNP,11,27.899,[a:b],0.529,0.471,0.2,1,-,1.993,70,140
0_5610,0_5610_529,SNP,11,28.472,[a:b],0.492,0.508,0,1,-,2,65,130
0_13535,0_13535_258,SNP,11,29.832,[a:b],0.463,0.537,0.4,1,-,1.989,67,133
0_14529,0_14529_285,SNP,11,31.053,[a:b],0.524,0.476,0.1,1,-,1.995,63,126
2_3387,2_3387_121,SNP,11,32.236,[a:b],0.596,0.404,2.1,1,-,1.928,57,110
2_7249,2_7249_164,SNP,11,33.759,[a:b],0.617,0.383,3.3,1,*,1.897,60,114
0_11482,0_11482_661,SNP,11,34.737,[a:b],0.585,0.415,1.5,1,-,1.944,53,103
2_5868,2_5868_658,SNP,11,36.115,[a:b],0.412,0.588,1.6,1,-,1.94,51,99
0_5204,0_5204_526,SNP,11,38.674,[a:b],0.515,0.485,0.1,1,-,1.998,66,132
0_16998,0_16998_251,SNP,11,39.787,[a:b],0.471,0.529,0.2,1,-,1.993,68,136
2_5103,2_5103_484,SNP,11,40.848,[a:b],0.419,0.581,1.6,1,-,1.949,62,121
0_10449,0_10449_444,SNP,11,41.005,[a:b],0.597,0.403,2.5,1,-,1.927,67,129
UMN_4691,UMN_4691_148,SNP,11,41.574,[a:b],0.556,0.444,0.8,1,-,1.976,63,124
2_378,2_378_464,SNP,11,41.807,[a:b],0.559,0.441,0.9,1,-,1.973,68,134
0_10083,0_10083_351,SNP,11,42.626,[a:b],0.552,0.448,0.6,1,-,1.979,58,115
UMN_728,UMN_728_399,SNP,11,47.801,[a:b],0.609,0.391,3.1,1,*,1.909,64,122
2_6202,2_6202_163,SNP,11,49.524,[a:b],0.56,0.44,0.7,1,-,1.972,50,99
0_6435,0_6435_641,SNP,11,49.896,[a:b],0.532,0.468,0.3,1,-,1.992,62,123
0_13947,0_13947_114,SNP,11,50.301,[a:b],0.608,0.392,2.4,1,-,1.911,51,97
2_2556,2_2556_563,SNP,11,50.907,[a:b],0.484,0.516,0.1,1,-,1.998,62,124
UMN_3823,UMN_3823_59,SNP,11,52.573,[a:b],0.569,0.431,1.3,1,-,1.962,65,128
2_1627,2_1627_335,SNP,11,53.546,[a:b],0.426,0.574,1.3,1,-,1.957,61,119
0_14249,0_14249_205,SNP,11,53.732,[a:b],0.519,0.481,0.1,1,-,1.997,52,104
UMN_4959,UMN_4959_217,SNP,11,54.684,[a:b],0.567,0.433,1.2,1,-,1.965,67,132
0_6860,0_6860_529,SNP,11,54.994,[a:b],0.625,0.375,3.5,1,*,1.882,56,105
0_6392,0_6392_776,SNP,11,55.229,[a:b],0.547,0.453,0.6,1,-,1.983,64,127
0_13203,0_13203_365,SNP,11,55.639,[a:b],0.556,0.444,0.7,1,-,1.976,54,107
0_17396,0_17396_305,SNP,11,56.384,[a:b],0.554,0.446,0.8,1,-,1.977,65,129
0_13040,0_13040_337,SNP,11,56.808,[a:b],0.574,0.426,1.5,1,-,1.958,68,133
2_1744,2_1744_214,SNP,11,57.498,[a:b],0.397,0.603,2.5,1,-,1.918,58,111
0_7363,0_7363_292,SNP,11,58.946,[a:b],0.567,0.433,1.2,1,-,1.965,67,132
0_7344,0_7344_181,SNP,11,60.487,[a:b],0.508,0.492,0,1,-,1.999,61,122
0_6375,0_6375_498,SNP,11,65.258,[a:b],0.478,0.522,0.1,1,-,1.996,69,138
0_13745,0_13745_360,SNP,11,66.649,[a:b],0.576,0.424,1.4,1,-,1.955,59,115
0_12917,0_12917_337,SNP,11,66.837,[a:b],0.462,0.538,0.4,1,-,1.988,65,129
UMN_1373,UMN_1373_145,SNP,11,67.619,[a:b],0.519,0.481,0.1,1,-,1.997,52,104
0_8317,0_8317_385,SNP,11,67.976,[a:b],0.608,0.392,2.4,1,-,1.911,51,97
2_746,2_746_88,SNP,11,68.425,[a:b],0.552,0.448,0.6,1,-,1.979,58,115
0_4792,0_4792_223,SNP,11,69.757,[a:b],0.6,0.4,2.4,1,-,1.923,60,115
0_5767,0_5767_570,SNP,11,69.816,[a:b],0.6,0.4,2.6,1,-,1.923,65,125
0_15813,0_15813_124,SNP,11,69.937,[a:b],0.574,0.426,1.5,1,-,1.958,68,133
0_3748,0_3748_603,SNP,11,70.124,[a:b],0.577,0.423,1.7,1,-,1.953,71,139
UMN_2806,UMN_2806_84,SNP,11,71.072,[a:b],0.508,0.492,0,1,-,1.999,59,118
0_1150,0_1150_496,SNP,11,72.113,[a:b],0.597,0.403,2.5,1,-,1.927,67,129
0_12636,0_12636_369,SNP,11,72.317,[a:b],0.6,0.4,2.4,1,-,1.923,60,115
2_6518,2_6518_294,SNP,11,74.122,[a:b],0.557,0.443,0.8,1,-,1.974,61,120
0_16687,0_16687_395,SNP,11,77.091,[a:b],0.537,0.463,0.3,1,-,1.989,54,107
0_2213,0_2213_201,SNP,11,78.46,[a:b],0.463,0.537,0.4,1,-,1.989,67,133
UMN_5506,UMN_5506_139,SNP,11,80.618,[a:b],0.525,0.475,0.1,1,-,1.995,61,122
2_2501,2_2501_85,SNP,11,81.933,[a:b],0.527,0.473,0.2,1,-,1.994,55,110
2_2944,2_2944_302,SNP,11,83.085,[a:b],0.615,0.385,2.8,1,*,1.899,52,99
2_1870,2_1870_484,SNP,11,84.386,[a:b],0.522,0.478,0.1,1,-,1.996,67,134
0_17660,0_17660_207,SNP,11,85.228,[a:b],0.538,0.462,0.4,1,-,1.988,65,129
0_2839,0_2839_678,SNP,11,85.981,[a:b],0.543,0.457,0.5,1,-,1.985,70,139
0_2255,0_2255_567,SNP,11,87.458,[a:b],0.576,0.424,1.4,1,-,1.955,59,115
0_4364,0_4364_232,SNP,11,88.965,[a:b],0.554,0.446,0.8,1,-,1.977,65,129
0_12356,0_12356_460,SNP,11,90.918,[a:b],0.585,0.415,1.9,1,-,1.944,65,126
UMN_2775,UMN_2775_151,SNP,11,93.346,[a:b],0.419,0.581,1.6,1,-,1.949,62,121
2_5530,2_5530_487,SNP,11,93.797,[a:b],0.63,0.37,3.6,1,*,1.874,54,101
UMN_1352,UMN_1352_323,SNP,11,94.412,[a:b],0.61,0.39,2.9,1,*,1.907,59,113
2_4749,2_4749_622,SNP,11,97.887,[a:b],0.582,0.418,1.5,1,-,1.948,55,107
UMN_488,UMN_488_106,SNP,11,99.151,[a:b],0.596,0.404,1.9,1,-,1.929,52,100
2_8105,2_8105_287,SNP,11,99.416,[a:b],0.588,0.412,1.6,1,-,1.94,51,99
2_9637,2_9637_879,SNP,11,105.11,[a:b],0.508,0.492,0,1,-,1.999,61,122
UMN_2642,UMN_2642_47,SNP,11,110.844,[a:b],0.6,0.4,2,1,-,1.923,50,96
0_15137,0_15137_201,SNP,11,112.366,[a:b],0.59,0.41,2,1,-,1.937,61,118
UMN_797,UMN_797_146,SNP,11,115.406,[a:b],0.509,0.491,0,1,-,1.999,53,106
1_3187,1_3187_760,SNP,11,117.661,[a:b],0.537,0.463,0.4,1,-,1.989,67,133
2_6424,2_6424_88,SNP,11,119.169,[a:b],0.482,0.518,0.1,1,-,1.997,56,112
2_5806,2_5806_586,SNP,11,119.243,[a:b],0.515,0.485,0.1,1,-,1.998,68,136
0_9893,0_9893_148,SNP,11,121.728,[a:b],0.544,0.456,0.4,1,-,1.985,57,113
0_13042,0_13042_339,SNP,11,125.439,[a:b],0.5,0.5,0,1,-,2,62,124
2_8021,2_8021_123,SNP,11,133.158,[a:b],0.554,0.446,0.6,1,-,1.977,56,111
0_263,0_263_362,SNP,12,0,[a:b],0.545,0.455,0.6,1,-,1.984,66,131
UMN_6508,UMN_6508_359,SNP,12,8.472,[a:b],0.509,0.491,0,1,-,1.999,53,106
0_5340,0_5340_219,SNP,12,11.195,[a:b],0.579,0.421,1.4,1,-,1.951,57,111
0_7876,0_7876_435,SNP,12,16.82,[a:b],0.475,0.525,0.1,1,-,1.995,61,122
0_14699,0_14699_401,SNP,12,18.053,[a:b],0.543,0.457,0.5,1,-,1.985,70,139
0_18497,0_18497_367,SNP,12,20.033,[a:b],0.508,0.492,0,1,-,1.999,59,118
0_5149,0_5149_386,SNP,12,26.03,[a:b],0.627,0.373,3.8,1,*,1.879,59,111
0_6613,0_6613_PAV,PAV,12,27.888,[a:b],0.486,0.514,0.1,1,-,1.998,72,144
UMN_2675,UMN_2675_254,SNP,12,30.622,[a:b],0.565,0.435,1.2,1,-,1.967,69,136
0_13401,0_13401_733,SNP,12,31.597,[a:b],0.565,0.435,1,1,-,1.967,62,122
2_5769,2_5769_334,SNP,12,33.17,[a:b],0.538,0.462,0.4,1,-,1.988,65,129
0_7034,0_7034_453,SNP,12,33.461,[a:b],0.455,0.545,0.5,1,-,1.984,55,109
0_5343,0_5343_604,SNP,12,34.48,[a:b],0.548,0.452,0.6,1,-,1.981,62,123
0_17432,0_17432_699,SNP,12,34.959,[a:b],0.558,0.442,0.7,1,-,1.974,52,103
UMN_3759,UMN_3759_385,SNP,12,36.507,[a:b],0.522,0.478,0.1,1,-,1.996,67,134
2_2878,2_2878_448,SNP,12,37.203,[a:b],0.596,0.404,2.1,1,-,1.928,57,110
0_8876,0_8876_374,SNP,12,38.413,[a:b],0.574,0.426,1.3,1,-,1.957,61,119
0_5266,0_5266_519,SNP,12,40.395,[a:b],0.547,0.453,0.5,1,-,1.982,53,105
0_15382,0_15382_160,SNP,12,41.263,[a:b],0.519,0.481,0.1,1,-,1.997,54,108
2_4557,2_4557_181,SNP,12,41.722,[a:b],0.507,0.493,0,1,-,2,69,138
0_7598,0_7598_186,SNP,12,42.583,[a:b],0.491,0.509,0,1,-,1.999,53,106
0_16138,0_16138_133,SNP,12,42.868,[a:b],0.557,0.443,0.8,1,-,1.974,61,120
0_16808,0_16808_352,SNP,12,43.806,[a:b],0.481,0.519,0.1,1,-,1.997,54,108
0_16502,0_16502_222,SNP,12,47.6,[a:b],0.492,0.508,0,1,-,1.999,61,122
0_18478,0_18478_394,SNP,12,50.184,[a:b],0.561,0.439,1,1,-,1.971,66,130
0_8872,0_8872_294,SNP,12,52.226,[a:b],0.464,0.536,0.4,1,-,1.99,69,137
0_12559,0_12559_142,SNP,12,53.441,[a:b],0.545,0.455,0.5,1,-,1.984,55,109
0_18100,0_18100_246,SNP,12,54.178,[a:b],0.59,0.41,2,1,-,1.937,61,118
0_13988,0_13988_134,SNP,12,54.523,[a:b],0.419,0.581,1.6,1,-,1.949,62,121
2_5420,2_5420_670,SNP,12,55.64,[a:b],0.483,0.517,0.1,1,-,1.998,60,120
0_1097,0_1097_366,SNP,12,56.978,[a:b],0.403,0.597,2.5,1,-,1.927,67,129
0_5284,0_5284_622,SNP,12,57.553,[a:b],0.609,0.391,3.1,1,*,1.909,64,122
2_3131,2_3131_293,SNP,12,58.212,[a:b],0.458,0.542,0.4,1,-,1.986,59,117
0_7239,0_7239_597,SNP,12,59.363,[a:b],0.386,0.614,3,1,*,1.901,57,108
2_8612,2_8612_209,SNP,12,62.248,[a:b],0.515,0.485,0.1,1,-,1.998,66,132
2_7009,2_7009_498,SNP,12,63.312,[a:b],0.457,0.543,0.5,1,-,1.985,70,139
0_5613,0_5613_179,SNP,12,64.748,[a:b],0.549,0.451,0.5,1,-,1.981,51,101
2_10349,2_10349_226,SNP,12,65.879,[a:b],0.455,0.545,0.5,1,-,1.984,55,109
0_13378,0_13378_389,SNP,12,66.717,[a:b],0.442,0.558,0.7,1,-,1.974,52,103
0_1355,0_1355_241,SNP,12,68.961,[a:b],0.541,0.459,0.4,1,-,1.987,61,121
UMN_5588,UMN_5588_84,SNP,12,69.482,[a:b],0.48,0.52,0.1,1,-,1.997,50,100
0_14916,0_14916_159,SNP,12,70.572,[a:b],0.541,0.459,0.4,1,-,1.987,61,121
0_4218,0_4218_141,SNP,12,71.97,[a:b],0.596,0.404,1.9,1,-,1.929,52,100
2_6959,2_6959_357,SNP,12,75.649,[a:b],0.58,0.42,1.8,1,-,1.95,69,135
0_14826,0_14826_629,SNP,12,79.349,[a:b],0.567,0.433,1.2,1,-,1.965,67,132
0_9197,0_9197_652,SNP,12,80.868,[a:b],0.587,0.413,1.9,1,-,1.941,63,122
2_9733,2_9733_186,SNP,12,84.633,[a:b],0.417,0.583,1.7,1,-,1.946,60,117
0_16975,0_16975_138,SNP,12,87.705,[a:b],0.607,0.393,2.8,1,*,1.913,61,117
0_12995,0_12995_501,SNP,12,88.542,[a:b],0.394,0.606,3.2,1,*,1.915,71,136
2_5021,2_5021_78,SNP,12,91.16,[a:b],0.446,0.554,0.6,1,-,1.977,56,111
0_18413,0_18413_552,SNP,12,92.172,[a:b],0.6,0.4,2.8,1,*,1.923,70,135
0_1511,0_1511_346,SNP,12,93.194,[a:b],0.58,0.42,1.8,1,-,1.95,69,135
2_2829,2_2829_201,SNP,12,95.929,[a:b],0.556,0.444,0.8,1,-,1.976,63,124
0_4760,0_4760_371,SNP,12,97.053,[a:b],0.463,0.537,0.4,1,-,1.989,67,133
0_3933,0_3933_617,SNP,12,97.871,[a:b],0.457,0.543,0.5,1,-,1.985,70,139
0_18686,0_18686_513,SNP,12,98.862,[a:b],0.593,0.407,1.9,1,-,1.934,54,104
UMN_2701,UMN_2701_472,SNP,12,99.287,[a:b],0.548,0.452,0.6,1,-,1.981,62,123
0_15097,0_15097_123,SNP,12,99.759,[a:b],0.545,0.455,0.6,1,-,1.984,66,131
2_2467,2_2467_654,SNP,12,101.817,[a:b],0.5,0.5,0,1,-,2,66,132
0_5158,0_5158_317,SNP,12,102.314,[a:b],0.475,0.525,0.1,1,-,1.995,61,122
0_5146,0_5146_181,SNP,12,102.543,[a:b],0.492,0.508,0,1,-,2,65,130
0_1651,0_1651_277,SNP,12,103.403,[a:b],0.492,0.508,0,1,-,2,65,130
2_7567,2_7567_293,SNP,12,104.002,[a:b],0.5,0.5,0,1,-,2,70,140
0_14520,0_14520_509,SNP,12,104.013,[a:b],0.493,0.507,0,1,-,2,71,142
0_18636,0_18636_191,SNP,12,104.266,[a:b],0.525,0.475,0.1,1,-,1.995,59,118
0_17735,0_17735_519,SNP,12,104.358,[a:b],0.5,0.5,0,1,-,2,68,136
0_16300,0_16300_393,SNP,12,104.602,[a:b],0.493,0.507,0,1,-,2,67,134
0_1438,0_1438_135,SNP,12,104.627,[a:b],0.481,0.519,0.1,1,-,1.997,52,104
0_2477,0_2477_585,SNP,12,104.672,[a:b],0.522,0.478,0.1,1,-,1.996,67,134
2_613,2_613_389,SNP,12,105.109,[a:b],0.473,0.527,0.2,1,-,1.994,55,110
0_11339,0_11339_231,SNP,12,105.117,[a:b],0.52,0.48,0.1,1,-,1.997,50,100
0_4901,0_4901_250,SNP,12,105.159,[a:b],0.531,0.469,0.3,1,-,1.992,64,128
2_9490,2_9490_515,SNP,12,105.165,[a:b],0.515,0.485,0.1,1,-,1.998,66,132
0_6364,0_6364_281,SNP,12,105.31,[a:b],0.531,0.469,0.3,1,-,1.992,64,128
2_9232,2_9232_170,SNP,12,105.537,[a:b],0.621,0.379,3.4,1,*,1.89,58,110
2_8922,2_8922_106,SNP,12,106.062,[a:b],0.554,0.446,0.6,1,-,1.977,56,111
0_4943,0_4943_207,SNP,12,106.253,[a:b],0.529,0.471,0.2,1,-,1.993,68,136
2_2864,2_2864_504,SNP,12,106.39,[a:b],0.528,0.472,0.2,1,-,1.994,53,106
2_9757,2_9757_542,SNP,12,108.842,[a:b],0.577,0.423,1.7,1,-,1.953,71,139
0_13135,0_13135_220,SNP,12,109.913,[a:b],0.529,0.471,0.2,1,-,1.993,70,140
0_18003,0_18003_723,SNP,12,110.479,[a:b],0.541,0.459,0.4,1,-,1.987,61,121
0_14140,0_14140_357,SNP,12,111.543,[a:b],0.49,0.51,0,1,-,1.999,51,102
UMN_1653,UMN_1653_242,SNP,12,111.901,[a:b],0.533,0.467,0.3,1,-,1.991,60,119
0_11661,0_11661_556,SNP,12,112.612,[a:b],0.53,0.47,0.2,1,-,1.993,66,132
UMN_671,UMN_671_240,SNP,12,113.159,[a:b],0.533,0.467,0.3,1,-,1.991,60,119
UMN_2893,UMN_2893_232,SNP,12,114.197,[a:b],0.577,0.423,1.2,1,-,1.954,52,102
0_11443,0_11443_348,SNP,12,120.657,[a:b],0.603,0.397,2.9,1,*,1.919,68,130
0_8846,0_8846_98,SNP,12,123.326,[a:b],0.5,0.5,0,1,-,2,64,128
2_8507,2_8507_958,SNP,12,123.905,[a:b],0.538,0.462,0.4,1,-,1.988,65,129
2_2430,2_2430_404,SNP,12,124.138,[a:b],0.545,0.455,0.5,1,-,1.984,55,109
0_14740,0_14740_254,SNP,12,124.526,[a:b],0.529,0.471,0.2,1,-,1.993,51,102
0_8404,0_8404_373,SNP,12,124.923,[a:b],0.582,0.418,1.8,1,-,1.948,67,130
2_3228,2_3228_727,SNP,12,128.196,[a:b],0.525,0.475,0.1,1,-,1.995,61,122
0_4094,0_4094_116,SNP,12,128.411,[a:b],0.576,0.424,1.4,1,-,1.955,59,115
0_15300,0_15300_263,SNP,12,129.205,[a:b],0.582,0.418,1.5,1,-,1.948,55,107
0_4421,0_4421_195,SNP,12,130.188,[a:b],0.518,0.482,0.1,1,-,1.997,56,112
0_14592,0_14592_560,SNP,12,132.738,[a:b],0.507,0.493,0,1,-,2,69,138
0_2055,0_2055_210,SNP,12,133.527,[a:b],0.55,0.45,0.6,1,-,1.98,60,119
0_14191,0_14191_226,SNP,12,134.495,[a:b],0.579,0.421,1.4,1,-,1.951,57,111
0_10108,0_10108_106,SNP,12,135.22,[a:b],0.528,0.472,0.2,1,-,1.994,53,106
2_9501,2_9501_229,SNP,12,139.181,[a:b],0.397,0.603,2.9,1,*,1.919,68,130
0_2006,0_2006_220,SNP,12,141.896,[a:b],0.552,0.448,0.7,1,-,1.978,67,133
0_5936,0_5936_457,SNP,12,143.509,[a:b],0.586,0.414,2.1,1,-,1.943,70,136
0_313,0_313_488,SNP,12,145.803,[a:b],0.588,0.412,2.1,1,-,1.94,68,132
0_18468,0_18468_288,SNP,12,146.223,[a:b],0.435,0.565,1,1,-,1.967,62,122
0_2220,0_2220_90,SNP,12,147.252,[a:b],0.492,0.508,0,1,-,2,65,130
0_2683,0_2683_667,SNP,12,148.593,[a:b],0.5,0.5,0,1,-,2,70,140
0_1852,0_1852_340,SNP,12,149.654,[a:b],0.58,0.42,1.3,1,-,1.95,50,98
2_6050,2_6050_469,SNP,12,152.186,[a:b],0.5,0.5,0,1,-,2,60,120
0_14868,0_14868_348,SNP,12,152.76,[a:b],0.559,0.441,0.8,1,-,1.972,59,116
0_18885,0_18885_564,SNP,12,153.544,[a:b],0.468,0.532,0.3,1,-,1.992,62,123
0_6366,0_6366_761,SNP,12,154.198,[a:b],0.517,0.483,0.1,1,-,1.998,58,116
2_2180,2_2180_207,SNP,12,156.171,[a:b],0.492,0.508,0,1,-,1.999,63,126
UMN_660,UMN_660_123,SNP,12,156.923,[a:b],0.485,0.515,0.1,1,-,1.998,68,136
0_9323,0_9323_710,SNP,12,157.866,[a:b],0.518,0.482,0.1,1,-,1.997,56,112
2_138,2_138_PAV,PAV,12,161.05,[a:b],0.458,0.542,0.5,1,-,1.986,72,143
0_4073,0_4073_165,SNP,12,162.659,[a:b],0.627,0.373,3.3,1,*,1.878,51,96
0_13240,0_13240_663,SNP,12,163.922,[a:b],0.588,0.412,2.1,1,-,1.94,68,132
2_6329,2_6329_219,SNP,12,169.077,[a:b],0.51,0.49,0,1,-,1.999,51,102
