# Supplementary material for: A Consensus Genetic Map for Pinus taeda and Pinus elliottii and Extent of Linkage Disequilibrium in Two Genotype-Phenotype Discovery Populations of Pinus taeda
Source: G3 (Bethesda). 2015 Jun 11;5(8):1685–94. doi: 10.1534/g3.115.019588 (PMC4528325; doi:10.1534/g3.115.019588)
Supplement: Supporting Information [file supp_g3.115.019588_FileS5.txt]

>0_10004
AGGTTCAGTCGGCTCCGAATTCTCCTATCATCGGATATTCATCTGTTGATTCCATCGCCTCGGCTCCTGCACGAATAATTACAGCAGTAGCGCAGCAGCAGCAGGCCTCTGATCAGGCGGAGTCGGGTGTTGGTGTAAATCTCGGTCGCGGGTTCGAACAGGAAAGTAATCTGCGGGTAAATGCAAGCTCAAAGCCGATTGATTCAGGTCCTATTCCGGAGGCCGTACCGTTTTTAAAGACCGCAGATCGGGCAGCAAGCGCGAATATCCAGAAGCAAGAACAGTACAAATCGGAACGCCCGCCGCAGCAGCAGGTTCCCACTCAAGAATTTCAGAAGCTGCAGCTGAGGCAACAGCCGCAAGACCCGATCGCTCGGCCTGTAGATGAAAACCCTAACCCTAATATACAAGGTAGGAGGATATATTCAGACCCTGTAAGAGCTGTGAATTTGCCAAATCAAGAAATGACTAGGACAAACCCTGTGGATCCGGCCTATATGCCTCAGCAGCAACAGATTCAGCAAAATCCCTCTCCACCCGAGTACTTCATCCAGGAGCAGGGTTCCCATTTCGTTCCGCAGAGCTACTGGCAAATGCAAGAACCCCACGGGGATCAACAATATCATCCCGTCTACTTCGTTCACGCTGGATCTCCCATGCCCATGTCTGCAGTTCGTCCGATGGGGCAACCGTTACCCCATGCCTGCAACCGGAGGCTCCTATTATAAT
>0_10007
ATTTCAATATTTTTCATATTTGAGATTGCAGACTTTCACAGTTAGTGTGGCGCTTTTGGATAACCAATGTTAGCTGGTATGTTATTTTTTCTTCATTTTTTCATATATTGGATTCTTGTTGATCCATATCTGCAAACCGCCTCAACTGCCAAAGACTTCACACTGTTAGCACATGGGCTTCCGAACACATCCTCCGAAACAGAGATCGAACATGTCTTCTTTCCAAGGCACGCCTTCTCTACAATGGAAGTTGAATTCACTGCATGGCAAGAGCCTTTGATGAAATTTCCACAGAACCCACTTGGGGTTCCGAAGCTTGCAAAGCTTATGGACGATATACGTTGCCTTGAAGAACATCGGAGCTGAAGCACTGGCAATGTCAATTTGTTTAGGGTAGGATAATCTTGAGATACTTTGGCGCAAACAGTGTCAACGTATCTTGTTCTGAATGAAAT
>0_10021
CTTCTGATCTTCAGCATCAATCATACCCTCAAATCGTCTATCTTGTAGTAAACAGAGGGCAAAATGAATCATCTTATCACTGTAGCAGTCTCAGCGTTACCAGATGCTGAAAAATGCATCTTCAGCACCAATTATGCCCTCAGGTCTTCTATCTTGTAAACATAGGGCACAATCTTATCATAGTAGCAGTCTCAGCGTCACCATATGCTGAAAAATTCTTTAAAAATCACCTGATGCTTCCAAGAATTTTTCCTAATTTTTCCTCAACAGAAATCCGAGTTTGAGTTCTACATTGGGGAGACGATATTGGTGCTAGACTTCAATCAGAGAGGTGTAGAGATGTAAAGATCAAGTCGGAACAGGTCACTAAGCCTAAAGCCTAAATGACTTATTTGAAAGTAATTTATTACTCGGAAAATAATTAACGCCTAAATGACTTATTTGAAAGTAATTTATTACTCGGAAAATAATTAACGCCTAAATGACTTATTTGAAAGTAATTTATTACTTGGAAAATAATTAACGATGATAATAGATGTTAAATGGAACAATAATAATAAATTAGATGTTAAATGGAACAATAATAATAAATTAAATTATTTAATTTTTAAATAATAATTTGATATATTATTTTAATTATAAATGAGTTTTAGTAAATTAGAAATTCTATTATGACAAATCCTAAATCTTTTAATAGTACACAGTTAATTTAATAATGATTAATATGCTAATATGCTAGTAAAAATTAATATTTATTGTTAACAGTTATTTTAAATAGACTTTTGTGAGTTTTTAAGGTATAGTTTTTGAATATTACATCTGTTTCAAGTG
>0_10037
TTCTGAACTACTCTGAAATCAATTACTTAAAGATGAAACCTTCTTTTTTCCTTTTATATTCACCGAGGGAAAAGCTCCCGAGGATAAGGACCTAAGCACTCCAACTTATTGAAAAAAAGAAAGTTGCTACCATCCTTCATCTCCCCCGCCAGGTTCTCCAACATTGAAGAGCCCTCCTTTAATTTGAATGTGATTTGTGTAGTGAAAGTGGATGCCTAGTAAACACCCAGTTAGGTTTGAACCCTGAGTTATGCCCAGCTCAAAATCTAAAAACTCATAGGCATCATAAACCCCAACTTAAAAGAAATAGTCTGCTTGTATGGTGACGACCAAATGTGTGCATCTTTCTCCTAATCCATATCACCCAGCATCGAACTTGGGGTAGGCACATACCCTGCAAGCTTCATTTGCCTCAGTAATCTGTCCAACATTGCATATATTTCCTCTGATTGTGGGTGTGATCTGTCTCGCACATGGAATGCATGGACCTTGTTGTTTATCTCAATCCAACTACATCCTCGCTTTGTTTTTAATCCCCTATCTTTCATCAGCATTCTCACCTCCTCTACTTTATCCCATTGTCCAGCGGTAGCATAGATATTTGCCAGCAATACATAGTTTCCAGCATTTTCAGGCTCCAATTCAAAAAGGTGCCCTGCCACATATTCACCTAATTTTACATTGCAATGTATTCTGCAAGCCCCAAGTAACGCTCCCCACACACCAGCATTAGCCTGCACTGGCATTGTCTTGACAAAACTCTCTGCCTCATCCAGGTACCCAGCACGTCCTAGAAGGTCAACCATGCATGCATAGTGTTCC
>0_10040
TTCCAACGTAAGGGTGTTTACATTTGTGCTCCTTCTGTGCCTGCCCACCATCATTGCAGAAATCTGCATTAATGTGATCAACCCCAGCATTGAGATTCTGAAAAAGGGCTACTTTGGCAATGAAGGAAAGATACCGAAGTACTTCACCGCAGCAGTTTTGGAAGAAGGTACCATGGATTTCTGTACTTATCCTTTGCTGAGTATCATAGTGCATGGAGTGTTTGTTTCAGCGTTCGTGAGTTGTTTCCTGTATGTGGGCTTGAAGATCATATCCCTGGCTATCAATAAGAGTCTGGAGAGAAGAGTTTGGGTGATGATATTAGCAGTAGTTGTTTTTCTTCCTTTGAGGGTATTGTTCCTGGGGTTCGCTGTGATGTCAAAGCCTGGTGATCTGGCATTTGAAGTGCTGGCATTCTTAGGATTCCTAGCTATGCTTTTTAGCACTTCAGTCTGTGTGATAATTTCGGTTCTCAGGCCTATTGCTGATTCATTAGCTGTTCACTGGATTTTCGAGTCTAGTGAATTCAGGACAGTATCACAACAGTTGACCATAATATCTATGGAGCATTTAAGCATGCCTGTTTCAGGTTTTTTGAGCGACAATGCTGATAATTTTTCAGTTGGTGCAAGTCAGAGTCTTCTTCGAGCAGCAGTGTAATTGTTGAGAAGGATTCATTTCTCACTCATCAAATCAAGGAGCCAGTTCTGTTTCTATTGTGATGGATCTTCCCTTGGAACCTCCATAGGAAGCGGGCCATATTGTAGATATCAAGTGAATACAGTTTTTCTCTTCTAGAGTCCTGCTTCCAGGACATGATTTGATTTCGATCTGGCAAAGCGTGGGGCTCAAACATTGCTTATTAGGCACCCACATTCT
>0_10048
AAATAAAAATGTAACTAATAGAAAAGTTATGAATGATATAAAGTTGAGCTTTCTAACCAAAAGAGAAAGGACAATGTTCTATATACAATTTTTAGATGTTGAGAGTACTCAAATTTCAAAACGCACACAACTTTGTGCAATAAATCACTGACTCGTACTGGACTAATAGCATTCCGCAATTTGGTGGCAGAGAGGCCTTGCTGGCCATGGGCTAATAAGAAGCAAAACTTTCAGCAGGTCTCAACTTCCAAGGCCTAAGATTGTTATGGAACTCTCTATAAGTAATCAGAAACCCTCAAAACTAAGGTTTTACTAGCTACAGAAGAAAGCAAGAAAACTTACTCGGCCATTATGCTTTACCAAACAGAACAGTCGTAAAGGATTTGACTCTCGAACTATAATCTACATTTGGGCAGAGCTTTTGCAACTTTATCTGGGCCAAATAATCAACAGAAATCCATGGAAAGCTCAGAAGAGGAGAAGTGAAATAACCATCTAGTTCTGTTAGTTCCCTGGCCTTCTGCACCCATGTTGGATGATATGTTACATGGTACCACGCAGATGCTTTGGCTTCATATTCAGACCGTTTGCAGGGTTCAGGAGTTTCACCATCTGTTTTTCCTTGAAAAATTAACCGAAACTCATTTCTTAAAGCCCTGTAAGCATGCTGCAGTCTTTCTTTGATTTCGCCCTGCTTCCTGCTATTAAGTTTGGAGAGAGTGGAAATGCGTCCAGTGA
>0_10049
TGACGAGCCTCGTTGTCAAGTGATCCTTCAGGGAGGGCCATCCAGGGATGGATAGAGGAGATGGCTAGCCATGTGAAATCCATTGATGGAAACCATCTTCTGGAGGCTGGTTTGGAAGGATTTTATGGAGAGTCCAAAACAGAGGCCAATCCAGGATTCTCAGTGGGAACAGATTTTATCACCAATAACCAAATCACAGGAATTGATTTTGCAACTGTTCATACCTATCCTGATATCTGGCTTGCTAAATCAGATGAGGAGGCCCAGTTTGCATTTCTGCAGAATTGGATAGAAACCCATCTGGAGGATGGAAGCAGAATCCTGAACAAACCAGTTCTGTTTGCAGAATTTGGGAAATCATCCAAAGACGGGGGATTCAGCATGGGAGGCAGAGACCATTTATTTGATGTGATCTATAGACACATATATGCTTCCGCTAGCAGAGTAGGAGCAGGTGGAGGAGCAATGTTTTGGCAGTTGATGGTAGAAGGAATGAGCTCATATGGAGATGGGTATGAGATTGTCTTGTCTCAGAACCCATCAACAGCAGCTCTCATTTCTGGTCAGTCTCAAAAACTGGCTGAGCTTACTCGTTTGTTCACGAGACTGTATGAGTTTGAGAAGAATCAGTTCCATGCATATAGAAGGGTAAGATGGCACTGGAAATCGATCGAAGGCTGAGATTGATAGTAAAATTTGCGCACATATTTGGTGATTAGAGTGATAGGTGCTGTATGTTTTCTCTGGGTCCTCTTAGCTATCAGTGAAATCTGAAGCGGCCGGAGCTCGATAAAATTATGAATATAGCCAATATAGAATAAACAAGTTATCGTTGAATTGAAT
>0_10051
ATCGCAATTGAGTGCATAGGAATTATCAACAATTATCTGAAAACAGAAATGGGGTTGCTGCATGCTTTATACAGCTGAACGTAATTCACCCAATCTGTAAACAACTTAAAGCAATTAAGTAAACCTGCAATTGAAGAAGACATTATCACTATTGCTGAATTCTGCAATTGAAGAAGACAGGATCACTATTGCTGAAGTGAGCATCAAATTTATCCTTCAGTTGGATTGGAGCCGAAGTTAAGCGAACTGCACCCCCACATGTCTCTGTATTCATAATTACGGCACGGATGTGCTATTATTATACACCAAGTATTGTGTCATCTCAAAGTAGTTAGGTAGGCCAAGCTTCTCAAAATCATCCAACATTTTATATTCAAATTCGTAAGACAGAATGATTACATTGCTGGAACAGCTCGTCTCAATTATTATTGATTTTTTTGCAGACAAAGGACAAACTAACGCCTCTAACTATAGCTTGTGCCCCTAAGCTGCCTAGTGGATCTGTGCTCAATCATCGGATGACTTCTCAAAAATTCAAAACAC
>0_10054
AAAATTTAGCAGTGAATTATATAGTGGTAATCCAATAACATTGCATTCTGACTATGGTCATAGCATACAGTAGACGACCAGTTCATGTACTGGTCTATTAAAAGTTGCATGATGGAACTAAAGGGATATAAATAGAAGTTTTAACACAATTAATGTACTGCAGGGCTATAAGTATCCAGCTTAGGTATATCCCACTCACTGTGAAATTCTACATGTTAATATGATAGCTCACCCAGCTAGCTTATTGGTGTACAAATTTGTCTACATTTTACAGAGGGCTGCAAGACTTCCTTAATGATCTGACCACATATTTATTGATTGTTCCCATGTAACTCTGTTGTCTGATTTCTTCCAATTGTCTTCAGCACCCCCTCAAGGACTGAGGGTTAATAAATCGACCATAAACTGCCTATCAAATCTGATGCCTTTAGATGTAATTTATTATGTACATGAAAAGCCAGTTAAAGTTACCATTTGTTCATGTAATTGTTGGATGGTAGAGGGCTGTTCATTTTCCTGCAAAGCTCCAGAGATCAACATCACAGTTGGAATTTGAGGCATAATCTGCTTGCTGCTCATGTTTATTAGACTGTCGCAGAAGCACAGTCATATCAGGTATGGGGTACATTGTTTCATTAGAAAACCTAGCATCCTTTGACACGTCCTCCTGGCTCAACTGTGAAGCAACAAATTTATCCAGCACTCTCCAGTCAGTAACCTGCTCCTCATTGTATGTGTTAACACCTTGTTGATCTTCTTGGGTAGCTGCTGACTGTGGATTGGCATTGCCATGGTGTCCTTCCATGTTGCAA
>0_10064
CAACAAAAACCAAGAGATTCATTATCTAAATCAATTAGACTAAGAGCAAGGCAATACTTCAAAAATACATCCTCTTTCATCACTTTCAAGCAAATTCAGCTTGCCAGTCCCTCATACAATTTTGCTATGAATACAGAAGCATCTTGCAAAAGAGTCTTAAAATAGATCAACCTAGCGTGGTAAAAAACATTAAATTAATAATTAATTTAAAAATAAGATTCACCTACAAAATCGATGACTAACTTTACAAATGAACCCTAAAACGTACTCCCAAAATGACTAACTTTACAACTGAACCCTAAAACTTAGTCCGAAAACTAATAAACATGAGAATAGAGCGCGGTCAGAATTGACATTCTTCCCCTTGGACCATTAAATGCCTTCTGCATAGGCACACGGTCACATGTAAGGTTTCAGAAAAACCGTTCACTCCTAATAATATTAAAAAGACGTTGTGAAGAAACTAGCATGCAGTTTCTGTCAGTTAGCCCACGGTTACGGCTGCTGAAGGGCGTCGGTCTGGTCAGAAGGATGAAATAAGTTTATATGCTTGGGAGAGCGCGGAGGGAATTGAGAGAGCCTGTTTCCCTTCTGATCATATACGATGTGACCGGAGAAACTCGGGGGCTGGCATCGATCGCCCATCAGAATTCTCTTCTGCCACAGGGAATCTCCTGCGCCTTCTTCCTCCTTAGCCCCACAGTCATATGCCTCATTTTCCTGATCGCTTTGTTCTCGCATCTCTGAAATCGCCAGCTTCTTGCTGTTATTGGTAAGCGCTCGACCTGGAGACATGAGCACGAATTTGAAAGCTTCTATGGGACTAGCTCTGCGA
>0_10067
CTTCTCGAGTTCCGCACCCAGCTCACAGGGGGGAGGAGATTGTTGGACATTGGATTCAGCGCTCACCATGTGTTTCACGACATGGACTAATCACCTCTCATGGGTCCTGACTCTGGCAATTGTAGCGGAGGCTAATGCTTGTGGGTTTTGGTCTAACAAGTTAACAACAATCACGAGTCCAACACCCAAGATAGTTTTTATATAATATATATTTTCATATTCAAAAATAACATGTAGAATGCCAAACTTGGTGCAAAATATAAGACTTCGAGCTAATTGTGGGAAAATACTATATTCTTGTGAAGTTAGATATGTTATCCATAACAAATTGATGATTAAAAATCATTCGAGCAAGAGTCATCTAGCAATTACAAACATATAAATTTTTAAACCATATAATAGTTAGTAGAACATGAATTTATGGAATGACATAGGTTAACAATTAACATGAGCAAAGAGTTATGTTTAAGAAAAGGCCATTTGCATAAGTTCTAATTACTGAAGTTTGAAGATCAATACACTAAACTAAGCTACAACCTATGACAAATAAAGCTATAGGAAACAAGAAACAGTTATTCTGTATACTTTTCCTTCCTCTTGGCACCACACGCGTTTACCCTAAGCCGTGGCGCCTAATTATGGGCCCCACACTATCAAAAACACACAAAAAGGTTGTCTCTTCTTCACCAACGGGGGCAATCCAAGGAGTGTGACAGGAGTGAGGGGAAGTGTGGCAAGAGTAACAATGCCCCAAAATAAAAGCTTTCAATGTCCCTAGTATTTCAGTTTATGATGCATGTATTTCCCAACCAACGCAATGGGTATACATGTTTATTGTTGTTTGGTGACTCACCACACTAATCATTGGTTGCA
>0_10083
GGAAGAGGGATCATTGCACATTATGTAAAGCTCAATAATTTCTTCCCAGACTATCAATGTCACAAATCTATTGTTCCCAACTTTCCTAGGCTTGCATCCTTTGAAGGTGATTGTCTTGGAATTTATGTATGCAATCATTCAATATTACAACACTTTTAACAGCAGGAATGTGACATTAGAACAGAGACCAAAATTGTCAAACTTTACTGATGATATGCATGAATATCATATACATAATTATTATTTGAACCTAGCTGCAGCGCCAATTAAAATAGCATGAAAAAGCTAGATTTCTGAAGTCCAAACTACTGTGCAAATTAATAACTATGCAGTTGCATGTCTGATCAAGAATTTCTGAATTGATGTCTTATTGAGCTCCAGCCAACCCATACCCTAATCAAGAGTTTCAACAAATATTAAGTAAGAAAACGATAACCAGGTTTGTCAAGCAGAAAAGCACCCAATTTGTGGAAAATGATTATTGGTTACTTACTGTATGGTACATAGCGTCCATCAAAGAAATCCTCTTAATTTTCAGATACCATCAACAACCTATATGGAACCATTAATGGACAGA
>0_10099
TTCTGCAAGCGGCGCTTGAACATGTGCCAAATTTGGGATGGACACAGGAAGCGATGGTAGCAGGCGCGAGAGAGGCGGGTCTCTCACCTTCAATCGTGGGTGCATTTCCCAGGAAGGAGGCTGCCCTTGTTGAGTACTTCATGGATGATTGTCTGCAAAGGCTACTGGGGGAGATTGAATCCCGTGAAGAAGAACTATCCCATCTGGTGCTTCATGATCGCCTAGCCAAAATCATTCGAATTCGTCTAGAAATGCAGGTCCCCTACATTTCTAAATGGCCTCAAGCATTAAGCATTCAGGCAAATCCACCCAATCTTCCAACAAGCTTTAAGCAAAGGGCTATTTTAATGGATGAAATTTGGCATGCTGCTGGTGACCGATCAACAGATCTTGACTGGTATGCCAAGCGTACCCTTCTAGGAGGAATTTATGCAGCCACAGAACTTTACATGCTAACAGATTACTCACCAGAATTTAGGAACACCTGGACATTTCTAGATCGCCGTGTCAGTGATGCA
>0_10104
TTCCGGGACTGGAATTTTCTATCAAATGATGCGAATTTTGGCTTCCAGGTCTGGCAGCGCGTCGCCAATATGGCGAGAACTGGTTTCAACGCAATTTTTTTCGACAAATATTGCTTCGGCTGCTCGGAATTTGGTGGTCTCCAGCCGCTTTAATGGCGGATTCATTACCGAACCCCATGGACCAACATGGGGTGGCTTGAGTATTTTTATGAACTCCGTAAAGCATAATTGCAGATCATTTACGCATTCCCGCACGTTGAGAAGCTCTGAGGGACTTGGGAATTCGTCCGACGTTAGTAGCAGTTTTCCGTCAACTAACGGATTTGTGAGATGGTATTTGGAAATGATTGATAAGCATCCCATACTGACAAAGAGTATTACGGCCGCGGCAATTTTCACCGCTGCCGACCTCACTTCCCAGGTCATTACTTTTGCTACATCAGATGTTTCAGTGGTTTCAGACAAACTAGAATTTGATAAATTAAGGACCCTGCGAATGACTGGATATGGACTCATCCTGTCTGGCCCGACGTTGCATTTATGGTTTAACTTCGTGTCAAAGATAATTCCAAAGAGGGATCTCATCAGCACTGCAAAGAAAATGGTGCTTGGGCAGACTGTATATGGTCCTGCTATTACAGCTGTCTTCTTTTCAGTGAATGCTTACATGCAAGGTGAGAGTGGAAGTGAAATCTTTGCAAGATTAAAACGGGATATGATTCCTACAATTAGAAATGGTCTGATGTTCTGGCCTCTGTGTGATTTCATTACATATAGATATGTACCGGTGCATCTTCAGCCCCTTGTAAGCAATTC
>0_10108
GTGGTTGGACACACATAAATACACATTATGGATGTGGTTATGGGCTTTGTCTCGAAGGGCTAGGGAACATGTGGAGGTTCCCTAAGCTAGAAAGCTAGATATCTTGTTCCCAGTTGATAGGGTAGCATATTCAATCAGGTGGTCTTGGGAGGAGAAACCCTCGTGCCGAATTCACCTCGTGCATTCACGAGGGATTTGAAGTTTCATTGTGGAGGGTCTAATGTTAGCTACCATTCTCTTAAGCTTAGAGTCATGTTAAGCTGAAGGATCCGGATCCGGTGTTAAGCTGAAGGATCCGGATCGGGTGTTGACTTCCATAATCTCTCAGCCTTGGCCGTTACTCTGAAGAAACTACTCTGACATTACAATTAGTTTGCCAATCCTAGGACATTACAGCGTTGTTTTATTTTCTGATGTCGAACTTAACAAAAGGGGTATACTTATCAC
>0_10113
CCGCGACCTTCCGTAACGTCTTGGATTCTCGCCATCTCGGTCGCAGGTTCGAATCCACCGGCCCATTTATTGAAGTTCCCCTAAAGTTGGAGACGATTTTGGTTCAGAACGAGACGCGGCTCGACAATGCGAGCTCAGCAGTAGAAATAGTGAAGCAGACCATAGAAGCGACTACGGGAGTGGAAAGAGGGAAGCAAACCATAGAAATGATCTCGCCAGTGGAAAGTGTGAAGGAAACCATAGAAGCAGCAGCAGCGCCGCAACAGGTTTCGAACCGGAACGGGAACGGTGACGAGGCCGCTGCAGATTCTGTCACGAAACCGGAGTGGATTCGATTCCCTGATCAAGAAAAGGAGACTGAGACGCTTCTGCGCAGGCTGGCGGAGAACGGCACGAAACCCTGCCACGCCGCAGCGACGGCCAGAATTGTGGGGCTCGGGTTTGGGCTTGAGCGGCCATTGGAGCTTCGGGAATCGTTCACAGGTTTGCCTTTACGGCTTATGACGAGAAAGGAGAGCCGAGGTGCTCGGGCGGGGACTACTTTGAGACGGATCTTTCCGGGCCATCGTGGAAGTCACGGCCGCCTGTGAC
>0_10124
AAAACATAATAATCATTAGATAGGAAAAATAACTCTTGTACCACATAATAACGATTTGATAATAAAAACAGCAATTACATTGCTTCTGGGCATATTTCGATAGCCAGAATAAAATATCTCTACATGCCAATTGTTTTAACGTTGCCCTGAACCATGAGATGTGCAGTATACACAGCACATGGCATAAAATGGTCTGCAAACATCAGTATGGGCGAAACTTTCTTGCGGCCCTCATCTGTGCTATCCGCTTTTTATCCTCCTCAAATTTATTTTGTAGCTCCATAATCTCATTTCTGCGAGCCTCTCGCCTTTGGAATCTATAAAATGTCACAGCAGATTCCTTAGCCTTCTTTTTTGCTTTTTTTGCCTGAGCAGCAGCTAACCCAATAGAACCCATAGCAATTCCACTTTCAGAATCTACGGTTTTCTTCCTTCCCTTATGATGAACAACAACTGTCCATCCTTCAGCTGCAGAAGCGGCTTCTCTCTCCTTTCTTTCCTTTTCTGCCTGAGCTTCATGATTCTCAATAAAATCATCAATTTCTTGCTGCAGAACCTTCAATCCCGGTCTCTTACTGTGGTAATCAAGAAGCCATTTTTTCATCCCTCTTAAAGGCACATCCTCCTTATTCTCCTCTTCCACATTA
>0_10151
GTGCTTACATTCATTCATCTGATGTCATGGCAAGTATGCAATCTGAGAAACTTATCCTCCACACCTATTCCTTGGAGAATGGAGTTTAAATGGATGGAGTTTCAAGGTCTATTTTTTGCTTGAATACGATTCCAATTTAGAAAGAAATGACATATTGTTCATAATAAACTATTAATTTTTAAAGTACTATGTATATTATTCCCTTTTTAATTTTCTTCTGCTCAATGACATTCTCCTAATCTTTTTGCCTGTGGGCATCCTGGTAACTTGAGTGATGTAGCGGTGTCAGTTGATCTTCTTTGAAATCATTATGTATATTATTCCCTCTGTTAATTTTCTTTAGATCACATATTTGTATTTGCTCGATGAAATTATTCTGCTTTTTTCTGGTGAGCTTTCCAGTAAACTTCATTTAGTTTTGTCAGTTGATCTTCTTTAAGGTGTCCTCGTGGTTTGCAGTTATACATGGGGACTAGGACACATGGGCCAGCTAGGTCATCGCTCTCTTCAATATGACAACAAAGAATTGTTGCCTCGGCGAGTTGTAGGTCTGGAGGGTATAAAAGTCAAGGATATCTCTTGTGGTGGTATTCATACATGTGCTGTCACTATGCAAGGATCATTGTATGCATGGGGTGGTGGCCAGGCAGGTCAACTGGGTCTGGGTCCTCAAAATGGTTTCCTTTCATGCATTGCTAATGATACAGAA
>0_10162
TCAAGGAAATTTATTTCAGCTTTGAGAAGGTGGACATAACACCAAATACAGAGGCAAGTGGTGAGAAAATGGGAAAAAATCGGTTTCAGCAGAACATGATTACACAAAGTGCCGATCACATCCTACCTACCACATAAAAGAAAAACTTCTACTTCTCCACTGCATTCCGAGATGGAGTCGATTATCATCTATCTACATACATCAGAAATTTTGAAAAGGCGTAAACAAATTAGAGAAAAGCTTTCATTCCCAGAATAACTAGTCAGTTGAACTCCACCTTGGTAAGTGGGTTAGAAGTTCAAGTTAGCAGCGCACTCCTTTCCTGCAGAACAGTACCCCCGCAGTTTGGGTGAGCGGTCCGACAAGGCTGGAAGGCCTCGCTGGCAGACTCGCTGCTTTTACATATGCCCCCTGCTCCCGATGGCGTGAAATATGCGCCGTTCAGCATCAGATCTCCCTTCGATCTCCAGTTCCAATTCTTCCATTCTTCCACGTCCCCGTATAACCCGCTTTGTTACCTCTTTCGCAAAAGGATTTGCG
>0_10164
CGGGTGCAAGGATGTTATTCCATTCATTTCTTTTCTATTCTATAAGTTACAAAGCAACACATTTGGAAAATATATCAGAACTCAATAGGTCTTGATCTTATCTTTAGCCCCGTAGGTGAAAAGATCATTTAAAAAAATTTAAAATATAAATTATTTATGTCTAAATATTTCTATCCAAAATGTTAATTATGAAGTCCGAGATTCCTAGAAAACTGCTAGCCTGATCTGCGAGACAGAGTGCTAGTGTGACGCAGGATTATGCGCAAGTACAAAGACACTCGTCAGATTTGTGTGCAGAATATGTGCACTTTCCAATACAATAAAGAATGCGTTTTATCTCACAGTAAACAAAGAATTAAGAGAAGGACAGATTTCTATGTGTTTGAGATTCACGCGGAGAGAAACAACAAGAAGCTGGAGGAGACATTGACCAACGGGGCGAGGAACGACGCTCTAGTGGAATTAATCGGTACTCATCCCATGATAATCCTTCATTGATATTTGAACTGTACTTGTAGTGTTTACCAGTCGATGATGTCGCCCTTTCCCCCAAAAACAAGAATCGAAACCAGTAACCAATCCGTTGGCCTATGCTACTCCTCTTAATATGCCCAGATTTAATCAATCGCTTGTACAGGTAACGCTTCACGGCTTCTGCGCTGTGCTCTACTATTTCGGGCGGGGGCAAGATAAGAGGGTTCCCCTCTAACCCCAACACTTGCAATTTT
>0_10171
TTCTTCAAAAATTTGCATCTTGTTCTTCTAACCTGAACAAGGTTTACAACAATCCCCAAAAAGGGTTTTTTGATAATCTAGATAGTTGAGTTGTGCATCCACCAACACCAAGCCAATAATGACCTAGGATTGTCATCTTTATATTTCCATTTTATTAACTCATCAACGTGGATATACATTTGTCTAGGCATCTTCAAAGGTTTTCTAATATGGCAAAAAGCTTCCTCAATGTTTTCCATATGCAAGGGCCATGACTATGTTTCTTCAAACAAGTTGTTTCAATGGCCTTTGTCTAGTATGCTTCAAGAACCTTTCTATTTATCATGCATGCTAGGATAGGCATCCTACATCTCAATTGTTATGTTCAATCCATCTTTACACTCAATTGGCATGTCGTCTACAAATATCACCTAGTTTAGGCCTTCTTCACATGATTTTGACTTGGACACCTCCATTTATTTATTTTTTTGAATAATTCTAAGCTTTACAATTTTTTCTGGTCAAAATGTTTCTAATATTCTATTAATGTGAAAACATGTAGATCAGGAATTTTAGAAAACATATAGGTGGACTCAACGATGGCTTGCTAGGTTAGTGAAAGTGCGGTATTGTTATTTCCTATGTTAAGGTGCATGGTATTGTGATTTCCCCTGTCAAGGTCCATGTCTATACAATGACATGCTTAAGCCTATGATCATGCTTGTGTGCCCCTCTGTTTGTAGAAGACAACTGGGGCTAGGTGAAAGTCCTAGCCAACTTTGGCAGATAAACCCCCCGCCCTCCCCTAGCAGCCTCATAGTCAAATGGTGATGTATGTAGCATGGCAAGATGTTTCTGTCCATTAAGGATAAAAAATAAGGCAATTGTAGTTTGCTCATGTCCATC
>0_10194
GGGCAATCAACAAAAAGCTACTGTCATTGCCCATCTCAACTCCAGAGATATTGTTTATGTTTTTTCAGAAATCAACTCTACCAGCATTGTTCTATAAGATTTGTTGACTTCGATTTTCAGATGTCAAGCATATCTCCATATTTAAAGGCACTCTTCTTCTAGCCGTGGCTTGAAGCTCCACACAAGCTGGCTTAGGAAGCCTAATTCATCGCCCGTTGCTGTTGTTCAGGAATGCACATTGCATATATCCCACTTGCAATAAAAATGTGCATCTAATATTACAACAAACTTTATCATGAATATTGGGAAGCCTTCTACATGGTTACTGAAAAGAGCTCACGAGCAAAGACATCCTTAATTGCAAGCTTTCTTCAGAGCATCATACACGGATTGTAGAGAGGAGTCTTCCACGAGCACAATCTTCTCCCTTGATTTTGATCCAGAACCTAATGACACTTGTCTTTTCTTCACTCCCAGAACCGAGCTAATGAACTCAATCAGTGCTGCATTAGCTTCACCATCTCTCGCAGGTGCGTCTATTTGCACTCCAACAGCCTCCTCGCTTACATCTGTTATGGCTGAAAGCTTGGATCCAGGTTTGGCATGAACGCTAATGGCTACAGAGGATGGAGGCGCGAGCCGAATGCATCCTGGGAAGCCGCTG
>0_10195
TGTTTTCAGGAATGTATATGCTTTATTAGTTAGGCAGGTAGTATCATGCCACAAAATTCACCCATTCGAGGGAAACATGTATAAAAGACACCACCAAAATACTTTGTGTCTAATGAATAGATGTGTTTTATCACTTGATCATGCACTTCAATGCCATAGGAATCACCAATTCGATGTCAATATAAATACTTTTAATCCCTCAAGTTACCTGTATTTACCTTCCTAGACAGCAGTGACTTGTCCTACTTGGTTTTACCAATAATCCCCACAAGAACATAGCCCATTCTTGATATGATGAAAGCGGCTAACATCCCTTAAAATAATTTCTCTTGAAGAAATCCTTGAGATGAACTTTATGGCATTGTGGCAATCACCACATGCCCGAAGGTTTTTCACAATTCTTATTGACGATCCTGGGGGTGTACTAATAATCCCAAATGCAATGGCCAGCTTCTCACTGTGATAGCAGAGAACATGTTCCTTGTGCTCCTCCTCCAAATCATGCAACACAAAGTTGGTATCTGGCATATAACCTACCTCCTTAATTTGTTCTGTCAGACTCTCCAATGTCGTATAAATCTCTTGTGTCTGTGGATGGGACCTGTCATTAACCATAAATGAATGCACCCTGTTCTTGACCTCAATCCAACTATAGCCTGGTTTCTTTTGTATGCCCCTGCTTTTCATCATTTGTCTCATCCTTGCTACCTCTTCCCACCTGCCAGCTGTGGCATAGATGTTTGACAGCAGAACATAAGTGGATGAATTATCTGGTTCCAACTCAA
>0_10207
AATCCAGGTAAACAAAAAAATTATTGAGAGAACGAATGTAATATCTCACATGCAGAGACATGAAGCAAATATCTGAAAAGCATTGTCTCATTGACATTGCTAAACCTGCACTTTTTATATTCCAAATCATGGCTTCCTTTTACAATTAATTTATTCAAAACTCTTGGAACCATGAACTGAACCTTTAGTGCAATTCAATTAAGAATTGCACATTAGAGTCTTGAAATTCAAAATATACATGAAGTAAATCGAATATACAGCTGAATCAATGAATAGAGGCCAGGTCCCAGGATATAAGTCCGAGGAAAAGAATAACTTTTACATGGATTGTCTTATATATATTTCAAACAATGAAATCACCAAAATTATTGCAAGAACAGACGATAAATTTATGAGCAGGGACACCCCGTTCGTAAGAATGAAAGGTTGGCGGGAAATCGCAGAAATCTAAAGCTGCAGTTGTCACTGAGTGGAAATATTATATATTTGTACAATTCCATTCTCGAGTGCTGTTGCAACATGTGACAATGCATCTGAAGGTTTGCAGAAAACTGATATACAATTGATTGCATCATTATGACCTTCAACAGGAGAACAATCAAGATACCGTCCGACAGCATGTTCACTCAACATATCAATGTCCAATGGCCAGACGTGCATAGCTCCAGTTGCACTTCCAGCTAAAATTAACGAACCCGCAATTTCACAGCACCTTAGAGAATTTTCACATTGGTGGTTTGCAAGCAAATTCCCTCCTTTTCCGACATCCAAGACATAAAGGCTGCCATCTCCAGATGCTACCACCACCTCTTTCGCATCTGTCAGTTGT
>0_10210
GGAACTGCATACACTTTATTTAATTAATTATTGCAAATAATACATTCCAGAATAATTAACATAAGAAAACTCTAGCCAATAACATGCAAGACTTCTCATCAAATAAAAAACCAACACTGAATCACAGAGCACTGAACTTGGCAAGTTCTCAGCAAAGCACAGAAACATGACAATTTGCATTCCATAGCAAATTTGATCAGCAGTTGAGATCTTGGAGCAAAAACTGAGCATCAGAGTTCAGCGTTTGTAGAGCGGATGACCAAAGGCATATCTCCATGTCCACACTTCCACCGCCTTCCCTTCCGGGGAAGAGTGTAACTTTCCCGTCATACTTGCTGCCGCGGCCACTTCTTACACACATCGGTGGCCCAAATCCGAAATCGCTCACGTAAACTGGAAATCTGGGTGAGCTTCCAATGAGAATATGGTTAGCTATGCCCTGGACGGAAGTTAAATTGGGATTCTCCATCCATTCTTCAATTTTCGATCTAATCCTTTCGTCTCTCTGTGCTGCTTCTATGTTTTCGTGAAGAAGGTTCACTGTAGTTATAATGTTTGAATTGTTCAGGAGCTCTCCCACTGTCGTAGTCATATGGATGAGATGAATAGCGTTGCCGAAATAGGATTTGGGCAGAGGCGGAACGAGTCTGCCTCGGCAATCTACAGGGAGGCTCAGGGTAGTTTGCTCCTCTGATTTCAACTTGCGCGCCCGTGTGATTGCCACCCAAATATGGGTAGCCAGCG
>0_10219
TTATAATTTAAGAGAGAGCTTGGGTTGGCTCTCTGTTTGGTAGTGTAGAAGGTCAATGCTCCCGTGTGTTTCTTGGCATGTGCTTGAATCTAGCTATGTGTCTATTTACTAACACCTGTGGGTTTTGGTGTAACGGTAATCGTGACTCCAACAAGTGGTATCGGAGCCAAAAGTCACTAGGCTCACGTTGGGGGGAGATTGTTGGCTCCCCCTTAATGGTGGTTTAGAAGGTCAACGCTTCCAGTGTGTTTTGTGGCATGTACTTAAATCTAGCCATGTGTCTGTTTACTAACACCTTCGGGTTTTGGTGTATTTTGTGGATGTACTTAAATCTAAGGATGTGTCTGTTTACTAACACCTTGTCTGTTTACTAACACCTGCGGGTTTTGGTGTATTTTGTGGCATGTACTTAAATCTAGTGATGTGTCTCTTTACTAACACCTGGGGTTTTGGTGTAACCGAAATCGTGACTCCAACAAGTGGTCTCGGGGAGATTGTATTTTGTGGCATGTACTTAAATCTAGGGATGTGTCTGTTTACTAACACCTGGGGTTTTGGTGTAACCGTAATCGTGACTCCAACAAGTGGTATCGGAGCCAAAGGTCTTGAGTTTGAAACACACTGGGCTAGCGTTGGGGGGAGATTGTTGGCTCTCCGTTAATGGCGGTGTAGAAGGTCAATGCTTCTTGTGTGTGGCATGTGCTTAAATCTAGCCATATCTACCTGCGGGTTTTAGTGTAACCGCAATTGTAACTCCAACAGCTTGAAATAAAAAATTCTTGATACCCTGCGGGAAATATGCTCTG
>0_1022
CAACCAGCATGTCATCTATTGTTGAAACATTGGAATGAGCACAGAGGAATATGTCTTCCAAGGGAAAGTGATGATACAACAAGATTAAGGATAATTAGTTTGGTTTGGAAACTATTGTTCTAATTTTCTGCTATAATACTCTCACTGGAGAGGTTTCAGATTACCGTAGACAAGGACCAATCAAGGCCATATGTCTCAATTGTGCCCTAGTGGAGGGACGCAATCCTTGTTCCTACAGATATGCCAGATACTTCCTGCAAATAAAATGAAACCTTTATCCTAGAAATTGGTTTGTTGCAATACCACTCTATAGGATTTCAAGCCTCAGATTTAACCACAGATTCTTCATGGGATAGTCGTAAATTTATCTCAGAGAGGGTTTGCTCTTTTCTTCAACACATCTTGGCCGCATAGAAAAAAATTGCACAATAACTCGCATAAGTAATTTGGTTACTGGACGAAACCCTACATCAAATCCAATAAAAATTCGTTCTCAAAGACTGCACTTCACAGAGATATATGGCTTGAATAATCTAGGTCGTCTAGAACTTTAGAGCACGATCCCTAAATCATTCGATGCCTTCATAATTGCAAGCGATTTCAGAATTCCTCCTCAAGGAACGAG
>0_10228
TTCTTTGATACGGACAAGCTACCTAAGTACCCAATTCGTGTGAACTAACACTCTATATGTGTTTGATTAAGTCAGAGAGAAGGTACCAGTCCTTTAGATCTCCTCTTCAATTTCTCTTTTGGGTTCTGCAGTTATGAAGATTGAGATATGAAATGTAGTTTTGGGACTCAGAAATTCTCGTTTCTCTAGTGGGTCAATCCCCATTGGGCCCAGATCCGATCACGAATTTATATTTTCTTCAGCGAATGTATTGATTCCCCCCTCTTTTCACAAAGCAATTAAACATTATTGACTTGGTTTTCATCGTTTTTTCCAAAGAAGTTCAGTCATTGAGAGAGATCAGAAAATTTTCATTGACAACTGTTCTTTTTTTCCAGCTCGGCAGGCTTGCATTTTTTTTCCAGAGTCTGAATAGCCAATTCCCAGTACATACGTGTCATGTTCCTCTATGATCATAACCTCATGAATTTGAAGATTAATGGGCTTCTCCTTCCTGACTGGTGCTTATGGATAAACTGAGTTGATTCAAGCAACCATGGGAAGGACGAGTAAATGGCTCAGAAGTTTACTTGGGGGTAAGAAGGAGTCTAAGAAACAACATCCAGGTCCTCTTCCTGATGCACCTATTCCTCCATCCAAAGATATAACTGTGGATGAATCTAAGAAGGCGCCGAAGGAAAAGCGCAGGTGGAGCTTCAGAAGATCTGTGAAGGACCACACTTCTGATACAATACCAACAAATATTGAACCCAGACCCTCTTCCATTGAGAGCCGTATCTCGCTGATAATGAACAGAGCAAGCATGCCATTGCAGTGGCTGCAGCGACAGCTGCTGCAGCCGATGCAGCTGTAGCAGCTGCCCCAGCAGCAGCAGCTGTTGTCCGTTTGACGAGCAATGGATGCACATTGAGCCATGT
>0_10229
TTGCATATAAAAATGTCAAAATTGCATTCGATAAATTGAACTAAAATATTCTGATTTATAAATGTCTGGGAAGTGCGACCCTCCACTGAAATAAAGTGAACGTATATTGGATTTGGAAGTAGAAAAAGTATACCAAAAAACAAAAACTAGCTAGAGAGCAAAAACTTTTAAACAGACTTAAATACTGCTTCTCAGGTGTTCACATAGAAATAAAGAGAAACAAATCCTGAAGTAAGATCTAAAAGCCAAAACCAGTCTGTCCCCACACTCCAATATCAATACAAAGTCATTTCAGAAAGGAAATTCAAGTCCAGATTACGGGTGACTGTCTGCATAAAAATGTCATCTAACTATGCCCCAGGCACAAGCTGCCATGGACAAGTCCTGGCTTATGATCTGCCTTGATAGCTGGAAGTAACTTGATTATTAACATGCAAGGGACGAAAAGAAATGCCTCTGCAAGTGGATGAAGATTTATTCATAGATGTCCCCATATGCCCAGCTTTTGAATTACGCTTGCCTGCAGCACCAAACGAATAATCTAAACTGCTCCTACCCATTTGCCTTTGTGATAAATACGAAGATATATCCTTGATAGCTTCTTTATTGTTACCGTCATACTTAGGATCTTTCGTATTGCTGAAATGTTGTAAGTGACCCTGTTTGATATTGCTCATGACATACCGCTCATGACTTGCATTCT
>0_10239
CAGAAGTGCAATAGCGACACCACTATTATAGATAAAAATAACAAAGGGGTTAGAAATATCACGTTATAGTCAATGGCAACAGCTCAGTAATTTTCCTCCTTCATTAGCAGTCAAAAATGTATTTCTACCTTTGACTCCATCATCTTTGATTGTTTCAACATTTTGACAAAGTCGTTATTGGTGAAAATTTAGCCACGTCTCCTACAAAAGATCACTGCTTGATGGAAAATCCTAATGTAATGGATGCTAACGAGTAATCAAAATCGCCTTGATTTTTCTAGGCAATGATCACAATGCCTTTTCTTAAAACCATGGACCTTGAGTACTGTCTTCTTTAGGAATAAGCATTTGGTAAAATTCGCATGTTGGGCCCATTGAAGGATATGCAAGCCCTGCTTATTCTTTGTGATTTTCCACAATTCTCAAAGCATTCCATCATGTGCATCCAACTTTCCAACTTGAGGAAGCCAACGCAATAGAATAGACAAAGAAAGAGGTACTACAAGAAGTATCAATGAATGTCTGCGGTTGTGCCAAATCTGCATGTTAACAGTTTCTGCAGTAGGACAAATCTGCATATTAACATGTTCAATCTAAGTATTACCAGCTGCAACTGTGGTCCCAGAAGACAAGGCCATTGGAAGTGACTTTAGTTGTGGCATTTTGCTTTCCAACAGTTCCCTTTTAGTCAGTATTCTGTCTGCTGTACAATCATCTTCACTATAGCTTCCAGTTGATAACA
>0_10240
GAATTCGGCACGAGGCCAGGTCGTAATCTTCAAGCCCACGAAATCCATTGGCCTCTTGGGCGGGTTTAGTAAAACGCTGATTCGTTGGGTTGGGGGTTCTTGAATTTGAGAGGGGCATTTGACGGTCTACATAGGTTTATTGATCTGAGTTTCGAAGTATTCTCAAGAAATTTCGATTGCCTGGAGATGTCTTCTGCATATTGGTGTTACCAGTGTCGTTGTTCTGTTAGATTGGCTCCAGGAGAGCAGATTGTTTGCCCTACCTGTAATGAGGGTTTTCTTGAAGAAATCAATGGGCCAGACAGATCTGGTGCTGTGGACAGGGAGAGGGAAAGGGAAAGGGAGAGACAGTTTTCTCCCACGCATCACCTTCTAGGTACCATATCTACTTTGTTAGGGCACATTGAAGGGCGTGGGGATTCGAGAGAAATGGATGTGCGAAGGAGGAGCAGCAGGTATGGGCGTGAGAGAATGCCGTTCAATCCCATGATTATTCTTCGAGGGCCGGGTAGTAATTCAAATGGGGAAGAAAATGGGAGTATCGAGGTTTATTTTGACAATGGATCTGGA
>0_10245
ACCCTTAACAAAACCCTAAAATTAAAATCCCAATCGCAGAATATTTTAAATTCATAAAATCTATTCCGAAATGCTCTGCGATGACTCATTTTAAAGCCGGAGGCTGCCGATTAGGGTTTATCAGGCAATTTATTGTACACCAACCACACTGAACTTTGGTGAGTGGCCTCTTACGGGAACCACATCAGCTAAGTTAAATCTAATTTATAACAGAGAAATTTAAGAGATTCAATTACTTGATACCAGCATGTGGGAGAGGTAAAAACCTGAAAGGCAAGGCAAAAAGATTACCAGAAATGAGAGCGCTTATGGACAGACTTTCCGGCCGCAAATGTTTCTTTCACGCAACGGTCGTCCCCCAACATCATGAGCACGAACAGCTTCTCTTCAAGGTTGCGCGCCCTCTCAATTCGATGCCCTATCAACGGCGTGGCCTTGTAATCGAGCACCACGAAATCCGCTTCGTTGCCCAGGGCAAAGCTCCCAATCCTGTCGTCCAGCCTCAAAGCCCGCGCACCGCCGAGCGTGGCCAAATAAAGCGACTTGAAAGGGTGCAACTTATGGCCCTGGAGCTGCATAACCTTATAGGCCTCGTTGAGCGTCTGGAGCAACGAGAAGCTGGTGCCGCCGCCCACATCGGTGCCCAGCCCTACATTGACCCCGTGCGCCTCCAGCCTGGGCAGGTCCAGGAGCCCGCTGCCCAAGAAAAGATTGGACGTCGGGCAAAAAGCCACGGCAGCACCGCTCTGCCCAAGGCGGGCGCACTCCTCATCCGTAAGGTGGACACCGTGGGCGAACACCGACCGCGGGCCGAC
>0_10246
GCTTTAATGAAATATTCAAATACTGTTTTATAACTAGACAAGTACCAACAAATAATTACAATAACTGTAAAAAGAAATAATGGCCCCAATGACAACTGATCACGGAGAAACCCTAAGGTAAATATTTAAAATTTCATCTCCCTGATGACTAAGCTATCTGACCAGAACAATATTATTATCTTCCTCTAAGATTGTAATTCTAACAACTAAAATAAAATCTTACTCATCGCATCCATCAAATAGTGAAACTTGTTTCACATTCACCTGTACCAATCAAGCTCGGCATACAACTGGTCATTGCCCTCAGTAAGATCTCTCTTTCCTCATTTCGAATTTGCATTCAAAAAAAAGCAACCAAGCCAAAACAAAATGCTACCCCAAATGCCCTCCCTCAAAAATATTACCTGCTTGTTACTATCTGCCTCTGAGCAGCTAAACTCCACTCTTACCCAGGTAATGTAATAATGACTGAAAGAAAATCACTGCCAAATATACCATCGCATCCACAGGAGCACAAAAACAACTCCCAGAACAATGGCCACAGGTGCCCACTTCTTGATAAATGCCTGTCTGCTTAAATCTTTTGCTTTATCAGCATATTTCCGAGATTCTGATGACAGACGACTAGACATCTGACTGACTTGATCAAGCTTCTCCCCAACTCCCAACACTTCTTGAACATTGCGTGTCATTATCTGCTGAACTTCATATAGATCATCATTTAGTTTAGCAAGGTTCCGCTGTGTTCGTGTGTCCAAGTACAGTTTCCTTGTCTTCTGAATAAATGTATTTAATAAAAGCATATGGTCTTGCAACAGTTTCTACTTGAGACTGATACAACTTTTCAAACTCATTTTTTAG
>0_10262
CGAATTCGGAGGCCTCGTGCCGAATTCGGCACGAGGGTAATTTCTTTTGGTGGGTACAATGGAAGATACAACAATGAGGTAAACATTTTAAAACCAAGTCACAAGGGGACAGCACAGCCTAAGATTGTAGAATCCCCAGCAGCAGCCGCTGCGGCTGCATCAGTTGCAGCTGCTTATGCAGTACCCAAAGTGGTAGTGCCAACATTGGATGGTATCAGGCGTCCAGATGCTGAAGTTGTGGTGCAAGAAAGCAAAGTTAGGGAGATCCTTATGGACAAATCAAATTTAGAGTCGCTGGTAAAACAACAGCATCAAAGGAATGATGAAACGAGACAACGGAATATAGCAACATTAAAAGCAGAGAAAGAGGACTTGGAAGCCACACTTTTAACTGTGCAAACAGAGAACTCTGGGCTCAGGCAAAGGCTTAGCGAAGCACAAGCTACACACGATGAGCTAATTAAGGAATTGCAATCTGTACGTGGACAGCTTGCTACTGAACAGTCAAGGTGCTTCAAACTAGAGGTTGATGTTGCAGAGCTGAAGCAAAAGCTGCTGTCAATTGAAGGTTTACAGAAGGAGGTAGAGTTGCTTCGACGTGAAAAGTCTGCGGTGGATGAAGCTGCTGCACGTGCTACACAGAAGCAAAGCTCGGGTGGAGTTTGGAGTTGGATTGCAGGGACTCCATCTGTCCAGGATTCAGTTTGATTTTAATGCAATCCATTCAAAGTGTGGATTGCTTTTTTGCATCAGTGAAAAGAGCTTATTGTTAATTGTTTTAATAAATTATATGCATCATCTCATATGTACAGTCCTCTTGGTTAGGCTTT
>0_10266
ATTCGTTCTCATCATTTCCAGAAATCTGAACATGGTATCCATTACTAGGGTTTAAAAACATAAGTGAAGGTTCTCAGAACCAAATACTAAGACATTCTTATTTCTACTCCCTAATGAAAGAAATGGAACTTGAATTAGGAAGTTAATACCATAAAAACAAAGGCAAACCTCCATTACATATCATGCAATGTCCCGCACTCAAAAACCACCCTCTTCACTTTACACTGGCTGAAGAATTACTATTACAGATTCCCCACCATCCCAACATCATTGCAACCTCAAGAAGCATCTCGTCTAATGTGGCACTTTAAAGAGAAAAAAAATGCTGATATGCCATAATAGAAATGCTTTCAGCACCCCCCAACAGTCCAGAGTCCAGACACCAAGAATCCTTAAATACCTTCAGAATGAACCTCATCTAGTATGGCCAGAGGCAATAGCATGCTGCACAAAATCCTCACACCGAGAAAACCCACCAGAGAGAACATCACCAAGTGCACCCATTATATCAAAAGCTTCCTGCATATCACTGGCACTTTGCATCTCTTCCAGCCAATTCATTAACTCCTTTGAAAAGCCCAACATACCCTTTACATCCTGCAACCTCTCCCTCATGGTAACTTCCCAGGGTTCCATACTTACAGGACCACTGCCACTGTCGTCTCCAGTCTTTTCACAATTCTCTCTTTCATTTTCA
>0_10278
AGATTGATATTACAGAGATCAGTTGTGCAGTTTCTTTTTCAAACTTAAGTATACATGCGTCTGACTGAGAACAAGAGAAAAGCGTTGATAAAATCTTAAAAGTAAAATGAGACATTAAGATATTATCACATTTAACCTGGATTCACTGGGGCCTCTTTTCCACAGCCATTAGGGTTCCACATTCTCTGAATAAGTGGAATTTCAAGACTCCAAAATACTTCACTCAAAATTGATATGGATCTTACTCGCTTTATCCTCTAAAAAAATAGCAGATAACAACATAATTGGTCTTACAATACATCACACATTACACTATTGCATAAACTACACTTGAATCAAACTTGATTATTCACAAGTACCCCAACTTCCAAGCCAACCTGTATTCCTTGTGAATTTTCTTCTCCGTGATTGATTCCTCAATGACATCCTGTACTCAGCAGCAAAAATGCCACTGATGCTTCTCCTATCAGACTATCAATTACCATGAAAAGAGCACACACAGTGGTGTGCTACCATCTCGATATCAGCCATAACAGTGGAATGTCTTTTACTTTGTTGAACTTACAATGATAGTTTTTCCCAAAACCCAAGTTATCAGGGATAGCTCCACGAATAATAATGTAGTCATCAAGCCACGGTCCACTTGCCATCCAAAAATGGAGATTCCAGTGGGGTTGAACTGAAAGTACATCACAAGGGCTTGTCTCTTGTGGTAAGAAGCCACATGGGAAGCAAACTGAGC
>0_1028
CGGCCATTAGTGGAGTATCTGATTTGGTTCATAGGATTGCAGGGCAGCAAAGTCTCTGCAAAGCATAAAGCTTAGATTAAAAAAATACTTAATTAAGTAGACTTCGCTGGCTGAATTTGACAGAAAACGGGCCGAGTGGCTGTATTAGGGTATGGGGGAGCGGGGGATTGCCGAAAGTTTGGTGTGTGGGGTACCAAGGAAGAAAAATCCGATCTGAGTACAAGGAATCACCGAAAGCTTGGTAGGTGAGAAATTGATAGGTTCAGTACAGCTGTTAAAGTGAGTGATACAGTGCTTTAATTCCTGGGCGGTGCTTTAATGTTCTGGTTTTCTC
>0_10303
AGTTCTTAAAAGTATTTATAAATAAATAAAATGTTTCCAACCCTTTTGAATCTAGAGATGAGTTGGCTTTTACCATAAATGTAAGTACAATGAGGCTAAAAACCCAACTTGATCAAATATCATAATCTGCAAATAGAACTGTTCTCGAACTTGCAGAGAGTTCTTTTATTCTGAGACTTGATTTGGCAAAAATGATGGGATATGCTAACTCGTCCCATATTTTCTATTCCATATTCCCTGATTGAATATCATTCCTACTATCTGCTTTTGGTTTATCCACTCTAGCTAATAATATTCCCTGTTCAGATGTTATTTCATGTACACGTCCAATAGTTCCTTGCTCAACAGTTGTTTTATCTTCTAGTTTCACATCAGCAGCCTGTACATTGGATCCATAAGGGGCTTCTGAAGTGGAAGAAGAGAATGATTAAAGTTCCTTGTTCATATCATTTGGCAAAGTATCAGAACCACAGGCAACTGCACTTCTGCAAGATTCTATATGCTCCACAAAAGCATTATCTACTGGAGATGGTGAGATTGCATACTTCCCACCACGTTCATCATCCAGATTTTGGGAGCTTGTAGGACTGGACTTATCTTGAGCTTTGACTGCAGCACAAGATGCAACAGATGCACAGGGTTTACATATTTCTACACCTGGACCAGATGAAGAAACTGGAGCTTGACAGCCTTGGTGGAGTTGCATCTGGGCAAGATATGGAGGCATTGGATGCAATTGTGA
>0_1031
CCAAAATAGAGAATATTTCATTTACTAATAATCATATGAAGGTTACAAGAGAAGGCGTCAACATGACCTCAATAAATAGAATGAAAATGAAATACTTGGATGAATTCATAACCCTCTGCAGTCGTTATACCCCACCCTAAAGCTTCCCATAATTCTACAAAAGGCAATTACCCTTCTGAAGAAAGGAAGCCAAAGATACACCTAAAACTTCCCATAAATCTCAAAAAACCCCACCATAAAGCTTCCCATAAATCTATAAAAAACCAATCACGCTACCTAAGAACCAATCACCCTACCGAAGAAAGGAAGCCAAAAACATACTCTAAAGCTTCCCATAGATCTACAAAATGCAATTACCCTAAGGAAGAAAGGAAGCCAAAAAAACATAGAAAGATAACTAAAGAGGAAAACAAGACCACTTTCATATAAAAAAGGTACTAAAACCTCCATTGTCCTCCTTCAAATTTGTCTCCGTTATCGCTGCTGTGGAATTGCTCTCTGACAATGTCCGGTGGGGGCTTTCCAGGGCTGAAAACATCGTTATGCGTTTTGTATTCATCTTCGCTGTTGTTGAACCGCTCGTAATTCTCGCACCAAGGAGATCGTCTTGGGGAAAGCTTCGGAGGGTTTCTGAGATCGCCGGAGCTCATGGCGATGCTTTTGGGGGCGC
>0_10320
TTCAAAAATATTAACTGCAGAAAACTGAATATTGATATTCCATGGTACAGTGAAACAATGGAGACTTTAAAATCATGTACAGTAATATAATCCGAACATTGGTTGATACTCTCAGACATTACAACAATACCTTAATCACTTTCTCTTCCTGTTTTCTATCGGGCTTCCACTCAGTTAAAGGGAAGCTACCGCAATTATTTGACAACTCTAAAAAGAAATGATAAATATCCAAAATTGGGGAAAACAGTGAATAAATATGAAAATCATATCAAGGTTGGAATTTTGAACAGCACATGCCTCTTGAGTCTGACAGAAGTCTCCATTCACTTTGTAACTTTTAGATCCTCCAACATTACTTTTGGATAAAAGTACTGAGGGTCAAGTAAATGTCGAAGGGTTCTGATAAAGCATGACCAAATTGCTCTAATGAAAATTATGGGGCCATGAGTCGTTCGATTGTATAAGAAAGAGATTTTGCCCAATCAGCTTTGAAAAGAAGAGTCTGCAAGGTGCCCATGATATTATAATCTGGATCCAACTTGCGCTGCCACCCCTCGAGAACCAATGTTGTGACCATTACAGTACATACATTCCCATCAATATTCACTTTGTGGCGTCTCACTTGTTCAAGCAATTCGTTCATGCACTCTGCTGGATGTACCACATTACCTTCAGAAGAACCCCAAAATTTGAATGAAGCCTCAACTTCCTGTATGAAGGCATTTGGATCTGGA
>0_10329
GAACAGCTCATCCTTATACCAATCCAAATGATCGAGTAAATAGAGAACAATAGTGACAGTAATTTGTCACAAAAGATTAGATAATCAACGAGACAAGGAACATTAATACATGTAGATATATTCCTCGACACTACTCAGTTGTAAGCTTGCTTTTTGCTAATGTGAAGTACACCAACAATATTCTCAAGTGAATGTAAAAAGATTGCACCAGAGGGTGAAAGCATTTAAATGAAAGCAATTACTTTACACGGCTAGCCATGTTAATATGAACTTGTAAGTATGATGCTCTATTCACTATCAGATTCATTCCCGGAGTCCACATTTGTTGGACCACTTTTGTAATCGGCCATTGCTTCCTTGTACCTTTCCTTATCAGCCCTGGCTTTTGATTCGTAAGGAGCTTTCTCCTCAGCTGACATTTTTTTCCACCGTTCTCCAAGTGTTCTTCCCACATCGGTAAATGCCATTCCTGGGTCACTCTTTTTCAGATTCTCTCTTTCAACTTGAGAAAAGAACATAAATCCAGTCATGGCTTTCTTTGGCGCATTTGGATCCTTCTTCTTTCGCCGCTGCTTTTTCTTTCCTCCCTCTTCCTCGTCGTCCTTCTTCTTCTTCTTGGTCTCGGTTGCCTTGGGAGCCACCGCCTTTTTTTTCTTTACTTCTTTCTTTGCAGGTTGCTTGACCTCTGCACTCTCACTTGCATCTGATCCCTCTTCTTC
>0_1033
GCTAAAAAGTTGCATATCCCTTGTTTAGGATTTCATTCCACGTTAATGATAAATACAGCTTGGATATCTACAAGATTCCCTTAAAACCAGAGGGATTTCCTGGGCCATATGCTGCTGAGCCAGATTTCCTATAGTGTACATTTTCAAAAACTAACAATGATCTTGTGATTTATCCTGCAAGAAACTAATTAGCCACATAAATGATATTGTAAGAAAGCACCCAATATAATTTCTGCTAGGTATCCAAACAAACAAAAATGACCAAGGGATATTGATTTACAACAGAAGATCCTGGCAGGGTTCAATTTCTGAACCATCAAGCCAAGAGAAGAATTTTCCAAGTGAATGAATGACTTGGTAAGAATGATTATCACCTATATATGCATCCAAAGGCACTATAATAGGTGGCATGCATGCAATTATCATCTCAAAGCACAGCTCAATCTTTCATTAGGATATAAAAATGAAGGAAGAGGCAGAGTGCCCTTGTTTGCTAACACAAAGCCATAATTACTGTCAAAGCCTCATATCACAAGCTTCAAAACAGCACCTGAGAGCTTTAGCTTGATGCAAAAATATTTTAGTTGAAAAAATGTCAGTCTTTTTGCAACATACTGCATACAAGGAACATGCCTAGTACTTGCATCAGAAGTTGAGAGGAACTATGCATCCTGTAGGCATGCAATTATAACAAACC
>0_10333
TTCGCTCAAGCAAGATATTTCTTCGTGCTCTTGTGGTGGATTAAAAGACATTTCCAAAGCTATTTCAATCAGTTTCATCATATTTTCTAGTTAATCATGAATTGGAATGAATGCCCATGTGATGAAGTTTAAGCACTGAGCTTCACCAATTCAAAACGCCAAACCTGATCTGTTTGTACAGGGAATGAAAAGTTTTCCCAGAAGGATGCTAAGTCCTCTCTATAAAGCTGGCAGAAAACCAAATTATCTCTGACAGCAACTGTTTTCTTATCATACCAAACCTATTTTTCAGAGCCCATATCATGGTCACATCGATTATCATGAAGAAAGACATGGAATATTGCTACAAGGAGGGCTCAATATACTGAAGTGTGTATGGCTCTTAATGCGGTGCAAGAAATGCCAAGCTATGTAAATTATGATTATATCATCAGACAAAATCATTGACACCTTTGTAAATGATTCTCACTCACCCTCTCAGCAAAAATGTCCTGAATACTTGAACATTGCATCTTTTCAGCTAGTTTGTTTCGCAGACATTTACCTACATTAAGTTACAGGCCTTTCTTCTGATAGGAAATCATCTGATCAATGGGAAGTGTGAACTCAATGTGGAAAAAGTCGGGAATAAATCCCGATTAAATCCCGATTTTTTTATTTTTTGGCTGGCCGATTAAATCCCGATTTTTTTATTTTTTTGGCTGGCCGTTTAATTTTGCCGACTTTTTCG
>0_1034
AAATAACAACGTGGTCACTCTATTAGTGGCTGCTATGGTAGTTGACATAAAGTCATGAAATAAGAATCCAGTGGAGCGAACAATGCTCATTCTCTAAGAGCAGAAGGAAACTCCTATTTCATAGACCATAGAAACGTAAATGTTGCTTGACATTGTCAGGCATTTAAGTGCTATTTCGATTCGCGTGCTGTCACTCAGAGGGCGAGAACTAAATACCTGACATATCAAGGAGCATTTACTTTTCTATGATCTAAGAAATAGGAAAAACCCAAAAAAAAACAATAAACTATCACGAATAGATAAGTCTCGTCAATGGAGAATAAACGCATCCCTCACAAGCTCATCATGGCTGCGCACATTTAAAGTCAAAGGAATAAAGAAGCTACCAGTCTTCCACCAACTAACAGGAGTAGCGTTCAACCAGATATTCCACGCCTTATTTGCTTTTTACCATTCCTATCCTCCCAGCAATCAATCATTTCCGTTCTCCCTTCCTCCCCATTAATTAATGGAGTTTCAATTCCATCCATGTCTGAATCTTCGTCTGTGTGAAATAGAGCTGGACCCAGTCTAACTGCATTCACATAGTTCAGGGGACC
>0_10342
ATTCAGATTTAACCCTTAATTCCAAAACATCTACATCCACACAACGGTAAACGTCATCCAGTTCTTCATCCGATACTTGTTTTACAGAAAAATATCTGTGAGCTTTTTCTAAAAAGGTTTGTTCTGCTTGCCTGTTACGTCCATAAGCTAATAGAATAATTGTTTCTGCATCTGAGGCCATCTTTAATGTACTCAACAGCGAGTCCACTGCTTCAAGACAGTACATGACATCAGTAGCAATAATTAGGTCAAAAGGGCTTATTAAACGTTCAGATCTACTTCCCCAGACCAGTGGGTGTACAGAGACAGTCTTCTGTACTTTATTTATCATAATATTTCTTTGCAAAAGATCAAGATTATCTGGAAAATCAGTAAGCAGAACTGAAGAAGCACCAAGGTAAGCTGCAACAATGCCTTGCGACAGAGGTGTACAATATGAGTTCAAAAACAAAACCTGGAAGACCACACCCTGCTCCAAGTTCTATGCAATTCCTTCCCTCCACCTTTTGGGGTAGCCTTTCCAGATACTTGGACAGCACTATTGCGCTATCCCATACTGTAGATGCAAAACCAGTGGTCTTGAAAGGAGCTTGATTGATAACCAGGTCATGTGGAACACCCTGAACAACGACTTTGTGATGGTAAGGCTTATCAAAACGGTCCTTATCAGGCCTGTGCTCCCTCTTCCAAGCCCATGATCTCAAAAAGGAATTGGCTTTGTTCCTCTGTGTCCCATTGTTGTTGCTTTTCAGTGCATCCATCGAATGGAATCGATAGATGAATGCTAATAACCTAAAATGTA
>0_10359
TTCGAAAATTGGAGTTGTTCATTGCACTTCTTGTATTTTTGATGTTGGGCTGTTACATTGGAGAGTTGGCATTTGCAAAACCTAAAGCCAAAGAGGTCCTGAAAGGACTCTTTGTACCTCAGTTAAAAGGAGAAGGAGCAACTGCCCTTGCCATCTCACTTATTGGAGCTATGATTATGCCGCACAATCTATTTCTTCACTCTGCCTTGGTTCTCTCGCGGAGAGTAACCCCTTCTGTTTCTGCAATTAATTTAGCGCTCAAATATTTCCTTATAGAAACTGGAATTGCTCTATTGGTGTCATTCGTGATCAATGTCGCTATTATATCTGTGAGCGGGGCGGTATGCTCTTCACCGAATCTATCTCCACAGGATTCGAATTATTGTAGCAACTTGGACCTGACTACATCATCTTTTCTATTAAAAGTAAGTTAAAACTCAAATCCCTAAAGAACATTTCGAAAGAACATTTCGTCTAGTTTGTGATTGTGGTTTTCATTCTGCTCCTAGCTTTTTTCCCAGCATTTCAAGCAGTAAGATAAGATTGCAACCGAACAGACTCATACATTGATATCGCACATGAAATATTGGAGAATTATGCACGTTATACATACTTGTATTAGTAGGTATAACTTGTATTTTAGTAAACCTATATAATAGTATAATTATATTAGTGAAG
>0_10360
AGAAATGAAGCTTCTCTTACTTTTCAAAGTGCATCGCTTATACATCACAGTGACATCTGAAGAAATGTCTAGAAATTGAGAGTAACAATTGGTCGACTGGAATCACTGTTAAATAAGTCGGTGAATGGATGAAAAGATAGAAATTTACAAACCACGGTAAAAAGACATGCCTAGATGGGAAGGAAAAATACTAGACAAGGATCAACCTTTTCCAATGTACAAATTTCATCTCAAATCGTCATCTGTTACTCTTGAAGTTCTCCTTGAACTCCATCTTGACTCTGAATTCCATCTTGCCTCTGACTGAGGTTTAGAATACCTATCATTTGAGGGAACCCGTCCTCTTATATCAGCACTATCACTCCCAACATCTGAACTGGCATATCCAGGTTGAGTAATTGGAGAATGAGGATGTACCACTGCAAACGGCTTACTTGAATGGGAATCTGAATCAGACAAGCTAGATCCTGATAACCTACGTCTATGACGTGAATAGACAGAAGCTCCCATAGACTGTGTACCTTTCGTATGTGTGCTAGCTGTAGCTGGCATAGTATGGGAGGTTTGTAAGACATGCCGCCCTGTCTCTGACATTGGTTCCAAATGAATAGATAACTCTCTGAAACAAACAGTATTGATTTGAGTTCTCCTCAGTTCCAACTGGAGGAAATCGGCACTAACTTGATGTGCCAGTGCAATTAGATCATCTG
>0_10366
AAAATTAATAATCAGAAGTTGCAGGTATGGTTTTTGTTTGATTGATACAAGGGAATCTACGACAGTGAATGTGATCTATGGGGTTTGCAACACACATGGTAAGCATCCTACCCATTTGTGGCCATTGTTGCAACATTATTAAAAGACTATCACATCCACATAGTGTGTGTTCTATGCTTTCCATACCACAATATACACCATGTAATCAAACATGTCCACTTGGGCTTGCATGTCACATGTCCCCATGTCAAACATGTGAGGTCCCAAGTGTAAGTTGGACACATGAAATGAAATATGTCCTCTATGACTTCACGAACCATAATATGCAAAGTGGAATGGGACACGTCCCTATGGGCTTGCATGCTGCATTTCCATGTCTAGAATTGGAGATATTTGGGGCCAAAACATACTACTGGATTTTGCAAGCCATTTGTCCCCATGTAAACACATGAACATGCACTATCTAAGAGTTGAACGCATGTTAAGACACTCTTGGGCTTGCATGTCACATGTCCCCATCTCAAAAGTGAGCATGCATTATCCAAGTGACAAACAAACATGGGACATAAGTCCCACACATGTCCAAAACTTGGGTGTCGCATGTCTAACACTCAAACCTCGCCTCTCCCAAAGTGTTTGACACATGG
>0_1037
AAAACTCAAATTTGTAATTCCAATAAAACCATAAGAAATTCTAGATAAATTCCGCTACTCATAAAAATTCCATATAACAGGTAGACTGCTGCGTACAGAAAAGGAGGGAGATCTGCTTCAGCGGCAGCGATTTCAACGTTCTGGAACGCGATTCTCACCGTGGAAGGGAGCAGCGGCGCTCAGATTCTGAGGGAGCAACGCAGGAATCTCCAGAAGCTCTTGACATGGCCGGGCCGTGTCATAAAGCGAGATCGACGACGATCCAGCCATGCAGCAAAAGAGTTATCAGGATACCAATCTGGCTAAAAATAGCGCCACATATAGATGATTCGGCCCCCTTCCGCCATTCGGGTCCTCGCTGACGAAGATCGGTACTAAGATCATCGAATCCGCCCATGTTTTCCCACAGCTTTCTTGAGCTCTGAA
>0_10373
GAAGCTGTCAGAAATTTCAGCACAATTTGAGAAGCGCCTTAGTGAAGCACTTTCTGAGCCAGTTGCATCTCTCCTTGATGCTGGTTCACGAGACACTTGGCCATCAATCAGGAAGATCTTTAAACGTGAGACCGACTCAGCAATATCAGATTTTTCATCTTCCATAAGTGGGTTTGAAATTGATGAGAAGACTGCTAATAAGATGGTTGAGAACTTGAAAGAGTATGCAAGAAGTGTGGTTGAGAAAAAGGCTAGGGAAGAAGCTGGGCAAGTGTTGATCCGGATGAAGGAGAGGTTTTCAAGTTTGTTTAGTCATGATTCTGATTCAATGCCAAGGGTTTGGACTGGGAAAGAAAACATCCGAGCTTACAAAAGATGCTCGTTCCAGGTCTTTGAAGCTGCTTGCTGTCATGGCTGCCTTACATTTGGAAGAAAAAACAGATAAATCAGAAGATAAAATGGATAAAATTGAATCTGTGTTGTCGTCTGCCCTACTAGATAATGGTGATGGATCTAGTGCCATCCAAGAGAGAAGTGTCTCTGCTATAGTGAGCCCACTAGCGTCAAGCACTTGGGAGGAGGTTTCTCCTTCTGATACATTAATTACACCAGTGCAATGTAAGTCTATATGGAGGCAATTCAAAACAGAGACAGAGTATACAGTTGGGCAGGCTATTGCTACT
>0_10374
ATTTACTAGTTATATTAAGATTTTATAGTGTTTGAATGAAGCTACTCTTTAAATTTTTAAGATTTTAAAGATTTAAAAAGACACTATTTCATTTTGGAAATTTTTTTATGAGCAGTTTATTTAATATATATTTTTCACTACAAGTGCATTTTTTTTATAACCTTTCATCCTTGAAGGGTTAGATGAGTATATGTCCTTCCAAATAAGATTAAGAGTAGACCTTCAAATTTGATCACTGCATAAATACACCTAAAGGATCGGTTGCGCTGCTGCAACCCTAGCCGCGCCATCTGAATCGACCCATCCTCGCGCGATCTTCCCCATGGAGCTTGGAGGTGGCCCTACGGCCCCTCCTCCCTTACCTCTGGAACTCGAAGCATTCAAAGCTCTAGTAGCAGCTGCAAGGAATCGCCAGCCCTCAGGTCCGCAGCAAAAGTTTGTTAAAAAACTGGACAACATCCCCACGGTGACCTTGCCTGTGGAGGAAACCTGCAAAGCAGCACTGAAACTCGCAAAAAGAGGCCTCATTGGCCAGTTTACCGGACTATGGCCATCCCCGAGAGCAGTGGAAGAATGGATCAAAAGGAACTGGTTACCACTGGTCA
>0_10379
GAAGTAAAAAAAGAGTAAATTTTTAATTGCCTTGACAAAACTAAATTCAAATGAGATGCCACAGGGCAAAACTAATGGTTATGAATATTAAGAAAAATGCTGAAACAAAAAAAAGAATTACAGTAATATATCAATGGAATCATAATACATCAAGCTTATCAAAATCACTAGTGTAATAGAGTCAACTTTGTTCTAAAAGTTTGACCAATAACTTTTTTAGGAGATGGATCATCGACTCCTCTATCACGTTGACCAGAATTGAAATAAAGCCAACCATCCCAAAATGCAACAAGGGTTGTTTTCACGCGGAAAGGCATCTTGCCAATTATTCTCCATTTCGTAACATTTAAATCAAACTGAAACACGTCCCCAACCAAAACCATTCGTTTTGTAACAGGATTTTTTTCTGTTGTGCCTCCTACAACAACAATAGAATTGTTTACAACCACCCATGCAAACTCTATATGAGAATTTGGAAGAGGCATTGGAGGCAACTGCTTCCACCCAGGTCCATCTCCAAGCATGTAAACATCACCATAGACCACCTCCTTCCTTCTAGAACATTTAAAAATAGGTGATCCTGGTTTAGCCATAAAATCTCCCTCTTGGCCCCCAATAACATAGAGTCGATCATTTACCAAAACACATGCCCTGTGAGGTCCACCACGAGGAATAGGTATCTCCGGGCGCCATTCTGACTCTAGGGCTTTACCATCTTTGACAGCAATACTCCAGTGCTCTAAACC
>0_1038
TTGAAGCAACGACATTTACATTTCAGAAAATACAGAAACGCACATGCTTATTTAGGTAACTACTGAATCTTGAATCCCCAGAAACCCAACTAGAAGCTGAAATCTGTAAATTACCGGCCTGGATCTGAACCAGAACGGTGAAAAAAAAATGCTGTGTAACGGTGATTTGCCTGGCTTTATCTCTCATCAACGAATTGGTTGAATTCTTGATATGCAGAAGAAAAAAAAAGTGTAGATTGTAAAGTTTCAAAATCCTTACTGTTAACTGTGTCGTATTGATTTTCTCTATACAACTGACTGCCATCAGTTGCCGACTCCCGGGCTTGGGGTAGAAAACAGCTCATGTTCATTGCTTTGATGGGACTTGTCGACATGCTGAGATTTAGGTGGGAATACCTGCATGTGACCAACCCCGGGGCTATTGCCAGATTTGGAGAGCCGCTCGTTTACCATAGAATTTACTTTAGGGCTGGGTCCAGACGGTGTTACTGCGCCCTTTGGTAATAAATTGAAGACGCCCTCGGCTTTCTTGGCCGAATCTGCAGGCAATTGGGGCTTTTCGGTCTTTTCAACACTAGGGGTGCTAAGCCTGAATGATAACGTCTTCTCCTTCGTGACATTCTCCGTTGAAGAGCTGCTCCAGAGATTAATCTCTTCATCACACTTCACGGCACCCT
>0_10382
GAAGTTTCTGTATCTCTCTCATTTTCAACATCTCTGCTTCGATCCTTTACCCGCTCCTTTTGTTTTTCTGTATCTCGGATGCCTGTTTCATGGTCCTTTTTTCTTTCCATCCTTTTGTCTTCCTCCCTGTCCTTCTCTTTCAGTTTGCTCTTATCTTTCTCTTTACCTCTCTCTCTATCCTTCTCCTTGTCACGGTGTTTGATGGAAATATTTTCTTTGTCTTTTTCTCTATCTTTACCCCTGACTATATCCTTGTCTTCTTCACCATCCCTAGTTCCATCCCTATCATGTTCATGCTCTTTCTCTTTATCACGTTCTTGGTTCCTGTCTTTATCCCTCTCACAATCCCGACTCTGATGCCTCTCGCGATCCTTCAATCTGCCATTATCTTTGACTGGACTGTAATCTTTATCTCTGTCCCTCTCATAATCTGTGTGTGTTTCTGATTCAAACTCCTTTTCTTTTGATCTATCATTCTCCTTCTCCTTCACCTGAGTTTTATTGTGATTCTTCTTTATTCCTTCTAGTTCTATTGACTCATCCTCTATTAGTTCCCCATCTGATATATCATCTTGTGCCCTGTACTGATCTTCATCTCTAACTTCATGGTCGGTCCACTCCGTATCCATCATTTCATGAGGGTCCATTTTTAGTTAACAGCCAACTCCAATTCCCTTCTGAACTCTGACAAATATACTTCGGAAAAATGCTTGCCCAGAATATTGTATCAC
>0_10383
ATTTAATTACATTAAAACTGATGAGCAAGCTTTGAACACGGTCTTAAACATAAATTTCTGAAACGTGCAAATCGTTTAGCAAGCTGTCAAATCTTGGCGTCGCAGCGCCGATTAGAAATAAATCAAATTTAAATTACATTAAAACTGATGAGCAAGCTTTGAACACAGTCTTGAACATAAATTTTTGAAAGTACAAATCGTTTAGCAAGCTGTCAAATCTCGCCATCGCAGTACAAATTAAAAATAAATCAAATTGAAATTACATTACAATTACAATTGAACCGAGATGAGATTGCATTACAATTACAATTACAATTGACCCTGTTAAAATCATTCTATAATCCTGCATTCGCTGCACCGGATTCTGAGATCCGGCGCCCACCACTGATGAATCCCATGAGCCCTCTTGAGATCTGGCGCCGGGACTAAACTGACCGCAAGCCTCGCGGACGGAATGAGATGCAGCGCCTTCGACTCCATTCCAAAAGCAGACATAACGGAATCGTTGATCGAATGACGGGCCGCGAAGCTCGCAATGCTTCCGACGCCGATTTTCTTCATCGCCTGGTGGTTACTGAAATACCCAACATAACCCGAACAGACATCGTCCTTCGGATTGACATAGAGCCACGGAACCCATGGGCGCAGAGCGAAGAACGCATTGTGGGATTCGGTGAGGCTGCGTTTGTCCTTGAGCGCCAGGGCCAGCCCAGCAGCCACCAGGGTGCCAGCGATGTGCAGGCCGCGCTTGACCTTTTCGTCCTTTACCCTGTCAACGGGAGCCGACACGAGCGGATTGAAGAGATGGGCTTCCAAGAACTGACCCTCCTCCGCTATTCGCCTCCCGGCGAGCATTGCCATGGCCGCTCCGAGGGAATGCCCGGCGA
>0_10384
GAGAATGTACAAAAAGACTTTATCTTTCATAATTTCAAAGCTTGATTTCGTCATGAGAAGCTTTATTCTTAGTTCCATACAATTGCAATGCATGGGAAGAAGGATTTCACATAAAACAACAATGTGAGCCTCTAAAATGTGATATTCGTAGAAAGTTAGGGTCATTTTAACCGACCGTAATCCTTGATTCAACAGAGCCGCCGCCGCCTCCTTTTTGATCCGTCATCTTTCCTGTACCCCATCATAAATCTGGGCAAGCTTAACAGAGAATTCGCTCTGGTCAGACCATCCAGAGCGGACCATTCATCTGTAGCAATGCATTCACCAAGGCTCCGACGGCCATCTTTATCATCGTGACTCTCTTTGTCTAATAGCTTTTCTGAATCGGTATTGTTAGTACTCGTAGCAATACATTCAGCATTGTTTCTAGAAGCATCGGATACCTCTTGTATTTCTTTAACATTTACATCTTTTAGTGTTAAATCATCAGAATTGCCATTTGCAAGAGGGGAGAGAAAAGATTCCGAGTCGACATACAAGCATACAACCGCACAGTCATCGGCCCTCGAGGTTGGGAATTTACGTTTCCATGCACGAACAGCTGTCTCAACAACCACTTTTGCTGCAGTTGCCCTAGAAGGTGCAGAAGAAACGATGCTAACAACTTCTTGGTTTGATAGAACATCCCAAACCCCGTCTGTTGCAAGCACAATAAATTGGTCTCTATTCGTTAGACATCTGTATGTGACTTCTGGAAC
>0_10393
ACCAATGAACATGATGGAAATAATTTTATTACATTTCGCACCAAGAATACAACTTGCCTATCCGATGACTTCCCAAAACTGGAATGTTTCCCAATCTTGCCGAAGCTGCTTGTCAAAAAGACAATGATCAGGAAAACTAAATTGGCTGAACAAAGTGTATTCACCTAGATTCCAAGAACTCTACCTTCGGATTTGCTTTTTACCCCATGTGTTCTTTTACACAAGGAACCAACACATAACAGTGACTCATCTGACCAGCTTCACAGTTTCCAAGATTTTTCTATCCAATACTCAAATTGAATATGTGATCGGAATGTCACAATCCTTCAAAATGGAAAATCTTTGTCCAGTCATCCATGCACCACAACTGCACATTATAAATTGTACATCAATTCACATCTCTTCACCTGTGTACAGAGAACAAGCTATTCGTATTCTCAACCTCTTTGATGAATAATGTACAACTCGTACGTTGTGCCCATCCTGATCAACACCTCCTTAGGCGCCGCCACATGGTGGTAAAAACAAATATTCTACAATATCGAGCAATTGTGTTTTGTTTGTGTTTTCGTACAGAAAACAACTAAAAACACAAATCAAAAGAATTTTCCCATTTCCAACTACAAGCCTTGGTCCTCAAGTGTCTTTAATATAAGAAATCTCGCCATTTCCCTGGGGAAGACTTTGACTTCTAGCCTGTACACTGATCTCTTCATATGATTTCAAGGAGATTGCAGTAAACTGTGTGATCTGCTCAAAGACATTCTTCAAGCCTGTCCGTAAACTGTTCTAAAATCGTGAGTTTGCTGCAAAAACTCACGATGCTTTGTATTCTCCTGCTCAACTTGTC
>0_10401
CAAAAACATTTTCTTTGTCCACTACTGAAGCAGAATATATTACATACGGAAAAATTTAATGAATATCTGACACATTCTGAAATGAGAATAAAGAGATTTGAGTTGAAACGGATTGATGACAAAACGTCTCAGCCTCCTGATGATTCTTCGTAAATGGTGATGTGAACTAAACTCTTGAGCCTTAAAATTGTGTCTGCAAGTCTTGAATGAGAGAATCACTCGAGAACATGCAAGTGCTCAAGTTCTTGATCCGAAGATGAAATATCCTGTATAATAAAATGTATTCTGTTCATTTTCTGTATTTTACTCCAGCTTGAGTTTATGTGACTTTGTTTCCCAGATTATGAGTCGCACAGAGTACCTAGCCTTCCCGTTTATATTCCAAACTATATTTCCATACACTGCTTAGGAAATGTATGCTTCTTTTTGAAAGTTTGAAACTTCTCCATCTCCATTCCATGGATAGAGAAGTAAAGCTAAGATCGCAACAAAACCCAAACCTAAAGCTCCGCCAAATGGATGCCCAACATATGAACCTGTCAGCCACCCAGGGGCATTGGAATTGTACCTAATAAAGCCACCAGTCTGCATAATAAAGTTTCCAGTAATTAAAGCTGCATGCAAACCAATTGGCAG
>0_10403
ATGTTTCTTTATTTATTTTTTATTTTTTTATTTTTTATTTTTTATTTTTAAATTTTTTATTCTAAAAAAAATTTTAAATCTAAATTAAACAACACAATTTAAAACTAAAACTAAGATTAAACTAAAATCAAATCCTAATTAAAACCTTAACTAAACCCCTAACATGATGCACATATTTATATTGAAATAGAATTAATAAAATCGAACTATGACCAAACTATAGAAAAGATAAAATGAAACCGATTAACTGCTAAACTAAACCTACGCATATGTATACATATGAAAATTAAACTGAAATTAAATCGAATCAAAATAAAATAAAAAAAAAAAATGAAAAACGATAAACCTAAACTATAAACGTAACCAACTGAAACGATATTAAACAGTACCTACGCATACATTATCAAAACGGAACTTACAGTAGGCAACCAAATGAAAATCGATAAGCTGGTTTGGTGTTGCACGGGTAGATGGAAGTTTGACAGCGCCCAGTACGCAGATGAATAATGGAGCCCGATCCAGGCAGCACGTAGGAGGGCAGCCGAAATCTTGAGCGCAGTTTCGACAGAGGACACCTGGTCGTCGACGTGGAGATGATATGCTATCAGCGGAAG
>0_10413
TTCTTCACACAAGGTTCTCAACCTCAATCACATTTCAACTCCAACCAGTTAATTCAACACAACATAGAATTGATCTCACCTCAGATACATTCAACTACAACCACCCAGGGCTACAGTAGAGAGTTTTTGTTAATCAGCATGAGGTCCTGTGCATCAGAAGCCTCACGTGTCTTATGATTTCATAACACACATCATCTGTGGGAAATTCATACCTGCAGACAGGGCAAGTATTTCTGGCCTTCAGCCATGGATGAATGCAATCCCAGTGAAAAACATGGGAGCAATGCAAGTAGCTTACTACACTACAGGCCTCAAAATCATCCCCACATACTGAACATGCTATCTCCCTTTCTTTATGTTTGGACCCAATACCATATACAACTGTGGGAAGACACAAGATACTTGCAGCAGAGGCAGGAGGACATGGATTCTCCTTCAAGTAATTATTATCATTATTTCCTGAATTGGACAACACTCTAAGAAGCCTCTGATATCTCTTAATAATACCAAAATATGAGCTGAGACTGGCTACCTGAGTGTTGGCCCCCAACATCAATCCAGGCAGGGAGAAACCCATCTTCAGAATGTTTTCACACAAGTGTTCTCTTATCAACTCTGGAGGAAATCTGAATCTGGGTGACAGAAAATAATCTGTGGGCATTTTGCCCACAACGAAATTCTATAA
>0_10427
TTTTACTTGTGCCTCTTCCTTCATTTGAAAATTTCACTCTATACTTTCAAAGGATTTCCTCGCTAAGAAACTTTGTCCTGTAATATCAACGTTCCCTCTTGCACTTGCTCCTGCTGCATTCCTTTAAGAATCAATCAGCTGAGTAACATGCTTCTCTAATTTTCGTTTGTTGCGCTGATCGATCCTGGGAATTTTCCTGAGTAGGTCGGTGAAGATTATTTGCAGGAGAAGCTATGGGCCTTGGAAGAGTTGATATGGATGTGGGATCTGATGGCGTCGCGCTTATAACCATCACAAACCCCCCTGTCAATTCATTGTCAGTTGAAGTCTTGCTAGGCTTGAAAGAGAAATATGATGAAGCTTTGCAAAGACATGATGTGAAAGCAATAGTTATTACAGGTTCCAGTGGCAAATTCTGTGGGGGTTTTGATATAGGAACCTTGGGGGGATTACAAGGTGCGGCTGTACAAATTGAAGGAGAACAGTTTAAACTGACAGATGTTTCAGTCAGAATCATAACCGAATTGTTTGAAGATGCAAAGAAACCGTCGGTTGCTGCTATTGATGGTCTTGCGCTTGGTGGTGGACTTGAGATTGCAATGGCTTGCCATGGACGCATAGCTGCACCACAGGCTCAACTTGGGTTACCTGAACTCCAACTTGGAGTTATCCCTGGTTTTGGTGGTACACAGCGGCTTC
>0_10429
AAATAATTTTATTTTCTAACCCTTGTTTTGTAGTTGGGGTTTGGGTATTATTTTGAATTTGTATATATTGGGGTTTTGGGCGCTTGTAAATTTATTTGTGCAGGTGAGAATCAAGAATTGTTGGATTAGAGTTGGATCTAGGCCCTTGAGGGTAAGATCTAGCCTCTAGAATTCTTTTTGTAGGACCAACATCTGAAGAATTTTGTAGTGAAATTGAAGATCCAAAGCAAATTTGGACGAGGGTTTCAATATTTTGGAGGCCTCTGGGCCCAACGTCCCTCTCCAGTCTAGCCTTTTTCCCTTTGAAGCCTCAACATCACCCTTGTAGACCTTGTTGTGGCCATTTTTGCCCTTCTTAGGCCTGGTCGTAAGGCCCTCAGCCTTCCCTCCTAGGCCTACCACAGGCCTAATTAGGCCTCGGCCTGCCTTTCGTCCCCTCTTTCTCCCTCTCATCCCTTCTTCTTCCCTCCGCTTAGCCTCTCCTTCCCTTTCCGCTAGCCTTTCCTCTCTCCTTCTCCCTCTCGGTAACCTTGTCGCAGGCTTGCCCTACCCTGCTTCCTCCCTCCTCTGTCTTCCCCTGTCCCTCCTCTAAAGCCTTCCTTACCCCCTACCATGGGCTTCCAGCCCCTCCTCATTCCTTCTCCCTTCTCCCTACCCTAAGCCGCAACCTTCTAAGGCTTGCGGCAGGCCCTCAAGACCTCCTCCCCTTGGCCA
>0_10432
CGTGAATAGATGCTAACCAAAGATTAGAAAATGGATTTTAGTACTTACCCATACCATACACAACTTTATTCTAATGCTTTAGCAAACTTAAAAGCCTACAAGTCGAGCCCTGGGGAAGCTCAGTGGCCATACACAACTTTATTCTAATGCTTTAGCAAACTTAAAAGCCTACAAGTCATGCCCTGGGGCAGCTCAGTGGCAATTTCCATGTTATGAAGTATCATGTAAACCATGAGATTCAAGGTTCAAATCCCCGCGGGTCAAGCTAAAGAAAAACAGAAGAAAAAGCCTACAAGTTGATAGATATTTCAGTTATTTGTAAATGATTGCTCAATGTTTGAAACTGAGTTTTAATGGCATGGTTTCAACACGTTTATAAAATCTATGCATGAGAAAACGACAATACACGTTATATACACTTGTTACAAATCGAAGTCTAGTGTTCACAATTTTAGGAGTTAAAAACAACTTTGCATAACTATGGGAATATTGCTGATCGCTGGTTACTTCCTGACTGGGAATGTCTTCCAAAGTGGTACGTCAACAATCTCTGAACACAATATTTAATACAAGGTGTGCAACCTCTGCGACAAGACTAATTTACTAATTTGGGATTGAGGTCAACAGTCTTCACACTATTTCAAAGCATCAAC
>0_10443
GCACTATAAAAACATTCAAAATGTCAGGTTTACTCAGAAGATATTTTACAACTAGAACCACACTTACAATTGTAGAAAGGAGTTCACTGCATTCCTGGGGAGTCTCCCCATACATCGGAAGTGCAGTATATCCCCCCTAACTAAAAGTTCCATCTGGTCAAAGAAGGGCACCACAATAAATTTATAAAAAGAGTTGATACACTAATAAATAATTCTATGTGAATATTCCTGAAAATAACGCAATACAAAAAGCACGGACTGCCATGTGATTTACACTGCTTGGCAGACAAAATTGATTGTGGTTTACTTGACAAGACTTGTATATGTTTGTTAATAGGGAACACTGCCCAATCTTGTGCAAACTAGAGGCCATAAGTCTATTGAATACAATGGAATATACAGTGGCATATGCTATAACGAAAAATGATTAAAACATGAATAAAAAAATCAGCCCTGCATTTGGATAATTATACACGGCATCCTCGTTCCACCCGTAAGAAAATAAGCCCCCGAGATATCCTCTCACGAGTATCAGTTAACCGCAGAAGTTCTAGTCTCTCGGAAGGCCTCATATGTAAAAGGTTTACAAACCAAAAACTAAAAGCTTCTGGATCACGTGGGCTGGGCATTCCTTCAGCCAGACTCAAAAGTTCAGCATCATGCCTCGATTGCCG
>0_10449
CTTTGAAATAAATCTTATCTATTATTGGACACTTAAGAACAAGAAAATGCAAGAAGGCAATGTCCAATCCATCCTCTGCATAAATCAAGTAATAAAAAGTTGCAATTGTAAGAACAGAAATACAATGCAGAGCAAGAAGCAAGGATGGAAAGTGTATAAGATCCACGGCTATGGAGGCTTATCAATGAAATTTCCATGAAAATACAGTGACAGCATTTAGGCTTGATGGAAGTCCTTATCCTATGAACTGGTTCTAAGCAAAAACAAAACCAACCTTGTGAAATCAGATCGAAAGGCCACAGAAGAGATTTCCTTACAGATTCATTAAGAAAATTAATCAGATTATGGATAAGAAACCTAGAGAAGAGAATGGGCATCCTTCATAGAGCTCATGTCTGAGAATCCTGTTACAGTTTCAGACTGGTAATGCAGAAGAAATCAGCGCATTCAGCTTGGCATTGAAGAGAAAGCATTAGGTGCCATGGTTAATATGAACCCTGATTTATGGAATGAACTAACACTCCACCGCAGCACAGACAGCACCATTCTTAACGAGAGGCAAATCAGGTCCTCTAGCCCATTCATGCAACTTAGTATCATAGATCAACACCAACCCTTCTTTCAGGCCTCTAGCACACCTCCCGCTTCTCCTAAGCAAATCATCAATGCAACCTCCAACTTGCAAA
>0_10453
AGGAAGGAATAGACCTCCAGGAAATCAAGTTAACTTCTTTCTTTTAACCTAAACAGATCCACCAACAATGTAAAAATAAAATCCAGCACTGAAGCCAGTGCCAATAATACTGTGACCCCTAACATTTCTAGCTGCAATTACAAATATACAAACAACCTGAATAAACATGGACAATGCAATTATATGAGACTCAGTTAAATACTTTTAGTGTCTCTCAAACAGTGGAGAACAAGAAGGAGAAAGCAACATATAAGCTCACCCTCCACCTCCACTGGTAGTTTGAACATGAAACTCTTTGAACATGGAGACTACTTGAAGCATGCTAGGCCTTCTGGAGGGAAAATCTTCCAGGCATTGCATCGTAATTTGGAGATAGCGTATAAACTCAGAATCTGGACCCATGTCCTTCAAGTCTGGATCTATGATTTCCATAGCCTTTCCTTGATTGAGATGGAGCTTCACCCACCCAACCAGATTGCTGTCTCCAAATTCTTCCTTGTCGGTAGGCCTCTTTCTAGTAAGTATTTCAAGCAAAAGGACTCCAAACGAGTAAACATCCCCTTTTGCAGTACATCTGAAGCTCTGGTAATATTCAGGAGGGACATAACCAGGAGTCCCAGCCAGAGTGCTCACACTCAAGTGGGTGTCCAGTGCACTGATGAGCCTTGCCATTCCGAAGTCCGAAACTCTGGCTTCCATGTTTCTATCAAGAAGTACATTGCTGGATTTCATGTCCCTGTGAATAATGTGAGGAATGCAATTATGGTGTAATGCTAAACCCCTTGCAGCTCCTTGGCAATCTGTTTTCTCACTTCCC
>0_10476
AAATCAGAGCAATTTGAATTGGACAATAATAATAACTACAGATAGTAAAACAAAATAGAATACCTGACTGCAAATGTTCAAGTCCACTAAACAAGGTCCTATTACAGAATACTAATGTGCAACAGCCCAAAGATTCTGCACTGGAATTGGAGCTTCAAAATTCAAATTATAGTTTTGGAACACCAAAATTGCAAAGGTCTGGTTTGACTGCATCGTATTTCTCCAAACATTACATTCTTGAAATAGTAAGGATTGATTCAAACAATCCCCACTTCTCTATGGGAACATTGACACATTACAAAAGCCTCTATGAATGTACACACTTCCGCATCTTGCCCCATATAATAAGTGCAAATGAAATCCGAGGGACATTTATGATAGCTTAAGCACTGAGACAACTTGACTTGGTAGAGTGAGGGAAATTCCATGGCTAGATTCCATGCCCAACGATCGCTGTGAAGCAGACTGCTCTCAGAAGGCCATTATCATGACTGTAGCAGAATAATGCACCATCCAAACTTGCCCACTATTTTGTCCGTAATCCTGGAACATTCCTCAGGCCCATTTTGGACAGGGTTGATGTTGCAATTGCTGGTGGTTTGTCCAATCCCATAGAACGACTAAATTCATTTGCAAGTTCAACAAGCCTACTCTTATCTCGTCCAATCTGTTTCACAGAATTGTAATATCCAAGCCATGCTTGATATGCAGATTCTTTGTAATTCAACTCAATATGGGATAGTGCTCGCTGCACCTTATTCGTTTCTGAATCTAGAAGAGGTACTGGATCCTTTGTGATGGGTAAATCCACACTATTTAAGAAGTACTCCTCCCATGGCGCAAGTAACAAAATACCCTGTCCCTC
>0_10488
AACAAAACCATTATAGGTATTTTCATTAATAATACAAACGCAATTACTTATATAATGTAAGACACCCCTAACTTATCATCGGTAGTTTGAGGAAGCTAACGACAGTTTTGATTGATTAATATGTTCTCGCACACAAACCTTCACATAGAATTCATTCCCCTCTAAAAAGTGAGTCCAGGAATGAACCTCTGGAGCCTTCCTCATCCATTAATGTTAACAAGTGAAAGCTTCAACCAAAACCACGATCTTCACTCACGAATTATGATTTACCGCAGCTGCAAACTTCTCATGACAAAATACTTGGAAGGGAAAATACTATTACAACACTGAAGGCTGAAGCTGAGGAGTGGGTATTAGATAACCACGTTTGTCTTCCCCTTGAGGAGTGGGTATTAGATAACCAGATTTGTCTTCCTTTTCATGCTGTCCATCGCTCCTGCTATTGTAGTGCGCAATAATTTCACACATTTAAAAAATTTATCTGCTATAGGAGAATAACTGTGTGCATATGATACCAAATTACTCAAGTACAAAATATCACACGTGAAACATCTTTCCACATTAAGTTCATCTAAATGATGCCTCAATTTCCTCCAGTGCCCGCCCCTTAGTTTCAGGCACAAAAAATGCGACAAACGCCAACGTCAAAGAACATATGATAGCGTAAAGAAAGAATGTTCCTGCAGTGCTCCATTCTAGAAGTAAATTTATTGTCATGGTCACCAACCAAGAAGATGACCAGTTTGCGTTGCTACACTGCCAGCCAATCCCT
>0_1050
AGATGAAAAGCATCTTTGCTACTAATACATAAAATCTTTGTGTAACACATCCCTTCACCAGCAACTCATGAAATCTAGTCAAATGTTACTACAAAACCTGACACTAGCAATTCAGAATATACTACAAGCATAACTAAGTAGATATATGCCTCCTTTACAAACCTCAGATCACTAAGGTACTGACAACAATCACGGTAGATGTAGAAAAACCTCATTCAGAGTAGAAAATCCAAATATACAAAACACTCTAGAAGCACTTCCTGTGCACAATTGATGGACCAGATTCATCGTACTCTGATTTTGCAATCCACATCTGCTGAAATGTACTCAAGGAGGCCAAAATAGACCCTCCTATCCAAACGCTGTACTTCCTTTCAGGAGGTGCTACAACCTTAATCTTGATGCTGCTTGGAGCAAGTGCAGTGATTTCCTTGCTCATTCGATCAGCGATTCCAGGGAACATTGTTGAACCACCACTTAGGACAATATTTCCATACAAATCTTTACGAATGTCCACATCACACTTCATAATAGAGTTGTAGGTGGTCTCATGGATGCCGGCCGCTTCCATTCCTATTAACGCTGGCTGGAAGAGGACTTCGGCACATCTGAACCTCTCAGCTCCAATGGTGATTACCTGACCATCGGGAAGCTCATAGCTCTTCTCCA
>0_10500
CCGTAAAATATAAGAAATTAATACCATATTAACATCAATGCAAAGTCTTAAGAATATCAACTTATTCCAATCACTGTGGAGTAATCATACACCACTACCAACATAGAAAATTCAATGGTCATTATTTTTAAAATGCTAAACAAGCCAAATTTGTAGAACTACCTTCAATGAAAGTTAACCCCACCAACCCACCAAGAAGTGAAGCATGCATTTTGTTTTCATGAATGTTGATGCACTTCACTACTACAACATTACTTTCAACCATCAACACCGCAAATGCCATAGGTGCAACAAAAAAAACACAATGCCTAATCTAACACTAAACCCAAAGCATAAAACTCCAAGTAGAAGGTAACTCTATCAATTAAAGCTGAGCATTGGAGGGATAATATATCTAGTAGAAATTATAGGTTTTTGTCAGAAGAGAGAGGCAAAGAGGGGATGATTTATAAATTCTGAATAGGTAGGTAGGTGTAGACCTGTACAGTGTCAATCCTGGCCCTCTGTTTGCTTCTTTTCAATAGAACTTACATCATAATTGGCTGTGCAAGAATGGCATGGACATGCTCCAAATCTGTCAGTACAGGTAATGGTAGGCACTTCTTACATCAAATTAATTAAATACCCAATAGCAATGGCAACGACCATCCAATTAACTCCTTCTGTTGAATCTGCCAGTAGAAAATATATTTAT
>0_10503
GCCCCAAAAACAGCTACTTTTAGCACCTGAAACCTTGTAAGAATACAAAAAGACAATCGCAAAATTTTCACTTTCAATGCAATTCAGTTGTATCCTAGATCCTTCTGCTGTTAACTCCACAGAGTCTGTAACATAAACACTCACCCTTACCAGATTATGTTTTGCAAAGCACTCAATGAAAATGCAATCCCCATTTAGACTTAAAAACCAAGAGCTTGCTGCTCTATACAATTTGGTATCTTGCTAAAAAGGTGATACTTTCACAATTTCTTCAACTGCAGCTAAAAACTCCCCATATACTAAAGCAAGCAGCAGTTACAATGGTAATAACCAAGGAAACCTCGTAGAGTTTTCAAGCATTTTTACGGACAACCCCCACCTTGGTTTATAATAGACACTAAACATGGTCTTCGTTGTAACTGCATGTGATGCAGTTGCAATGACACCAAGATGCATGCTGTGACTGGATATAACAGATGATGGAACATTGTTTTGCTGGCGCATGGCACGCCTAACTCCCACACGCAGTTCACCATTTTCACCCCTCAAAAAGATAAATGCATCTCCTGCCACAAGTCTTTTAGAGCTAACAAAGACACTCCAGCCAGTGGTAAGCAAATGCCTCCTTGGC
>0_10515
AGGGATGTCACTTCATTTTTGTATTACTAGTGAAATTTTATAATTTGCAGTCTGTACAAAATGGCTGGAAACTTTTGTTCAGTTTGACGGAAAAAAAAAACGTATACAAAGTATTACAACTGTCATTTTGGTTTATGAAGAACCAAATATTGTAATTTGTAACCAATCAAGGTCAGTGGATAATAGGGAACACAGAAAATTATGGTTGATTTCTTTGTGAGATATCTCGAAATACATAACATACAGTTTGCATATTATCAAAAATTCCACTTCTCAAAATGCTGGAAACAGGCCTGATATGAGCAGACTGCAAAAGAAACAAAGACTGAAAATAGCTAACCTCTACCATAGGCAATAACTAACGTCCAAAAACATACTAGTGTCCATTCATGTTTCATTAAGACCTCATATCTCCTGAAACAAAGCCCAATTTCACATATGAACAGTATAACATTCCCGGTATTCCATTCAAAATCATAGCTGAAGCAAATCCTTGTCAGCTGGCCGGAGATTCATCTAATGCCTTTTCTATGGCCTCCATTTCCGAGATCAAATTCTCAAGCTCAGATTTGTTGTACTCGCCCAGGAGAACCAATGTCTTGTCATCTGCAGTCTGATGGGTTGGAGTCATGACCGGCTCCTTTACTGAATCAGGGGTTTCTGAGACACAGAGTTCCAATCGCAGGAGGGGTTTATTGATGGCACTGAGTGAACTGCT
>0_10540
TTCTTGACATGGGTAGCCACTATCTGGTCTCCCTCATGCTCTGCCTCTACCATTGGGGATCTTACTCTACAGATGGCCTCCTCTAAAATTGTTTCCGCGGTCATTCTACTTGCGCCAGTGATCAGTTTTGCAGGGTTCAAGCGCTGTTTCTTGCCATCCTAAGAAATTGATGTGTTCAGATTGTACAGATGTGGATATACAAGGGTTAGGTAATATAAAATACAAAACCCATTTAATGCAGACTGCATAAGGGGTTTCCTATTGTAGATTGTTGCCTGTTTGAGATCGAGCAATTTTGTACCGGCGGCTGTATTTTGATGGTCATGCCCTTAAATGGGTTGACTGTTTGCTCTTTACCAGCTCTTCTGCTATCCACATTCGTACTAATTTGTCCACATCAATTTCTTTGTTGGCGATCTATAGTCGGCAATAAAAGATATGGAAGAGGACCTGAAAGTTTTATGTGCCATAAAAGACGGGGTATACTATTTATGTTCCCAAAGTATTTCAGATGTTTGAATCCTTAGTGTGATCTGAAATTTGAAATTTATTTTAGAAGCTTTCTTTCTTAACCCATAAGTGTCTGCTGATCTCTGTTCTTTACTCCCGATTCGCGAAGCTCTCCCGGTATGGTCTCACTTTTATTATGGACCCCAAGCATTTCCAATTTTATTGTTGTTTTTCTTTAATAGAAACCCTCCGACGGGGTCCTGCGACTCATCCTTTTAGGGTCTCACATAGAATGAACTGAGAATGATTTGGGAGCAGTTGTAATATAACTCCCACTGATCTGTCCTGCACCAC
>0_10547
TTCTTTGGTTATAAAATAAATGACAAAACATGTTCGTTTTTATACAAATCACTTTTGTTCTGCCACATACCATGTTGCAGATGCAGATGGAGGAACTGCTCATTTTTGTCTACCCACTAACCAATTGATAGTCCTCATCCCAAAAGATGCAGTACCCTCGCTGGTGTTCGTTGTATAGTCCGTAGTGGAAATCTCCCTATCAGCTATTGGTTCACTCACATTCAAGTTGGCCTTGGCCTTGGCCTCCCTTATAAGGCTGGCATCATCCTTCCATCCTGCAAATACTTCTGTCTCAGACATTGAGCGTAAGGCTGGCATCATTCTTCCGTCCTGCAAATACCTCTGTCTCAGACATTCAGCGTCTATTGCCCCCAGTGTGCCTAGGTTTGACATCACCTAATACACCTAATCTGAAAGAGAAAGCTTTCCTCGAACGACCCAACTTGTCCAGTGATCCTGATTGTTCCCCTGTAATGATTTTACGCCACCTGTTACTGTTGCTGATCTCAACCTTTCTCTCATTTACCTCAGTCGTCCTGTGGCCCTCACTTTCCAGATCTATATCCACAAATGCATCTCCATCTCTCCATGGCCTTGATCAATGTTCTGCTCTCAGAGACAAATTCTGTGGAAGGAGACAGTCGGTTGTGGCACATTTCTGCATAGTGTTATGCATTCTGAGAAAGCATGTCTATGCCCTGGTGTCAATAGTAGTCGAATGGCCGTTTGCCTTCTACAAGGGCAACCGCTATGACTACTTCAAGATTTGAAGGATCTATAGCACACTCATATGAACCCATCGAGTAACATCTCCGAACGTCCCTGCTATTGTCTGGAACATTTCCTGTTTCACTCCTACAATCTGCGGTATTCGTAAATTTGCCTTATAGGCATTACCATAACCTTCCCCCTTTTGTTGTTATCCTG
>0_10556
TTCTTGCATTGTAAGTATTCTGTAGAGATAGATCTAAACTAATTATATAACTTCTATTCTCAAATGCAAGTATATATGCATTCTAAATAAAATATAGACAAACACCTTTTAATAGGTGTTATTAGTGTTTTGAGAGTATGTGGATAAATCTGAATGATCTACAGGTTTTTGAGAAGCTTGGACCGAGTTTATATGATTTTCTAAGGAAAAACAATTATCATCCATTTCCCATTGATATTGTTCGGGAGCTTGGCAAACAACTTTTGGAGTCTGTGGCATGTGTGTAGACAGTAATTGTCACTTTCGTTTTTCATTGGTTATGTATCATTTGGATTTTATTTAGTGTATTTTCCTGATTCTGAACATCTTTTCTGTGCCAGATATGCATCAGTTGCATCTCATTCACACAGATTTGAAGCCTGAAAATATACTTTTTGCGTCATCAGAGTACAAGAAGGTTCCATATTATAAGAATGGGTTGAAGAGGTTTTCACAAGATGGAACGTGTTACATGAGATTGCCAAAGTCAACTGCTTAAAGCTTATTGATTTTGGAAGTGCTACATT
>0_10562
TTCGTTGGAGAAGATTTTGCTGTGAGTGAATATGGTTTTTTGAAAGGGATCTACAGGGGTAGCACCCTTAAGAATAAGGGCAGGCACGCATTCACAGAAGGAGACAGCGAGTTTCTAAGAAATTAGGAGGCCTTTGACTCAATGTGTAATTTCTCAACATTCACCTGATTTGTCGTCGTCTGCTTCTTGTTTCAATCGCGGGCATTCGACTAGGATCTCAGGCAGGACATCCATCTTTACGGCAGAAAATGGTTCCCCTGACCTTGTAGAGGGACAGCGTATTGGTGTCATTTGGGTGGGGCAATGGCTCATGTGGCAATGGGGACTTACAGCGGGGCTGGAGAATATGGAAGAGGTGCTGCTGCTACTGCTTACAGTAGAGAGGCTCAAGGCAGTCCCTATTACAGAGATGTGAATACTCAAATGGACTATGTGGCAATTCATGCAACTAACGACAGTAACACCAGGCCAGGAGATTATTTTCCGGCAATATCCGGTGGAATAAGTCCGATGGCAGACAGATTTGGGGCGCTGCAGTTAACAGAACAGGCTGGGTTTGAAAGGCCCTCGTCGCCAACGGAACACCTACGCCAGGTTATGAAGGCAGTGGAGGATGCTGAGTCTGCAATTGTGCAGCAGATACAAGAAAATGAACATCTGAGGGCAGAACTTCAGTTGACAAATTTGGAACTTCAAAATTATAAACAAGAAACTTCACCTTCAAGGCAACCTGAAGCAAATTTGCTCCAAGCATCTCA
>0_10574
AAAAAAATAGGATTCAATATTATGACAGCAGCAACATAATACAACCAGTCCAGTCCAGGAGGTGCGCTTGAGTGGTCACTTGACATATTTGACCTCTCTTTTCAAAAGCACCATTGGATAAAGGTACATGTATATTGCATATTCTAACCAAAATAATGCAAAAGTTTTCAAATGTTTTCCACTAGTCCCAAAAACTTGTTTGAACCCACCATTAACTGAAGCTTCCAAGTATCAGCCAATGTGTGTTCCTCGAGGCTAGAGAACTAGTGAAGATATTACATAGGTAAAACATATTCACTGTCTTGTACAGAGACTCAAAAAGTCAGCAGCTAGTTTTCATTGATATATTAATCTTTCAACCGGCGTTAACCCAGCAAAGTTGAGCATCTAGTTAACCCCAAATTGCCACCTGCAAATTACAGCTAATGTGCACAGGAAATGCCGGTCAGCTTAACTCTACATTCTTTGTTTAACCCTTGCAACTCGTATTGAATATAAATAAAAATCAGAACTTGTGTTGTATTCTGTCCAGTTTCTGAAACTGAAGTTTTGCACAAGTCCTGAGAAGATAACTTTCAGATGCACGGAATATTCTTCGGATTTTTCCAGTACATCCTGCTCTAGAAAATCAGCCCTCTACATGACTGGCAAGAACAGTTCTTTAATGGATGCAGAACTAGAGCAGCTCATTTTATGAGGCTGCTCTGGCAACCTTTTCTTTGAACTAAACTCTAGCACTAAAATTCTACAGATACTGTAATTCCTGCAGCTTCCTAGCCCCTTCACCCTTCACAGTTCCTGTA
>0_1058
AAATTTGAAAACCTCCTCTCAGGAGGAGTTTATTTTTCTCAAATCAAAACGTACATGACTGGCAATTACATATGCAAAGAGAATCAAAGACCAATTAATTTGTAAGAGCACAGTGTCGTCGTATTTGTCCTGCAGTGCCTGTGAGCGCACCGATTCTGCCCATCTTCTCCATAGACACTGTAAAATCTGAGAAGAACGACGAGCCCTGCGATTCTATATTGACAAACGCTTGTACCTCGTTGTTGGTCAAAAGTGCCGCATCGGATTGAAAGAGGCCTTTGTGCTTCATTAAATTGGGGTAGTAATGCTTATCAAATGTTCGAAAGCTGCCGGGATCCATCTCTACCGTTGTATTTTTGTACCCTGGCTTGCATTGTAACTTCAGTTTAGCTGCATAATGCTTGTTCAAGGACGGATCCATATCTCCCTTTCCTGTAAAATTGTAAAGCCGGTTGCTAAAGGAGCTGCAGTGGGATATCCCTATAGTGTGGGCACCTGATAAGACAACAAGGGCTTTAACATCAAGACCATTGCTGGCAAATATTGATGTGAGTTGGGAGAAATTCA
>0_10591
ACTGTGCAAGGACGATGCCAATAGACAAGATTATATAAATATAAAGAATATAACAATGAAAACCATTCATAATTATTGTAAGTAGATATACATCTTGGCACGAGAACGATGCACACAGGACCAGAAGAAAAACGAAACGAAAACCCCAGATATTACATATTTTGATATAATACAATTTAAATATGGCGCAGTATCTAGCATGCATCACCCTCCGGAAGTCGGGGAGACGCTAGAACAGAGAATGCCCATTAAAATAGCAGTTAAGACTAAACACTGAGATAGTCGTAGCTATAAGCATCATATGTTAGACAACAGAACCCTTCGAAGCGCCGCAGAGAAGGAATTCGGGCCTTCCATCGAGTTCCCAGGAATTGCCAATATAAAACCCTGAAAACAATTAAAAAAACCACTGACCAATAAAGGATAACACTGAAATCACTTCGAAAGGAAAGAGATATGTATAAACATTCAAATAGATGCAAATTCCCTGTTAAAGTAATGTTCTATGCGGTAGGCTCATCCTCGGGCCAAACCCTTGGTCCAAGTTCGAACAAGACATTTATACCATTATGAATCTGGGAAATCCTAGATGGATTACTCCAAACTGTCCCAAAACAATAACTACCGAAACAGTCTACCCTCTACTCTGCTAATTCATAGACTGCAGCTAGGATAAGGCATACTCGTAACTCTAAGTGACTGGAGCAGGTTGGTAGCAAATTTTGCGTAACCACTACGGAGGTCTTTGAGCACACCATGACT
>0_10602
ATTTTCCTTGGTATTAAACTATAATACAAATGAAGAATCCTGACTGGAATCTGCTGTCTATGTTCTCCCAACATTTGGAATCACCCATGCATTGACTGTTTTCTTTTCATTTGAGATCATCAACTCATTGATAGATATCTCCATACTACTGTACATATATCCTTGTCCTTCCAGTGTAGGCAAGAAAGCTAAAATGCCAAAACATGCTGCCCGTCAATCATATGCTTAAATTTCTTCCCAAGGAGATAAATTGATGAGTTGGTAATCAAAAAAAAAAATCTTACTAAACCGTACTATCTGAAAAACTTAAGCTTGCTTTCCATTGCCAGGGCAAGGGAAATCCAAATATTCGTTCAAGCAAAATTTTGTCTTTGTTCCGAATCTTGTATGTACCATAACCATTAGTTACAGCTAGTTTCAATGCTTTCCTTCCATTTTCCGCTTTTCTCTTTCTAGTCCTGGAGAGTATGCTAATGTGCATCAAGTCTTCATCCCGGGATCCCATGTGCCCAGCAAGCTTTGAAATACTTTCACTGTCAGAAGACTTCCCTTCATTCGAAAATCCATCCACCTCAGAAGTGACTCTGCCATCATTTTCATTTGTAGTCCCAAGTTCAACGTCTTCTGGTGATTCATTAGATTTTCTACTCGTTAATTTTTCCTCACTTATTTCTGAGTCTTCAAGTGCATCCTCCTTACTGATAGACCCACTGCTTCCCCACCATTTCTTTGAAACAGATAACAAACCATTTTTTGGGAATCCTTGTTTGTCATCCAGGTATGTCGAAATAAAAGCCTTGTGAC
>0_10612
TTCTTTTTTCACGTGCAGTGCATGGAGAATTTTCACTTATATGTATAGAATTAAAAAAAATCTAACATTCAGGTGACATTTAGACACAAGAAAATGATTCACAGCGTCACTCATCAATTGCCATGGTTGCCTTGCCCTGCCCTGCCCCCTTTTCCTACTTCGTAGAAATTAATTAGACATCAATTGAGACCAAGCAAGTCTCTCTTTTGTTCTGTTAATTCCGGGCAGGTATCATCCAATATACAATATCTACTGATTCTACTACTGCAGTCTTTATTTTAGCGTCCAGGACAGACAGACTGATTTTATCACAAATTTTTATTTTGTACATGCAGCAGCTACGGAGGCAGACACGTTTACAACGGTGACAGCTGCCAGTTGAACTTGTATCGGCCATGACAAGTAGCTTGGTGTTATGGAATATGTAATTGTGCGATTTCTTCTTTGTCCCCAGGCCGTGGGAGAAAAGCTTCCCCAAGCATAAAGTATTCTTCTGATAGATCCCCAGCTGAAGCAATTAGGGTTGGCATCTGGTCATGATCAGAGGGGATCTGCACATGGGGAAAATTCTCTGCCACAAAATTATTGAAAAGCAATTCTTCCTGATCAATAGTCTGAGTTTCATCTATTAATCTCTTGGCCTCTTCCTTGTGGACATCGCTTTCTTCTAGGCTTTCGGTAGTGGGTGCAGGGTTTTGGAATTGTTGATGGGTAGAAAGCCCGAAAATCCTGGTAAGGGGCTTTGTCTCGGCCAACTTCGCAAGTCGACTTTGAAGCTCTGAGGTGCGGATTCATCGGCAGCGGCGGTGGCG
>0_10614
AGCGCCTTCATAGCAGAGCCTCGGCTGTGGAGTCTGGCGATGGAAGATTTCTTGGAACGGCTTCGATCCCACGACCTCCTGCCCGAGTCATGCACAACACGCGGCCTTTTTCGGCCAATCCTATCATTTCGCCGATGACAGGTCCTTCGCCCAACTTGGTCCCTCGATCCAAGCCAAGTGGAAGATTATTCAATTCTCCTCCAGGGCTGCATACACTACAGCACAAAGATATATAAGTATCAGAGGTCGTTATTATAGGTTGGTTGAGGTAGATCACCGTCAGTGGAGTAACCTCGAATCCCCATTTGATGGAAAAGTTTTGCTGTTACATGGGGTTCCACAGAATGCCGTTCAAGAAGATGTGGAGCGATTTTTCTCTGGATGTAATATCGATAGTTCTAATATACGATTTCTTGTGAGGCAGGGATTGGACCAGCCAGTTAAACTTGCTCTAGTAAATTTTCGGTCACAAAGGGAAGCAATGCATGCTCTACGCGAGAAAAATAGGACCATTTGTCTTAATAGTCCTATCACGTTGAGGCTGCTACAATGATGAAAATGATTTGGTGGTCGTAAATAACACGAGCTTTAGTGATGGTTATATTTGGAATGGATTACTATGTGCAGCCATGCAATGCGTTGGATCTGATTTTGATCTTTGCATTGACATATTCAGCAATGTCTTTTAAGAACATTCTGGGGACTTGTTGT
>0_10642
AAAAAGAGTCAAAATGCTTTTTCAATTATTGTTGTTAGATCAAATTTGTTACACAGTGCGACCATTATTAAATAAATAAGAGACGGGTAAGCCTAAATAACTACAGATTTTTAGCCACTGTTGTGGTCAATCCAAAACCGAAGGGAAACAGGGGATCATAGTGCTTGTCCCCAACATTCATAGGCAGTTGATCAACACTTTTGAACCATGTTCTTGAAAGTTTCCCTTGGAAGCCATAATCTCCGAAAATCACATCTGTCACACCTTGGCCCTCAGATCCAGGAAGCCACGCCGCAACAAAAGCTTCAACTAATGGAAGATAAGGTGTAATAACAAGCGGCCTTCCAGATACCAAGATTACAAGGCATTTCACGGAGCCACATACATTATTAATTGTGTCACCTCCACCCAAAGGAATGGTCAAATTAAGATTATCCCCAGCTGTTTCTGCATAAGGTGCCTCCCCCACAACCACAATGGCATATGAAAACCCTTGTCCTTTGACATAATTTGCATCTGGATTTTCCTGATAAACAACCTCTGTGGAGGGACTAACAGCAGATTGGATTGCTTCGAGAATTGTAGTTCCTTTGGTTGTGTTTCCACTTAATCCTTGCCATGTT
>0_1065
GAATTCGGCACGAGGCTTACCGGGAGATCCCAATTATCCATGGCCGATTCGCCGTTCCCATCCATAAATTTATGGTGTGATTAAGGCTCTATCGTATTCCTCTGCTTGAGCAGAACTAGACAAGTATATTTTGTCGGGGTATTGTTGACTTATGCTCTTGGCTTTACGGAGCCGAACCTGGCCGGGTTCGATCCCTGGAGAAGCCCTTTCGGTGGATTGTGATGGGCGTTCATACGACATTGTACGTTTCCGTGCCCGTCAGCCACAAGATCGGGGGAGACAAGTTGGATTGCCTAGCTGTTTTACTGTGTCGTCGTTTCCAGAGTTCGCAGTACCAGTAGAGTGAAATGCCAGTATAAATTATTTATCTTCGCAGTAGGTTTGCGGCATTTTGGGTACCTTAATTGTCTAAATTTGGGCCTGGAC
>0_10651
GAAATTCTAGCGGGCTATTTTTTAATATTCAATGAATATATATAATTCATGTTTGTTGACATCACCATCAATTGCAAGTGGCTTGGAAGATGAGAGCGGTTTGCCCATGCTAAGAAAACGATTGAAAAATAAAAAACCAAAGCTACAGCACAGAGAATATTATGTCCCACTGCATGAAATGATCCAAGAACGGGATACCCATCAGATAGAGTCATAAAATTCAACATCACAATGCTCTGTACACAAAATATCAGACAACATTTACAAGCTAAGACTGCATGCTTGAACCCAATAAATAACTAGTATTAAATTGTTACCCGGAAATGGGCATCCCATCGAGCAGTCGCAGAATGAAAGACGAATCGAATCTGAAATTTCGGAAGCTTTTCCCAGGTAAGTCTTCATTTATAACACAAGTTGCACTTTGATAAGGCTCCATCACAGGCACATTAGAAACATGTGTATCGGTCAAAGAACCAATTCCCGGAGCTGGCCCACTCCCTGTAGAACTGGTTTTAGCCTTCCAAACACAAAGACTAGGCCCTTTTAGTGAACCATCGCTCTTTAATGTTGCTGGAAGGCAATGCGCTGCTATCCATTCCTTTAGTGGCCCAATAAATGGTCCAACCATAAAACACTTCATTCCATTAGGTCCACGAGAATTGGCCTCATTGTTTGTAGGTTGCAATTCA
>0_10653
GAGCAAAGGGATCAAACCCTCCTCCTCAAGTCTAAGGAAATGGGCGCTGTTGAGTTCCCTACCTCTGAGCCTGCCCTTATACGGGGACACAGTTCTCTTACAGTTGTGGGGCTTCAGCCAGTGGCTCTGGTTGATCATGTTGCCAGGGTGGACTGGACCGTCCTGGATGCCATTCCTGGAGAACGAGGTGGCTCTCAGAGAGTGAAAGTCGAAGAGCTGGAGCATATACTATCAGAAGTTAATATGCACATGTTGCCAACTCCTGGAGAGCTTTCTCCTATAAGAACTATGGCTGGTGGAAGTGTTGC
>0_10663
AAACTATCCACAAATTTAAAAGATTATTTCAAATTTCCCATGCTATTCGCCTTCAAGTTTAGCATTTGTATTTTCCTTGTATTAAAAATATTCGAAATTTGCAACATCCCTTATCTTATTCCATTCTAAATGCGAGAGAAGAAGCCCGCGAAGCGTTACAAAGCGCAACAAAATCATCAATAACATCGCCTGTCATCCAAACGAGAACCATGTTGGCCAATAATTCCCGACTCCAACGTCTTCAATAACACAACAAACTAAACTGTATTTTCCTCTACTGCTTCCATTCTTCTCACATTTGATATACGATAATGTTGAAACTGTTAACCAGCTGAACACTGTATAACCATTGCCAAAGTGTTAGAGTTGCCCTGCATCGAAAATTGCTTAGAGGATTTACTGTCTTACACGGATCTTCCTACCCGGAAACTAATAGCTTCATTCGGTCACTTTCTATCTTCTACTGCAATCTACGCATGCCCTCCCTTGGAATCCTCCACAGAGTTTGATCGGCAGGTCCCGTGGAGACTCCG
>0_10667
ACCAAAAGATTACCATTAATTATATCAAAAGCGTGCTGGACTATAGTACTGCTGTTATGTTATATAGTAGAATCGTCATATAGACGTGTTACACATCTCTCTGATCACCTCAAGCAACAATGAAAACTCAAACTGATGTAGAAATTGCAGCTCCTACAACGAAGAAATCTAAACCCATTTCAAGGGAACTCCACGTCTCTTCAATTCGTTTTGTCGAAGGACTCAAACTATAAACGCTATTAAAAAAGCCGTTTGGCCACGATGCTTACGTTTTTGGATTGTAGTTTGCAGTGACAGAAATGGCTTCAGCACTGAGTTGATGTGGCTGAGGCCCTTTAGACATTAGCTTGTTAGAGCCAACTTCTATGTCATCCAGCTTATTTTGAATTTCAGAGAGAATTACTTCAGAATCGGAAACCACTTCTGAGCAATTTTTATGCAGTGGGATCTTGTTATCCTTCAATTGTCCCCACAGTACGGAGTATATCCCTGCTGCGATCATGACGCCTCCCAAAACACTGCCCAAAAGGATGCTTTCAGAGAGAATGATAGAGCTCATAATTGCCACTATTATCATCATCAACGGAGTGAATGCTGTAGCAAATACAGGTCCTTTTATGCGCATGCACAATCCTTGTATGTAATATGCAATTGCCGACGTCACCACCCCAGCGTAGACAGCAGCGAGGATGTCCCATCCTAACTTCTCGGAAGGATGACGTACG
>0_1069
CTTTGGTGGTGGATAATGGCTTGGAAGATGAACTTGTCTTAGGTGATCCCAATGCACCTCGTTTTATATTGTGGAATGGCAAGTTGAGGCCAGTGCCTTCAAGTCCAACTGATTTATTGCGTTTTGATTTGATGAGCTTTGGTGGGAAATTACGAGCAGGTCTTGGTGCCATAGGATTACGCCCTTCACCACCGGATAGGGAGGAATCAATTGAAGAATTTGTACGTCGTAATCTTGGTGATGAGGTTTTTGAACGTTTAGTTGAACCATTCTGTTCAGGAGTGTATGCTGGAGATCCTGCCAAATTGAGCATGAAGGCAGCCTTTGGAAGAGTTTGGAGGTTAGAACAAAATGGTGGGAGTATCATTGGGGGAGCCATTAAGGCAATTCAAGAGAGGAAGAACAGCCCAAAGCCAGCACGTGACCTGCGCTTGGCAAAGCCAAAGGGTCAAACAGTGGGATCATTTAAGAAGGGTTTGGCAACGATGCCAAATGCAATTGCTAATAGGCTGGGTGCTAAAATAAAGCTCGGTTGGAAGCTCTTATCTATCAAAAAACTGTCTGAATGTGGATATGCTTTGACTTATGAGACTCCAGATGGACATTTTTCGATTCAAACAAAGACAGTCGTCCTCACTGTGCCAGCTTCTGTTGCTAGCAATATCTTGCGACCACTTTCGGTAACTGCTGCAGATGCTCTCTCACAGTTTTACTAT
>0_10706
TTCTGTTTCCCGAGGAACGACACGCAGAGGGAGATTACTGATGATCTTGAAGAATCAGAAGAAGTTGGAATCTTTGCAGGGAGGTTATTTGGTGGAAGAGGCTTTGATCATCAAGGGGCAATGCCTCAAGGAACTGGTGCCACCGTGTTTTTGGTACTATTTCTACTTTTTGGAGTGTTAGCAACGCTTCTTGTGGTGGCAGCCTTACAGCATTCTGCTGTCCTTGGTGCTGTTGCATACACTGTTGTGAGTACACACATGAACAAGAGAGTCTCCATCAAACAGTCAGTAAGATCAGGCCTTAGAACTGGCATCTGGAGACTAATATGGCTAGCCGTGTTGCATGGAACTTTGCGGGCACTGCAATGCTTGTTTTTAATGAAATCACTCTTTGGGAAAGTGTTGGAGTTAGAACAAATGGAGAGGTTGGTCTTGCGGTTGTCAATCATGCCGTTTGCATTTAGGGCTGCTTGGAAAGATGACTATGCCACAGATATGGGAATGTCATCAAGGATAGGAGCATTTGTTACCTTGGATTACTTGTTTGATGGGCTTGCTTACAGCATCTATATTACTGCTTGCTGGGTAGCCATTGTGGAGAGCCAATACAGAGGTGCTGAAACATTTTATAGAGGATGGAGCCTTGTTAAAAGAATGCCATTCCAAGCAGCTACAATTAAAGTAATTGAATCTGTTGTGTGTGGCCGCAGCTTCAAATGGATGCTTGAGCAAGTTGTTGGTCATTTCTTGTCAATGCTTATAGTATCTTTTTTGGAGACTTTCTTTCTGGTGCTGTGGTTGATTTTTTATTTCTCAGCAAGATCAAAGGAGAATCACCAAACTCAGCAATTTTCTCTCAATTTGGAGGACTTCCTTGATAGAGTTCGGTAAACTCAATCTTCAC
>0_1071
AAGAGTAAAAATAAATGATCAAGGATTACATACAATTAGTAACACAATCTTGACACTGTATGATAAGTAGCCAAACTAACCACTATCAACTGATCATACATGAATTTACATAATTGAACACAATATCAATAATCACAGTACTGTTTTACATTGTACAATGGGCTGCCAGCCAGGATTCATGATCATCAATCCATCAAGAACTGGTTGAAATAATTGCAAACAAAGAATTTATCAATAATTACATCTCTAGCCCAAATCACAGATATTTGTTTACCCTTGCAAGCAACATCTTTTTCATGAGTCGGAATCACCTTCCGTCCATCAGGTTATGAGAAACCGTGCAAAGTGATCCTTCTTGACAACTGGAGCGTTAGCAATTATATATATTATTAAGGTGTTGCATAGTTCATCGTTCCAGCTAGTCTGCATTTCAACTGATTATTGTTATATGCTAATTGACTGAAACTTGTACTAAAGCGAAACCATTATTTTGGGTTCTTCGCCGAATCTGTCTGTACTTGTGTGTCATCGTCATCTTCCAGATCACTAAAAGAAACATCCTCCTCATTTGACAATCCTGATGCAGTATATAGATGTGCATCGTTTTTACCTTGTTCTTCATGCAGCCAATTATCTACATCTGCATCCTCATCATCATGTTCCACTACCTCAGTAGATGCGATGTGATTAGACAAATCCTTCTGGCTAGATATATGAAAATCACCTTCAGAGTTATTAGC
>0_10712
CAAAACCATCAAAACATTTTTCTAATAAGTTTTTTAAATCTTCAGCTCCAATTGAAAAGAAAGTTACAACCTCTAAAACTCTAGAAAAGCATTTTTCTCCAGCATCCACTGAAAGGACACCCTAACACCATAGGTTTTATCAGCACTCAGCTGAAAAGATGCTCCAACGCCCAAGAAAACTCCAACTTGCCCTAGCACCACCCTAACACCCTGAAAATAACAAAAATTAATTACAAAAATTGTAGACTCTCGTATCAGGGGCAATGATCCACTTACAATGATATATAATGATTTTTCCTTTGATTGACCAAAAACCTAGACCTAAAGCCCGTGATCCAAGATTCCAACACCAAACTTTGTACCAACCTCTATGACCCAATGACTTTTACACAGCCTGTACAAAAATTGTCTTTACAAGGTTTTACAAGACTCTGAACTTACAGACCTTACAAATGCTTTTGATGTTGCTGATAATGAAATTTGGAGTGATTTCTGCTTTTATTGTTCCGTCCTTGATGATGTCTCTTCTATTCTCACTGATGTTACTTGATGAAGTTGTCTTATCAACACTGACTGTCCTTACTGTTGTAGAGAATGGTGAAATTGTTGATGTTGTTGTAACAAAATGATGAATTCCTGGCCTTTCAACTTCTCTCAAGGACTGAATATCACTGCTACTATAACACTTATGTAT
>0_10719
GACGAGGAACTCAATACTATAATATGTCATGCTTCTTTCAAATTGAAGCATATTGAAGAAACAAATTGTAGGTTAGTATTGCAGCTTGGCCATCTCACCTTGATAGATCAACAGCTAATCAATAATTGCAAAAGCGAGAATAAGAACATGCACAAGCATGTTTTCAAGTAAACTTGGTGAGCTGTAGCTCGTCTCTTCTACCAATCATTACCAATAACCTCCACAAGAGCACTGTCCGTCCTTGAAATGATGGAAACGTGTAGCATCCCTAACAAAGAATTCTCTCACTACAATCTTGGAGATGAACTTGATGGCAGAGTGACAGTCGCCACACACTCGAAGATTCTTGATGATACGAATAGGGTTTCCTGGGGATGTATTAATGAGACCAAATGCAAGGGCCAGCTTTTCACTGTGGTGGTAGAGAACATGTTCCTTTTGCTCATCTTCCACGTCATGCAATACGAAGTTCTTGTCTGGAACATACCCTGCCTCCTTCATCTGCCCAGACAATCTCTCCAACTCTGCAAAGATTTTCTGCTTTTGTAAGTATTGTTGCTCTCCTATGGCAAAAGCATACACCTTGTTATTCACCTCAACCCAGCTGCATCCTGGTATCTTTTTCACATCCCTTTCCTTCATCATTTTCCGCACTTTCCCTACATCATCCCACCTGCT
>0_10729
AATCAAAAAATAAGTGGCTTGCTTAACCAAAGATTCCCTTCCAAAAGGCACACAAAAAACCATAAAAAACATGCTAACATTTGAATAGAACAACCATTATAATTGTCAAGGAAATCTGTAAAGGTGTTGTAAAGTTAGAGTTCCAAGGCCAGCAACAATCTTCAGCTCTCAGAAGTGGACGAAGAGACACGTTAATTCATTGTCTCAATACATGGAAGTATAATATTGTCATCCGCATCCAAACCGATGGGGGCATCAGCCCAGATGGGATGAAGATCAAATCTCTCTAAAAACAGTAGATGGGGTGTCAGAAAGATGAGAGAGAGATCACATCCAACCAAACATGGTAAGATGTCACTATTGTACATTACCCAAACTAAAAGCTGATATTGTAAGTGTTAAATCCTCCACAAAAGCTTCTATTAGAAGTTATGAACTTACAACACTTTGCTAGTTATTGGCTCATCATTTTCTTGCTGTCGATGGGTTGATGGATTTCGTAATTCCTTCAACTCTGAGCATGTTTTTTCATGAGATGCAAGCAATCCTTCATACTTGGATTGCAGTTCTGCTTTCTCAGCTAGAAGTTTTTCATATTCTGATGAAGTGGTCCACCCAAGCTGCGCTGAATGAATTCAATTGCTACAGAAGGC
>0_10732
CACCAAAACCAAAGGAAAAATTGTTTGATATATTTGAATCTGGGGTGACAAACAGGGGAGACTCTGGAGTCTGGACTCTGAACACATCAGTTATGGAGCAATTTCTCTAAACAAAGAGAAACACTGTCCCATAAGCACTACAAATGTGAGGTAAGACCAAAGAAACTTGTAACCAACCCCGTGTACATATTGGCGAAGTTGAAATTCATGAATTGTACAGCGTTCCAGTTTTCTGTTTGTATCTCCAAAAGTTATGTAGGCCGCCAACAGCCACCTGGGAGAAGGAAGCTGAAGTTATCAAAATTCTCGATCAAATAAGATGGGAGATGCACTGCAGAAAATGAGCGGGGTATAGGACCCATCTTCTTGACTAATTCTTGAAAAGAATACTCCTCTGGTAACATGTCATACAGGTTTGCTCCCTGACAAATAATATTCTGAATCCTTGAGGGGATTAAATAATAAGGGAACTTCACGCGATCTACATGACTGTATGCTTTCATTTTGAATATAAATTCACTTATGTGTCGAAAGCAGAAGCTGCAGTGCCAACCTGCATCTGTGAAGAGCTCATCTGTTTGACGGCCATGATCATAGCTTGTATGACGCTGATAAATGTGGACTGATGCACGCCAACTG
>0_10739
CACAAACTTAGTAATTGGATTTAAAAAAGGTACCCATGACAGTGAAACAGTCGGTTTTGATGCCTTGCACCACTACATAACAACAGTATGGCGGTTTTGATGCCTTGCACCACTACATAACAACAGTATGGCTGACTCTATTAGCCATTGACTCTACCTTGGGCTTCAAAAGCATTGGAAATAACTGTAGTACCACATAAATTTACTACCTTTTTTCAAGGAGATCAGATCTGGGCAATAGTTCGATTTTCTCGCTTCACATCGCCATGGATTGGAGGATCATACTTGCTGAATAATCTGTAGGACGAGAGGAGGGAAAGAAGAAGGAAGCAAACAAGAGCAAAGAAACTTATGATGACCGAGGCTCCTGCTTTGTTGCAAAACCTTCCATAATTACCACATACTTGCTCCCAAGTCACCTCCTCATCGCCCTTGTATGCGACATACAGTACCTCTGTTGCTACAGCCCCGCCTGCCAGCATCAAATATGTAATCCCCTGATCTAGAAGAAAAAGGATCCATGATCTGGATATGTGGTACACAGGAACCATG
>0_10744
GAATGAACTTTCTACTTTATTCTTTGATACAGAGAATTCATCATCTATGAAAAATGGACAAAAATAAATTTAAGATTCAACCTGGGAAGTAACATAGACGAACATTTGTTGTACAGCCTTGCTTTTTCTACAAATTTTACAGGCATTGATTGATGGGTAGTTATGGATCATATACAGATCAAGACTCGTAATGTGCCCACAGGCAAGTTCTTTAAGCAAGGAAACATTTACCTGTCATCCATGACCAGGCCACAGGGAAGAAATTAAATTTATAGAATCTTCATGAGCAGAATTCCAAAGAAGTTAACAGTAATATGAGCACCTAGCTTGGAAAATTTCTTTACAATAACAAATAGACTCCTATACAGGAAATTGCAAATATTATAGTGATTCAGGCGTATTCCAGAAGCTTTTCACTGCCTTTCTGTGCCCATTAAACATCACAGCAGTAGGTTCAAACCTTTCATCTTTTAATTAAAGGTATTCTGCTGATATTTAATGACACTACCACAAAATATCTAGTTGTACAAATTCATATGTGCAATTTCACTATCAATCTAAACATACTTACAGTGGCCTCAGACGGGTTCTTTCAGCATCAAACCCCTTCATGTTATGCACGAAACCTTAACTTTTGACTTAATAAAGAGCTAGATATTTCTATGAGAATGAGTTGCAACCAGAAAGAAGACCGCATTTGCATTTGAACATAAAGAATACGTTTGCTTCA
>0_10746
TCGATATATTCAGTCTCCTGTAAAATTAATAATACCCACATTCTCATCGTATGCAAAATACTTATTTTGGTTTTGTCCCTTGGTAAATCCCGGTCGATATATCCAGTCTCCTGTAAAAGTACTAACACCCACAGTCCCATCATATCAAACTAGTTATTTTGGTTTTATTGTTGCAGTATTAACACAACGACGACGAAGTCGCAGGTTCAAATGGCTCCGCTTCTGTCCGTTGTTCTACCTCAAGCCACGGGCCGTGTACTCAGCATTCAATCTCATACTGTCCAGGGATATGTGGGGAACAAAGCTGCTGTATTTCCGTTGCAGCTTCTTGGTTTTGATGTTGATCCAATTAATTCAGTGCAGTTCTCAAATCACACAGGATATCCGACGGTCCGGGGGCAAGTGTTGAATGGGGAGCAACTATGGACTTTAATAGAAGGACTCGAAGCTGACTTACTGGTCTATACTCATCTGTTAACAGGGTATATCGGTTCAGTTTCTTTCTTGGAAACAATCTTACGAGTTGTTGAGAAGTTGCGTTCTGTGAATCCAGACATGATATATGTTTGTGATCCAGTTCTGGGTGATGATGGCGAGTTTTATGTTCCATCTGAGCTTGTTCCTGTATATCGTGAAAAGGTGATTCCAGTGGCTTCAATGCTTACTCCTAAT
>0_10754
AAAAATGCAACACTCAGATCACCTCAAATTCCTTATAAAAGAAAGAAAAATGGAACGACCGCCAAGAGTCAAAATATCTAAAAGTGCTCTTAGGATATGCTCTCGCATGTAGTGTTCATAATGTCTGATTATCACATAAGACAACTTAAATCGACTACGTAAGAACATTGAACAAGTTAAAATGCATGCCTTGGTTGCATATACAATTAAGAACATTAAACGACCTGATTAAAACCAAAGTGCTCGAGATAAATAGGAACTCAGGTTCATCGGACTTTTGGCCTCTTGGCAGGTCCTCTTGAATCTCTAACATCAGGTACTCGAGACTTCCCTGCAACTTTTGCCTTCCGTCGACGCCTTTCCTCCTCGCTATCTGATTCATCACCTTTTTCCTTATCTGCATTTCTAGCTTCCGCTTCCAGTTCATCCCAAGTTTTTCCTTCCTCCTCTTCAGAATCTTCCTCTTCTTCTTCGTCTTCATCAGACTCCACAAGGGACTCATTTTCCGAATCCTCCTCATCTGATTCTGATTCCTCTTCCACATCTGAGGGCTCGTATCCTTGATCAGATTCCTCCGAACCCTCTGAATCAGAATCGCTAGCTTCCATATTTAAGAACTCCCAGCCACCATCTTCAATAAATTTCTCTGGGTCATCTGTAATAGTCTTCAATATTGGTCGCCAATTCAAATTCATCCTGCTTTCATAATATTTGATGTCCATAGAATTGAGCCACTCCTTGA
>0_10772
CCGTTGAACCAATAAATGAAATTAGTACCACCTTCCTTACAATTATACCAACCAAAACTGCCGTATACTGCCTTACATCTTGGGATGCCCCCTTTTATCCCAAACAGATGTATAAAAATGGAAATTGCTATTGAGAAAAATTCCCTTTCCTTGATGCTTGCTTGAATGTGAAAGGCCATCATAGGGATGCTAAACAAGAATTCCAAATTAATTGTTCTGATTTTATGCTGCCCCGTTTCTTTGGCACTGACTTCCCATAAATTATAGTGCTTTGTATGACTACGGGGTACAAAATTACCCAACTCAATAAAATAAAATGCATGACACAACTTTCTTGATGTGATGAAAACATGCCTAAAAGGAGTAGAAAATCCCCATCATAACGATGCTACCCAAGGTCTCAAACTGCTAGTTTGATTCTACCCTGCTTTGTATCTACCCCATCTCTTTGCTGCTGACTTCACATAAATTAAAATGCTTTGTATGGCAATGGCCCATAAAATTGCAATGATTGGTTA
>0_1078
TTTTGAGGAGAGAGGAGCGCTCGAAAATTTACATTCCAAGCGTCCACGTTGTTACATTAACAACATGAATTGTGTTGCAGCCATACTCTATTTTGATTTTGAAATGCAACAATATATATGAAAGAACTTTGTGACCATCTACTTAAGTATGAAGAAATTTGTCCACCTTCTGGTTCATATGATTCGAAAGAAATTTCATGCAGATCGGAGGCTTGACTTTCGTTAGAGATAGGATAGCCTCTGGAACAATCCAAAGGCCTTGACCACAGATGAGGCCGGATGCCATTATAGGACCATATGTCTCTGCTTTTTTGTAGTCGATCTTGTGCCATATGAACAAAATTGCACTCCCCACGCACATGTCAGTAGCAAAATAGGATTCCAACATATGGAATCGCCATGGCCATAGGTAGAGGAACATATGCAGAAGTTCTATCTGGCAACGTTTCTCGGATTACATTTACCACCACTGCAGAAATAAATGCACCGCAACAAATCTGTAAGCAATGGTTGGGAAGAGCTGAGAAACCCTCCACTCCCAGAATGGCCATGTTTCTGTAAA
>0_10781
TGCTCCGTCTGTCACCACTGATTCTAAAGTGTACAGTGTACAGGTACAGACAGACTGGTAGAGAAACGGTTTCCAAGCAAGGTTTTCAATGAAAATTGCAGAAAATGGATTAGAAAGTGACGTACGAATCGAAAGTGGATCCGAAAATGTAGAACAATTTGAAAATGGAAGCGAAATTTTGGACGACGGAGAGGACGAAGAACAATTTGAAAATGGAAGTGAAATTTTGGACGACGGAGAAGACGAACATTGGGAGGATGTGCCAAACATGAAATTTGGCAGAGAAACGGAAGAATGGCAAATATTTAAAGTTTTAAAGGAATTGATCCAGGAAATTGTTCAGGCCAAGGAAGGGATTCCGTTGATTCATAGAACCAGACGAGCATTCGTGAGGAAGGTGCCGATTCTGAAGGAGGTCCTCGGCGATTTAGCCAGAGATTTGGTTCGCTGGGTGCATCGCGGAGGTCCTTGGCTAGGTGCTCTCGTCATTGTTGTGGGATCAATTTTGCTTTTGGCTTTGACAGGATTGGGGCTGTTTATGCTTTTCTTTTTGGCTGCCACCATATATGCAATTATAATTGGCCTCCTCTTGTCCTTGGCAATAGTTGGTGGCTTTATGGCTATTGTTTTCACTTGCTTGGCAGTATTTTATTTTGGGGCTTTGGCCAGTGCTGCCTTTGTGATATCAACGGCGACTTTGTTGACTATTGCTGCTAGTGTTGTTGCTTCAGGAAGTGTTGCCTGTTTTTGGTTTGTATTGCAGGGTGCAAGGAAGAGCCTGAACGTGGCCAAGGATTCATTGGCCGTAACTTCATCTGCTCTTTCAGCAATCACAAAGTGAT
>0_10787
GGTGGGTGTTTCGCCTCTGATTTGCGTTGTTGGGACTGTTTTGCCGGAATTTACTAAGCGGGGACAAAGGCATGATGGATATACAGAAAAGAAGAGTGCAGCTTCTGCTGTTCGTGGGAGGCATCGTAATTCTTAGCATGACAGCTGAAAAATGCAGGCAGCTTGTGGGAGAAGAAACTTCTTCAAAGAGTGGAAAGTTTTCATGGATTAATTGCTTTGACATGGGCTCTGGAACAGTAGCTTGTGCAGCAAAAGAGGGGGTGAAACTTTATGTTTATAATCTAAGAGCAGCACATGTAGAAAGCACAAGGCAGAAGGCTATTGAAAATGCCTTGAATGAAGCCCTATCTGGGGGCCTAAGTGTCAGTGCTGCTACAAAGCAAGCACAGAAGGAAGGAGCTAAAGCAGCAAAGTTAGCTTCCAGGCAAGCAAGGCGGACTATTGGACCCATCATGTCGTCAGGATGGGACTTCTTCGAAGCTTTGTACTATGGTGGTAGCATTATTGAGGGGTGCATGAGAGGTGCTGGAACTTTATTTGGTGCTTATATAGGAGGTTTTCAGGGTGAGCAAAGGCTTGGCCGTTTTGGTTATCTTTCTGGGAGTCAATTGGGAAGCTGGTTCGGGGGAAGGGTGGGACTCATGTTTTATGATATTATAAATGGAGCACAGTACTTGATGAATGTTGCTTCAGGCAGTCAAGAAGACTATGAGAGTTCTGA
>0_10789
GTCATTTGACTCTGTATTTGGCTAAGGATGCCGTTTTAAAGGCATCACAGGTATGTATATCTTCGACGCTTTCAGTGCCATGTGCTTTTCCTGTGCCTTTATTTTCATTTAGCAGTTTTTGCATATTAAGTGCCATTAAAAGGGGCATTCATCTTTGCTTGTGAGCCTTTTCTGTCAGAAACTGGAAATTTCGGTTTATTTTCTAAACAGGACACGAATGGATGGCCCGTAATCGATCCTCTTCCCTCTTACGGTAGAGGCAGAGAACTCCCAGGTGGAAGGTATATTAGCTTTATACATGGAGACGGACTGAAAGATGTCGTCATTACAGGGCAAAATGGCACTATTGATGGCCAGGGTGAAGTTTGGTGGAATATGTGGAGAGATGGCACCTTGAAATACACGAGAGGTGGTCTAGTTGAGCTGATGAACTCAAAAGACGTTATAATATCGAATCTTGTTCTGCTGAATTCGCCTTTCTGGAATGTACATCCCGTCTACTGCAGCAACGTTGTGGTCCGGGGATTGACGATTATAGCTCCGCGGGATTCGCCTAACACTGACGGAATCGATCCAGATTCCAGCTCGAATGTCTGCATCGAAGACTGCTATGTGAGCAACGGTGACGACGGGATAGCCATCAAGAGTGGGTGGGATGAGTACGGAATATCTTTCAACCGTCCAAGCTCCAACATTATTGTCCGGAGGATAACCATTTCAACGCCTTTCTCAGGAATAGCCATCGGCAGCGAGAC
>0_10822
GCACCTTTTCACCTATTCCACTGAATGCACTGAGTGCAAAAATATATTTATTCCGTTAATTAGTTCAATATACATCTAGTCCACGCTGCAAAAATTTTTGTTGTGGGAAGTCTCTTGGTTTTTGTCCTCCTCCTCCACATCCAGAAGAAGAAGAAAAACAGATTGCCCCTAGGACCTCCTGAATGACCTATCATTAGAAACCTCCTTCATTTGGGTTGCAAGCCTCATGAATCTCTCTACCACCTTGCAAAAAAATATTGGGATCTCATGTCCCTCAAACTGGGTAACAAGTTAACACTAGCTGCGCCATCACCATCTAATGAAAAAGAGGTGCTAAAAACAAATGACCAGAGCTTCTCCAACATGTCAGTCACCATAGCTGCAAGTACATTGATTCAAGTTATAGAAGGAAATTGTCACAATAGCTTACAATGCTTGTTCAGGTTGATTCTTAAGTGCAGATTTGGCTATGGATAATAATGTTGCATTAGTGTGGTAATCCTCCTTAGCTGATGTTTCAAAATAGGGTATACCTCCTGATTTACACAATGTTATTGCTTTCATCTCTAAAACCTCTTCTCATATGACTACTTGAAATGCGCAAGGTTTTACAACACATCATCAATTGTCAAATGTCCAATCTATGTCTCTTGAAAA
>0_10830
GAGAAATAGAAACAACTTTGAAAAAATTAAACCAATTACAATCCTCATGATAAACATCCATGATCCATTATATACATGAGTCTTGAATCTTCTTCAACCCACTAAGCAGATCGGCCACCTTTAGGCCAATAAGCAGATCGGCCACGGCCTACGCCCAACTTAATTACCCAAAAAAAAATAAACACTAAAAAACTATACATTATCATAACAACTGTACACAGTCAATGTTATCAAAACAAATGAAAAAGCGTTTTCCTTCGGAAAATCCAGAAACCCCTTATACTGAAGATAGTGCATACCACCAAGAATATCAGCATACTTCCAGAAGACCTCCCTTTACCAAGCTGCAACTGAGACCTTCGGCTTCAAAACCATAACCAAAACCTTTGGCTACAAAGCCAAAACTCGGGTGGATCTGTCGCATCAAACTCAGAACTAGCCTCGGCCACAAAAAGCTGGCATTATCAGTACCCCTGCTTAATTCAGGATAAATGCTGCTACCTTAACACAACTCAGACTTGAATCACATCAATCACAAAGCCCACAAGATTTTGCTGACACTGGGTCATCCTAGCCACGTGCACTCCAATTTACATACAGACTACTGCCCTATCGATATTTCTGCTAACGATTTTTCAACAATGAACCGCCGCCATTAAAGGGTGGCCAGCTAT
>0_10832
GAAGAAAACGATCTCTGTATCAATCACAGCATGAATGGCTTACATTTACAATCAGATCCATACTGGTGATCTGTCAACAGCCGGCCATGGCCTTTAGGACACTTATACCACCTAAAAAACAAATCTTGGTAGATCATCCGCAAATGTAGAACATACAAATGATTTCAGACTGAGCAGCCTAATCTTATTGATGGGAGCGAGTACTGAAATATAAAACGAAAATACTGCATAAACAAATGAATCCAACGATGCGAAATATATAATCTGGCAGAGATGTATATTCAGGAATCTCCCTGAATACCACTGGTATCGAAACCGCCAGAGTTACTGTAATCGAAAGCACCAGAACCTGCATCACCTAAACTATTGGAATCGAATGCAGTGGAACTATCGACGCTATCGTTATAATTCCCTGAAGAATCCGATGTAAAATTTGCGAATGCCATTTTCAATAGAGACGACCCCGCAGACTGTGCAGCACCCTTAACGAGTCCCTGGCAGATGATGGTTTGATAAGAAGGTGGGCCTATCTGAGATGATCCCCTTGCAACAGATTGCCCGGCCACGGGCATCTGGTTGAACATTGGTGGA
>0_10838
TTGAGTACTTGGCCGTTGCATTGTTGATTGGTTTTGAAGAAACCAGATAGATCGAAGCTATTTTTTTGGAAAGATCTATTCTTTAAGAATGTTGACACAGCCAAAGGTGGCGCCGAAAGATGTTGGATCTGCATACAAAGAAGTCCATTTCAGGGGTGTCAGAAAGAGGCCATGGGGAAGGTTTGCTGCAGAAATCAGAGATCCAATGAAGAAAACCCGTGTATGGCTCGGGACATTTGACACAGCAGAGGAAGCAGCCAGAGCATATGATAGTGCAGCCAGAGCACTCAGAGGACCCAAGGCAAAAACTAATTTTGCGTTGGTTCCTCCCTGTGATGATAGGAGTACTAGCCTTAGCAGCACTGTAGAGTCTTGGAGCAGTCCCAAGAATAACACTAATAATAATACAAGGAAAAACCTATCCTTGAATAAAGCAGATGGCATAACACATAAGATTGATCTGAACATTGCGCAAGAGGAATTTGGCAGGAAGGGTTCTGTACCATATTTAGAAGATAAGATCCTCAATATATCAAAGAAACAGAAAACCTTCAAAAGGAGCTGTGCACCAGACAGGGCCGCGGAGGCCTACAATTGGTCCAGACAGCAGTATCCACAAATGGGTTTTGACCCAAATGCCTGTCATAGTGATTGTGATTCATCTTCATCTGTTGTTGATGATGATGAAGTGGGTACTTCTAGCTTGAGGCCT
>0_1085
GGCCGATGAAAATTCTCTATTATATATGCATTAATATAAAAACTGGCATTACAAAAAATTCCATTCATTAATATAACTAATGGCATAATCGATAATAACTAGGCCAGATAAAATGGTGGGCCATCAAAATTAATCAAGACATATACAAAAGAATGTCAGGCATGTGCACAGATGTGCAGATCCATTATTTAAGCACTGGTACAACTATAGACAGCAATAGCACTCTGGAGAAACAATGAAAAACTGCTTCTATCAACTGTGATGAAAGCGTACAACAACACAAGTGACATTATCTACACTGCCTTTTCGAAATGCTTCATCTGTGAGTCTTTTTGCAGCATGTTTCTGGATCCTCAATAAACCGAATCATAGCAACAGCTTCCTGATTAGAAACGACATCCCATAATCCGTCACTTGCCATGATGAAAAATTCGACACCCTCATTAATGATCTCTTCCTGAATTTCTGGTACAGCTACAACATACTGCTTCAAAAACCTGTCCCCAAATGCCCG
>0_10853
ATACCCATCTCGTTTACTTTAAAAAACAAAAATAATTTCTTGTTATAGTTTACAAAAGTTTTCCACTTAATCAACGACTTTTTGCCAAGCTACAAAAAAATGCCTCAAATACAGTAGTTTGCTACTAATTACATAAAAATGGCACTTAGCAATAGGCCCTACCCTAACAATCTGCACCAGCATATACTCAGGGAATTGATGTTCCCCCATGATCTTTCTCTACATGTTGAACAAGAGAAACTGGATTGCTGAAAGTTCTCCCACACTTTGGGCAAACGTCTGGCAAATCTTGGATTCCTCCTTTACGACCACTTTCGTGGAAGCGTTCCACATGGTCAACAAGAGAAGCAACAGAGCTGAATCGTGCCCCACACCTTGGGCATTCCTCTGCTAATACAGGTTGCCTGTTCCCTTCTTGTGGTTGTTGCATTGATAAGGTGCTACTCTTTACTCTGTTAAAGACATCAGTTGTTGCACTGCTCAACTTTGTCATTCCTACTTCTGCAGAAGCTCGCAAATTTGACACGGCTGAGAAACCAGACCGCAAAGACTGAGAAGCACTAGAGCTTGGAGAACTATCTGCTCTTGCATTAACCATGGCTTTCTCTTTTGTGTTCTTCCCAAATATTCCAGAAAAAGTAAAGTTTCCCTCTACTTTCTTTGGCCCAGGACATTTGTGGTCAAGTCCAAATCTATGCTTCAAACATATCTCTTGTGCACAGTCTCGGCATTTCACTTTGTTTGCAAATGTCAGAATTTCCTTGCAACCAGGA
>0_10874
AATGAAAAAACGAAGAAAAAAAATTTAACATTTTTATCTTTTTTATAAGATAGACAATATTTTCCAATGTTTTCCCCAATTTATTCCTATAAGTTTCTTTCCAGGCCCTCGGCAATATATTTGCAGTCACAATGTTTGCAACATTGGGAACAACATTCTACCAGTCATCACGAAATAGGCCTGTTAGACTGTGTAACGACGTACTATGTCAAATTCTGTTTGCTAAACATCAGGATGAAGGCAACAAAAGCATCTACCATGTGAATTTTGTAATCCAAACTGCCACATTATTTTTGCCAACATATTCGTTAATTCCATATGCAATTGCATAAAAGGTAGTAATAGAAATAAAGTCTTACTTGAATCAGATCTACCAAACTTTTGGGACGGCCTCCCAACGATGTTGCAGACAGCCCTGCAAAATAATCTGAACCCTTCTCTGCCCAATCACTGGAAGCCTGGCGAATGAGATGAGCAACAGGAGACCTTTCTTCCTCAGGCTCTTCTTTATGTGTTGGAAGAACAGGTCGAGAGAACAACGACCTACTGTTACTGTCATCTAAGGATCTCAAGTTCCGCTTGTCACTCAGACCACCTAGATGCTGTGCTAAGCGGCGACTCTCCCGCGGAAGCCTTGGGTTTAAGTTATGAGAATAATGGTAAGCCAAATATTCTGGATCAGGTCGAATTTGCTCCTCAGGGTCAAAGCTTTCAAGGGCATCATCTGGCACCTCCCAACTTGAATCCCCACCTGAATTTTCCTGAGAGAAGATGCCACCAAAGGCTGCCAGCGATCCCTCAAAAGTCGGGGGTGCACTTCCACTTCGATTG
>0_10885
CTTCTTCCGCACCATAATCTTAGGAATATGAGAGGGTTCGATCGCCAACGGAATCAGAGATAGATTTTCAACACCTGCCATGGCCTCCAAAGCGAAGAATTGCAATAGCACCGGGGTGCCCTTCGTTCCCGACCATAATTGCAACGGCTTGCCTCGGGGAAACGAAGCCGGCGGTTTCCAGCTTCCGCCAATGACGCCCGACAACAGTCAGCCATATGCGATCCACGGGATCCTGGTGCTAGGGTCTTTCGTGGTTCTCTTCGCCATCATTTTATCTCTCTTTGTTATCTTTGTGTACCGGGGATCCTCTATGTCTGGACGGGCCAATTTCTCTTGGCGCCGCCGATTTTCCTTTCCGCGCGAGGATCCCTTGAGCATCCTCAACGTGGGTTTGGAAGGGCGCGTTATAGAGTCTCTGCCCGTCTTCGAGTATAAAGCGCAGAGCTTCAAAGACGCGCTTGAATGCGCAGTCTGTCTCTCGGAATTCGAGGAGAACGAGAAAGCTCGGTTTCTACCGAATTGCAAACACAGCTTTCACGTAGATTGTATCGACATGTGGTTTCATTCGCATTCAACTTGCCCGATTTGCAGAACGGACGCTCAGCCGAAACAGAGGGTCGGTCATAATAATACAGATGAGTTTTCAATTACCCTAGAAATGATTTCTTCAGGTAATAGAGAAATCCGCATCCGCCCAGGAGTCGAACAGGGCGAATCGAGCTCTCAAGAACCAGAAACAGCCGTGGACGAAGGGCCTTCCACGACCGTAATCTCATCGATGCCGGAAACCGCCATTGCTATGCCGGCGAGGCCTCAGAACTTCTTGAG
>0_10892
ACATGTTATGGATCACAGAAGTCTCAACTCTATAATAACTCAGCCTTACCAACCTCCGATATTTTCTCATCTCCGAAGCTAAAATCAAACTTATCAGCGACTGCAAAAAAGTACAATAAATGTTGAAAATGACTTGTATCAAAGTGATTTTAAGCCAGAGCTAACCAGCCTATCATAGTGGATTAAATGCTTGGTTTGCTGCATTCTCGATAACCCAATAACACACCGCCATTATTTTTTATTTATTTAGTCACCCCGCCTGTGGGTTATCGAGCCTGCAGCTAACCAGGCATGCTGGTTAGCTCGTGCCGTGATTTTACAACCAAAAAAAGCTGAATGTGTACGATATGTAAGCCACATAGATAGCGACAGGTAACACCCACATCCAGCACTTGCGCCTGTGCCATGCCCGCCCAAAGGTGAAGTTCCAACTACTTCCTGCCATCTATAATAGTGATAAAACTGGGAAACCGACTGGTTCTGCTACTATTCATGGCAAGAAAAATTGAAGACTGGTTGGTGCTACTGCAATTTCATGGCTGAAGATCAAATATCAAATGAAAGCTCGTCGAGCCCAAAGCCTGGGTAATTACGTTGAACTAGACTTATATTTTGGAATGGCTGCCCAGATTTAAGATGATTGTTTGCTCACTCTGACAATTGATTCACCGTTAAAAAAAATCAAATCAACCTTTCAAACATTATGCTAATTGCAATCATAAGCTTCAAATTTAC
>0_10899
AACAGTAATGGTAAATACAGAGAGCCATAGTTTCCTACCTACAAAGTTTGTCTTTCTTTGGAAAGATAAATGAACAGAAATACTGAATCATAAGAGTGCCATGCTGTGTGTCAAGGCAATCAACATTCAGAGATGGATTACATTTTTATATCTTAAGCCAGAGAAGAAATATTTACTTAACTGAATGAATGAATGAATCAAGTTCCTGCAGCCATTCCTTCCAGCACATGAGCCAGAGAAGGTTCATTAAGCACAAGCAAATGATCCCCACTAGTACAACAGCCCTGCAGGGAATCAGGGCCAGGGCTTCTTTGACTTCCACCAAACAGCCAATCATGGACTTCAGTTTCCTCTATAAATGCCTGATCTGCACTCAAGCTTACACCATTACAAGCCCCCACATCACTCAATATTTCACAGTTACCTTCTCCTGGATGCTTCACTAGCTCTGCAACAAACTCCAGACTATCATCTTCATGAACACCAAAACCCAAACCCACATCATCAAAGAAGAGATCCAGGCCCTCTAATGGGCTTCCATGATCATAACAGGTACCCATATCATATTTTCCCTCTTCCTCATTCTTCTGCAAATCTGATGACCCATTAATTACACTGTAACAACCATGGGGATCAGAGGATGCATGAAATTCAGTTTCACATGATGTATTTGTATTGGTAGCCAAATCACCATTGATTATCAGAGGCTCAATAGATTCATTATAAACTCCTCCATTCCCTGTGGGATATAAAAAAAAATCATCATTCTCTGTAACCAACACATTACTAA
>0_10900
TAAAAAGTACAAATTATATGTCAAAGTGCATCATACATACACCACTATTCCTTTTCTACACTATTTGTTTCTATGTTTTGTTAGAAGCTCCACAATTCTAATGTTGGGATCTTCTTCTTTACTCAATTCAAGTGGTTGTTTACAATGCAAACATTATGCCTTCATGCATATGGATAATTAGGACACACATCCACAATTAAAGAAAAAAAATTATAAGTCAACCTCTTCACATTATATGAACATAGAAAATATAATTCATAATTCACTTCATTCATAGTACCCAGTGTAATAGACATGGTGGTAGGGTTAACGTTTCGCTGATGACCACTAATGACCCAAAAAATGGGTGGTTCATATTCATGTTCCTATAATATCATTTTTAGTTGTTTTATAATCCATAATCCATAAACCCTTTTAACATCTAATTACCATATTTTTTGAGTGTTTGTAAACCTCTTCATATTTTAAATTTATATTGTGTTTATACAAAATAATAATTAGATTGATGTTTATTTTTTTTGGTTAACAATTATTGTCAGAACGGAGCCGGAGCCTGACCTGCGTGTGAGCCTGAACCTGTCTGCAGCTGCGCCTCAGCATGGACCCTCCGGATCCTCCCTGCGGGGATCCGGATCTGCAACGGGCCTTCTCTAACTTGGTAAGATCTCTTCCCCCGCAACGACCCTGACCAGCAGCAACAAAGTTCGTAAAGAAGCTCGATGTATTACACGAAGTTGAACTGCCGCCTGCAATCCCTCGCATGGCAGCCCTTTCTCTTGCAGAGAAAGGACTCATTGGGC
>0_10902
CTTCTGCGAAAAATCTTATCTGCTGAAAAAAATTGGTTCACACAATACAGTCTCTAGGACGTGCACACTGATAACCCATCACATACATTATTTGAGATATAGATACTAAATATTTCAATATGGAATAGCGCCATAGCAGCTTTAATTGTTCCAATTGCAGTTAGTGCGAACTTCTCCTTCATCTCCAGTGAGAACTTGCACGTTTCCTAAGTTCACCATTGACACACTGAATTGCTGGTAGAACAAATATGGATTTGATGCGAGCGTGTCAATTAGAAATTGTGTTCTAGCATCGCTGTAAAGAATTTGATCTGTCACAAATAGTCCTTTTTTATTCTGCAGATTTTGGTAGTACACAGCATCCAAAATATTGGGTGTTGTTGGGTCTAAGTTCACTAAGTTTGATCCCCAATTCCATCCATAAGCGCACTTCTTTTGCAGGTATGTAACATATGTGGGATCCATGGTTGGATCAGGCTTGCGGGTGCCATTGAAGTTGTAAAGCCTGTCCTGTATCACGCTGCAAACGCTTCTCCCAATTGTGTGGGCACCTGAAAGAATAACTAAATCAAGAATATTGAGTCCCCTTGACTGGAACAATTCTATCAGTGCAGTCAAATTTTCATGGCCTTGCGGAACGATATATGTTTCCCTTGCTAGGGAGATGCGACCGTCTTTCCTACCAAAGGGAACGCTCCAGAATGGCCCTCCCAACAGAAGCGATGCATCCCGTGCAATTGTTGTGAGGATATCGGCGCAGGAAACTGTTCGAGGGCATGCATTCTCCAGCTGTTGCTTGATGTCATCCACGACATT
>0_10903
GCATACACCTTTGCCTCAGTCTCAGGAAAACAGTGAGAGTTTAAGTTTCACAACTGCATCATTTTCATCCGATTGTTCAATATCTTCTGTAACTTTCACCCAAGTATTTCCTTGTTTTCTATACTGCGGAATTGAAAGACTCAAAACAGTAGAAACTCCCTCCATAGAATCATCATAAATTGACATAGACCTGGAAGTACTAGCACCATCATCAAGCATAAAATTATAGGGCCTTTGCAATGAAGATTGCTCAAGTAGTGACAATGTCTCTCTAGTTGAAGTCCATTGCCCATGCCCTTGTTCAAGGTTGAAGTCCCAGTCATTTGCACTGGACTCACCCTGTCCACAATCACCATCCTCGCAAGGAAATAATGGAAGGCATTTTAGTGAATTGGCACTAGCCAGCATTGAGCTTGAACCATTGCACCAGTTTCTCACTTCTGGAATCGCATGTTCTCCTTGTCGAAAGTTTGACACATTATCATTCCTTGAATTCATAGGATCTGAAATATTGGGGTGTGTAGATATATTGGCCTGTATAGGTACTGGACAAGTTGTTTCACCACAACAGTTCTCATCTGAAAATTTGAGATTGCAGGCAGTTAATTTATTTAAATCCTGCAAAGAAGCATGATCATCATCTGCTGCAATTCCATTCGATTTAATCCTAGAAACTTTCTTTTTAACTTCCAGTGAGCAAGTCTCAGAGTTCATCAATTGTGCAGAATAAATTTCCCCATTGCATGATCTATCATGATAATCATTCACTGGGGC
>0_10914
ATCACCATCCTCTCAATGATGAGGAAATCACCATCAAGTCACTGTTAGACGAACACATACACATGGAAAACAGCCTGGAGAACCCAGCAGCACCCAATGGACACAAAAAGCAAGACCAATCCCAGAAATATGGCCTGTCAGATGGAAAATATATTGTTGGCGCGCAGTCTGTCTGTTTCAACAACACGACACTCTGTACTTTTCCACGATTACTGTAGATTCCGAGTGTGGTTTTTGAGGAGTGGGTGGGAAGAAGTTTTCCGATCTCCAGCCCCTGTACAGTTGATAAAAGCCCCATTACCCCAAATCTTTTCATTCTTGCAATTTTCTGCTTCTCCTCTCAGAATTTCAGCCATAAACTTAGAGATTCGAAATGGGATCGGGTTTTGAAAAATCAGAGATGAAGTCGAAGATAGTAAATGAAGATGAATGGCTTCTGGGCATGGAGCTCGGAAATTTCTCATGCCTTCCCATGGCGATGAAGGCGGCCGTCGAACTCGATGTCCTCCAAATCATAGCAAATGCCGGCAATGGCGTCCAGCTCTCGCCCACACAAATCGTTGGCCATATTCCGACCACACCACATCATTCCATAGTTATTGGGATTTGAGCTGGAACCTGATTTGTGGATCGGATGAATGATGTGGTGTGCCCATGTCGGTGGAAAACCTTCACGGACTACATGGTTGAAGAGATCAACCAAGTAGCTAATCAAAGCACAGAAACCATGCTTAAAGAACTCTACCTGGTAGCCTTCCTCATCGGCTGCTTTGCTGTTGATCACCCAAATGGCCTCTCTAATATCTCTGTTTGAGAA
>0_10920
CCCCAAGATGATAAAACTATCCATTGTCACTATTGTCTAGATGTAAAATCCTCAATCCGTGGGCAAGAAAATCCCCAAGATGATATACAAAACAGTTTGGTACAGCTGGACGGCACTTTCTGTTATGTTGATTGGAAATACCACGGGAACAAATGTACGCTTATACACATGCCATTATGAGCTCTCTGCAAACTTGTGAAACATTCGTCTTCTTATCGACCCCCACTATGCATGCCATCTCTTTCTCCCAAACATTACTACCACTCGCCAAAAGAGTCGTGTCTTCCACGTTGAGTGTTACATTGATTTCGCTATAAACACTGTACTCCTTAAACAAACGAGACTCGTCAGTCCACATAAATACATGTACGCCTCTTCCACCTTTGCTTCCAGTCATGATTGAGTACTTCAGAGCTGATCCGCGATGCGTTAAAGTAGCCGCTGTAAATGTGACATCCACCGACTTGGCATCGTGGGAGCTCATCATGCACACCAATATTGCACCATGTGAACGCAAATTCACTGATCCACAGACAGGAAGCAATGAGGCAACATCATGAAGATTAAGATTAAGCTTCCTGTTATCAGGAAGCAACGAGGCAATAATCCGAAGATTAAACTTCTCAGCAAATCGCAGCATATCTCCTTCACTGAACATCTAATTATCCGCTTTTCCACTAAAAATGGCACATGGCACGTGGTGAGTGGGCGACCCAAAAAATTCGCCAATATCTTCCCAGAAAACCTTATTGTTTGTTGAAATGTGGACACATTTCAATCGTTCCTGCT
>0_10921
AGAAGAAAATAGGATTCTTTCTATTATTATTAATTAAGAAAAAAAAAACGAAAACAAACACGATACAGATCTGCAGTACCCCATGTAATAATAGGTTGCACCATTCAGATCTACAGATGGCCTTAGACCTTAATATTAAGGCCTTTCGAACTATGGCGTATATTATCACGGATAGTTTATTTACATTCGAATGTGCCTCCTTGTTTTCACTCTGCGTATTCAAGAATACATCTATTCAGCTGCCATGCTTCCTGAAAAGTGTTGCAGATACAGGGGCTTCCACAGCCATTTCCACCTAAAATTTGTATGCACTGATGGCAAACATACTAAAAAGTACAAATGCAGATGGTTATAATTTAAATATGCTCGTTTCCCTGTACCACACATACTTGAAAGTAATATCTAAGCTGTCTTACAATGTTCAAAGACTGAACCACCTCAAAAATAACATACAGTGTGACCAGATTGTGCCTGGTTATGGCAGCTTTAATTGGACATGGTTATAAGAAAATGTTCGTGGAGAAAGAAGGGCTTCAGGATCCCCACTTCTAAGTCTGCTGGGAGTAGTTTTATTACAGGGATGCTTCATTGAATCCAGTGACCTCCATTGATAGGCCAGGGCACCCAATCTATAATTGGTCATATCAATTAAGGTTTCCTCTGATCTAATATCACAGCAGCTGCTGCTTTCACCATGTTTTCTCTCCTGGTGTGCAGCTGGTAACATTAATATTGATAAACTATCATGTTCCCACCTTGAAACACCGTTAGTTTGAGTCCACATGAATGTTGCTGTTCTGCTAGAGGGATTTACAGTCAATGGCTGCACTAACATTTTTTTTGTC
>0_10926
TTCTTTTGAGTGATATCAAACTTTTTGAGTAAAATCTGAACCACTGGTGACATTTTATCAATAAGGGCATATTTCAAAGTCAATCTAATTTAGATAAAGGCAATATATATATATATATATATATATATATATATATATTCAGCAAAGCAATGTTACATTTATATATCAGTACGGAAAGGTCATATCAATATGTGTTTCAACGACTGAAATTTCCCATTTACATATCAATGCAAAGCAAAGCAGGTTTCCCCAAAAATGTCAATGGTGATGCAGAAAGAACTCAGCATGAGGAAATATGTTGAAGAGAAAAAACAAATCCAGATCATGGGATGCTTATTTACCATCACGTTTGTCTGTCACGTGCCTCTCACGGTATTGAACCTTTCAACAGGTTTTCAATGTGAAGCACTTCCTTTTTCTACCCAACAAAAGGAGCAGGTTTCCCAACATGGGAATAGCCTGGGGTGCTCTGTGCTCTGTTGGGTATATCATCTTTGCAACTTAAAACCCGTTGATGTTTCTCAGATGCAATACCCAAGCATGAAACTCTTCCAAGAAGACAATCATTTTAGCACCTGGCATGCTTATGGGCTTTCAATTTAGTCATGAAAATTTTCTGGAAAGCATTTGGATCTCTATAGTAAAAATCAAAAAAGAAGGTACTATACTTATCTCTTAGATTTCACATGCGATTTATTGATCAAGTATAACAAAAAGATATAAAAATTCACAAGCATATCCATTAAATATACTGACAATAATTTTAAACACGAACACATTGACCACATCTATATATAAGGTAATGTCTCCCAGTAATTTGGCTTGAAAGATTCATTTTGTTCGTCTAGAACTATATTCTGCATTTTTT
>0_10928
TACTTCTTATGGGAATGGCCTTAATGATAATGTGATATTTTCAGATATAACAGTAAATTGCAGTTGTAAAACGAGCACACAGGTGTCCATCCCACATAACAACAATTTGTCCAAGAATTTTGGGGATGGGTTTAATGACAACGTGATATTTTCAGGTATAAGAATAAATTGCAGCCTCGGACCAGCATACAGGTGTCCATCCTCAATGCATTAAATCAGTCTTCTTGATTAAAATCATCCAGACAGATGTCATTCTCGAGCCATGTTGATCTACCAAAGGAGCACATGCAGATCTTATCGATGACCTGGCTGGATGTTGAAGAGGATGTGTTGATAAGATCAAAAGCATTCTATAACATCTCACAGTAGTAGCATACAGAATGTTCTTCCACTCCTACTCTGTATCTTGTAGCACAAACTTTGTATTAGGAACATAGCCAGCTTCCCTCATCTGGCTGATTAATTCATCCAACTTCTGGTAGATTGCCTCTGTTTGTGGATGTGATCTGTCTCTAACAACAAATACATGAACCTTATTCCTAACTTCAATCCAGCTACAGCCTGGCTCCTTCTTCACTCCTCGGTATTTCATTATTTCTCTCAGGTTAGATACATCATCCCATCTACCTGCTGCAGCATAGATATTTGACAAAAGAACATATGTCATGGCATCTTGTGGTTCAAGCTTGAGTAGGTTTTCTGCTGCAAGTCTTCCTAGATCTATGTTGCCATGGGTTCTGCAGGCACCAAGCAAGGTTCGCCAAACCAAAGCATTAGGTTCAAATGGTGCTTTGGTGATAAGGTATTCTGCCTCATCGACCAGCCCGGCCAAGAAAGTCAATAATGCATGTATAATGCTCCAATCTTGGTGCAATTTCTG
>0_10933
GATGGTTAAGTGAGCTGTGCAGGAAACTCTTATTGAAGAAAATCAGTGGGTGCTTGGGGAAGTTCTCGGCTGAACCAGCCAACTCCCGCTAGCATTTCTTGCAGAGCCCAGCTAGTTTTGATCCTGGGTTAATCATTTGGTTTATTTTATGAGTTGCATGAGAGATTTTCTAAAGCATTTCATAGCAAATCTGAAATTCTGAAAATATATTTGATGATAACTGACAAATCTCGTTGTTGTAAAGCTATATTTTTGTAATTTTGGACCAGTTTGCAGGATTTTTACTTTTAATTTTTTGCATATATTTTCCTGGTTTTGTTTTCCATTTGCAGGTTGCAGGTCTGAGATAAAATCTAATGAAAAATAAAATTTTGCAAGGTCCCTGTTTTGGCTGTTCAAGGTTTTTTTTTAAATCTATTGCTTTCAGATCTGGAATTTTTTTTTTGAGAGGGTTTCATCTACAAAACTGAAGATAGTGGATCAAGTAATTTTTCCCTGGAAAGCATTTTACTGGTTGCCTGGTGGGATTACGGAGAAAACCCGCACCTCTTCAAGCTGTTTTTTCCCTCAAAATTACCCACTGCTAGCTACCCATCTCATTCTGCTCCTCAGCTCCTTTCATTACACAACCTGTCCTAAGCATCCACGCAAATTGTTTGATCCTTCCTTCAGCGTCTTACCTTGCCCACGCAGCTGCAAAAAAAAAAACTCCACGCTGCTAATACCTTACCTTACCCACGTAGCTGCTCTTCCTACTCGCCAAACTTT
>0_10934
TTCTTCTGATTGTGCTGAAAATTGGCAATTGTCGATCATTTCTCGCTGTTCAGCAGTTGCAAACGGAGACCTGTACACGCTATGTCGATGAGGGGATATTCTGTAACGAATCTATCTATAGATTGCACCACAATCGAAACCTTGAGATGGGTTCCCAAGGCTTCGAACCTTTGCAGCAGGAGGATGTTCGAAGGCCCTTTAGCAATGAGAAACCGGATCTCCATTCCGCCTCCCCTTAAGGTACCGTTTCCGTCTACCAGAGGAAGAGCCGTGGCTTCCCTCGGCCAAACAGAGAAGAAGAGCGACGAATACAACAAGGCAATGCAGCGCCAGATGAGAAACCCATATGAATATCATCACGACCTAGGAATGGATTACACTCGCATTATGCCCAATTTGATTGTGGGTTCGCAGCCTCAGAATGCTGACGACATTGACAGGCTTAAAGAGGAAGAAGGAGTGACTGCCATCTTGAACTTACAGCAGGATAAGGACATTGAATACTGGGGGATTGATCTGGGTTCCATAGTTAAGCGGTGCCAGGAGTTGGGTATCAAGCATATGAGGAGACCTGCCCGAGATTTTGACCCAGACTCTTTGAGAAAGGAGTTACCAAAGGCAGTTTCTTCTTTAGATTGGGCCATTTCAAAAGGGGGCACTATATATGTCCACTGCATAGCAGGGTTGGGAAGGGCACCGGCTGTAGCAATTGCTTATCTCTTCTGGTTCCGTGATATGGATTTGAATAAGGCATATGATATGGTGACATCAAAAAGACCTTGTGGACCAAAGAGAGATGCAATTAGAGGTGCCACGTATGATCTGGCAAAAAATGATCCGTGGAAGGCAT
>0_1094
GAGAAGAAATTACACAATTCTCCAATTCATCGCTCAATCAGTTAACAGAGAAATGACATTGTAATGAATCTCTTCCTCTACGGAACTAGCTGCCATGTTCACAGATTGAGCACCTTTCCACATCCCAGTGAAAAAGGGGAAAGCAACAAAAACATTAACAATCAAAATTCCCAAACCAGTTCATATTTTGCGCCTGCCCGGGCCACTTAAGAGAACCATTTGCCAAACAAAATCGTAAAAACAATTCTGATCTCTTTACGAATAAACCCCAAGGAGAAATCAGTTTCTACGAAACTAGATGCCAAATCCACAGATACAACGGCATTCCGCATCCCAGTGATTCAGGGCAAAACAACAAAAACCCTTACCGTCAAAATTCTCAAACCCTGTTTTGCCCTGCCCTGCCTAGGGCCACTTAAGGGAACCATCTGGCAAAAATAACTGGAAGAAACAAAACCCTTACAAGGCAAAATCAGTTTTCAGGCTCCAAGAGTTTCTTACCGATTGAAAAAGAAACAAAGGCATCAATGCAAGCATACTCGACCTGCTTCTCTTGAAGCTTCCTTGAGGCCCAATTGCTCATAGAAACTCTTTTGGACTTGGGAAGATTTAACCCCAAAATCTCAATGGCCAAACCCTTGAGCCCGGCCTGCTTGAGCTTCTGCCTCGCGAACTTTTCGGCTGCCAAGCGACCCAGCTCCACTGGGTCTCCACATTCCAAACCATGATCA
>0_10942
ACTAAATAAAAATGTTTTCACATTATTAATTTTATTTTTATGTTATTTTTATTTTATATAATTTTTATATAAAATTAATTTATAAATGTTATTAATTTAAATTTTATATTTATAAAATTATCCTATACTAATTCTAACAAAAATTGAAATATTTTAATTACTTCATAAAAAGTTAGCCAATTATTTGAGTCTCTGTTAAACTTCACGATCATCAAATTCCAACACAAATTCAAACGACATGATTTAGCTGGATACATATGCATTCCTTGTGAGAGTTCAGAAACCACAGAAATGCATTCTTGAGATTGTACATATGCCTTTTTAGGAACATCTTACAACTGCCCGCACTCACGGTTGCCTTACAATTAACTTTTTTATCTATATATTTTCCAAATCCGTTTTACAGAATTCAAACACAATCAAACAAGGTGACTCAACTAGAATGTACATGCATTCTTGCAAGACCTCACACCAAGGAAAATGCATTCTTTAGATTGTACATAAACCTTAAACCTTTTTAGGAACATCTGACGGCTGTCCACACCATGGTTGCTCTTGTTAATTGAAAACTTTAATGACAGGCCATGAGACATTAACATGCCAGAAATTTATGGTGCTGGCTTGTTTCTCATACAATTTACCTAAATTCCCCATGCCATAGTTGATCAAAAGAAGATAACTCTCGCAAACAACAACAAGTGGGTGGGATAATGAGGCCTTTTGTTGAAGTTAAAAGGAATGGGATGATGGCTTGGGAATGATTGGGCAATGCCATCAAGCCCAAGCCTCTGCACAAAATGGGTGAGCAAGACCATGGACTGTCAC
>0_10943
TTCTTTTCTCAACCCAATTTATTTTTAATAAAAAAAACTGTGAAGTTTCTTTTGCCTAGACAACATTTATAGGAGATGCAAAGCATCAGGATGAACAGAAGGATAAAAAGACCACCAATCAATAATATTTACCATAACGAAGGAGATCATGAAAAAGAGTTGGCCACACAAAAAATAAAATTGGCCACTCTAGAATGGTGATTTTCCATTTCAATACAAGGAATTTAAACTCATCTCTCAGTAAGGACTGAAACTAATAAAAAGCCATTGGAATAAGACGCAAAATTTTTGAGGGTGACCATGTCTCAATATCTTTTTATATGAACTTTAGAACCACTAATGTACACCGCAATCCCCCATCAATCCCTTGAGAGGACTGCATAAAAACTTGAAGATGCTCGCCTTGAGAGATTTTACTTCATGCCAAGAGGCGTCTCAAATGGTCTCGGCTGTTTCAGATGAAACATCGAATTGAAAATAATGGCTATGCAGCTTAACTTCTTGGAACCAAACTGTCTTGAAATAACAGCAGAATCCTATAGCCCATTTTCTAGAGGATCTCTCAAATCATCCAAGAATAACCTCAGAGAATTATTCCAAGTCTTCCAGTGGAAATCAAACTTCTGAACTTTTTCCTTTCGATCTGTTATGTCCTTTCAACTTCATGGCCTTTTTGCCCTTGATACCTAAGATATTCTTGAATTTTTTCTTTTTCAATGCAATACGTGACATCTTTTCAGGTTTACTATCATCAGCAATCCCGCCAACAGAAAAATCCTTATCTTTGCTTTTACCCTCTCAGTAGAAGTTAATGTTGTTTCCTGGTTATCCGATACCACCTTTCCTTCT
>0_10950
AAATGCAAGCAACGAATGTCAATTATTCACTTCATCTCAAAAATAAACCATTGGTTAGCTTCCGTTAAAAATTACACAGGCTAACATGTACACTCTCAACCTGTAGCTATCCAATGTCGTTTCACCAAGCATTATAGCACATTAGTGTCAAACCCTATGAGAAAACCAACTCCATGAGAGGTTGCAGAACTATGTGATATCAATGCCCCTAAAGTCTTCCCCCTATAACATAAGTTCTTATTCACAAAGTCAATGTCCATTCCACCTTGCACGGATAAAGAGATTGACTAATCATGGCTTTTACAAGTAAAATCCAAGCCTTACCATACCGCGCAAAGTCATCTCATTGCCCAGGAACAAGTTTGTTGGAGCACGAAACGCAATTTTCAAAAAGCTTTCGAGAGGAGTGTTTTAAAACCATTTTTTATCACATAATTTCATAATCATGCATATAGATTCAAAGGCAACGTGCAGGTTGTCAAATCAACTTTTCAGCTCTTCAATGGTGATTTATGTAATTATGGCATCCTTTAATCTCCTTTCCAAGATCTCACAAATGGCAGCCTTCAATCTTCCTTCCGAGCTGTAGAAATAAAATACTGTTGCTGAAGATGAACCTGCAGGTCGACTTGAAAGGTGAGCCAATTGGCTTTCACTCTATTGATCGAGAGCAACCCTGTAAGT
>0_10955
CATAAATAAAGAAAGCATTTTATTTATAAAAGAAACGAAATTAGCAGTTACAATCACAAACCCTCAAGATACAGAAATTCATCTCAAAGAATAACTTATTGTAACATCCGTGAAAAATTTTACAATTATATTCTTTCCCAATGCCCGGATTTACAAAATATACAACTTCACCTCCCCAGAAAATGATTAAGAACTGAAAATTCAATTCAGATTTCATAATCACTACTTTCAAAAGGGCTGCAATAGAGAACTCTCCCTCAAAAATCAGTATCTTCAATCTGCATTTCTGTTCACCTTCATCTCTAGAAGCCTCTCTACTGGTTGACGACAAATAGGACATCGCTTTGTTTGGAACCGGAGAACTTTTGTACATCCACTGCAAAGACACATATGCCTGCAAGGCAATATCATTGTATCCCTTGGTTCTGACATGCAAATAACACATTCCTTCCCAGGATCATTGTCATCAAAATCAGTCCCTACAGAATTTCCAATCCCGTATATTTCTTGTAACTCATATCGTACACCATTAACCCATAGGATTTGCCTCACAACTCTGACATTATACTCTCCATTATCCTTCTTTCCAATGACAGCTTGTGTGATCTGACAATTGACAGCTTTAGGCAAGGGGCTACCAATCTGCTCACTAGTTGTATCTGGGAGATCTATTGAATTACTTGTTGAACTCGCATCTGCCCTGACAGCAATTGGAAACTCTTCATCAGGTCCTTCCTTAGATAGATCCTTATCATCAAACACAGAGAGATCTGCCTGTTCCTGTGGGTTGTCGAAAATTTTGCCCCAACC
>0_10958
TACTTCACCAATTCATACTGTCTGCAAAATAATTAGATATACTAATTTGATTGAATTCTACAAACAGCCTACAGAACCTTGGACCTCTTGCTAAATGTGCTGTCTGAGAGAATTTCCACAGTAAGGTCAGTTGCATGTAGCCTAGGAATCCCTGTTCCTGTACAAGAGCTTGCCACAGAGAATGCCTGAAATTGTCTCAGAACCCCCTCTGAACTCTGCATCTGAGTATGCCTGAACAGTCTCAGGAAGAACCACTTACCATTCTGCTGCAGATGCCTCCTAACAGCCATTGTACTGATCTCAGAAAGTCTCTGAAATGATCTCTGGAAAACTATGAATCTTGCTGCAGAGATGCCACACAACCACCAGTGAGTTTGCCTGGGAGGTGCCATGAAGCTGCCTCAGGAGTTAGGAGTCAGGAGTGCCAGAAATATGTCGCAGAAAAGCCCGAGGTCTGCCTCAGGAAGCCCGAGATTGCCTCTGAAATGGGCTGTGGGGCCTCAGAAATTTGCAGCGGTGCCTCAGAAAAGTGCCAGAGTTGCTTCAGGGGTGGCCAGAAATATCTCAGAACTGCTTATCAACGAGCCAGAATCCCTCCTTGCGATTCTGCTGTCTATCACAGAGGAAGGAAGCACCAAAAAAGTCTTAGAACAGTCCTGAACAGTCCAAAGGTTTGGAGTTCTGTATGTGATTTCTCTGCCAAACTCTGATGCTTTTCAGATAGTTAATTTTCCCTGCTTTTCCAGAACAGAACAGAACAGAGGATAGAAGTGGGTTTACTAACTAGGGTGGAATCTTTCACCACCAAAATTAGTTGTAGGAGATTGGGGTTTTAAAACCCTC
>0_10968
TTTCAACTGTATGTCCCATAGATTAGCCAGTCCCAAGAAAGTTGGTTAGAAGCAAGCAGAAAGAGACCAGTAAGGTAGATAAGTTTTCCAGTCTAGCTCGAACGTAGCAATTCAGATTTTCTGTCTGATGGCTACCTGTCGACAAACCTTTAGTCATGTTGACAAATTTTAACAGATATTATAAAGGAACTATTGTTGCAGCACATAACTTGATAAGCTAAGATAGATTATCTTTTTGTGTAGCCAATATAAATGGCTTTCATACAAGGGAAGTCCCTTCTCTACGCACCTAAACTCTTGAGCACATACAGAGTATTTCAATGAAAAGCAATAACTGTGACTTTACCCAAGCATGATGACCAGTTCAATTGGTTTGGTAAAGAACATAATTTCCTCAATGGCAACATTACCAAAGGAACTAATCCCATGGTCTGTAGAGAACAAAAATTAGTAAAGAAAGTGAAAAGGAATCAATACATTGAGTCAAAACTGGGGACATACCACCCTAATTCATTGACTATTCTGTCCAATCTCTCTTCCTGACTTTTAGGGTTTCCAAACGCAGTTGTAAATGGATATACATAAATAACTTTCCTGGCCAGAGATCTATATGTCACTGTATCTTTTTTCACCAAGAATTCCATTACATCCCGACCGAATGATCCATCCACTTCTGCTTGCAGATATTGACCACTCGGAGTGTCTTCCACCGTAACAATCTTTGCGTTTTTCTGGGTTTTCAAGATGGCGTCCTCAATTTTATTGTCAGAATAATCCTGAGGAATTCTCCATGGTAGCGCGAATGAAGCAGATCTCGATGTGGTCGAAATGCATG
>0_1097
CAATATCACAACCTGCTCATATTTCAGGCTAACAAAGTAAATGTGAATATTCCAAGAACCAAAAAATAGCACTTGAGCACAGGACTGTGATGTTCCTTTATTGGTATGTTCTGACAATATTTATAAATAGTCATCAAAACATATGTTACATAAACAATGACAACGTCAAAGCATTTGAAAATAAAAGGCCTTCCAAATGCACTTATGCCAACAGAGCTGCAGATTGAACTCAGAACTGTACAAACACGGCCAATCTTGACAAATCTTGCTGTAATAGATCTTAAGTTGTAAACAGAGCTGGAAATATTTCCTACAACTCATCCATGATTTGCAAATCTTTCCTACAACTGATACAAGCTATCCTACAAGGAAAATTAGTTATTGGCAGTCTTTCCAGTGCAAATCATAGATTCCAAATTTCATGAATGCCTATTCACAGAATGTACATACAGAATTTTAGCCCGAACACTTGGAAAAACACCTGTGAGGAAATCATTACATGGACTGGAACTCTACCTTGATTCTTGTTGTCTTGATGCAAGAAACTTGAGGATTACCTTGAAGCTTTGGAGGAGCAGCAATTCTAAAATACAGTTACAAAACTGGAATGCCTGCATACTACAAAAGCATAGAGGGTAGAATCAAACTAAATG
>0_10987
GTTTAGTGCGGCACTTGAGCACTTAATATGGCAAAGGGCTTCAAGGAGCGAGCAGAACTCTACAATTTTTTCATAGTCCTCCCTATGCAACAGGAAATGATATATGCAAATACATTTTTCTTCAGTTATGGAAAATTTATCAAGTATTTCATAGATTGCAGCAATAGGCCCTTCCTTGGGATCACCCACTGTCAATCACTGCTTATTCGTCTTCCTTCCAGATCAATCAGTTCCCTCCTCTTCCTCCACATGCAACAAGCCCTGCCTGCATCCATGGCAGCCATTTCTAAGGCAGGTCAGACACGGGAGTAGGCACTGGAAATCAGACAGTTTTTTAAGTGTCCCAGGCATACGTTCAGCAAGCATCATTGTAATCTCTTCCTGCGTCTTGAATGCGATGCAATTGCATTTGTGCTTGGCACGACTATATCGCATATATCTGCAGCAATTTCTTCAGAGCTTAAAGGAAGTAATTGCAGTTGAATGGAGGGCACACCACAGACATGGGAAGTGTACTTCATGAATTTCTTCATGGAAAGCTTGGGCTTGGCCTTTGTCAGCATTACTACTTCAGCAGCTCGTAGATGATGTACACATTTTCTAGCATTTGGATCCCATATGTAGCGACAAGTGATGAGTCCAAACCCTTGAAGGTCGTGCAGTTTGGGAGCTGTTAGGCTGGCTAGAATGTCCTCTGTACCAATTGAAATTCAATACTATTAATCCAATAAACGTTGGGTGAGGAATCAGTTTCTCCTCTCTCATTTTATTACCAGTACTATTGTTCTTGTTTTTCATTATGGGCAACTTAAAAAGACTGGATAACTGAATTTCTAGCTCATTCAAATTCA
>0_11
CAGTGCTATGTACATCATTATGTACACCCTTTGCATCATTTTTAGCAATCAGGGGCTTCACACTGAATCTCTGTGACCTGTCCCTTGAAGGGGTGGAGATTCCCAAAAACTCAAGAGCAGCTTCCCCTTTTTTGTCAGGTTCTGTACAGTGGCATACTCTACAGACCTCCAAAGTGTCATCATCTTGGCCTTGATATGAACCAGTGGATAACTGCTTATTTTCAGTCCCACAAAAAGAAGGAACTCTCTCGACTTTCGCACCTATTTTAGCAGCAGGTAACAATTCTTCTTTGCTGCCCATCACTTTCAAATTATGATTATGATTTTTCCTTTGACCTAGTGAGACTTAGGGCTCAAATATAACTGTGCAATCAGAGTGTAAATGCATAATCCTTTAACCAGATCAATCTCTGCCCACGGTTTTGCAATTTTTCACCTGTGTTTCAGTTGAGTAATTCCTAGAACCTTCGCTTGCTCATTAATTACCAAGTATAAGATGGCTGCATAAGAAAAAGATGCTAAGTATAGGCCCCATGAGAACTTTACTACTGATTGGAATGGTAAGCTTCAATCATTTATCAGTTTGTACGGAAGTCTAGAAATCATCCCCCAAAAAAATACTGACCTCATCTACCTGC
>0_11002
GAAAGGAAAACTGCAATGTTTGGATTATATAGCTTTCAGACATAACAGTTACTTTCTGATCATTTCCTGAAAAAAGAAAAATCCAGCAATGATCGCAAAGTGATTTGCTATTTGAACACAGCATCAGACATTATTCCAATGTCTGAATTGGATAAACGAAGGCCATAGGTTATCCCACAATTGTTGGAAGACTTTTGAAGAAGCTGCCTTACACTTGTTGGAAGATTTTTACGGTAGCGGCATTACACTTGTTGGAATATTGCTACAGTAGCTGCCTTAAAACTTTTACAGTAGCTGCATTACACTTGTTGGAATATTGCTACAGTAGCTGCCTTAAAACTTTTACAGTAGCTGCATTACACTTGTTGGAATATTTTTACAGTAGCTGCCTTAAAATAATGTCAGAATATAATCATTTTCCAGAACTTATGAGAAAAATAATCCCCTTGTAAACATCCTATCAGTTTTGAAATTTTCTAGTTCATTTTGGATCTTGCGGGATTAAAAATATTGGAATACTTCAACTTCGTATCAGCACATGAAGCCTAAAGTCTAAAAGAAAGAAAAAAACAAAACAAAAAAAAACAAAAACCAAACCAGCTGAATAGACAACAAATACAATTCATTCTACAAATCTTTCCATCACAAGAAACCAAAAATAAAAAAATAAAAATAAAAATTAGTGACAATTAAAACAATGCATCAGCTCAAACCAGAATGAACGGGGAGACACATGATCGATGACAATCTCAACAAAATTGAGCAGCCCGTGGCATAAACAATTAAAGCAAGAGAAGAGCTTAAATATCCAACCTTATCAAATCGACAGGATTCAAGAGAAGCAATG
>0_11003
TTCTCGAGAACCTAATAGATCTGTAAAAAAGTCCAGAAAGCTGGATATAGATGGCACTCCAGGTAAATCAAGAAAATATCGGACTGCAGAAGATCAGACACCACCATCTCAACGTACATCAAAAGCAAAGAAAAAAGAGTCCACTGTTAAAAAGAAGAGTAAAAGCCCGCAGACCAACACACCTAAAACTCAAACAAAAAGAAAAAAAGGATCATCCACAAAGAAAGCTGTTGAAAGGAAAGGCAGTTCTAAGCCCAGTGGTACAAAGAGCAAGAACAAACGAAAATCACAAAAGAAGCAATCAGTGGGTAAGATCATTAAGGATTCAGCAAAACAGCATTCAAGTGTGACTAAAAGTCTCAAATTTGATTCAGCAAAGAAGAAAACACCCACAAAATCAAAGAAATTGTCCCATGAATCTCCCAAGAAGGACAAAATAACGAGATCTGGGAGAACTGTACGCACTCCTAACAAATCTCTGAAGACGAGTAGCGTTGATGCTAACAAAGTAGAGGTTCAGAAAGTATCAATCACAGAAAAGGAAGGTGTGCATACACCTAGACAGAAACGGAAATTGGGGACTGATATTCAGGATGGCTTATCTGCAGTGCATAACAAGCGAGCGAAGAAGACAAAGACAATAAATGATTTGAAAATTCAATCTGGGAACATTGTGGAAGATGCTAATTTACAGATATCGCATGAGAACACATTTGTCCCTGAATTTCAGGAACATATGGATGAGGAGAAAGCTGGCAGTTTTTCACAATCAACTGGGAACAGTCTTGGAAAGACTGATAGAGGTACCGTTTTGGTAGGAGAAAAGTCAAGAAAG
>0_11007
TTCTCGAGACTAGTTCCCTCGTGCCGAATTCGGCACGAGGTTAAAGTTCAAATGCCTCTGCAATTTGAATAATTTATGGCTTCTTGAGGATATATATATATAATCAAGATTCGAACAGATTGAGAAAGGAAGTCCAATCCATACGAAGAATCTTCTGAGGATGTCCTTGATCCCTTTGGAACATGAAGCTCGCCGGATACCTGAGACACGAAAATAGATATTCAAGCTCACTGGATACTTGCGAGAGGGAATGACACTTGCATGATTTTGCTGTGCATGCTGATTCTCAATTGGAAGCTGGTTGGTTTTCGACTCTTCACTTGGGAGCTTCATTGTTTTCGATTTTGATTTTAATCTGGTGAGGAAGATCTAGGCTCAGAAGTGACTCCATGTTAATTATGACTCCATTCTAATCATGTTACTTTGGCATCGACATCCTGGTACAATTGACAGCACAAACGTAACTCCATGCTATATCCACATTCTCATCCTAGCTTTGTAAAAGGGCTCAAACATGATACCATGCTATCTAGGGATTTACATTCTATTACTAAGGCTTCGTTCTCAGACTTCAGAAATGAAGTCAGAGACATCGACATTCTCACTATGGCTTTGTCTCAGACTTCAAAGACGAAGTCATGCTAATTGGGCATTAGCATTTTTGCCAAAGGCTGGGTAAGGTAGCACCAGCAAAAAGCATAAGACATATAACACTAAAAATAAACTTATGAATAAATTTTGCCACATATTTGTACAATGAGCATACGACCAGATAACAAAAACAACAGACCCATCTGCATATGCTGAGACGCAACTAATCTGGTGAATCGTCCAAGTGTAGCTTTA
>0_11010
ACTTCTTGATATTATTTCATAACCATACACCAAAAGGATCTTCATGTTTATTAAACATCACAATCTTTCAGGCCAGTCCATGAGATATTGTAGCCTGATTTTGCAATGCCCTTCTAACAGCAGTCTATACATCAGTGTCATCAAGCATAGTGTATTGCTTCATCACGGATTGGCAGACAGCAAGGATCTCTTTAGACTTAAAGGCAAAAGGTCCTGTAAACCTCTCATTGGAGCTAATGCCATTGTTGTGGGTGAGGTAAACAGGGGCCACATTTTCGTAAGCATGAGTGTTGCAACCAGTAGGGCTGCTTAGTGCCTCTGCTATGCATCTATCTTGATCATGGTCACCATCCACACGAATCCTGAAAAATCCATTGTCATCTGTCTTTTCCTCTCTGTAAAAAACCTGCTTATCAGCCTTATCCATGCATCTAACAGCTACCCGTGAACCAGAAATATAATGGGAAACTTCCGTGATGAACCCACATTGGCAGGTGTCACAAAAGACCTTGCCTGAAACAAAGAAAGACTTCTCTTCAACACTCTGGCCATTGATACCCACCACAGCCATCAGGCAGATCATACCAACTATTGCCTTGAAGTTGCCCATCTTAACCTGCTCTGCTCAACCCAAAAGCTTGAACACAGAGCTCTCTTGTTCCCC
>0_11012
GATACTAAAATGAGTTGCATTCATGAAAATATTTGAATTTAGGTTGAAATCAAGCCAACTTGTGAAAGTACACCATTGTCTTATAGTTTAAGAGGATCTTCAACTACTTGGGCATGAACTTGTATTTACGAAATACTTGTTTCTGATGAACATAGCAGTTGCTGAGGCTGATGCATAAAAGACTGTATTGGGTACTTTTGAAAGCAAGCCGCCGACTACAGGTACTCTGGTAGTGGCCCTCTTTGTCAATGTAGCTGCAATAGGGACTGCTACTGTAACAATCATCATTTCTCTTGCATATGTTGCCACTAGATGTCCACAGAAATTTCGTACAAACTCACGGAATTCCTCGCGATCGATTTCCTTATTTTTGTCTTCATCAGAAGCCTCGAGCAATTTGACCACTTCTTCCTTTGATGGAGCAGCCCAATTGGCGCCAGGTATCTTGTTGATATTCTCGAAGACCTCACGTATTGCTTCATACAGCTGGTCATAAGTCACAGTTTTCTTCTTTGGTCCACCTACTGTAGGGGTTACTGTAGGGGTTGCTGCAGGGGTTGAAATCTCTTTAGGGTCATGAGCTGTAGCGCTGGCAGAATCACTGGTCTCTCCACCGGCAGATGTTGGCTCAGTAGTCTCAGCGCGAGGAGTCTTTCCATCTTCACCACTGGGTAATTTGTCAAATATTTTGTCTATAATCCCATTCAGATATTGTTCCGGGATGTGGTGTTTAAATGAGTTGTGTAAACCAGTCCAGATTTGACCCATTTCTTGCTTCTGAGAAATCCTGGTGCTTGC
>0_11017
GCGAGTCTATAATATTGATATATTCATTTGTAGCAACTTCAGTTTCCTCACAAAACAAATACAAAGAATAGGGATGTTTTGACCATCACACACAGTGCCTCGAGGCTAAACAAATATAAACCTTCTGTTTGCTCCCATGAGGTATATAAATGAGCCAAAGCAGTTCAGTTAAGACTAAACATATACAAACAGAAGAGCTGTAACAAAGAAGAAAAACAAAGTGGAATATAACACCCATGTATGCCACCCTCCTCCCTCTTGTATCAGATATAGGCTAAAGAGACCAAGATTTACAGTCTAGTACTTGATGCAACTCGAGCCTTTGTAATATAGCCGAGTTTCCAGTATGTTGAACTACATCAATTTCCTCAAAAGTAAAATGACACAGACTATAACATGTAAATAACTTACTTAGGATTCCACAGCACTAGGCTGCATGCAGCAGAGCCACTTTCTAGTGGATGATTTTTGAGGGTAACTTCCATGGTTTTTATAAGCGTCATCATCTTTAGCAGGAGATTCCGCAGGAACGCCTGGGATCCGAGTAGTACCACCTGTCTTCTTTTCATCTCTCGCCTTGTTAAAAATTACGGTGAATCCTTCTGCCGAAGCTGGGTCATTCACATCCCACTCACCAAATTTTGGCAGTGGCCGGCCCTTCTCTTGCGACATGTATGTGTCTTTGCTTGAAAGAGAGCCTGATCGGGAATTGATCACCGGACCTCCTGC
>0_11020
TTCCGGTTTTGGTTTGTTTTCTGTAGGCTGTAACTGAACTCCCAGTTCTACAAATCGATTTTAGGTGATTGGAAAGCACTTCAATATCACACATTGCAAGCAGAGTGTTGGCCTCTGCATTACCCATGAAAATTCTCAAACCTCAAACCTTGCATTATACCTTTACACGACTCAGACCATGGCAATGGCAGAAAAACTACTGGCAGAAAAACTACTGGCAGAAAAACTACTCATCCGCTTCAGCGAATGCAGCAGTGGCAGAAGAAGAAGTAGAAATAGATCAGAGAAAGCTCCCAGCTGACTACGATCCCGCGACCTTCGACCCCACAGAGCACCGGAGCCCTCCCACCGACAAAGTCTTCAGGCTCGTCGACGAGATAGCTGACCTCACGCTTCTGGAGGTCTCTGATCTCTCTGACATTTTGATGAAAAGACTCGGCATCAAAGAATTGCCTCCTATGGCCGCCCTCAAGCCCGGTGCGGCGGCCGTAGCGGCGGCCATGGGGGGCGCCTCCGCTAAGCCCTCAAAGGAGGAGGCCAGCAAGCCTGAAAAGACCGCATATAACCTCCGGCTGGACAGCTTTGACGCCGCAGCCAAGATCAAGGTTATCAAGGAGGTTCGGGCGTTTACGGACCTCGGGCTGAAGGAGGCCAAGGAGCTTGTAGAGAAAGCCCCAGCGGTTTTGAAGCAGGGACTTAGTAAGGAGGATGGAGAGCAGCTTGTCGAGAAACTAAAAGCGGTGGGTGCAAAGGCGGTTTTGGAATAAAGGCACAGTCGATTCTTGCACAGGAGCTGTTTTTTCGGCATTTTTCATTAGTTTTTCTGGTGAGCAGGGTTTCCTTCCGTTATTTGCATGTTCGATTGCTGCAATCTTATTATGGGGGTCTTCGTC
>0_11027
TTCGTTTGGAGACACTACGCTTACCAAATATTTGTAGGAGGTCTGGCTTGGGAAACCCAGAGCGACACCATGCGCAGGTACTTTGAGCAGTTTGGTGAGATTTTGGAGGCTGTGGTGATCACGGACAAAAATACGGGGCGCTCTAAAGGCTATGGATTTGTGACATTTCGCGATCCCGAGGGTGCAAGGAGAGCATGTACAGATCAAAGTCCTATCATAGATGGCAGGAGAGCTAACTGCAACTTGGCTTCGCTAGGTCGGCCTCGCCCCTCTCCACCTTATGGGCGCATGCGCCCAGGAAGCCCCTATCTGGGAGCTCCTCAAGGTGGGCAGACATATGTTGGAAGCCCAACTTATCATCAATCTGTACCATTTCCCTATCAGCAAAGCTTTGCATATCCTCCATATGGATATGCAACATATGCATCGGAGTATTCTTATCCACAGAATATATATAGTCCATATATTGGGGCACAGTATCCTCAGATATATGGGTCTGCCAGGACAATTGCTCCAGTATATCCTTATGCACACTTTGGCCAACATCTTCAGGCTGGACCTGGCTATCCTGCCCTGCAAGGTTATGGAGTTGCAGCGCCTCATCTTTTGCAGTTTGCTTCACCAGGAGCTAGTACTATGACCCCTATTTCACAACCATATGGCGCAGCCCTGCCAACAGTTCAGGGACCATTCCCATCGGCAGTACTTTCGCCTATTCCAACACATCCAGCCTTCATGCTTCCTCCACAATCCCAGCAGCAGTTCACACAAGGTGGCAGTGCATCAGACCAACCATCAGGTTGAGGATCATCTGTACAAGGAACACCTCTACATTGT
>0_11034
CCCGAACAGAAATGCTCAATAAAATTATAATTTTATCTCTGTATCACTTATAGCATACATCAAATTATAATTTACTTGCCTGTGTCACGTACATGAAACAAATTGTGTCTAGCTAAAATCTTAAGATCCATTGGATTCTGGCAACTTGAAACCTTCTGGAAAACAATGATAGCTTGAGTAACAAATATAAGCTCATTCAATGTCTTGTGTGTGGTTTTTACAATGTTAGCTCAGATGTAGTATCACAGATACATATGCCCCAGTAAATCTTGATTACTCTTCAACACGCATCCAATTTACTGTACAGCAAGTGTAAGAAGTCTAAAGTTGGTCTTGTATCTCTTCTTTTGCAAGTTTAGTTGTAAATTGGGAAAAGGGCCAGCTGACGAGCAAAATGCTTAGATGCATCTACGTAGCCAAATGAGATTAACGACTTCCTGACAATTTTGATCCCAGCTTCTTTTGCGCAATGCGTAACCGCTCTGCAATTAGAAGCTCCTTTGTCTGTTCCATCAGAGCATGTTCTTTCTCCATGATGTCTTCTAACTCCTTAAAATGTTGTATCTTGTAGTGTAATTTTTTTAACTGATTTTCAATAACAATCGATATCAATGCTCCATCTCCCTCTCTTCTTGATCTGCTAAAAGTTTTGTATGTGCTGCTGCTGCTCCCAAAGCTGTTCCAATAGCAGCTCGTATCTGCAGATTTGGAGGAGGTTTTTTTGCACTAAAGCGTGAATCTATATCTTTTGTGTCTCGATCATTTCCTACAATAACAGAAAATCCCATTCAAGTAAACTAAAACCCAATTTAAGGCATAATGAACC
>0_11037
TTCTTTTCACTGAAATCAGATAAGGCGGCCATGTTCTCTGTCATCCAACGATGGGATCGAGCTATTTTCACAGGGCCCTGTAGAATTTTCACGGTTATTCGTCTTCGAGAAACCCAGGCCTCCTATTAATTGAAATCTTTAATTTATTTCCTAAACCTAATGTAATTACATCCAAGGGCACGAATTGTGGCCTGGATCGTATTTCCCTCGCAATTGTGGCATTTTAAAATCATTCGTGGGCAGATTTGGCTGTTTAATTGTGGGTTATTGCCATTCTTTGGACGGGAAATTCTTCGCGGACCGTTTTGATTTGTTCGTCAACGGGGATAGGATGTAAATTAGTAGTTAATTTGGCATAAAATTGGACAATTTAGCGCAACTATTTAATTGCCCAAGGGGAGCACATCTATTGAAATGTCAACCTGAAAATACAATTTAATCCCCTGATTTGATGATAAAGCTGGACGTGGAGGGCTTATCTCCAACGGGGTTTCTGATAAATAAGATTTCCTATTTAGTCTTTCTATCTGATCTTGGAAAATTAAGATAAATAAACTGTTTTCCAGCATCTCACAGGGCAGAGGAAGGTCCTTGCCGCCGTTGTTTACTTAATGCCGTAGAAGCTCTGCATGCAATTTATAGCCTTTCTCCAAGGAAATCAGTTATTGATTTGTTATCCCAGAAGTGCTATAGGGAGAAGAATACAAGCTTTAATCAAACTTAGGCAGACTTTGGCAGCTATCGAGTGTGCCTTTCTGCACCAAACATTG
>0_11041
CAAAGATTTCATTGCCACGGGTTTTACCTCGGCCCATTGATTGTGGAGTCGCGAATCTATTTACAGATCCCCACAGCTCGTATCTCATTGTACCATATCAGCCTTTTCAAGGCAACAGCGTCGAATCCACGGAACGTCGTTTCCTTAAATCGAAAATATTTGGAAAAAAAAAACTGTTTTTGACCGTAAATTTTGATTGCAGGTTGAAACAACCCTGTCTT
>0_11042
GCATTGTCAGTTAATTAGCTGGTGAGTCCCTCAGATATATCATGGCAATGCTGAGATTTCTCATGTTCTTAACCGTCTCGGTGTTTTGGCTGTTGGCAAATAATGCAGGCGTGAATAATGGGCAGATTATCTACTCCTCCCCTCCTCCTCCTCCTCCGCCCTCGGTCGTCCCATGCGAAACCTGTGAGACCTGCGAGAATCCATGTACCCCTGCAGTGCCTGCATCGCCCCCGCCGCCCGCTGCATTGCTGTCTCCGCCAGGTGCTGTCCAGAGCGGGTGCCCTCCGCTTTCCAACACCGACGGTTACCCCTACCCACCGCCTGCTCCATTCTCACCTTGTTTACGATTCCCTTACTATCCTTTCTACTCCATTTCGCGCTCAGCCCCTTTTCTTAACCCTGTATTTGCCCTCTTTTTCCTTCTCTCGCCATTAATACTCATTCTCACTCTCTGATTTGCTCCGTACTCTGTTCTTGAGGGTTTCGGCATCATTATGTGAAGGGTAAATCTGTGTTCAATATTTCAGTTGATAGCAGTTGGTTGATCGATTTGGCAATTTTCAGATCCGTCATTTCCGAAGCAGCTGAAACAGAATAATCGAATGAATGTATGAATCGATGGGACAACATCCATTTGTTGTTTTATGTTGTATTTGGCAGAATTTTTAGCCCATTTTACTTTCAGTATAATGGACATTGCAATAATAGCTGCATTTACTCCGTATTATCTCTATTTTACTGTTCTGCATAAATGTAGCTCAGGTCTGTATTATCTCTATTTTACTGATCTGCATAATGTAGCTTAGGTCTGTATTATCCCTATTTTACTGATATGCATAAATGTAGCTC
>0_1105
GGGTCAAATTGTTTTTTATTTGAATGAGCCAAAGTCAGACCTGAAACTTAACTCCCTGTTTTATAGGGACCTACATTCACACGGTAGATTGTAGATTGGGATCATTGCACAGCTGTTTGGTAGTGCAGGGTACGAATCCATTTGGCAGGCCTACCCATAGAGCGTCCACTTTTCACACAGAGACAAAATATAAGATCCCTGACAGGTAAAAGAGCACCTGAACCGCCCTAAAGTCTTGATCCCGAAAAAACGATACTGTAACCGCGTTTCAGAATTTCTGCCAAGAAGCCAAGCCTCCTCCACATCATTTTCAAGTAATCTTCACTCATGAACAACTTCTCTGCAGAGAAATCTACACCCCTTGTCTTCAAAGAGTAGCAGTGTGGATGAATTTGGAGACAGCGGTTGTAGGCCTTTGCATCCAAGGCAACAACGAGCAGATTGTTCAGTAATTCCTGTGTCCCTTCACCTACAAGGAAGCTCTCAAAGAAGAGATCGATCATGGTATTCGGCTCAGCCCACGCCCAATTCAAGGCCGTCATTATTAGTGTCCTGTTTGGGTTCGCTGCTTTCGCCAAAACTAAATCTAATTCATCTCGAGGGGG
>0_11063
TTCAAATTTGATGGTCGATAGAACCGTCGTTTTAACTTTGAAGTTATTTCTGGATTCTAGATGTCAATTATTGGAATTAGAACATTGAACGTGCATGGAAACATAAAAATAATAAAACCTGATTCTACTAAAAATTTGACATAATATTTAAATCTAAAGGCTCACAAAATCACCTGAACATGCCATCTGTGTGGAAAGAATATTAGTACAAAAGACCGAAGGTGAGAAAAATGAACCTCAGACAAGATCAAACAGGAAACATGGAGACCACATTGATCAAGTCTGGATTCAAGAAACTATCAACTGAAGGCATGCTCCCTCAAATGCAATCTTCCAGAGAAGCTTAGAAAGGTCTGGATACCCCCCTCTCCTCTCATCCCTCGCAAAGGATTTTAATTTTTAACCATTAAAAAGAGAAAGCTCAATAGACCAAACCCAATCATTTTCTATGAATCCCCGCTACCCTTTTCATGGTTTGAGATTGCTTCAGAGAAGGATGCCTCTGAAGAAGTTGCTGACGGGTGAAACATTCTTTCAAATCAGAAGTTAACACCGTACCCTTGCCACTTGAATTCTTAGCAGTAATCTCTTTCTGTTACTGATTTCAGGCATACTAATATTGTCCCGTCTCAGTGTTCTCTGAGCCCTGGACTGTACTTCACCATCAGGGAGATCCTTGTCAAGTGTAAATAGGAAAGTAGCAAGAAAATCTGATTCAGTAATAAAAAAGGAACCATCTTTTTGAAAATGCTGTCTAAAGTTCAGCACAATCTTCACTTTTGGATCCTATGCAATCTTCATTCAATATGGTTGAGCTAGAAACTAATTCAATTTCTTTATCCTGTTTATTTCTTGTATGCTGTGAACCATCAGAATCTGCCTTCCCAATGA
>0_11078
ACAAACAGGAAACACACCAGCTATTTTATTAAAGGATGGGACCGAGATTTTCCTCGTGACATGTCATAAAGATTTCGATATTACAACAACAACCAAACACTGGTACTTTATTGATGGTGGCTAACTTGTGAAAGGCAACGTACATGACAAGCTGCAACAATTTGAACGAAGTTCTGGTCCTATTAGTTCGTTGAGCACTGTCCAACATACTCTACATCTCTCGATAGTCGAGATTACTGTAGGGAGCAAAGAGCTCGTAAAACCAATTCTTCTTTCGCATTGGATTCCACCCCATGTCCCTGCAGAGATTATCATTGTCCCATATCTGAAAAGCTGCATGGCAGGGTTTCCAATAGAAAGGTGAAACTCTCATCCAATGGTTGTAGTAGTTCTCTGCATCTGTCTCCATTTCCTTCAAACTGGGAAGGACAAATTTGCCAGAAAGAAAATGGGACAGCCATTGAGCACGGATTTCAGAAGAATACAGATTTGCTAAGCTTTCTGAATAGCCAATAATTGCCATATGAGGAATGTGTGGATGGATGGTTCCCCTGTATAAAGGAACTACACCAGCTGTTTTCTCAAGAACGTCTGCAAAAGGTTCTGGAAGTAAGCTCTTTAGTTTCTTTTCAGCATCATAACCAGTAGCAAATACCACAATATCAGCTTTCACCTCTGTTCCATCGTCTAGTACAATCCCCTTACTGGAGAAACTCCAATTGGATGACTTCCGAAAATGTACACAACCTTCCTCTGCTCTTGGAAACAAA
>0_11079
CCAAAACAATTGATTTATTAAATAGGTAAATTCTGTGTTAAAAAAATGGAAGACTCGATCAAGGTCAAGACTCAAAACCATTACCAACCAGAATTTTCCTTCCGTGATTGTCTTTCATTGTGGTCAATTTTCTATAAGGAGATTTGAACGACTTTAATTTTTATTTCCATGTAAACTGGCATCAAAGACCTGCATATGTTGTTGATATATTTTTTTTCAACATATATCATTGTCCACTTGCCCCTTATGAAATTTTAACCTTTTACAAAGCCATGAATCTGCCACTCAGCGGTCACCAATTTGGAGTTGAACGACAATGTAACAGGCATATCCCCACGCCATAGTTGAGATATGCAAGTCTCAACCAAAACTCTCTGTTTCTATCAACACTGAGTACAATAAAAATCCCCCAGAGGAAAGGTAATAATTGAACCTTGAATATTCATGTTTCCGTGGATACCAGACACCAGCGTGGTATAGCAGTCAAATCTGCCATTCTAGGCATTTCTATCACACATCAACTCTTCCTCCAAACTAAGAATCATGCAAAAACACTTCAAATTCCGTGCCTTTCAATCGATTATTAACTTCTTGCCAGTTATGGACATGCTCAGAAAGAGGTTTGGTGTGGATTTTCACATGCCTGCTTGTAAGTTCCCTTGGCTTCAGACCAAGAAATTTTAGGATCTCCATAATTTTCTTTGGCTTGCTTATTTCTTCATAATAAATTACAGTGTGGCGAGTGCTTTTGAAGAAGGAAAATGCAT
>0_11081
TGCCCTAGTGTTATTGAAGCACTTTGTAATATTGCACGTTCCTCAGATGACTGGCAGTATATGGCAGTGGACTGTCTATTGTGGTTGCTTCAGGATTCAAATACTCGTCATAAGGTCATGGACAAGGCAGCACTGGCACTCGTTGATTTAGCGGAATTGTCGAGTTTGGGGGACCATAAAAAGCTTGGTGAGTCAATAGCCAACGTTCTTCTTCAGGATTATTCTTCACCACAGGTATCTATTCGTACAATGCTTACATCCCGTACAAAAGAACTGCTTGATGAGTTAACTAGTATCCGTCAAAGACTGAAGTGGGAGAAAAATATGCCCAAAGAAGATCTACACATAAAGCAAGCAGCATCTCTTGTGGTAAAGCTTGAGGGGAATTCTCTTTTTTCTTCAGGAGACATTGCAGGTGCAGCATCAAAGTATAGCGAGGCATTAGCCCTATGTCCTGTGAAATCAAAGAAAGAGAGAGTTGTCCTCTATAGCAATCGGGCACAATGCTATCTGCTCTTGCAAGATCCGTTGGCAGCAATTAGTGACACCACTCGTGCATTGTCTTTACATAATCCTGTTAATCGTCATGCAAAAAGCTTGTGGAGGAGAGCTCAAGCTTATGATATGCTGGGCCTGGCCAAGGAAAGCTTGTTAGATGCAATACTGTTCATTAATGAATGTTCCCAGTCAACAGATCCTGACCTCTGTTTGAAGCAAAACAAGGTTCCTGACTATGCTGAACGTTTGGTGAAGAAACAGATGCATGCTGCATGGTTGTTTAAAGAAGCAGCATTGAAACATGGAGCTGTACACTATGATGGC
>0_11082
TTCCAAATTTGAAGAATGGGAGGTATTCAGTATTAGCAGGGATATATTCCTACGCAGCGCCTTGGGTTCCTGTGTTCCTGTGTCGGATGAAGAATTCACCTTCAATCTTGAGGGGAATTTTCTCACAGGCACTCAACAGCCCTATGCGGAAGAAATGCTCCGAGATGCTCAGTCGCAGCACCAGATTTTCAAGGAGGATTTCGTGATGAAGGCCTTTTACCAGGCTGAGAAAGCACATCGAGGCCAAGTGCGAGCCAGTGGTGATCCATACCTAAGGCACTGTCTGGAGACATCAATTTTGCTTGCAACCATTGGATCAAGTGAGGTTGTTGTAGTTGCTGGGTTGCTCCATGATACACTTGATGATACATACATGGACTATGGCCAGTTGTTTGACATCTTTGGAAATGAAGTGGCAGATTTAGTACAAGGGGTGTCTAGAATAAGTTTGTTCAGCAAGCTTGCCCGTGACAACAACACAGCAAGTAAAACTGTTGAAGCAGACCGTCTTCACACAATGTTTCTTGCAATGATGGATGTGAGGGTAGTCTTGGTCAAATTGGCAGATAGATTGCATAACATGAGAACCTTGGGAGTTCTACCTTTTTCAAAGCAACAACGATTTGCAAAAGAGACACTAGAGATTTTTGCTCCCTTAGCCAACCGACTTGGAATTTGGAGTTGGAAAGCTGAATTAGAAGACCTCTGCTTCAAGTATTTGAAGCCAAGGGAGCATGAAGAGCTTTCTGCCAGGCTTGCTGAAGGCTTCAGGGAAGCAACTATCATGTCTGCAATCCAAAAGTTGGATAAAACTCTGAAG
>0_11115
GAAGCCGTATTACGTGGAGCAAACATATTATTTGTATGATTCTCACATACATGAAAGCCATGAGAGTTAAAGTAAACTGGTAACAACCTCAACAGGTTTTCTCCGGTAATGTAAAACCATTAAGTGGTCCATGGAAGTATAATTGTTAGAAGCAATATTTCTGGCGGATATTTGGTCATCTTTGAAGCTGGAAGACCACATGACATCTCGTACGTATTGCAGTGTCAGAAAAGGCAACAACTGTTGTCCTTTGCAGCTAATTTCAATCTCTGATTCGCTATTCAGGCCCAGCTTGTTCACCAGGTACTTTTTCAACACTAATATTGTCATAGTTCCGTCCTTGATTCTTAAAAAATTCCTCGGAATCTGGGGCAACACTCGATCTCCACTTTGATCATTTAAAGCCTGCAACATAAACCATACACCTGTTTGAGCGCTCCTCGAAGACCTGCAGATTCTTGCATGCTCCGTGAACGATAGACTGGAACTTTTTTGCAATTCGCCGAAGGTATCGGGCACGTTTCTCTCCGTCCTTGCATGTTGATCGTATAGTTGCCTCGAAGTCGGTGTCCTATCAGTAGGAGGAATTTTTCTGGCCGGGATATCTGAAGAACTTGGTCGAAAAAACGCTCCTTGGTTAATTTCCGCTTTAGACCACAGCGGCATGTTATCTTTGTTGTTCCAGTGTGTTCTACTTTGTAGTTTATCTA
>0_11127
AAGTAGTGCAATTGTGAATACCATGGGGTATTGGTCCTTCTATTGCAGTCCTCGGTACATTTAATTCTTGAAGTGAAACCAAACCGCTAATACTTTCCGGAATACTCCCAGAAATATTGTTGTCTCCTAGTACTAATTGAATGAGAAATTTTAACTGACCTATACTATATGGTATATGTCCACTTAACTTGTTTGCACTGAAAGCTAATGATATGACGGATTGAAGCTTTCCTATAACTTTTGGAATTGTACCATTGAGAAAGTTGTTATCTAGATAAAGGATTTCCAACTTGCTCAAATTACAAATTGCTTCAGGTATGTTACCCGTCAGCTTATTATCTCCAAGATGTAGGGTTTTCAACTGGCTCAATTTGGAAATGGTATTAGGTATGCTTCCGGTGAGACTATTTGAAAAAAGACCTAGAACCAAAAGCTTACTGCAGTTGCCTATTTCAGCGGGGATAGAGCCCGAAATATTACTTTGCACCTTGTACTCAATGCCACTGACGACAAGCTTTTTAAGCTCTTTCAAATTTCCCAACTGAGGCGGTATATTGCCTGACAGTCGGTTGTTCTCCAATCTTAAAATCACAAGGGAAGAGCAGTTTCCCAGAGTCGGAGGAATGGCGTTCTCCAAGTTGTTAAAACGTAGAGCCAAGTTCTGTAGCTTCTGTAGCAACCCCAATTCAACTGGAATAGAACCCTCGAGCTGATTATGGCTAAGGTCAAGGGTTCCCAACACTTTAAACTTCCCGTCTGGTGGAATTCTCCCTGTCAAA
>0_11132
TTCTTTTTACTGATGCAGATTATCATATGACCAAAGTGGTTGAAGTATTTCAACTCATGTTACATGCAGGGTTGCATACCATAACAACATTTATCCACTCACAAGAAAATTTTCATCATATTCAAAATTGGATATAGTTATAGCATACATGAAAGGAAAACAAGTTAAATATATCGGATACTCCGTTTGCATGGGTCACAACCTGGCTTAGCCACAGGTTAGCCTCCACAACATTATGTATCTCATCTCATCTCTCTTTTAGCCTATATTTCGTTTATGAAGGAATAGTCCTAGTCCCTGTACAGTGAACTTATTTTTCCAACAATCCCAGAGATTTTAAAGTAATAGTTGAACCCAAACCAATAACACCACCATCCTTGCTTTCAGTTGATTTGATTCCTGAGCTGCATCCTACATATTTAAAACCAGTGATGCAGCTCCCAGTTCAGTTATGCTTGGGAGGGTGGGTTTTGGGCCCATGGTAGTCAGCATTCAAGGATGGCTGATCATATTTTTCATGAGGTTTATTCAAATCAACAACATTGATCATCTTTCCCACCAAGCTAGTCAATTCATGACTTTTGGAGATTTCTTCATGTGTATTTATTGAACTGGCACCTGAGGAAGGACGAAGTCTCTTAGACTTTGAGGCCAGACTAGAGTGTGCAGCTCCTTTTACAGCCTCAGGCTTGCGAAGTACATTCCCATTAGCAGCACCAGTTCGAGTTTGTATGGGTTTCTTCTCTGTTATTCTGTCCTTGTTTGTTAATTTACGGTCTGCTTGTGTCGATTCCATTCGCCTCAGCCTTGTTGGTATTGAAGCGATCGCTTGCAAGCTCCATTCCATTATTGTTTTCAA
>0_11140
TTCTTTTGGTCTGCATCAGCGGATTCTACTGTAAGTTATTGGCGATAAAGAGGAAACACTTCGAATTGAATGTGTGTTTTGGGATTTCGCTGCGGTTTTCGCGGATTTGGCGTTCTTGTGCAATAAGTGTAGCGAGATTTGAGGACAGGGCGCGGCGTGCTTTTCCGCCGGACGGTTTTGGAAAATTGTGGCGATGAAGGCTGGTATGTCGGAATAAAGCTATTTTAGTAGTTGTTCAACGGTCGGTGGTTTGGCATTGCGAGGTTCGTGGAAGCAAATGAGTAGGGGAGGACCTCCCGAACCCTTGGATTTCTTCATCTGGACTTCCGAGGATGTTGGGGTATGGCTGGATGAAATTGGTCTTGGCAGTTACAGGCAGATTTTCAAAGAGAATGGTGTTAATGGAGAATATCTGGATAGCTTATCAACATTTACCACTGAGCAGATTTTGCGATTTATTAGGCGGTGTCACATGAAATGGGGGGATTTTATAACTTTGTGCAAAGAACTTCGACATATCAAAGTGGCATGCTTGAAAAGTGAACAAGAAGTTCGCAGGCCTTGGTGGGCACCCTCCTGCCTCTCAGCAGTTTTTTGTTAAGGTTGCAAAGCATAATCGACAGTCTCGAGTTGTGTCATTGAAAGTTGACCCTTGAGACTGGCCAAGATATGCTTGGGAAAATTGATTCACATGGAAAAGGTGTTAACGCATT
>0_11141
GCACAAATTGCAACAATATTATGAGCTTTCTTATTAGTAAATGTACATACTACAATTACTTCCAACATTCCAAGTCACCCATACAACTTTAAGTCACAGGGTGTCTGATGTCTACAAATCCGGGGTCAAACGGATAAAATGTATTATCAAATTAGCCATCCTGGTGTCAAGGTCTTAAAGAAGTGACGTCGAATAAGGTTCTACAGATGCTCCCAAAGAGCTTATCCCATCACTACTGAAAATATCTAAGATTTAGTTCCCTTGAGAAGAGCCATTGTTTACTATTTACATCAGGTTTTCGTAAAACATACCTCTGATAACAAGATGATGTTTGGTGGACATATAGCTACAGACATAAATCTATTCTGATTATGGCTGGTTGGTGTTCTAGTGAGAACTGTTATGTTCTCTTCTGAATTATTACAGGTATAGCTGGCTGCAAAAGAAGAGAATCATATTTATATTTATAGGCCCTTGTTCCTTGTTGAAGGGTTCAATTGGTACATTTCTATATCTAAAATTTTATGGGCATTGTTACATGGATACAGTCCAGATAATGGTATCAGCACAGATCAGCGAGACATCTAAGAAGAGAGATGTTATATATTTCATTTCCTCACGTCACCTGGCTTGAAAATTTAATCATTCAACTCTTCCAATCCCTGACCATGATTATTTTCTTCATCATCATCATCATCATCACCATCAGCAGACTCAGCCACCTCCTGATCATTTAGAGGTTCATCCTCTTCTTCTTCACTCACATGCAACTG
>0_11146
ACCTTCCAATATTTTATCTATATCGATCATGGAAAGATACATCTCTATGAGGGAAGATCTACCATATACTATGGTTGATTTCAGTCGTTAGGGCAATATTTTTTAAACAACATTATGGGAGCATTCAAGCCCATTAGCATTGCCTTCATCCAATCTTAACTTTGAATTGGTATGCTACTTGAGCAGTCGATCAATTTCCGCTCTATCGATACTTTGATCAATTTCCTTTCTATCGATACTTCGTAATTTGTAGTTGAGTGCTATAAAACGAGAGGCTGATACAGATATCTATTGAAAGCCAGAACCAGTATTAAAACAAAAGAACTAACCAAATTACGGAGAACAACAAACTTCTTCACTGTATATGGTTGATACAAAAGCAGAAAATGGATGTATGTACACCTGCAAGCAAGAAGATGTGCATTTTCGATGAGAGCCATGGATCATTAGCACGCATGCACTATTCTCAGAATTCGGTGAAGGGAGCTTGCTATCTCATCCGCTGATGTAAGTTGGCATTCATCTTCTACCTTGACGTTGAAAGAAAGACCACAGTCTCGTCCATTGAGGTGATATTGAGATGCAGGATTGTCATATGAAAGCTTTCGAGAGCAGTGATGATCTTCAAGAGCTGCCCGTGCTTCTTCTTAGAGAGAATTTTGAGGCTGCCATGTGTTTCGATCAATGTCACCTCTATGTCTGCTAT
>0_11153
TTCTGGGAAGGAGAGGAATGTGTACCGAGCAAGGCAAGTGGTGGAAGGTGTAAGAGACGCCAATGGGGACGAAGGGCTGATGCAATTTGATCAATCGATGCGCGGGCATGTGGATTTGCTGACCAATCTGGATTTACAGACCCCCTTCATCCATTTGGAATCTCGAACTCGAATTGAAACCGAAATTTGGGATTCTGAGTAAAGTCTCCAGATTTTTTAGTTTTTGTTTCCAATAAAGGAAGTGAAACAGAATAGGTCGGTTGAATTTGGGCCGAAATCGAAGAAGAAGAAGAACAAGATTGTGTGGGTGTTCGTTATTTTATGGGTGAGGAGAAGTTGGCAGCTCCTTCAGCTGTTGCTGCTGCGATGTGTGCACGCGGGAGCGGAGACAGGGAAATGCTGATTCCCGTTGGAGACGACGTTGAAGATCCCGCCAAGAATTCTCCCAGTTCTCCCAATGCTTACCAGTCAAGTCGCAAGGCTTTTTATGCTGTCCTTCAGAGCTGGGTTTCAAAAAAGTTCATGAGTGGATGTGTGGTTCTGTTTCCGGTTGCAATAACTTTCTACATCACATGGTGGTTTATTCAGTTTGTTGATGGCTTCTTCAGACCAATATATGTGAGATTGGGCTTCAATATCTTTGGTCTTGGATTCGTTACTTCTTTGTTCTTCATATTTTTGATGGGTTTATTTGTATCTTCATGGATGGGAGCTTCTGTCCTCTGGGTTGGAGAATGGTTCATAA
>0_11162
TTCTGAAATTCATCACCATTCTCATTCGATATAATTAAACAGAGAAAGACAAATCAGGGTTTTCATAATTCCTGCCCATAATTACATCAATGTTTTTACAATATGCTCTTCAGATTCAGACGATCTGATGCCTGCAAGTATTCCAAAGATACCATTGTCAGTATGCTCTTCAAATTCACACGATCTGATGCCTGCAAATTCTTGCACTCTAAGAGGTGGATATGTTGGAGGGTTGTCAAGTTACCAAATGGATCTGGTAGCCTTTCCAAACCCCGCACTAATACCAAGGCAGCAGCTCTATGGGTTGGAGCCCTGAATTCCATCAAGTTGCTAAACAATTTGGCCACTTTTCCAAACTCTGGCACCCAAACAATTCCATGCGTTGTTCAAATTACCAAAGGACTCTTGCAGACTCTCCAAACTCTGGCACCCAGACAGCTCCATGTGTTGGAGGTCTGTCAAGTTACTTCAGGACTCTAGCAGCCTCCAAACACACTCTTGCAACCAGACGGCCCCATTTGTGGGACTTTAGTCAAGTTGCCATGTGTCCATTTGTTGGAGGTTTCTCAAGCCATCAAAGAACACTAGCAGCATCTCCATACTCTGGCACTCACCCAGACAGCTCCATAAATTGAAGGTTAGTCAAGTTACCAAAGAGTTATGACAACTTCATATTTTAGGAGGTTTCTCATATAACCAAAAGACAGTTTCATGTGATGGAGGTTTGTCAAATCAAAAAAAACTTTTGC
>0_11170
GGAAACAATTGAAGCATTAGGTATAGCAACCATAATAATTTATGTACAAGACATATATTGCTTAGTGACAGATTACAATTGGTGTTGCACGTTTGGACTCAACAATTCATTGTAATTTGATCAGACATCCCTCTTCAAGATAATATCTGGAGAATCATCCCCTTCAGTTAACTTCTGATGATTCCAATACTTATGAATCAAGCAGATATAATGCAGTGTTTCCTTGAGATAAGGTAAATTTTCCGCAGAAAAGCACTACTACTCTCTATCAAATCGGGTTAGGAGAAACCACAGTGATAACCCTCTTTTTCTAGTTGAATTAATGATTTTTTTTTAAATAGTGTTCACATCTGATATTTTACAGATTCTTTTCAGCTAAATTGCCAGCTGTTCCCTTGCTAAGAGTTTGAATAATAGCTTGCAACACTTTTATTTCACCATCTTTCTTTGCAATCTCCTCATGCTTGGTACGCAACTCCTCCATATGTAGCTCAAATATTTTTGTTGTGTTTTCGAGCTCCTTTAGAACCTCTTGAGTGCGTGCTTCAGCAGCGCGTTGACCTGCTTCAGCATGTCTTTTTTCTGTACGAGCACAAGCAGATGCTGTAATAGCTGCATCCAGCTCTCTTTCCAAAGTCTTTACCCGCCTTTCAAGGGCCACTGCATTGCGAGCCTGAACAGAATTTGAAGATGCCTGAGCAAAGGCTTCTTCATCGACATAGACTGCCTTTTGA
>0_11172
TTATTCGTATGCTTTTCTTGGCAATTATTGAAAAAGGTTGTCTCTGTACAGATATAAGAAAATTATTTTTCTGCAAGGACATTGTATGAGTTGCTCCAAAACATGTCAAAAGAATCTTCAATTTCAGAGTTCAGAGACTGAAAAAATTGTTCAAGGCTTGAAGCCCCAATCTCAAAAGCAATAACTTTGTGGTAAACTTTATCAAAGACTCAAAGACATAATGGTGTGTTTCCTCCAGCAGATCTTGTGCCATTGTACTGTGCAGACATGCTCTTGGCAAAGCTTTACTTTTCTGAAACATCTGTGAGAAAGCCATTTCAAAATTTTGAATAAGCATACAACCACCTGTGACATTTACATCATTATAACTCTGATAGAAAATAGATTCCCTTCAAGATATAGAAATTTTCTAACTCATGGTAAACAGATTCTGCACTGCACCACAATTCCTACAGAAAATTAAAAAGGCAAAACTAAGAACCTATCAAAACAGCTCCGTAATAAACACTAGAATTTATAAACACATGCTATAGATAACAATGCACAGAATTCAATAAATGACTGTCAAAACCTGTCACTGCTTTCTTTTTTAGTAATTCTGAAAATGAAAATAAAAAATAAAAAATCTGCTACAGGAAAATACCCCTAAACTGCTAACTGTTACTCAAGACTCGATGAATGAACCCGCACCTCTGTCCTCTCTCTTATAGATCTCAGAAAGGTGAACAAGGCCCAAGGGTTTACAATAGGTTTGCAGGTGGCTCAAACTCAGAAATAGAATTTTCTTTACCCTAAGTCAAAATCATAAATAGAATTTGCTAAAA
>0_11184
AAACAAGTAAACTGATTTGGCATTTCTTCAAAGAAGTTCACGCAATTATTTTCCCAGACACACTAACTTTATTTTGATATGATGAGCTGCCAGGCGCCTACCTTTTGGTTACGGAACAAGACGCATCGGCTGTGCGCAGAAGGCCGCGAAATTATTAACTTATTAGCTACCACGTACTCACACTCAGAACCACAATATATTCGGCGATCCGAGGCCAAATTACAAGCAAAAATATAGGTATCACATACTTGCAGTCAGAATATGGAATGTAAGGTTTCTCTCTGTAGTTGAATCTCTCTCACTGAACAGAGAGACCCTCAACGTCTGATTCCATCTTACTGATGGGGATGGTGATATTGAGCACTCCATTCTTGAATTCTGCCTGCAGTTTCTCCGCCTCACGGTTCTGAGAATGATCCTTCATCTTCGAGTACTGCACCTTCACCTTGGGGATTGTGATATTCAGCACACCATTCTTCAATTCCGTCTTGATTTTGTTCGTATCATAGTGTTCTGGCAGCATCAACCGAGCACTGTAGCTCCTGTAAAATGACCACCAGTCCTTTTCCTTCTTTTCTTTCTCTTCGATCACAACAAAGCGCTGGTCCACCACAGACACCTTGACATCGTCCTTCGATAGCCCCGGCATGTCGAATCTCACTTTCACTTCATTCTCGTTTTCCATCATGCACCACGGGGTTCGAACCGACAACGCGTCGCGCTCCATCATATCAAGCATCTGCTGCATTCGTTCTCA
>0_11188
CTAAACAAACTGTCCTGGACTCTACAAAACTGCTATCCCACCTCAGCATAGTGTTGATGCAATAACACCATATAAGCTTATTAAAGCTAATGTGCGAGCTTCAGCTTTTTCCCATATTCCGTCCTGCACGGATGACCTCATCCACAAGTAGCAGCTGCGATGCAATTACAGGGCCAGAATTTATAATCTGG
>0_11195
TTCTTTGAATGTGATAGAGCTTGTAAATTTGAAACAAACATATACAAAGGCATCTGATCATCTAAGTGCATAATATGGGTTAATTTCGAAATAAATCCACAAGGAAATCTTGATTTAAATTATGACCAACGACAAAAGGTATTCAGCCTTTTGATTACTTCAGTGTAAAAAACAAATGCTATTAGAATGCTAGTCGAAGCTTGAATTCGTGGCTTCAAGTCAACAACATGATCGGCTCAACGCCTCTGGGGACCTTCACCTAATAATTCATAAAGGCTGTTCAGAACTTTAACCCATTCATTCAAGTACTTTAATTCCTAAACGTTCAATTCAGTTGCTTGAAGGTCCACTGAAAGTTAGTCGAAAACTGCCAACAAGGCGAGGCTTATATCTGCGATGTGCAGTTCAGAGTAGACCAGTTTTTGTAACTTCATACTCGCTCAGAGTTCGCTGAGGTGGCGAAACAGTTGAGCCCTGGTCTCAACCCTTCGGAAGTTGTGAACAAAATTGAATAATAACATGACTGTAAAAAATTAGGTTGTACAGCCTGGTAAACTCTGAAGCCTTCAAACACCAACAGCCTCCCCTACACCCGCAGCAGCTTCTTCAGGAGAAGGTTCACTTGCACTTCCAGGTTCTGATTTTGCCATATTATTGCATGCATCCGGTGAGACTTGCTTTCGACAGCGTTTACAAGCTTTCTCTGCTCTACTTGACAAAGAAATATATTTTTGCAAATTGTTTCATCTTCTTCATTGTAAGTATACCATACAT
>0_11202
AAGAAAATATAATAACTTCGTCCTGGTTTGTATGATATTTGCATTGACATAGCAAAAATAAATGACGTGTTCATACATAAATTCTAGGTGGGGCCGATAGGTTAAATTATATGATGCAATAGAGGTATGTAGCTTTTGTTAATTGTTCAGAAGTTGCAGGTTCTGGACAATCGCTGGCCAAGATTGAAATCAGTATTGCTAAACGATGTTGGGTAGTAGTAGTACTATTTGCAGAAGGCTGATAGCACTATTCTAGGTGGAGTTGCAGGGCGCCTCGCATGCTGTACAAGGCGATTGTCCAGCACCATCACGTCACCAACCTCCCAGTTGATCTCCACGGACTCTTCTTCTGTTATTTGGACGCTTGATTCAATTGCTTCTTCAGGAAAAGGGGAACCGTCTCCCAGCAGTGGAGGAGTTTCTGCAAATGTTATTAGGTTAAACCACGCTTTCTTCTTGCATACGCCTCCCTCAACTGTTCTGATAGAAGCAATAGGCCCCAGTTCAAATACCATGCCGCCATCATCTGCCCATCTCACTTTGGATATTGGACCAGCTAGCATTGCAACCTTCTTTTCTGCTTCCTGTTTGTCCTTCGTTTGGAAACGGGATTGCCAGCCCTTTAAAACGGCGTGAGGATCGTCTTTCTGAGGAACGCTGCATGGATAGATGAGTCCCTCCTCCTCCATTTTTCTCACAAGTTGTGGGTATTTCTGTTCCATTCTTTGGGTGATCTTATGGCTTAATA
>0_11211
CGAATTCGGCACGAGGGCTTACTTGCCTCAGATTGTTCTGCTTGTCTTTCTGGCTTTCCTGCCCACAATGCTCATGATTCTGTCCAGGGCTGAAGGGATTCCTTCAGAAGGCCATGTAGTGAGAGCTTCCTCTGGAAAGTATTTTTACTTTATCGTGTTTAACGTTTTCCTGGGAGTTACATTAGGTGGCACCTTGTTTGATTCCCTCAAGGCGATTGAAAAACAACCTAACTCAATCGTTACCCTGCTTGGCAATTCTCTTCCACCCAATGCTACCTTCTTCATTAGTTTTGTTGCGCTCAAGTTTTTTGTAGGCTATGGGCTTGAACTTTCTCGCTTGGTGTCGCTAGTGATATACCATATCAAGAGGAAATTTCTTTGTAAGACTGAAGCAGATGTGGAAGAGGCTTGGGCTCCTGGTGGTTTTGGCTATGCTACCAGAGTTCCAAATGACATGTTGATTATCACCATTGCTCTATGCTATTCTGTTATTGCTCCCATGATCCTTCCTTTTGCCTTGGTGTACTTCATTGTGGGATGGTTTGTGCTTCGGAATCAGGCACTTAATGTGTATGTGGCCTCTTATGAAAGCAATGGGATTATGTGGCCTCATATGCACACCAGGATTCTGGCAGCTTTGTT
>0_11214
AAGCAAAGAGGATTCCCAGCACAGAACTAAGGAGGATGAACACAAGCGCAGAAGAAGCAAGCATGAACACAAACACAACAATGCCGAGGATTTTGCCAATGCATTTGGTGTGCTTCACAGAAAACACACAACAATCCCATCCTCAACCATTCCCCCACTTCAACAATGGTGGTCTTCTTACCAAAAAGAATCCAAACACAAGAACAAAGATTCTGAGAGTTCACTTCGGCCCCATTCAGATATATCAAACAGGAATGTGCATTCCTCCTCATCCTCTCACCCTTCTGCTCGTCCTCCTCTTCCTCCCACTTCCATAGTTGATTCAATGTCAAAACACCAAAGGAGGGTACATTCCTCCACAGCCCCCATTGTTGAAAAAATCTCAAAACACCATAGAAATGGAGGAATCTCTGAAAGTAATGGTTTGTCAAAGTCTAGAAGAGATGAGACCTCCGAAAACAAAGATCCGATTAATTCCAGTAAGGGGAACAGGGTTGGAGATGACAGAGTTGAAGAAGAGTTAGCTAGTTGGAAATCATCGCCGATCCATCTTCCGCCTCCTCCTCCACCACCTCCATTTCCTGTTTTTGAGCATCAATGGTCTCTGTCCAATGACACAAAACGTGAAAAGA
>0_11225
CCCCCAAGGTGAATAACAGAAAGATTAGCCTTTGTAAAGCGGAGCTACATTATGAGATCGTTTTCCCGTCTTCTCTTAAAATACACCAGAAAGAAAAAATATTGGATGGTGTTTAACGCAAAAAACCATGCAACAATTTTAGCGACAGCAAGATTAATTACGATGCATCTTCCCAAACCAATGAGCCTGATCATTCTATATTGATAATGCAGCTCTGTCACAAAAATCTGCCACTAACATTAATAATAATCTAACAATGAGGGAAAATCCCATATTTGCAACGAAAAATGTCCTGATACATTATATCACTGTCCCAGATTAACGTAGCTATGAAACGACCGATCCTTTAACTTTGCTTTACAGACTAAAAATACAATTATAGGCCACCTTCCACCTAATTGAGAAGTTGATATACAAATTATATTCAGCAGCACCGATAAGTAGCGGGCGACAACCTGCGGATCGCCATGGCATTCAACCGTAAAAAACCCTCGGAATAATAACCGCTTAAAAGCAGGTGGCAACAACTAGACATTATTGCATCCCCTCGGCTTCGTTATTACTACGTTAAACATGGACATTAAATTTGTAATCCTTCAAATGTCTGCCCGAATTGCCAATTTGTAGGGGCG
>0_11232
CAGAAACGATTGTCCGACAAATGTAAGTCTTCACATAATTCTGGTAGGAATTGAAAAATCTAAAGATTCTTTTATACGGAAATGAAAATGAAAACGAGAGCTTGTCAAACCAGAAAACCATCGAACTAGGGTAAACAAAGATTTTGTACCAGGCTTTCCGATAGTTCCCATGGCCCATTTTCTTCAAAGTCTTTACAATAATGCATTAAGAAATTTAACAATTCCACACATGAATTCTGAATCGTTATAGCCTGCAATTCCACGAAGAATTGTGGCGGAATTCCCGGCCCCCCCTCCCTACTCCACGTCCAGGGGATCGTCCAGGGGATCATACATCGGGCGTGCTTCCTTTAGATGCTCGAGCTCGCTGTTGCTCAGAGGAGGAGGAAGTAAAGCCATATAAACGAAGGGATCGGATCTTCCACCACTCCCAAAGCGTTTAACTTTATTTTGCTTCACAAGCATTCTAAGTGCTTTGCTCGTATCCGGATCATCGCCTAAGGCGTTTCGGACGCTTCTCTCAGAACCGGTGGTTTGGTCCAGAAGAAACTTCTGTATTTCCGTGCAACGAAGATTAAGTCGACTTCTTCCGGCATCTCTGTCCTCTTTCTGCTTCGTTCGGCGGCTCGCCATGTCTCTGAAAACCTCCCAGCAAAATGAACCCAAAATACGAGATCAATGGTAACCGTTCG
>0_11239
TTCGCCAATATGAATGCATCGAGATTCCAGAGGATTCATCTTAACTAGGCACTCCGTCTTCTAGGTCTGTACACTAGGGCTTTCTTTCCAGAGGATTCATCTTAACTAGGCACTCCGTCTTCTAGGTCTGTACACTAGGCTTTCTTTCCAGAGGATTCATCTTAACTAGGCACTCCGTCTTCTAGGTCTGTACACTAGGCTTTCTTTATGCCATTCCTGTTCAGAGAATTGATTTTTACTGAAATTTTGAAACTTATAATCCCTTGTCTCAGTAACTTAATTTCCAGAGAAATCTAAGTGACCATTCGACGAATTCAATTCGAGGGAAGCAAGAAAGAAATCACGATGGAATCGTATTATATTGTGAAGCCGAAGGATAATAATAAAAATACGTTTGGATATGTGGTGGTGATGGTTTTGGCGATGCTGTTCATTGGGCTCTGCCTGACTCCGCGACCTCGTCGTCTGAGAGCAGTTAGGGTTCAGCGCTTACACTGAAAAAAACAACAGGTGGGCAGGATAATTCTCAGAAAATGTTATCATTGGCGCCAGCTGGAATCAATGTGGCAACTGTTGCTGTTGATCCTGCCATATTGTTAACAAGTACATTAAACCACGGTTCTGTCTTAGAAATGGGCCATTTTTCATTTCTGTT
>0_11241
TTCTTTTGAGCGCATCAGAAAAATGATCATTTATTCATCAAGAGAAAATGTTGAGTTAACAGAGTTAAACCAAACATACCATATGATTAAGGCTTAAGGCTTTGTCCAGACTGAATAAATGCCATATGGGCAGTGTGTAGATTTTAGTATTTAGCAAGAAAATGCAGCTTCAAACAGAAGAAGACATTTCAAGACATTGCCCAATCGGAGCTCAGTTAGGTAAGACCTTTCAGGACCAATTCTTTGACATGGGTTAAACCATCAAGACCTCGTTTAAAAAAAACCAGAAACACAGATTCATTAACAGAAGAATAATATAAGAATAGAAACCATGACTGAATAACAGAAATAGTTCAATTTATAAGGAAAGCAATCCCATCTCCAGAAAAAAATACCTGTGTCTAAAAAAATGGATTTTCAAAGAACCCAAAAATCAATTTCCATTCAATACACTGGTAGGACCCATGGGATCAACTCCAACAACCCCGGAATTATACATTTTCATCAAATATAATACATATTTTCCATTTGGGCAAAACTCAAAAAAAAAAACAAAATATGAAACCCTAAACTTTTGAACCCACATAATTCAAAAAACCTGTGCATCTGCTGCATCTGCAACAAGGGGCAGCCTAGGGACCTGACCCAGAAGGCACGAAGTCGAACCGTATACAAGGCAAGTTAACAAAAAAAGAAAAACAGTACTATCAAAACTCGACAACAGATTCA
>0_11246
AACAACAGTTTGATTCTCATTGAAGCAGATAAAGACACTAACAATGGATATATTTCCCTGATATTCCCAATCCTCTTGATTGAAAAGCAACAAGAGACCAACAATAAATGAATTTAGAAAAACAAAAACAAGAACAAAAAACCAAAATTTAGAAGTGGATCGTATTTTGGTATGAAAATGTATGGAATAAACTTCAAACTGGAACACCAGCATTGTTTCACTCTATCAAGTTTACATCCAGTCTCAAAATATGACTGCCGATCCCTGCTGAACATGCAAAGATGGATGAAAAATTGCACTAGTTTAAAAAGACTTGAAAGAATAATTCACACTTCCTCTGCATCTTACAGGTCGTGAACTGTCAAACCTGGAGGCAGAGACTGCTTGAGTTTGTCAGCCTTCTCAGAGTCAAAGACGCACAGAGTGTAAAGATACTTCTTACACCTGACCTTGAACTTCACTACATTTTTACTTCTCTTGATATTCACTGACCGTGCATCTTTGCGACGGGCAGTCAGAAGAAAATCTTTGATCTCGCTTATTTGTTTAGGCATGGCTTCTGATAATGGTGCTCTTCCACCTTGGCGCTGCTTGGACCCCTCTCCGCACCCGCTTAACAATAATGGAACAAGTTAGGGTTTCTCCGCCTAACTATAATGCAACAAGT
>0_11280
TTCCAGCAACGGACTCGGGTTTCTACCAGCTTCAATGTCAGCAAAGATAAAGTCTTTAACTGGAGGGACTATCTCAGGCACCCCTGTCAACCTCTGGAGGAAATCATCAGCTCTTGGCCAGAAAAACCTGCAGCATATAGGGAGATTGCAGGCGAATACGCTGCGGAGTTGAATGCACTATGCCTCAAGCTGCTGGCAGCGATTTCTGAAGCTCTAGGGCTTGATTCCGATTACCTGAATAAAGTTTTTGGAAAAAACACCCAATTCATGCTTATAAATTACTATCCTCCATGCCCAAACCCAGATCTTACCCTTGGAGTTGCAGGCCATTCGGATCCAGGTGGCATCACGGTTCTAATGCAGGGGGATGTCAGCGGCCTGCAAGTCCTAAAAGATGGAAAGTGGGTCGCTGTAGAACCCATACCTAACGCCTTCGTCGTCAATTTGGGAGATCAGCTGCAGGTCAGTAAATGCTGCAACTGCAAGGCACAGACAGTGTATTATACTTAATTTAATTTCCTTGAGCCTGTGATGGTCAATTCCTACATTCTATCGTCCTTCCAAGGGTTCCTTCATTGCTCCTGCAGCATCCATGATTGATGATCAGCATACGGTTCTGTACGGACATAAGTATGAAGAGTTCTTCAAAGTTTTTATGAACCAGACACTGCAGAT
>0_11281
ATCTGCCAGATGTTCAGTCTCCTGTTCCAGCAGGATCATAGGGATTTTCCAGCATGTTGCAGTGATTTGTCTCGGCTTTGTGATATACTCAAACTAGAGCTCATTGAATTAGTGGGTAGGCTACTGGAGTCGTAATCATGGCAATGAAGAAGTATGAGTATCAACTTTTGTTGGTCTTCATATCAGTTACCCTGGTTCTGCAGGCTGCTGTGGTTGTGGGATCGAAGCCTCCCAGGACAAGCATTGCAAGGCAGATAAGCCAGGTGATGATGGGTACCTTTCACATTGTGCAGGGACCAT
>0_1129
GTCCAATGGACCAGGGTTATGGGAGCGATTCTGGAGAAGAATCAACAGGCTGAAGCATCATTGGGGAATGGAAATGCCAGTGTATCGGGAGATGAAGCTGCAATGGAGCAGATGCCTGACACAGACTCCAGGCAAAACATTGGTGCACCTGCTCGAAAGTTAGGTTTTGGTCTTATTGGATCAGGAAAACGTGCTGCTGTTCCATCTGTTTTTCACCAGGAGGATGATGAAGACACCCATAAAGAGAAAAAGATGCGACCGCTTGTGCCAATTGACTACTCTGCAGAGGAAATGCAGGCAGGCGACTCCTCTGTAACAGTCTCAAGTCTTTCTGCAGCAGCAGAGTTTGGAAAGCGTATATCAGCTGCTGGTTCTAAAGAACGAGTTGATCCAGAAAAGGAGAGAAGCAGAAAACAAAGTCCTGAAAAGGACAGAGGTAGAAAGCAAAGTGATAGATCAGGCCAGAAAGAAAGAGAAAATAATGATAACGAGAGCAATCGCAGCAGAGAAGAAAACAAGGTTAGAAATCGAGAGAGTGATAGGAGTCGTGAGAAATATCATGATAGAGATGATGCTGTGGAGAAATCAACACTTGAAAACAAGAAGCTTTTGGATGCGAAGCAGTGATACCATTCCTAAGACAAAAGAGGCTCTATTTGCTTACAACATTGA
>0_1131
ACAAACAAAACCGCATATTCATGCAAAAAATTAATAATAATGAAAATGGGTAGTGAATATAAAAACAGCCACAAGCTCAAGGACTACACAAAGAGGCTTCAAAGTAATATACACCTAGTCTGGAGGCCAAACGTAGATATTAAATCCATAGAACACATAGAATCAATGGTATGATTATGATAGTATTAGCCATTAGTTGACTTGTAGTGGTCCTCGTCAATAGTTGAGTAGATGTAACCTTCATTTATCAAGAACGCGATAGAGTCCATGATTGCTTCCTTGAAACCAGGCAATCTCCTTACGACATCATCTACATGAACACCATGCTCTATTGCTAGATTCGCAGGTTCCTCAAATATGCTTTGAACCCTCCCATTCAAATCTTTAGCTCCACCCACAGAAGCAGGACCAGGATTCGTGAATTGATTGTGGCTAGGAGTGTTACTCAATCCAGTTGGTGGTCCCATTGATCCAACCTTGGCAGCTGGACTTGCTGAGTTGGGCTGAGTGGCACCAACCTGAACTTTCATATTATAGAGATGCACAAAAATGCAT
>0_11313
AGAGATCATTTCAGTTACCATGTGGTTTGAAGTTAGTGGGGGTAAGGGGCGACCATTGGGTAAGCAGGTGCTGGGATCCCGGAGTTCATCAAAGGATGTGCACATGCTTCAAGCTGTATATCCAGTGAATATCCTTTTAGAATGTCCCAAAAACAGAGGGAACATCTGCAATCTATTTATTCAAAGAAACTACAATGTTGTCCATGTTGCAAACATGTACAAATGTATCTAACTTACAGCAGTGCAGCGAAGACTCGGTGAGTACTGGAGAATCCTTGAGAGAAGATCTATCGCCTCTGCTGCTCGCCTGTGGCTTCTGCCAAGGGTGGGCCTTTATCTGTGGAAACTTAAACTCTGGATAATTAGGATTCATGCATTTATCTCCTCGCGAGTAGGAGTCCCAAGGACCT
>0_11339
CACAAGTAATTATCAAGTTAAGGAAAATCATCTATAATACATAAGTTTCCTGATTTTCCAACATAATGACCTCCAACGAAGAATAAAAGATAAAAGAAACAACATAGTTTGCTTGTCGTGTGTAGTCACATCACCACTTTAAAATGTTACACCAAAAGTCCTATTGAAAGATAGCTCCTGCATAGCAAAGCCAGTTTGTTGTAGCATCTGAATGCTCTAAAGATCAATTTATACAGGAAGAAATTTAAGAAATACATTGAAGCTAAATACATTCTCCAACAGCAAAGTGCTCT
>0_11344
CTTGTAACTCGGCCTGGTAATACTCTTAAAACTTAGCCCTAGTCCAAATGCTTTCCTGCTTAAACTCGGCTTGGAAACCGAAATAACTTGGCTCAAAAAACACAACCCAAAATTTTCGGTATGTGTGCCAGTCTGCTCTTGAAAACTCGGGGTTGACTATGTTGTTCAATTTCCTTGTTCTCATCCCTACAAACTCTTCTTTAGACCTACAAACTTGTCCTCCTTGCTCTCATTTCTCTCCTCTCCTCAAGTCTCATGAGAAGAATGAATGGCAAAACCCTTTCCTTTTCCGTTTTGTCTTCTCTTAGAGAGGGAAAACTTAAACCCAATGATCAAAGGCTGAGATTAAATCTTAGCCCATGAGATCAATGGTTTAGATCAAGTCCCCCACTTGACGCACCCTCTCTTGTAGTCCCCCTCACTTAAGGAACTCCTAGTCACTTTAACATGTTTTGTACCTTGTGCACTTTTTCTCTCATAAAGTCTCTTTTAAAATATAAAAGTCACTTTAATATTAAAAGACACTTAGTACTTTTTCTCCTAAAGTCACATTTAAAAAATAAAGTGACTTAACTCCATGACATTAATAAAACACATAATGTCTCTAGACAAAATTTTTATCAATGTGTTTTCCTAGGCCAAAAGGATAAATGCCTAGGAAACACTTCCGTGGTTTCCCAACACTCCATCATTATCTCTGAAGTGGATATGCTCACCCCTTGGTACCAACCTATCACCTACTACTTTTGCCACACCACCCAACCTCCTTGGTGGTCTGCT
>0_11363
ATAGGACAGTAGCCGGCAATATCGAAGAAGAAAGTGTGGGCTCCAAGACCATGTGGGCGAAGTTAGGTCAGAGGTTCAATTCCGCGGGCATTATGTCGAGCCTGAGAGTTATATTCAGGGAGCAGCATTTGGCTCTGCCGCATTTAAATGTTCCAGATATAAGGTGGGTCAACTGGAAAGAGTTGAAGGAGCAAGGATTTCAGGGGATTGTGTTCGATAAAGACAATACGCTGACGGCCCCTTACGCGCCCTCTCTTTGGCCCGCCATTGCAGATTCTCTAGAGGATTGTAAATCTATATTTCACGGGCGGATTGCTCTGCTCAGCAATTCTGCTGGGCTTTATCAATATGATCCTGATGGTTCAGAAGCAAAAGCTTTGGAGGAGCTTATTGGGATACCGGTTATAAGACATGGGTCAAAGAAGCCATCGGGAACGGCAAAAGACATTGAAAAATACTTTGGTTATGATCCATCATTACTTGTGATGGTTGGTGATCGCCATTTTACAGATATTGTTTATGGCAATAGGAATGGTTTTCTAACTATACTGACAAAGCCTTTAACTCTAGCTGGGGAGCCTTTCATTGTGAGACAGGTCAGGAAGTTGGAGGGTTTTTTAGTACAGTGTTGGTGTCGGAAAGGGCTTAAACCTGCAAGTCATCATTTGCTTTTGAGCAAACATGAGTACATTAAAAGTCCAGACTGATAAGGCACTCTTCTGAGTTTCTGTATTTTGTACATTCGCTGATTGCAAGGCCAGC
>0_11367
TTCCCTCATGCCGAATTCGGCACGAGGCGAACTTTCCAAGGTTGACTGAGACACTACAATGATTCGAATAATGTCTGACAAAGATTGCAAATGCACCAGATAAAGCAGGAGCTGCTACTCATCTGTATGTATGTAATCCAGACTTGGCTTTCTATCAGCCTTGCTGGAACATTTATACAAAGTTGTGTTTTCCACTAATGGAGACGATTGCCAGGAACATGCTGCCGTTTATCCAAAACTGCAGACTTTTAAGCAGTTGTAGAGATGAGGGTATGATGAGCACTGATTGACCAATTACCAGTTATTACACATTGTAACTACTGTCTATGGTCACAACGTTGGCATGATTTGGGAGAGCCCAGATTGCTTCGTATCCACACTTTCAGGCTGAGCAGAGAATATCGGCAATAGGAATGAAATCTTTGGTGGTTTGGATTTTCTTCTTATCTTCATTCTGCTTCTGAGGGTCAGGTGGCTGAAGAAAGGCTGGCCGCTGTAAAAGATAGTTTCCCGGTACATCATTTGCCTTGTCTGCCATTAAAGTCAGCTTCAGAGTTATGCTCCTTTCATATGTTTAGGTTTTAACTCTTATATG
>0_11375
AGCATGAAGCTAATCCTACAATGTATTTCCAAATAAGAGGTTGTATAGGATTTGCCCCACAGTATTACATAATGCACATATTACATTTCTGACTAGGCTCCAATGTCAGATCAAGACAGAATATATACCTAAGCACTCACAAGGGAAAGGGCCTGTGCCAAGAAGAAGATATATTTGAGAACAGTATTAAATATCTTTTACATCAGGTGCTTAGGATTGTATATTCACAATAAGATTATGTTTTGTATGCACAATCCGGATTATGTGTGCAGGTACACTTGGCTCGATTTTCCGCAAGTTCCTGGACCTGCTTCTGAAGAGACTTGACATATTCAACGGCCTCATCTAACATGTCGGCAATATTTACTGTTTACTTGTCACTGTTTGGCACAAGTTCCTGCAGTTTTCTCA
>0_11382
CTTTGTTAACCTGCGTTTGTCTCATATTATTAAAACCAACCCTTTAGTTTGTATTTTTATGAACAAATTGACACACTAAACATAGGGCAAAGGCTAATGAGTTTGTTATTGGGCATTAAATATCCGTTTAGCTGCAAGTTCAATAATTATATAGTTTTTGGTGGGATAGAGTGTTCGAAAAGCACCACGAGTCTATTTTAAATGGCTATCAAACTTACAGGTAAACGAACATTTAGTACCCAACATTTAATACCCAACAACAGACTCGTTAGCCCTTTCCCTAAACACAGTTACCTTTTCACTCAAGTTCTACCCTGAGAAAAACTACTAACTTATGTGCATATGTACGGCCTAGTTCCCTAAAGCATATCATACTTTTAACCAGATTCAAACAGTTAATTTGCAAACTGCGCATCTCCAATTGTGTCTA
>0_1139
GCATGATAAATCAGACCCACTCTGTTATTGTTTTACGAAGTAGAAACATACAAAGACATTCTAGCATGGCACAGAGGTGAAATTTTCCTGGTTATTGTACAGTGGCCTCTATATATATTTATTGCATTCTACTTTTTTCATTTCCTGCAGACTATGCCTCCCTGACTTTCGAAGTTTCCACTGCAGGTAGAAGCAGGCATTTTCAGGGCAGCACCTCGATTCTTATTATTACTGATTCTGTGGGAGCCAAAGGCAGTGCAGGATCGGCAATCTGTGGAGAGAAGACGTCCTGTACCTGTCTTCTCCTCCCATTATGGGCATGGGGATTCCCCTCTTGACAGGATTAACAAAATTCGGCCTGTAGGTCTGCCCAAGGACGCCATCGACAATGTCCGAGAGATCCAAAAAGTCGAATCGCAAATCAAGATGGGCGAAGCAGTCGTCGGGTGGCAACTGGTAATTGTGGACCCGGTCCTCCTGCGGCGTGATGGGCACCACCCGCACCGATATCTCCGCGGTGCCCTTCAGCCTGACGATGGCGCTATTTCTCCGAGCAGTCCGTTCGATCGTGACAGCCCCATCGGGGGAAGCCC
>0_11400
TTCGGAATTTTCCTAATTTACATATGCAGATGAAAATATTGAAGAGTGCAATAATATGGCAATCATCTTTACCAATTCTGCACTGCTAAAACATTAGATTTTGAATATAGCTAGGCACCACCAAGGCTTGTACCTGCATCACGGTCATCCAGACCACCAGAATTCTAACGTTACTGACACCATGTAATGTTCTCAAGTAATTAGTTCTTACTTCTTCATATTTTTGGGTTTTCTAACCATATACTTCCAACCAGAATAATCACTGCCAAGTTCGTGTTATCAGTATGTCATTCACGTGTTTACAAGACTTTTTCTTCGATGTTTCATAAAAGAAGAATAACTAGCAATCTGCAATTCCGTTAATGATGGTCGCAAAGAGTTTCTAGCAAGTTCAAAATGCCGACTACAAACAGTATCGGCACAGATGTCTTCCCTGAGAGCTACTATAGCCGCTTCCCTGCAGAGGCCTGCTAACTCTGCTCCTGTGAAAAACTGTGTCTGCTTAGCAATTTGTAGCAGATCAACATCGTTTTCAAGCTTCATATTTCGAGTATGTACACGTAGCACTTCGATTCTTCCTTCCAAATCAGGCGGTGGCACATAAAGTACCAAATCAAAGCGACCAGGACGCATAAGTGCATCATCAATTGCTTCCGATTTGTAGCTCCCAGCACTAGAACTCCCTTTGTGATCTCCAGCCCGTCAATCTCAGTTAGTAAGGTAGACAAAAGCTTTTCTCCAACTGCAGCACCACTACCACTGG
>0_11406
CAAAAAATATCATAAAGCTACTTTATGAGTGGAAAATCGTGATGTAATACACAACGCAATTTATGATATTACAAAACAAAACCATTCATAGATAAACTTGGTGAGATGCCCGAATTTTATTCAATCCAACAGCAGTGGGTTGACTAAGCTGCCCTTACTTTCTCTGATATTGAATTTGACCATGCCATCCACATCCAGTGGGTTGTCTAATCTGCCATTGCTTTCTCCGCTGCTGAATTCGGTTCCTTGATCAATATCCAGTGGTTTGTCTAAACTCCCATTACTTTCTCCGATGTTGAAGTCCATCCCACGACCAAAATCCAAACCCCGGCCTATAGCTTACACGAAGACTTGATTCCGAAAGGAGGGATAGGATTCTCCATGGAGTCAAGAAAGTACAGAAAAGGAATCATCCCCACTGAGCAAACAAACATGGGTATGGGGCCAACGATCCATAACAGAAGCGGGAACACAAAGTAATAAGCCCTCAACCCCAAAGACCATAAATTACTCCCTCTGATCACAGCCCTCTCAATGTAAGCTGCGGGAACACTGGAATTAGGGGTGCTGATGAGAAAACTCACATGAATGTAATAACGCATACTTTGCACATGGGATATGAAGGCTACCAAGAAACAAACCAGCACACTGC
>0_11407
TTGAAGAGTGCATTGAGGTGGACTGATAAGTCCGGCTGTAGAAGCCTTGTAAGTTTTCAAAAGTGAAAACATAAACCCATATAATCTTCAAATCTATACATAGCAATGGAGCACTTCAAAATAGTGCATACTAGTTCTTTTCACAAATAATCCAAAACATAGAAAGAGCAATTAACTTAAACCCTCAACAAGACCAAGTCACATAGGCTATGCTAGAGAACAGTTGGAACCAAAACTGTTCGCAAACTTCTAGAACCCATTTAAATAACATATTAACATTTGGATATGACTGGCTATAACCATCGCCCAAAACAAAAACAAAGAGTTGATTTCACCCATTACAGCAAGAATGACAGCCAGCGGACAACTCAAGTAGAATGACCATACAAAACCATTGCAACTGAGAAAATGTCGTAAGGTTCAACGTTCAAACCAACCTGTCATCACATAGAGAATGAAGTCAAAAACCCTACCCATTGAACTGTTAATCAAATCAATGAAAATCCCACTGGAGAATGCCTAAGATAAACCAATTCCAAAGGAGTGTAGCCCGCCTTCTCGAGATCGAAAGCCTCCATATTTGTCTTCTACCAGATGGATAATCTAGCAAAAGTGAGTACTTCCTATACAGGGAAATGAATACAGAACCCATTTTAGTAACCCTGGAATGGAAAGTAAAAGGAAACAACCCACAGAAATGAGAAAATAGTGTAGCATAGTAATTGTTGGATGAAGCATGGCGAAAAACCCCATCGAAACTAGGAAGAACAAGCATAAAGCCTCTCAGTAGAGTGGAGGAA
>0_11409
TGCATTGTCAGCATTGCAACATGAGAAGGTGCATAATTTCATATTTTTAAAGTTTATTGAAGTTTTTGGCATATTCGATGGAAGAAAGTTCTGCACCTCGTGGAAATATCTTATGCTCTTGAAGATGCCTCAACAGCATTATAATAGAAAGGGGGTGTAATTTCATATCTTAATTGTAAAAGGTTATTCAAGTATGTGGCATATTCTAGGGAAGTGAATGGATATTTGTTAGTTGATTTACAATACACGGTTGCTAATCAGATAGGATTGGATATTGGGGTTCTATATTATGCAATGTCAAAATCTGTTGGTTTCTTACATCAGATCATTTCGATGAGTAAATTACTACCAACCAAGTCATTATGCTGGAGCTCAAGGCTGTGCTATTTTGGATTGTTTACATATGCTATTATCACACTTGAAACGTTTTTGGAGACATCAGAAGTTTATTTGGTAGGCTCTACTCTTGAGAAATTGTTAGGACCAACCAAGTCATTATGTTGGAGCTTAGGGTTATACTATATGGATTGGTTTATCTGTTATTATCATACTTGAAACATGTTAGGGACTTCACAAATTTATTTGTTAGGTTGTACTCTTGGAAAATTGTTTTCGTGTGGTAAATGCCTGTCCAGTTCTTGAAATTCCCTTCTTGGAATTTTGCTATTCTGTATTGTTTTTCTGTTTCTGA
>0_11413
TTCTCGATTTAAGACGCTGACGCATCGGCCGCGGCCGAGGGGATTAACGAACAAAGCTCGCGCTTGCGCCGCCGACTCAGTCTTTCTTCTTGCCGTCGGCCTGGGTTTTCTCGGTGCCGGCGGGCACGTCAAGATCTTTGGTATTCTGTGCTCCTCAGACTTCGGCGTCTCGCAGCCTTCATCGCCGGCGTTTAAATTATTTGCATCAACGCCGACATTGACATTCTCGGCCGCCAAAATCTGTTCGACAGTCTCGACATCGACCTGCTCAGCGGGTAAAATCACCTCGGCCGCGGCCGATGCGTCAGCGTTCTTAAATTCGGCCGCGGCCGGTTCGCCGGCGTTCTTGAATTCCAATAGCCTCTGTTTCCGACAAGGCCGGCGAGGCCAAGCCGTGAGGATGGGCTTCAGCTGAGGTGGAAATTCGATATCTTCAGAATCAATACCGCCATCCGAGGCCTTCCTCTTCTCTGAGGAGATTCGATCCACAGACATCTCGCCAATCAATTTCTCACAGCAATTCAAACCACTTTCGCATCACACACGCATAGGTCTCTGCGAGATCGAATTGCGGCCTTCACAGATCAGGAAGCAATTCAATAGGCTGGTTATAATAGG
>0_11417
TTCTCGAGAGTGAATCTTCTACTATCCCATTCATTCTTCCACTTCACATTCCAATATTTATGTTCAAAATAAAAACATATGCACTCGTCATAGGAGAGTTGACCAAAGGGAGAAAGAGCTAAGATAAAGAGGTCAAAGTGAACGAATTGGTTACTCTACTTATAATGTGTGGGATTGTTTCAAGTGTAAATATAATCAATGGCAAGTTTAGCAAAGGAGAGAATGGGATAGTGAGAGAATTTGAGGGAGGAGAAACTAATTTTGCCTCAAAAGGGCTATGTTTTAGTGATGGATGGAATGGAAAAGTGCTTGAGAATGGAGGTTAAAAGGAAGTGATTGCTCCATCTCTCAAGTCATCTTTGCATTTTGGGTAGATACGGTTTTCAGATAACTACTTGATTTGGTAGCATGCGGGATGTGACAACTTTCCCTTCATAACAGTCATAGGTATTCTCCACCTTTCACATCATCCCACGTAACAACTTTTCCAGTAATGATGCCATCTTTACTGTCACAATTTAATTTTATTTCTTTCTCGATCTTCTTCACTCGATAGTGTGAGAATTGTGTTGCTTACACAGAAATATTATGGCAATCATCTAGGTGGAATAATGCTCTACATATTTCAACATTTTCACCTCATTCTTTCTCCATATTTAAATGGTTGTCAATGGGCACTGTGGGGAGCCTAAGTTTTGCTATAGAACTCAAATCAATGTGCTCTTTGGCTCCTTTGAAA
>0_11419
AACAGTGAGAAAATGATATTCATTAACAAAAATAGTAAGACAACACAGTGGTTACACACCTTCGTACACACAAAAACAAAGACGTTTCGAGTTCGACTCCGTTGGCTCAAGAATCCTTAAGATCGAGACCCCGCCAGAAGCCTAATTGACTACCCTCGCCCTCAAAATGCTCTTGCCAGAACGGGTGTTCGAATCCCCTCGCCTCCACAATCTCACGACCCCTTTCACCATCCCTACCACGACTCTTTTCACCATCCCTACAGCACAGAGGCCAGTGCTCTCTGCCAGGGCTACCCGATGATGATGACGGCGGTACAGGAGACTCGTTCCCTGCATATTCCTCAGGCAGACCCTGACATGATGACACCTCCTTCCTCCTACTCCTTTTCTTGGCGCCCAGATTTTTCTTCTTCAAGTCACCGATTTTCTGCTTGATCAGCGCTGGAACCCTCGACAGAAACCGCTCACAGTCGATGTCGGCATGAAACGCCATAGTTTTTCCCCCACTTTTCATGCCGAAGCCGAATGAAAATTTCCACCCGTGGGAAGGGAAATGAGGGTGGAGATCAGAAATATTTTCTGGCGCGCGGGGGAGCGGGAGCAGCGTATTTTCTTGTTCGCGAGAGGGCAGCGCGAAAAGC
>0_1143
AAAGCAAATTCCAAATTTTTACAATTATTTTATTATATATATTAATTATTACAGATTCTTAAATCACCTTACTACCAAAAAAAAATTTTGAAAGTGTTATAATCAGATTCGAGAGTATGCTATAATAATTTTAGAGTGTATCCCATTATCCCCGTTACAGAAAACCAATGTGACATTAGATGTGAAATATATAATAATTTAAAAGAATACAAAAAATACATAAATAAAGTTGGCATAATATGTTAGCGCTTATTTGGATATATAGCCCAAGTACTTAGGTCAATCAATACTGGCTCATCGAAGTTAACCCGGTAATGCGTAGTAGGCGTCGTGGTTGAGGAGTCCAATATTTTATACATGTAATTCCTTCCTTATTATGGTTGCACGCATTCCATCTCATGAGAATCGGTGGAAGCAGGAGGGTCTCTATATTTATACCAGCGGGCGCAGACGACAAAATATATCAAGTTCAGTACTTCGATCGCGGACAAAAGCCAGTAGAAATATTCGAGATGACCACGGTTCAGATTGTCGTCCAGCCAATCCGGTCGCCCGTTACCGCCGGTTGTATTGTGAACGACGGTAACGATGATGGAGCTCAAATATTGGCCTAAC
>0_1144
GGACACAAATCACATCTTTTATAGTGCAACTTAAATGATCAATAGGTGCAATATCGCACCATCAGACATCCTTCAAAAGATGGAAATAAATTCATCTGTGTCTATTGTTTAAAGGAAGTGCTTGAAGTCAACCATAAATATGCATCAAGACAATTAATGTGGAATAATGGGACGACAAGCTCTGTGCTGTGCCAGAACTTCCTGACGGATTAGATACGCTAATAAGATTGAAATCAATATAGGCAAGTAATAATGCCAATATGCAGCAATTCAAGACCTGAAACTCCTTTAGAAGCTTCTTTGAATCATACTAATCATGTGTAATCACTTGTGTTACCAAATGTAAGCATCAATAGAATTGCACTTCCCTCAAAAAGACTGCATATA
>0_11442
TTCCCTCAACTGAATCCCGAACCTCCCATTGTCAATCCTCAACCAGAGCTTCCCCAGTGGCCGCAGCAGCACCCTCCAGTCAATCCTCAACCGAATCCCGAACCTCCCACTGTCAATCCTCAACCAGAGCTTCCCCGGTGGCCGCAGCCTCCTTCAGCTCGTCCTGAACAGAATCCCGAAACAACCACTGTCAATCCTCAACCGGGTTATTCCACTCAACATCAGACTCCCGAGTGGTCGCAGCCGTCTCCATCAGTTCAACCTCCACAGAAAACCGAGCAGCCCATTTCCGAGGCTCAAATCGGAATTTGGACAACAGGGCTGTGCTCCTGCCATGAAGATCCTGCTAACTGCTTGGTGACAGCGTTTTGTCCTTGTGTTACATTCGGCCAGATTGCAGAGATTGTTGACCAGGGAAACACTACCTGTGGCACCGGTGCGTTAATATACTCTGCCATATTATGCTGTTGTGGGATCCCTTGCATATATTCGTGCTCTTATAGAACTAAGTTGAGGGCCAGATTCAATCTGGAAGGAGCTCCTATGATCGATACTCTTATTCATTGTGCTTTGGAGCATTGTGCACTGTGCCAGGAGTATAGAGAACTTGCAAATCGGGGATTGGATCCGGCCATTGGATGGGTTGGAAACCTTACAAAATATCAGCAGCAACAACAAGCTGCAATGGCACCTCCATCGAGGCAAGCCATGTACAGGTGACCAAAAATGCATTGCATGTCTGATCCACGGCCCAAATCCTGGTTGGTAGTCAAGAATATTTTCACCGAATCTTCTCAGACACAAATAAGGATCAAATCCAAATCACAATCATAAACGCAGGATATTCTTGTTGTCTGT
>0_11443
CAAAAACTGAAATTTTTTAACGTTTAATTAAAAAACATTATATATATTATAATACTTTCGGACCATATCAACACATTTACAGAGGTACAGTTGAAGCATAAAATAGGGTTTCTTCTACCTTAAGCCATGTTACAAACAAATTATCTGAATGCATGCAATTACAGATCTGGAATGCCCATAGGTATGACTGCACCTATACACCTACAGTGGAAGACAATAACGAAGCTAGGTGTAATGGCCCTAATGGAGTCTGGGCAAACACCCTCAAACCAAAATTTTCCGATGTACAGTAGTGAAGTACCAAATGACGTCAGTTTAAAAAATCTTCTGAAACTCATGACAATCACATTTAATCTGAAACAAGTTTCTCCTCACATCGTCCTTTCAGTGATGTCCAATACTGGTGGTGTCTTCTTCACCTGCAGTGCCAAATCCTGGGATGGAGGCTAGAAGTTGCTCCTGCTGGGAACGTATTTTCTGAATGATTGCCTGTGTTGTACTTATTTGACATTCCAGCGCCGATATTTGGCGTTGAAGCTGCTGTATTATGCCGGTGCATCCCAATGCAGGATCCTGTAATCTTGCACTTGCTTCGTAGACCATACTGTTTATTGCATCAATTCTCTGATCCGGGGGAAGATCTCGAATCAATTTGATAACGTTGCAGGCGCCAAACACTTGATGTAAGATTGCGAACTTGTGA
>0_11446
ATTGGTTGCATACAGGCGTTTGTGTACCTGCTAAAAAAATCTATTTTCTTGCTTTAAACATGAATTCATGAGAGCTAGCATCCGTTCTACAGGGTTAAGGTTAGACCAAAATTTTCCATAACAAAGCTGCATGGAGGAGACAAAATTAATTTCTTTCCTCCCCAACTGGGTAGATCGGGTGATCTGCATGCAATTTAGCTGTTCGAATCCTCCCCACTGTTAACGGTGGAGCAGAAGAAGGGGGTGACGAGGACAATGTCCGCTCTCTCCACGTATTCGTTGATTGAAAAGCTCGGCCAGAAGCACTCGAAGGATCTCTTATTTTCATACGAATGTTTGCTGCATCAATTGCTTCTCCACGAGTATTTTTAAAAGCTGAGAGTGGCGAGAAACTCTGAGCACTCCTTTCGTAAGATGCAGGAATGTTGCTCTTTTCAAGCTCAATCTGTTTAGGCCTTGTAATACACATCCAGATTCTTGGGGTCTCAATGTCATCTCCGCCCATTATGGGTATGTGCCACGAGCCCATCTCCGATTCCTGAATTACAATTGAATATGGAGGTGGCATACGGAACCCTGGACCTCTGCTTGTCATAGTAAGCCTAACCTGATGCCTTTCCTTCCATATTGGGAAAAAGTTATTTCCCAGCAACTCAAATATATGGTCTCTCATTTCATCATCTGTCACAACCAGGCATTTTAATTTCACAGCAGCATATAACCAGTACCAGTCATCATTTGATCCTGTTGGTGTGGTGTAAAGTGCA
>0_11448
CCGGACACACAGCCACCATTCATTTAGGGTCGTATCTTAAAGTTATACACTGGAATTTTTAAATTCAATTTTCCTCTTCATGAGGCGTATACGTAAAAGAGGAAAACAATGCATTGCGTAATTTTTCGCAGGATTCACGATGCCTCTGGTTGGACACTCCCTCTCGACGGCCTTGTTCACCTCCTCGACACTTCCACCCTTCGTTGCATCGCCATCGCCATTATTTATACGGAGAAGAAGAACAGGAGCACTTACTCGAATTAATGTATCAATTGAGCCCCCGCCTGTGGGCTACGACTTTCGAGCAGAAACTCGCCAGGAGACTGCGGCCATTATTCGAGAATTGTATCCCGACCTTTCAGATTTGGTACAAGAGGGCGATATGGTAGTAATAAAGAGGCCTCTTGATTACGTAGAGCGTCGGAGCGATGGGTATGTTGAACCTGAGCTCATATTTTTGTTTGGGACGTCCCACGTGTCCGGTGACTCAGCTGCCAACGTGGAGCGTGTCCTCAAAGTAGTGCGCCCTGAGAATGTGGTCGTGGAGCTCTGCAGAAGCAGGCCAGTTAACTCTCAGTTATCTTCATTGAATTGCAAATCCTCCATTTGAAAATGACAATCTTTTATTTAGTTCTTCTCCCATGTTTATTAATGCTTTTGCGGTGAATTTGAAGCTTTGTACTACTTATTCTTAAGTCAACTAATGGGATTACCAAAGATGAAATGAAAGTTTGGTAATTAGGATTTTTAGCCGAGCTTGACAAATGGTGACCAATGAAAAATC
>0_1145
CCAAAAAATAAATTTATAAATGTAAAATACATTTTATTAATAAAACCTTTATGAATAATCAAATTTCAAACTCTTAACCTGTAAAAAGACGATTTAACCTGCCCTAAACCATAGCTAAGGCCTATCGGCAGCCATTTAAGATTATATGGGTGGGCTAATCTAATCTAATATTAAACCTAGCCAATAATATAATCTAATCTAAGTGTGGTACAATCAAGTTATCAGATACTTCCATTTTCTATTGGTTATCATGGGTAGCACTCACAGACAATAAGCAGTTATAGCATTCATAGAGAGTGGTATTCACGCGGAGACGGAAATAAACATCTCCCTCGTACGCATCAGTGGAGATGGTGGCGATTCCTCGTGCCATTAAGAAATCCCCGGTCCCTCCCACCACTGATATATCTCTGTATTTAGTAAGTATTGGGTCCGCTCCAGCGAATGTGATGGTGCCTCTGTGCTCTGTAGAGTTGAGAACAAAGGTGAATCCGAGCCAAGCGCTGAAGGTGTTCTTCATGTCATAAAAGTAGAATCCCTGAGCTCTGCCAACCGGAGGGGAGTGCATATCATTGTCTAGCGTGATGGGATCGTCGAAGACTACCAGATCTCCAAAGTGGTTATTATCAGTGAGGCTGGTGAGGTTGGCGCCTTGGGGAGCCGCCACAATCGCAGATGTAGCGTTCTCGGCGTTGTTGCCATTGTAAAGGAC
>0_11451
TTCCTGACTTGAGATCTGTTATTAGTAATTTCAACAGCTTAATATGATAGGTTGAGACCTTAAAATAAAGGTTCTTACACACCATAATCCTCTCTAAACAGGCATCCCTATATCAAACTATTCATACAATCAAATTGACTTCTCTACAATTATTACATGGTACTCTAAGAAAGGAAACACAAAACTAAGGCTGGTTCTAACATCCAAGCCATACACCCAAATCCAGAACTAATTCTTGTTCTAACATCCAAGCCATACACCCAAATCTAGATCTTGGTCACAGTATAATAAGCTCCATGTCCCCTGCAAAAATAAATAAATTCACGACATAAAGCAGGGACAGGCTTACAATCAACTGTATGTTGCAGCCATGCCCCTGATCAAGAGAAGCCATAATTAACTGTGGAGTCAAGAAATAAAAAGGAAAAACTTGTTCAAAATAATAACCTAACCAACAACAAACCTGTGCCATGTTTGCAGATCTGGAGAGTAACAGCGCCAGAGTTAATAGAGCGGGCACAAAAGGGATGTGTAGTGAAGAAGGCCATGGGTCTCGGTGGAGTCGGGAAGACTGTTACAGTGCATAGATGTCATCAGATCATAAATTACTGCGTAGGTATTTCCAACCCACAGAGACCTGATGGCCTTAAAACTACAGGACATCCCCATAATACCCACAAACCAGAATGATATTTAGCCATATTCGTTTCTTTAACAGGCTGTGTACTGTGTTGCATTGTGAAGGGAGGCAATAGGAATGGGA
>0_11470
CCTAATAGGAGCAAGCAGATAAAGATATATTAATGGCAGAAAGAAAGTTGGTCTCATAAACTCCAAAACCAATCAAGACCACAATCAAATTAACTAATTAGAATTGCAATTACATTTAAAGGTAAAACTCGTGAAGATTTCCATGTGAGTGAGGAGAGAAAGATCTGTAAAATATCCACTGTAAAGAACGTTCATGCAACCCAAATCTGAAAGCAAAATCAGTGGGGGATAGCGAGCTTTGTGCCGCAGCGAGTGCAAGTGTGCTTACGCTGTGTCTGGAAAAAGACAGGCACGAAGCAGCACCTCCATTCCTTCTGCACATCGGATGCCCTGACGGCGCCCCCGCAGGAAGGGCAAGCCCCTTGAACGACCTCTGCTTTCAGAGGTTTCTCGCGGTAGCCGCATACCCACACTAAAAACATCCTGTTCTTCCTTATTTACTTCACAAATTTAGACTGAAATCA
>0_11472
TAACGCTCATGCTGAACTTGAAGATAGCATCAGTAAATGACTTATCATCAGAACGCAGAGAGAGGTATTGGCACCTTCTTTACAACAAAAACTGAACATTGGGCATGAGAATGTGGTCAGTTAGCAAGTTGGGCAAGGACTCCAGACTCCAAAGTACCAAGTTCCATACTCACTAGCACTGAACAAACTGTCAAATAAGTTGTTCAAATCTCCTGCTACATGTGCCAGGTCGCCCCACTTATTACCTCCTAGCTTGTTGAGTGCAGTACATGAAGCCATGCTATCTGGACTGAAAATATTCTAAAATTGTAGAAACAAACCAGACAATGTGTTTTGTCCTGTAGTCTAGTGATTAAGACGGGACATTGTCATGATCAGACCAGGTTCAAACCTTAGCAGACATAAATCCTCAAACTAACTTGTTAACTGGATTTGACAGCCATTCATATACTCCAGGTAAGAAACTCACTAGCCCCAACTTTGCTGGAGAACAGTGATTGAACTAAAAGAAATTTATAATCCCACAACCGAACCTTTCAGCACCAACCCAACCTGGTAAGACCTTTCAGAACCTTGCATGACTTAAAATGCCAAAATCAAACCAGCTCTTGTCTCCTGTGAAAGGTGACTTGAGTGATCAAATGGAAAGCCTGTTCAAATAGCCTTCGACATGCTCCAAGTT
>0_11475
ACTTCCCTCGTGCCGAATTCGGCACGAGGATTTAACTAAAAATCACGTTTTCCTCACAATCGAGAATTATTTCTGGCCGAGCCACCGCAATATCATTCAATTACATTCGTTTTTCAATTCTGCCTGCGCCCCATTCATGGCCGAGATGAATCCAAATCCAACTGCCGGTGTTTCTGAAGAAGAGGGAGAACATGTGGTATTTTTCAACTCAAGTCGCCATGAGCACGAGCTTTGCCTGTTCGACGGTCTGTCGGCCTACACATGTAATGGATGCAACGAAAATGGAGCTAATATTGGTTACAAATGCAAGCTCAGTGTCTCCTCTTTCTGCAAGAATTTCACTCTGCACGAGGCCTGTGCTACCCTTCCTGATGTATTCCAATACCCATTTCGGAGACTCTTCAAATTTCGCCCCAAAACACATCTGCGGCATCGCTGCGGCTCCTGCGGGGATGTGCTGAGACGATATGTATTCGAAAGGCCTGATCATTTAAGGTTCCATCCCTTGTGTGTGGTGCTCCCTTTCTCCATTACGGCGGGCATGCACATCACCAATTGAAACTTGTGAAGGGGAATTTGAAAGGGGACGCATACACTTGTGGTTACGATCAGAATATTAAGCCTGGAAATTGGAGATATCGGTGCGAGGTTACGTGTAACTTTTGCTTGGATCGGAGATGCGCAAAAATAAATGTCTACGGATTCTCGGACTCGAGTTGTCACGTCCCCATTTTTTTTTTCTTTAATTGGCTGGGTGCGGCATCGCCTAAGTAACCAACATTTTCCATTATTATGTTACCTTACGGACTACGCCTTTAAACATTCATATTAACTATGAATAACTTCATAATGTGCAGAA
>0_11482
CAGTAATAACAAGTATATAGAACCTCAAAAATGAATTTAGTCGTTTACAAATTCAATAGTCAGACTACACAGAGGTCTAAGCCTCTTTCTGAGGAAACACTATCAAGTTGTAACAAGAAAGGAAAGAGACGATGAATGACCATCCGTCTGTACACATTTGTACATTACCCAATACAATCAAATATTCACAGTAGACCCAAGACTCAAATTGGCCAGGGTGCCATCTAGGACCCTAGAACTATCCTATCTGTTTAACTAGAAAAAGACTCAAATAACATAGTTCGAACCGAGTGAGATCTCCTTCAAAATCAAACCTGGTAGTTTGACACAGCCCTCGGACTGGCAGAGAAGCCTTGAATCCTGGAGTCGTGTCCGTCTCCAGGAACAAAACGCCAATATCGTTCGTCGTCGCCCCAAATGATAGTTAAGGCTCTTGCAGATAACATGTAACCCAATTTCGCTGGGGATTCTTCCAGCCAAGCCCTCTTTGTGCCCCCATCTATGAGAATTGAATCGCCGAGGCGAGCGCACAGTTCTCCCTTTGAACCTGGGACAGGGGCGTCAGCCCTGGATAAGAGCTGAAGGCATTCTTCAGGAAGGAATTTGTTCCAGAGATCGTCAGAATAGCACACAGATTTGAAGAGCTTGCAGACAACTGCCAGTCTGCCAATGTCGCGCGGCATAGTCAAGGAGAAAATGGCATATATACAGCTCTCTGGCAGGTCCAGCATACCTGTCTCGCGTCTGCATTCAGGATCAGGCATTAATCCAATTGGGTCCCCGAT
>0_11492
AACTGAAGTCTATTAAAGAGAGAACATATATAAATTAATAATAACAGATTGCAGAATTTAACATCCACATTCATTGCAGTGTCAGTACCATAGTGATCAATCACACTCATATTATATTTTTGAGCATTATCACAACACTGCAGTACCATAGTGATCAATCACACTCACACTCATATTATATTTTTGAGCATTATCACAACACTGCAGTACCATAGTGATCCATCACACTCATATCATATTTTTGAGCATTATCACAAATCTGCACTTTTAATTTAGGTCTCATCTTTCAGGTTTGTATCACTTTTTGAAAAGTACATATCACAAGCATGCCCACAATTTTCTCTGGCTGTACAAAACACCTATGCCTCATAAAATTTATGATAACCATAACCACAACCGTGAGTTCAAAAGAAACAAAACCAGAACTATAAACGCTCTTGCTGTAGTTTGTATTTGACATGTTCACACTATTGAGCAGGGTAAAGTATATCAGCCATCACATGGTAAAGTATATAAGTCATTATAGTATAATGACTATATGTGGAGGTTGGGTCTCACAAATTTCGTGGTCTAATCCTAAACAAGGGCACTAGATATAGTTATGTATAGAGATTTAGTTCCACAAATTTAGTGGTCCAATCCTGAACAAGCTATGTAAGCCTGAAAGCATGGCACCATGCAGCTGTGACTTCACCGATTACCCAGGGACCCACTCCAACGGTACTCCATTTCCTCACTGTACATAGCAACAACTCCCATTTCTCAAGCCCAACGGAACTTCCATCTCCCATCCCATGAAGGGTCTCTGTATCAGACGCTGTGTCGTACATTCAAAAACGGGTTACATATGATATGAAGCCTTAACCAAA
>0_1150
GCAAGCAAACGCATGACATTATGTAAAATTCTTGGTTAAACTGGAAACTTGGAAATACATCACGGTGAAGAGTGAGAACTTACACAACTTTGTGTACTAATAATTATGTTAATCCAGTGGACGATACAACAACATATATATTGGTCATTGGCCCAAGATCAAATTAGTGTCTCCAACACGAGCAAATAACAGTGAGTCTGGTAACCTGGAAAATTCAACTGAGCTAATGAGACTTTTGACAACTTTATGCTAATACAAACCCTGACCTAATGATGACAAGTAGAATAAACACATTGGCTGTAGTAATCATCTCAGCCATTTTCTTAGATCCCCAATAGATGAAGGGGTTGTTTCTTCTCCATTGTTGCTTTCAGAGGCTGAAAAGTGTGATCTCTCTATTCTTATTGGACCAGGCATGCTCTTCAGGCTTGGGCTCCTCAGACTTGGGCTCTTGCGGGCCACAGCAGAGCTAGCCATTGAACTGGCATCTGTAGCAACAGCAGGAAACGAGAGCCTTTTCTTTACTGAACTCAAGCGTTCTTTTTCAGGAGTTGCAGGCCGCTGCCTAGGTGCACTCTGTGAACGAATTTTGGCTCTCGCAGATTCAGTGGCAGTCATGTAGTTAGGAACAGCGAATATGCATAGCTATCATCATCATGTACAGATGAATAATCTAGAACAGTGGTACGCCTTGAACCAAGTCTTGGCC
>0_11525
ACTTCCCTCGTGCCGAATTCGGCACGAGGTTGAAACAAAATATTTTTATATTAATTACCCTCCTTGCAAAAGAAAAATCCGAAATTTCAAATGAATGAATCCTAGCACCAATACCATCTAACTCCTCGGTATAATAAGCATATTACATAAGTCACCGCTTTTATAAAAAGCCTGAATTAAAACAATTGCTAAAAATCGAGTATTTTCGACAAGCTATCAACATTTTAACCACAATAAACACAAGAATGGAAACTTTGAATCACAAGTTGCCCTCCCATTCTTCATAAAACTCTGTTAGGAAGTCTTGCATAAATTTGTGCCTCCTCTCTGCCCGTCTTCTGCCAGCCTCAGTCTTCATTAGATCTTTGAGTTTGAGAAGCTTTTCATGGAAATGATTCATTGTAGTTTGTTTACCATCTTGCTTGCTGTACTCTTCCTTTGTTAAATTTATCCGTGCTTTAACCTCTGGATCATGTAGCACTCGATTCCTACTTCCACCAAAAGTGAGACATCGAGCAATTCCAATTGCCCCAATAGCATCAAGACGATCAGCATCTTGAACCACCCCAAACTCTGGCACAAACTCACAAGTTGTAACTCCTGCCAGTTCATCCTTAAAACCCATTCTATTTATGATGCTCAGTATTTTGTCTCTCTTCACAGACTCCACTCCATGGCTCTCCAGAAACCGCTCAACCACCTTACACTCGGATTCATCGCTGGCATACTTGTGATCACCAACGTCATGTAACAAGGATGCGAGCTCCACGATTTCCATGCTCTCGGGAGGTAACTGTTCTTCAGCAGCAAGAGTCAGAGCAAGTTTACG
>0_11528
TTTTTTATAATAAACATGATTCGCAATTTCTTACATCTGCACGATCACTACTCAAACACCGTTTTATACACAAGAAAAGAACCCTGACTCTGCTGCGGTGTTTACCTAGCTGCAATTATCAAGATTTCAAGATTCAAACTAAAACCAATCCCGATTTTGAAAGAGAAAAGAAAAAAGAGAAGGCGATAACCGCGATCTCCTGTTAATTCAGACGCATACAAGCCCTCAATTTTGCTTGAAGACTCTGAAAATGCCAATATCCTCGCTCTGCCATTGAGGATGAAGCTCCTCCTGTGGGACCTTGGTCCACCTGAAGCCCTCCTCGAGAAGAGCCTTGAAGCATTCAGTGGTCCCGTAACGAAGCTCGTAAGCCAGCAGAATCTGGGTTCGGCCATCAGCGAGATGGTTCAGGGTTTTACAGAGGGCGGGCATGGCTTTGACATCGTAGAGCAGATCAGACATGAAAACGAAGTCCACTGGCGGTGAAAGAGGCGAGCAATCATCCCCCCACATCAAGGACTTCACCGTGGCTCGTTGCTGAAGGCCATTTTCCTCCACGTTCCTCTGGAGGCCGGGGAGGAGCTCCGGGATGTCTGTCAAAACAACGGAGGCGCCCAGGGCAGCGGCAGTGAGGCCCGGAATGCCGGTGCCGGCGCCCAGTTCTACGACCATCTTGCCCGTGAAGGAGTCGGCCGGCCATGAAGGCATAAGTAGCCATTGAGCCAGAACCAGAGAGCAATCCCACGTCCAGCAGCCC
>0_11531
AAGCATAAGCCAGTGCTGAATGGAGAAATCTAGATTTGTCAGCACACATTGCGTCGTTTTTATTTTGAATGTGTTATATACAGCGGGCTATATAGCACTAAACTAAATCAGCTATATAGCACTACATCCAGTTTTCATTGGCTCGGGTTCGATTCTCAGCGCGTTCTACACGAGAATTTTCCAATTTGGCTTCCAGCTAAATCTGTATTAAGAAAGTAAAAGTAAATTTGTTTTCAAACTGAAGTTGAATGCTCAGAATAACTTGAAACATTTAAACATAAATTTATTGCTCTTCGAATTGTTTAAGGCACCTGTCATATGCGTCAGAAATCAGGCGTAGAGGGATTTTTGGTGCCGTGGAAGATGGCTCCCCAGATCTCCGTAAAAGCCTCGACGATTACCCCGTGATGCTGGCGAGAATTTAACGAGAGAAAACACTGCAAAAGCTTCTCCAGATCGTTGGCCTGGAAAATCTGCTTCTCCAGAATCATTTCGAGCATTGAATCCCTGAAATCATGGTAGGGATCCTCTGAGCTTTTCACCACGGCAACGCTTTCTCCGACCTTGCCGTCGATATCAGCTGGGACGAGGCTCTCCCTTTTCTCGGATTTCCTCCGAGGGGAGCGTTTCTTGCCGGAAGAATTTGGAGCGATTTTCTTCGTAGGCGAGGGTTTTCTTGGAGTTCTTACTTTACTCTTTCGGACACGGCCATCTCTGGTGCGACCATAGAAAATGGTAGACAATGCTGACTATGACGATCTGACGTTTTATAAATCACGGTCCTTATATCATCCCGCCTATAGCCGCACCCTC
>0_11553
CAATTCAAGATTCTTGTCATTAAAAAAAATGAAATACAAGTTTTTTTGTAGTTGCAGAAATTATAAGAAAGATATGGATTGAACCTGGTCCACTGCAGCTTTGACTATGTCGATTTCGCGTTTTCCCCACTTATTCTGTTCCTTTTTGGGGACGATTAATACTATTATTGCGAACACAGGAGAAGCTTTGTGACCTATTAATTCAGAGCAAGTGGTCAAAACAGGGAGCCTCGTGGCAAAAACATAATCTAACTCAACAAAATTCGTAGATGTCCTGGCTCCACTATATCTCGCTAGCTCGGATTCCACTGGAATTCTTATTGCCCCACTTTCCTTCAAAACCATCTCAACTGTTTTGTTAGGCAAACTTATAACAGATTGAACAGTATTGTAGTCGCTTTTTCCTGGCTCAAGGGAGTGGTCGAAACGGAGAAGATGTTGATTATCCCTGGGCATCCATATAACACAATCCTGCAAACGCAAAACCCGAGCTAGCTCTACCATGGTTGTATGAAGAATTGAGTGTCGATCCACCAAATTTTGAAATTTACTCTTCAACAGACGACGAAACATTCCATACTCGTCCTTCTGCCTAACTTTCTCCGCTTCGATGTTGGAAAGTTCAAAAGCCTTAGAAGCCGAGCGGGATTCATCCTTCCTTCTGTTGGATCTGAACCCCCGAATAATTCCGACAAGGGTTACCACTGTAAAGAGCGATGCAATGGCTGTGACAACCTTGGCTGCAATCATGGCGCTTATATGGGTATCTGTAATTCCTGG
>0_11563
TTACCTAGCCCTAAACCCCAAAATAATTTAAAAGTTGCAGGTATGAAGGAATCCAGATAACCCACCACGTCTAAAGTTCCCTCTTGATTCCAATCCTAGAAGAACTTCAACATTTCGACTACTTGCATACCGAAACGATGATCAAAATCCCCCTAAATATATGCAGTTGTAGGATAAGACTTAGTGCTGGAAACAAATCGTTACGCCTCATCAATTTTCTTCTGAAACCCTCATGATTGCCCTGCTTTCGAGTCTCTGTGTTTGTTATCTGCAGAAAAAGATTAATGATTAAATAAAAAATTGGCGTCGTCTACGACAGAAGATTATCGAACCTTACGTCCATCCACAAGAAGACACACAATCGAGAGGCACCGCAGGCCAAACAGCCCTGCACAGCGCTCCCGAAAAGAAGAAAAAAATATCATTAATAATTTGACCTGCCTGCAAGCGCACCTGGAAAGGCAAGGTCATAGAGAAACTAGAAATCTCATACAAGTGGCTTCTCAGGGCCATAATTACGATCAACAAAAAGGTTATCTAAAATATCTGGACGGTCTACAGATCGAATCCCGTGCCAAGCCTTTACTAAACTATATGCATACATCATACAGAGATCATAACCTAGCCTTTCATCGCGACCTTTTAAACCACAGCACATTCTTAGCGCGATATGCCGGTTACACCAGAATTCATTTAAGATCCAGATCCATAATCCAGCGTTCGTATCCTCCG
>0_11576
GCGAATTATCCTTTAAGTTGCCCTCAAATCCACAATAGCAAAGAACACATTTGCATGCCTTTAATGTACACAATAGGATATCATAAAACTAAAAATGGAATATGAAATACGTAGGCTACGGTTCACAAAAGTGAAACTGAAATGCTGCATTTGTCAAACAATGCACTCCTTGTGCAACAGCAGTTTGTCATTCTTCCTAGCTCCAAAGTTTCTGTTCCATCATTCATCACAAATGTGAACTACTTGCTTGCCGACATTTTTACCATGGAAAAGCCCCACAAGAGCTGATGGTGCATTTTCAAGGCCTTCAGCAATGTCTTCAATGTATACTATCTTCCCTTCTTTAATAAGATTTATTGTGGACTCTAGAAACTGAGGGTATAAGTGCAGGTAATCAGACTGAAGGAAACCTTTCATGCTTATGCGCTTAGGCACAAGCTGATACAAGTTTTTTATACCTTGTTCACTCTGAACACCAGTTTGAGCAATCATACCACAAACAGCAATGCGGCCATGGACTTTCATATTCCCCAGCACTGCGTCGAGCATATCACCACCAACATTATCGAAATAGATGTCGATCCCATCTGGAAAATGCCTTTTTAAAGCCACATCCAAGTCATGCTCCTCCTTATAGTTGAAAGCATCATCAAAACCCAGTTTATGTTTCAGCAGATCAACCTTCTGTTTGTTACCCGCACTCCCTACAA
>0_11588
TCGCCGTCGCTGGAATTTTGCCTTTGCATTTGTCTCTGTGCTCTGTACATTGGCCTCGGCCTCCGCCTCATGCAAGGGCCGTCGTTGTGGGAGAGATGTGTTCCCTGCTTTATTGAACAAGAAGCCATGGGAACTTAATTTTTTAAGCAGTAACAGGGGAGCCCGAGAATTCCCCGACTGGGAATGGAAATATGCATCCAATACCTTTCTGAAATGCAGGGTATGGCAGGAAGAAGAAACAATTTACTCGCCACTGAGCTGCCCATATCACTATTACTGCACCAACAGCAACCACCCGAGCAGCTACCACGCCATTGCCGACTGGTTTGCCCTGGCTCTGGCAGCAGCCTCGTTCTTGTTTTTGGGCGCCGTGGCTTTATGGGAGTCCAGAGGCAGCCTCTTCGGTCGGGTCTTCAACAAGAGCAATGCCAGATACTGGCTGCCATCCGGCCCCCTGATCCTTCCCCTAACTCTTCTTCCCCTGGCCAAAGGTCACAGGATCGATTCTCTATTCCCTCTATCCTACATCGCTCCCGCCTGGCTCCAGCTTCTGCATATCTCAGCTCTGGGGAACTTGGGGTCTTACGAGGAGCTTTTTGCAGGGCGAGTCCCTGTTAAAAATCGAGTGAATGCCCTGATTTTTGAGGTTTCCATGGCTTCCGGGATCGTGCACGCTAGTCTTTATGTGGACTCTGTGGCGATGCCTTATTTTACAGGCCTGGATGCCTTTATGTCT
>0_11593
TTCTGACTTTCAGGGCTAGGCATGGATCCTTGGATGCAGATGCAGGATAGATTTGATTCTTCTGTGGCAGGAGTCCAACCAGATATGTACAAGTCAATGGCTGCAGCAGCATTGCAGGAAATCAGGAGTGTTGATTCTTCAAAGCAGCTTCTGCAATTGCAACCACAGCAGCCTGTTCAGTCACAACAACTTCATTGTGTGCCACAACCACTTGTACACAGGCAAATTTTCCAGCATCAACAGTATCCACAACATATTCTTCAACAGCGAGCACAGAACTTACAACAGCAACAGCAGTTGCAACAGAACATACATCAGCAGCAAGCTCAAAGTACGCAGCAACAACAACCACATCATCATATACTTCAGCAGCAAGCTCTAAATGTGTTGCCACAACAAACACCGCAGCATGTCACGCAACATGCTCAGAATGTGCAGCAACAAATACAGCAACAGTCATCACAGCATCAAGTATTACAGCAATTGCAACAGTCTTACGTTGAACAGAAGCAGAGCACTTCTCAGCAAGTACAATGCCAGCAGCAGACATTTAAAATATCACACGTTGCCGGTGCTTTATCACAGACCCCAGTGTCTCTGTCAGATTCGCCAATAAGTTTACCATCTAATGTGTCTTCACAACCAGTCTTGGCTGATTCTAATGCAAATATTGCTTCACATGCATCTTTGTCCACTGCATGCCCTCTTCAAAGCATTTTACATTCACTGGCATCAGATGAAAGTTCTCACTACCCAAACATGCAGAGGGCTATTCAACCTCGTATGC
>0_11610
TTCGGACTCCTACTCCTGCCCGGGGCCAGGGCTACCAGAGGCCGGTTGTGCTAGGCCCGAAACCCTAACTCTCCATCACCATCGCCCGCTCTCCATCGTCAAGAAAATCTTCCCCACAAATTCGGCAAGGCGTCATTTTAAAAATATATTCAAGTTTCAGCAATGATTACCAACAACCAATAAGCATAATAAGGAAATGAGAAACATGGAAATCCTCTGGATTTCAAATTAATGCCTCTTCTCAGACGCTTATCCTTTATACTAAATTAAAATAAGTTAAAATTGATCCAATGCTTTTTACTTATTTATATGACATTTATGTGTGCCTAGTTTCAGCGATGACTACGAACAGTGAATAAACCGAAAAAGGAAATGATAAGCATGGAAATCTGGCTTTCAAATTAACACCTCTTCTCAGATGAGCATTCTTTATACTAACTAAGTTAGGTTAAATTCAATTCAGTGTTTGTTAATATATATGACATTTAGTTGTGCTTCTAGTTTCTGGCATCTGCTATATTGAAGCCTTGCGGCTGATATATCATTTTGGGTTTTGAATCACTTTTTTTGGTGAATTCTTGACCTATGTCCAAAAGACCAATTCACCCTTCAATTTTTATCATTTCATTTCTAGTAGACTAGCAGTGAAGCGAGTAACAACCCGAACATTGCAAAGGGAATCCAAGGTAATATATTAAACTAACTCCTGAATCCAAAAA
>0_11614
TTCGATGATACTCTCTCTTTTATTCAAGAACTTGGAACAAGAATGACATAAATCAGCCATTTGACTACACACTTAAAACAAGGGCCATCTAATAACTACCATTACAGATTCCATATGAAAGCTTTATTATATCTTATGATTCACCTGCAGCCCGCTGAATTGCAGAGCCCAGAGAATAGTTTTGATGTTGCATAACGATCACACAATCTTTCACTTCATCAATCCTTTGCCAGCAATGCAAAAGATAATAGGATGAATCTCAAATACAAGTTCTCATGTGAACAACAGTTGCAGGGATGTAAGCAAATGCAAGAAAGGAGACATTACCACGAATTCATGATCATGACAATTTTAATAGATTGACGGTGGTGAAGTGTAGTTCTAACGGTAGGGAGGAGGTGGCGGAGAGTTGTAATGATACGGTAGAGGAGGAGAGGGGGATGGG
>0_11626
TTCTGGAACCGTCGGGGATTGTATTGGTGATGATTCAGGGGTATACATGAATACATTTGTGGGTTTTGATTTGAAGAGACCCGAGAGCAATCATGACGAGGGTTTCGTTAAAGGGGGGAATTACAACAGAAGGGCTTTTAGTGGGGGGAAAATTAGTAAATCCGCTGGAAATGCTGGTAGGAATCTGGTGATGGAAAATGTTACAATACTGAAACGGGGCGAAAAAATCGAAGATGTTGTTGGTGGCGTTAGGAGTGTCGATGAGGAGAATGATAGCCCTGTGAAAACCTCCCCTCATGCTGCAGACAGTCTCGTTCGAGACGGCACCAGGGTTTCACGGGGCAATTTTTACGGTAGGGTTTCGGAGGGCTGCTCTGGTGATTCTAGAAGAGCAATGGATAAGAAAGGTCAGTCTGAGGCTTTAGTTGGTGGTTCTAAGTTTGCATCTGCTCGCACTGTGCAGAAAAAGAAGACTAAAGCCCCGTTTAAGACTTCGCAGGTTTGCCCTGTGTCACCTTCATATGATTCAACCGCAAAGTCTAATAATTTTGATGGTGCTCTTTGTGTCGACGAGGTGAATAAGTTCGGGAATGGTTTTGTGGTAACTTCAGCAGATCGTTTGGGACCAGATCCGAGCAGGATTTCAAAGGAAGTATCGTCAGGCATCTTGCGGCCGGCTTCGACAGGAAGTAGGTCTTCTGAGGAAATTAATGATGAAGATCTGCTAGTAGTTTTGCCAGAATTGGTGACCAGGGCTGACGGCAGCGTGAAATCTGAAACCAGGCCTGCTAGTCCTGTCCACACAGAGTCCCCTCTGCCAAATAGGTGGGATTGGTGGGCTGGTCCTGCATATA
>0_11640
TAGAAATATGTTCAACCACAGGGATGAGAATAATGTTGATAAAGCCTCGAGGGTTAGCTCAAGCAGTCATGAGCTAGACATCAGATCTCTCAGATCTCTCTCCAAAAATGGGGAGGTCATGGGTTCAATTACCTTCAGAGTTAGGCTCCATAATCAAGGCAATCAGCTTTCCACCCAAATAAGAATCATGGGAAAGTACTCAGAAGGTTTTCCACGAGGTGTTTTCGTTGGGAGAGGGAAAGAAACAGTAATATTGATATAATATACAAGATGAACTTTATATGCTTACATGAAAGAAGAATGTCTACCAAACAACAGCTTCTGCAGTATGATCATCTGATTTTTCAGATGTCAATAACTCACTTCCTACTTGTTGCTCTCTCTGTTTTAACCGTCGATCACATTCTAGACGAATTAAAAGTGCTGTGATATCTGCAGGATTTACACCACCTATTCTTGATGCCTGACTTATATTCTGTGGCCGGATCTTTGAAAGTTTTTCTCGTGCTTCCAATGATAAAGTAGTGATTGAGTAGTAATCCAAGTTCTCTGGCAGAGACCGATGTTGCTGCTGTACAATCTGCTGAAGATGGTTGCGCTGGCGGGTGATGAAGCCTTCATATTTTATATCTATTTCCACACACACTTTCTCTTCTCTAGATAGTAACGCGTTCCCAAATCCATATTTGTCCAGGATCCCATAATGTATATGTGGACGTTTCAAAATGTTTTCTAACGTCATGGGGTCTTTCACAATTTGTCCTGATAGTTCTGCAACTTCTTG
>0_11642
CCAATGATCACTGAATTTAATTAAACACCACATAAAAATTGTGCAATGTATAATGGTTTTGTTCAAAAATCCAAGTTATACACATTGTACACATTATTACTTCAGCAACATATTTGTCATATTTTAATTTCATGAAAAGCCATGTCCACGGCATCTCTTATATGAATGCTTCATGCTCATATCCAATACTACGACATGGAGGTAGGGTCTTTGAACTTCCTTCACTTAACAGAGAATAACATGAAATTAAGGTCAACTAAATCGAATGAGGAGATGTATCAACGATATTTACATGAGTAGAACATTCTCTAAAAATGCATACTTTATGGTCCACCTAGGATAGCATTTTCAAGATCTTCCCTACTCAATGCATAGCTGAACTTTCTTTCAATATCTCTCTCAAGATTTCCGGGTCCACTCTTTAAATACCTGATATAGAGGTCTGTAATGTCCAGAGAAAGCTGAGCATGCCATTCAGGTTTCTCGATATGCCAAACTGCACGGTCTTCTTTGCTCTGGTAGAATCCTAAGCTCCTTAACCATGCCTCAATGCAAGGCAAGCTATGAGAGTACAATGCTTTCTTATTTTCTGGAAGCTTCTGAATCCATTCATCCGTTACAGTGCCTCCATTGCCCGAGGAAGTTTTGATGCCCATTGAGTTCTTCGGGCATCCGGGTATCCTTCCATACTGCCCATGTGAAAATCGAAGTCGGGCATACTTGGAATTAAGACCCACTTTCAAGAAA
>0_11649
TTCTTCCCATTAACTGTCAAGTGCTTGTTGAGCTTAGCTTAATTTTGCTTCGAAAATGCGAGAGATTCTGCACATCCAAGGGGGGCAGTGTGGGAATCAGATCGGAGCAAAGTTCTGGGAAGTTATATGTGATGAGCATGGGATCGATTCCACTGGGAGGTATCAGGGTGGTTCCCCTGGTGGTGGCCTTCAGTTGGAGAGGATAAATGTGTACTACAATGAGGCCAGCTGTGGAAGATTTGTCCCCCGGGCAGTGCTCATGGATCTCGAACCCGGAACCATGGACAGTGTGAGGGCAGGGCCTTATGGGCAGATCTTCAGGCCTGATAACTTTGTGTTCGGTCAGTCTGGCGCCGGTAACAACTGGGCCAAGGGTCATTACACCGAAGGAGCCGAGCTCATCGACTCTGTTCTTGATGTAGTGAGAAAAGAGGCTGAGAACTGTGATTGCTTGCAAGGATTTCAAGTATGTCATTCTCTGGGAGGGGGCACTGGTTCTGGAATGGGTACTCTGTTAATATCCAAGATCAGGGAAGAATACCCAGATAGAATGATGCTCACTTTCTCAGTGTTCCCTTCTCCCAAGGTGTCTGATACAGTCGTGGAGCCCTACAATGCTACCTTGTCTGTTCATCAGCTGGTGGAGAATGCAGACGAGTGCATGGTTCTTGATAATGAGGCTCTGTATGACATCTGCTTTAGAACTCTAATTGACCACACCCAGCTTTGGTGACTTGAATC
>0_11661
CAGTTCAAACAAGGGGGGCTGCCTGGCAGCTAGTCCCTGCCTTGAATGGAAATAATGGCAAAGAGAAGACCCCGGTTCAAAAGCCCTATGAAGAGGACCACCAGAACTGGAAACTGGGTATATATTACCCTGCGAGCCAGCCCGTTGGGTGCTGAACCCGAACGCGTCAAGCCAGCCTGTGTGTTCTTTTAATGACTCTTACCTTGCTAGTCTGTCTGGGAATTCAATCCCCAGGTCATAATGGGAAAGAACCCAGTGGGATGTACCTGGAGTTCAGACGTCTGTTTCACAGATCGTTGTGTAGAAATCAAGCAAGTTTTGCAAACATTGAACGCCACTTGCACCAGATGTGAGAAACCATACATGGCATGCAGTTTGGAGATGCCAGAGGAGCACGAACCAGAGATACTAAAGTTCAAGTTGATTGTTTGGGGCACACGAACCAGAAGCAATAGTTTAGGGCACAAAAAGTGTCAGGCACGAAAACTAGAAGCATCCATTGACAGCCGAGTTCAGTGTTGATAAGAAACTTCTAGATGCTTTGATACCAAGGAGCAAACAACTAGATATGCGTGTGGAATATAGTTTTGATTCTCAGATTTGTGAAAAACTTATGCATAGTATGTCAATTGCTTTCCCGCCGCTGCTCATATAAAGAAGAGGAAAATGTCTTAAAAAGGAGATTGACGTCTGTAAATTGGTTTAGCAGTGTAGTTGTTCTCCTCGGTAAGATGTAAGTTTGGAGTTAATGTTTGAGTTTGGAGCTGTTGAATTTTTGAAACTATTAAG
>0_11667
TTCTTAGCGACACGGTCACGGGGCTCGTATTTGCGCTCTCCTCTCTTAGCGACACGGTCACAGAGCTCTTTGTTTACAGGCCCCTTTCATTAGCTTTATACCGTTTTCAAGATGCAGATCTTTGTTAAAACTCTCACTGGTAAGACGATCACCCTCGAGGTTGAAAGTTCTGACACTATTGACAATGTAAAGGCTAAGATCCAGGACAAGGAAGGCATTCCACCCGATCAACAGCGTCTGATCTTTGCCGGAAAGCAGCTAGAAGACGGCCGAACCCTAGCCGACTACAATATCCAGAAGGAATCTACCCTGCACCTCGTGCTTCGTCTGAGAGGTGGCATGCAGATCTTTGTCAAAACCCTCACCGGCAAGACGATAACTTTGGAAGTTGAGAGCTCAGACACCATTGACAATGTTAAGGCCAAAATCCAGGACAAGGAAGGTATTCCACCTGACCAGCAGCGTCTGATATTTGGTGGAAAGCAACTCGAAGATGGTCGAACACTTGCTGACTACAATATTCAGAAGGAATCCACCTTGCTCCTTGTGCTCCGTCTGAGAGGTGGCATGCAGATATTTGTTAAAACCCTCACTGGGAAGACAATAACGTTGGAAGTTGAGAGCTCAGACACCATTGACAATGTTAAGGCCAAGATCCAGGATAAGGAAGGCATTCCCCCTGACCAGCAGCGTCTGATCTTTGCCGGACAACTTGAAGACGGGCGAACACTTGCTGATTACAATATACAGAAGGAATCTACCCTGCATCTCGTCCTCCGTCTA
>0_11684
CTTTAATGGATCCATTATTTATCTATTCATAGAATATTTTATGTCGGTTAGGATAGGGCGTAGTACGAATCCGCGTCAGAGTTGCATAAATTATGCAATAAATGCTGTCTGGATTTTATACAATTCTGTCTGGGATCCACAAATAATGGGAATGGCAGTTGACATGTACAGGAAGTGAGGGCTTCATTTCTTTTGATTTCATGCAGCGGTCACTAAATAACGAGTTGAGATCGAGTATGGTGCGAGGAGGAAGCATGATGGACAATGAAATCGCAGAAGAAGCTCTGGAGTGCGTGATGAGCTACGTGAACGACCCCAGGGATCGAAGCGTGGTCTCTCAGGTGTGCAAACAGTGGTACAGGATCGATGCCCTGACGCGAAAGCACGTGACCGTGGCATTCTGCTACACTATAAGGCCCGCCGATCTCACGCGGCGCTTCAAACGGCTGGAGTCACTGAAGCTGAAGGGGAAGCCCAGGGCTTATATGTTTAACCTCATATCGGAAGACTGGGGCGCCTACGCCCGCCCCTGGATTACAGAGATCTCCTCCTCCTGCCTCTGCCTCAAGTCTCTGCATCTCAGAAGAATGGTCGTTAAAGACGATGACCTCACTATGCTCGTCC
>0_11688
GTAAGTGTGTAATTGCTATTGATGATATTTATTTAAACATTAAAATATCTGGGAATGGACTCCCAGTCATACTGTTTACATATCAATGTCTTAGTTTCTGATACTTTCCCATTCTAGAAGAAATATTGTTTTGCTATGAGTACATTTGCCACATCTCATACTGAACCTGTTTAGCATGACATATCTATTTGTCTCTATTCCAGCAAGGCAAGATATCGGTACATACTATAGTCATTGCAGATATCATTGAAAAGCTAAATCTACATCTAAAAACTAAAATGGGATGACCTTGGTCATTTTCAGCTACCCAGACACCATTCCAGAAGGATGTAGTGGCCTCAGACTGCCACGCTTGCTTTTTTCGTGTGGAAAAATCTGTTCACATAGGCTTCAGTTTACAAGGGAAAAGTACTTAGGAGAGGATATAATAACTAATAGAATACTCTCACCTACTTCCACTCTTACGATCACCCGCTGCATTGCTGTTCAAACCGGACAGTAGATTTCTTTAGCTTGCCATCTATTGAAACTTCACAGTTTGATGTCACTGCACTGTTGGAATCCAAAAGCCATCCCACTTCACTAATAAAATGATTGTTGTCTACAAGTCTCAAATTGCACCACAAATTGT
>0_1169
CAGCGACAATTTAGTCAGGGTGGCTGATATTGGCCTTCGTTATTAACAGCTCCATCAGTAACCAGGAATCCATTTTATGATACATGAAATATTCCACCTGTATCATTTTTCTACTATCAATGGAACATTCGGCCAGCATTATACATGGGTCATCCCAAACATATATAGAAAAACCCTCATTCCGGCCATGGTAGTTTACAGCTCAGGTTTCTACAACTTTACAATATATTTAGTCTTCTTCGATATCAACTGTAACATTTTCATGCTTTTGAGTCCACATTTGCAGGCGTTGAGTCCTTTACTTCGTGCTTTGAGTCCTCATTCGTAGGCTTTGAGCCCTCTACTTGCATGGTTGTACTGCAGTCACAAGGATCTGCATCCTTCAACATCTGCACAACTTCTCTCATAGAAGGCCGCGAATTTGGCAGTTTGTGTGTGCAAAACACTGCAATTTTCAGAGCCCGAATCATTTCTTCTTTAAATGAGCTGGAAATCCTCGAGTCAAGAACCACAAATGCATCTTTCTTTTCATAGATTTTCTGTGAAATCCAATAAACAATATCCTTGTTCTCTCCAAATTCCGGTTCATTGGGCCGTTTGCCAGTTATGAGCTCCAGCAAAACTACACCAAAACTGTAAACATCGCTCTTCTCGGTGACCTTCTTGGAGTATGCATATTCAGGAGCAAAGTAACCGTGAGTACCTACAAAATCTGCTGCACTATCCCCTTCTCTGTTGCCAGCTTGAACAACTTTTGCAACACCAAAATCAGCGA
>0_11694
TTCCCTCGTGCCGAATTCGGCACGAGGCCACCATCAAAATATAGAATTACTAGACACTTGAAGAAATTCCATCACTAAACTACTCATCATTTGAGGGATTGTAATCTTAATCTCTCCATTTGATAAAGAGGTGCTCCAAAGAGGTATGAACACAACATAAAAAATGATATGTTTATTAATGTTCAACAAATGACTGAAATTTAGTCCACAGGACTATTCAATACAAAAGTGTCTGAGTGTTAAGGCTACTCCTATAAAAAGCAAAGCAAAACAAAGCTATTGTATAAAACTATACTCTGTTAGTGGAAAGCCAAAGTGATAAAATGTTTTGGTTAATCAAAAAGAAGAAAAGAGTCTCATCTCTCCTAGTGTTTGCCACGAGAAGGACAAGGGGGGTTGTCTCCCTAAGTGTTCGCTGTCAAATGTGTCGCTCTCTTACCATTCAAGGTCGAAGAGGTGGTTTGTCATTGGGATTGGGGGAAGGCATGTTGTTTGCTAGGTTGACGTATACCTTGAGATCTAAAATGGTACCTTGTGATCTAAAATGGTGGCTCCATAATGCCTTGTTGGAGCTAGGGGATCGATTTCACCTTGGAGATGGATGCAAACCTTGAAATGGTATCGCTCTTTGCTTGTCTCTTTG
>0_11719
TCCTCTATCCGTGTGCCTAAATTGCTCGCAAGAGATGAAGTTCCAGTAATTCTGTCTACAAATTTAGGGTTTATGTCCACAAAATTGGATCTCTGAAACCAAATTCCAAGCTACTGTCAAGAAAATCGCACGTTCCTGTCAAGATAACTGTGTATTTCTGCAAAGCTGCATAGTCCAGGCGGTACTCTGGCTCAGATCAAAACAATCGACCTCTACTGACGGCGACCCCTGGGTGTTCCCTGGGACAAAACGCAGCAGAATTGACGGTGATAGAGAACAGGCCTCGGGTTCCCGAGGCGACAACGCTCATTGGCAAAAAAGTTCAGAAAATATCGGCCCTCCGCGGGTTTCGATCCTCGGACGTCTGCTACTTCAGAAAAGCAGGGGATCTGCGAAAATAACAAGAAGGTCGCAGTAATGTAAGTGATCTGATAATACAGGCTGGCCTT
>0_1172
GGGAAAATGATGCATTATCGACACGAAATGGGCAGAATTGAAAAGAATGGAGTGGGTATCTATGCATGGTATGCTGCCAACTTTTGGCGGCCTGACGATGTTTACGAGGAGCAGTGCGCACAGCACAGCGAGAGGAGAGTTCGGAGGCAGTGCGCACAGCAAAGCGAGAAGAGGAGAATTCGCAGGCAGTGCACAGCACAGTAAGAAGAGACAGGTAAAAGTCTTCCTCTGAATGAATAGGTTTTTCCGTGTTAAGAGATTATTGGTAGAAGCAAGGCTTAGAACAGTTTATTTGAATCTAGAAATGGGTATACCCCTCTGAGGTGGTAAAATTCAGGTTATTTAAATCCAGAGATTGGTATACCTACTTGGGGGCGGTAAACTTAGAAGGAAATAATAGTTTCACATATATAATGGAGGAATGGTGCTTGTTTTCCAATTTTTCTGAAACGAGCCGAATTCCCTGAGAACCCAAATCTAAAGGAATTGGAACACTGACCCAAATCTAAAGGAATCGGAACACTAAGATTTTTATAGGGAAGTTGAAATACTCCCTGTCACACAATTATGTGAGGATCACTGAAGACGTTCCAACTTGACTGGAGGACTGAATTTTCTTG
>0_11724
TTTTTTTTTGGAAAATTCATTAAAACACATTAAAAAAGCCCACCATACTAAAGGTTATACTACTTTAATATTAAAAAAGGTAAACGCACATAAACCCGGGATACCGATGGATTATGTAAAATCGGTCGGTAACGACAACAGTAAATGAAACAAAAACGTTCATTTACATTCCATATTAGTCTTATGATTCAGCTTGGTACATCTTACCTATATTTTGATTTAGTGAACTATTGCTAATAGAGTACCAAAGACTCAAGGGAAACAGATCAGCGTAATCTTTTCTTCCGCCTTCCCTCCTATTTGCGATGAAGAGAAGGCACATTCTAACGTACCAAGTTTAAAACAAAAAGAAACAAACGCTCAATACAAACATCTAAGAGTCCCAAATTGGGCCAAAGGCCGGAATGCCCGCAGCTTTGCATCCGTTCACCACATCCCTGCTTCCGCTCGGATTGCTCGTCACGATCACCACTTCGCCTCCCCACCTTCGCACTGCTTCCACTGTCATCTTCGAAACGTTAGGGCGACCAAACACAGCTGTGTCATGGATGATCATCTTCTCCGCAGGGTAACTCTTTACCTTTTCCACAATCTCATCTCCGAAATTCTCTTCAATTCCTTTGGCCACCCAGATGACATATA
>0_11736
TCTGCTGTGAGACAAAAGCCCTTGAGGATTTGGTTGGTGTCAATGTCGACAACAATACAGATATGCAAGAGGGCGGAGTGATTGATGATCAGAACCACGGCGAGGATTCACAGAAAAATCTCGGAAACGCGGAAAATGTTAGTAAGCAGATAGATGAGGCAGGGTTACAGCAAGAGGCGGAAGATAATGAAGAAAGTGAAAGCTCTAGGGATGAAATGGAGAAGGAAGGGGAAGATATTTTAAAGAGCAACGCTCCATCTTGCAGTGTAAGCAGTGTAAATGGTACGGAGACCAAAGAATCCAACGAAGGAAGTGGGCATGCTAGAAAATCGCAGACAGAGAATGAGAAGGTGGATGAACCCGTTAGAGCATCGTCTGAAGATGCCCAACTGGTTGAAGAACCTGTGGGAGTATTGCCTGGGGATGCTCATCTGGATCGAGATCCCATTACAGTATCGTCTGAGGATGGCCATCTTGCTGGAGAATCCATTGCAGTAT
>0_11754
ACTTTTTTTTGCGAAACTATTCGTATATTCCATTTAAAGCCAAATTACAAGCCAGATAAATAGTGCTCATGAAATCCAACAGATTCCAAACAAGGAATTGCTTGTTGAGAAAATCTCTCAACAAAACTCAACAACCAACAAAGTAATCTTACCCATTTACTAATGTAAGCATTGTTTCCAACTAGTTTCCCTGAAAAGCACTTCCCAATCTCTCCTTCAGATTAAGAACTATCAATATTTAAGAACAGGCGTAATGATGAAACTGGACCAAACCGTGTTCCAATGCCAAGTGCTATATGATCTATATAGACCTCTCTTCTGTGTATGCCAAGGGGTTTGACATGACACTCATGGAGTACATCAACCACTTTCTTCAGATGAATAAAAGTTTTTATATCACCTACAGTGCCAAGTATATATAAAATACTAGCATACCAATGTTTGACCTACAGAAATTTTAAGCTTTGTCCATCATTAAGAGCTCCTTAATTTTGAGCTTCAAAAGTGACCAAAGGAATATCCAAGATATTAACATGAACCTCCAAAAATGTGGAGCACAGGGTTAAAAGTCCCAACCAAACTACACAGTAAATAAACAGTAAATATGGCAAATGATATTTGTACAATGCTATTTTCTGGAAGCTGCTGATTTGTTGAGCAAACTTTCGTTCAAGCCTTTAAGCAT
>0_11772
TCTCGAGTTTTTCTGCTGCTGCAGCTTCTATGTAGCTCAGGATACCACTGAAGGATACATCCATTCCTTTTACCACATATGGTAGCTCAACAAACTGACTTCCCTTCTTAGCTAGCTGTTCGATATTGTAGCCAGGGCTGGGGTCATTGGAGATCTTCAAAACCCTAGCAAACCTATCCAAGCAATTCCCAACCGCAATATCGATGGTCTCTCCAAATATCCTGTACCTCCCTTCACTGTAAGCTATCACCTGTGTGTTCCCTCCGCTAACATACAAAACGACTGGGTCATGGGCTGCGGTGACGACCCTGCCCATCTCAATATGGGCGACGCATTGATTGACTCCGACGATGGGCTTCTTCCAGAGTTGGGAAAGCATCCTGACGACCACCGCAGAGACCTGAAGTGGGGCGCCCATTCCCGGGCCCTTGGTGTAACAGAGGCAGTCTATTTCATGGGGTTGGATGTTTGCTTCTTTAAGAGCTGAGCGGACCGGGAGAACGTGCTGGAGGTGGTGGATGGCTGTTTCTCGAGGGAGGAAGCCATGGCCGGGAGGCGTTATGTATGTGTGCCGCGGATTTGAAAGAATTGTTCCATCCAGCTGCACGATTCCTACCGCAATCTTGTTTGCAGAGCCTTCGAACCCAATTGCTATCATGA
>0_11781
TCTTTAGATCGAGGTAAAGAAAAAATATGAATTGCTGTATAACAAGGCTTTTAGCCTTTTTGATACAAATAACCCAGCAGTCCCATACCACCATAAAGCATATAACTCTTATGGAGATATGGTTCCCAATCAAGCTTGCAATGAAGAACAATGTACATCAATTAAGAACTGCAATGCGAAAACAAAGATTTGTTAAAAATCGAAAACCAGGAATATACTTGGTAGAAAGCGTGTTGCAAGGCTGATCCAGAAGGAGCAACTTTTCCTTGACTCTTAGCCTTTTGAGATCCTTCCGGGAACACCATAATAGCTCAAATACCATTTCACAAACTTCTTCAGGCCAGTCTGGAGGTCCGTAGTAGGCTGATAGCCGAGCTCTGTGTGCGCAAGACTGACATTAGCATGGGTGTAGGGCACATCCCCATTACTGGGCATGGTGATAACATTTTTCTTAGCATTCACCTTCAGCAGCCTCTCGAGTATGTTTACAAGATCCGGCACAGAAACAGGTGAAGTGTTGCCAAGATTGTAAATTCTAAGCTTAGCAGGTCCCTTCTTCTTCCCTCCACTGCCAGTACTCTTCTCTGCAGTATCTAATGCCGCAACACATCCTTTCACAATGTCATCAATGTAAGTGAAATCCCGAGCCACGTCGACTTTGTTCTGACCTTGGTAGATATCAATGCTCTTGCCCTGAAGAATATCCTTTGTGAAAAAGAAATAAGCCATATCAGGCCTACCCCAGGGGCCATACACTGTGAAGAAACGCAGTCCTGTTATAGAAAGACCATAGATATGATTATAGGTATGAGCGATCTCTTCTCCAGCCTTTTTCGTTGCGGCATAAAGACTTGCAGGCTGATCTGTTCTATCACTTTCTGAGAATGGCACCTTCATTCAACCCATATACAGAACTAGAAGATGCCCATACAATGGCAGGCTGT
>0_11784
GGCCTCGTGCCGAATTCGGTACGAGGAATAAGGTCCATGAAAATCAGTAGGCACACTGCAAAAGATTCCAAAATCCTGCCATGTTCCAGTACAGACTGTAACATAACTTACTATTAGTTTCGATGGTTGCCCATTTGATAAAGCAAAATAGCTTCCTTGAACTTTTCTTTATCCAATTGACTGACAAAATCTTCCAGAAGACAAAACTGATGTAACCAAATTTGGAGTACTTAAAGCAGTATAATTTACTGAATGGTGGAATAAACGAATGTCAACATATATCCAAAACTGCATGACAACTTTACCTTGAAATGATAACTACAATGACTAACAAGCTTACTTTACATATTCCTATACAGCGTCTCCATAAATAAGAATTGGACTCCACTTTATTCACACAAATAGACCTTGCTAAGTTACAGTTACTTGAAATTATGATCCAGCCGGTGGCATGAATCTGAGTAAAAACAAGAACTGTGAGCATCTACGACCAACCCCTCATATGAGGGAGAGTTCAATAAAACTTGCAGAAAACACAAAACATCAGCCAAATTTCACACCATCAGAACGCCAGAATACTCTGATTTAAGTATTTGACTCACTCATATAAATCCCTTGGTGGCCGCAAACAAGACTTCCATACTGCTGCAACCTGGTTGCAATCAATGATTTCATTTCACCATCTGAGGGCAATCAAGATATATTATGCTGTGCATTCAGCAGCAATCATGTGGGCAGCTTGACAAGCTACATGCAATCAGCATACACAATAGAAACAGATGCATGGATTTTGATTATCCTGCATCTCTAATTCTGATCATTACTCACCATCCAGATATCATACTTTTATTTTTGCTTCAATTGCTGCACCATCCTTCAGCATTTCTTGGGCATC
>0_11786
ATCACCCTACCTATGAAGAAAGTTGTAAGTTACATATCAAATGGATATACATAGCAGTGCTTAGAGAATCGATACTACTAGGTCCAGTAAAATGGAAAGTTCTATACAAAACATATAGCCGTTCGTCTTGACCAGACAACTATTTTTGTTAACCAGAAATTAAAATCTTCTATCAGACAGATAAATAATAACGCTTAACTATGTTTTCCCTGGATTAATATTATACCAGAGATATATAAATGAACACATCAGTTACATCTTGCCATAGATCGGAATTGCGGATTATCACCGGCGTATGCCATGGGACTCGCATTGGTTCACGTGTCCAACGTCCCTCCTGTGGAAGCTACGGTGACAATTGCATGCTGCACACTTCATGGCTGCAGCCGTTCCTTCATCTCCGCTGGCCATAAATTCTTCGCAACCATCGACCACGTAACCCCCGATGGTTGCAGCGTGATTCTTTCTGCACTCTCTGTAGCGCACACCCTCCCTTGATGCAATATTTTCTTCTCTAGCAGTTGCGGCTGGGCCCTCTACTATCCGCTGCACTCTTTGCAACGGCCCCATTTCTTCTACAGATTTTGCTGATCTGTACAGATCTGGTGCAAGGGATCTCTGATATCAAATGTAAAAATAGAAATGTCGACTTACCTGCGGCCAGGTAATTGACTGTGTATGTCTGTGGAAAGGAAAGAGAACAGCTGGAAGTAGTGCTGTCCAAATCTGTAACTCCCAAACATTCGTTGTTAAATTGCACCTAGGAACAGCAATTTATAGATAACAAAG
>0_11789
TTCCTTGAGAAGATGTTGCCTCGAGGATCCATTTCATCAGGGCAATAGCATCATTCGGCCTAGAATGGCTCCCCCTGTGAAGCCTAGAGTTGGTGGATCAGAAAATGTTGTGGTTCACCATGACCCAGATGGAGATTGCAGTCATGATGATGATAATTCTCAAAAACTACCCGCTGAAATGGAGCTTTCTGTTCAGCAGTCTCAGAGTATACGAGCCTCCAATTCCCAATCCATTTTGTATCAGCCATTGCAGCCAGTGACTCTGAAGTTTCAAGATATATATTACAGGCTAAAATTGCAGCCAAAAGCTGAATGGTACGAAATGTTCTGCACTAGACCAGAGCACAAAGAAGTTGAAAAGATCATATTGAATGGCATAACAGGAATTGTGTGCCCTGGAGAAATCTTGGCCATGTTAGGACCCTCCGGAAGTGGAAAAACCACTCTCCTCAGTGCATTGGGTGGAAGGCTGCAAGGCAAAATCTCTGGCAAAATCCTTTTCAACGGACAGAATTTCAGCAAGTCCATGAAAAGGAGAACTGGGTTTGTCACCCAGGACGATGTTCTGTATGCTCATCTAACTGTCAGAGAAACACTGACATACGCTGCTCTGCTCAGGCTGCCGAAAACCTTATCCAAATCACAGAAACTAGAGCAGGCAGAGTCTGTCATAGTAGAACTTGGGTTAACCAGATGCAGAAACACCATAATTGGAGGACCTCTGCTTAGAGGAGTTTCTGGAGGGGAAAGAAAAAGAGTTAGCATTGGTCAAGAAATGCTAATAAATCCCAGTCTTCTTCTGCTAGATGAGCCAACTTCTGGTTTGGATTCAACTACTGCACAGAGAATTATATCAACGTTGCAAAGCCTTGCC
>0_11790
TATTGAGCATTGCGCTGCGCTGCAACAAATTTCTATTTTCTTATACGCTAAGGAAAACATTCTTTGATGAAGATACATCGAAACAAACGCACTAACCTTGCTACAAAATTAACAAGTACACAACGGCAAATGCTGTTCTGCGAGCTCGTTCCGGGCGTCCAACAAAACCAAAACTCTATTGCTTAAAGATAAATACCCTATGGAATTTTTAATAAATGTAATGAAAAGACTCAGATAGACCTGCCATCATGAATATGATGAATGGAGCTGAAAGGGTTAAGACGTTGCCGTTTGTTTGCGGTCGTGGATCCCTCAGAGTTTTGCCTTTCCATTACAGCTTTGAGAGCGTCGTGAACGCAGCTGATAGATGGAGGACCGTAGTCGGTGTTATCGTCGTTTGATGCATCGATCAGTAATTCGTGCTTGACCCTGCCCCCTAGAGTCGTGATTTCGGCTTTGATTGTGCGAAGTCCTAGAGTTCTGAGGGTCTTTATGAGGTCCGAGAGAAGCTCCGGATGATCGTCGCAGCAGACGGAGGCCTTTACCAGTGATTTACCATCGGCGCATGAAGGAATCGCATCCACTGTAAGTTCATCGGTTTCCGTCGGCACTGCACTTTCTTCTGCGATTTCCAGGGCTTGCCGTTTGAGATCTTTTAAGTGCTCGATTACCTCAGCGAGCAAAGAAGCTTTGTCCGTTTTAGTATTACTAGGGAGCAGGCTA
>0_11792
TCTTCATTTTATTGAGGTTTTCTTAGTTTCGAAGAATGCTAATCTTTCCTTACATCAGTATGCACTACAGCTGTTTCAAAATGTGGTTTAACGACTTGGTTCGTACTCCGACTCTGTCTGCAATATTAACTGCATCAGCTATTGGATTCGTGAGTTTGTTATTCTTCTTTCAGATATGGCAGCACAAGAGAAGAAGAAACAGCACCTGATTGCCTCCAGGACCCTGTCCGTGGCCAATTATAGGAAATCTTCATCAATTGAGTCTGCCTGCTCACCGTGCTCTCAAGAATCTTGCAGACAAATATGGCCCCGTCATGTTTCTGCACTTTGGCTCTATCCCCATGGTCGTTTCGTCTTCTGAGATGGCTAAGCACTTTCTCAGAACACATGATTTGGTCTTTGCCAACCGACCTCCAACAACGACAGCAAAATACTTATCCTACGATTTCAAGGGTTTGATAGCGACTCCCTATGGAGATTATTGGAAATACGTGAGAAAAATATGCGTTACAGAACTGCTGACTCCCAGAAGAATTGAGTTCTTCAAGGATGTGCGAGAGGAAGAGGTATCTGCCATCATACATTCCATTTGGGCGGAGAGTGAGAGTGGCACAATTGCCGTGAATGTCAGCAATGCCTTCTTTACCCTCACCACCAATATAATTTGGCGAATGTTGGTGAGGAAGAAATTTTGTAACAATGAGGGTAGCAGTGGCGAAAGATTCAGGGATCTGGTGTTAGAAGGGTCAGCTGCGGCGGGATCTTTTAACATTGGAAACTTTGTTCCTTCTTTGGATTGGCTTGATTTGCAGGGTAACAATCGACGA
>0_11794
TCTTTGGATTCATAGATTGGCATTACCAATTAAATCAGTCGAGATCAAAAATCATATATACAGTGATGAAAGTCCATTTTTATTTATACATTACACTTGTTCTCATGGCTGACCATGTTTCCAGTGACTCGACAGTGAATCTTCCCAACGCCCTGCAAAATGCTCCCCGCTGTGATCAATAAAGGACAATAAAACAAGACCATTAGAAACAACATAATCTACTATAGACAAAAAGAACTATAATCAACAAAATCAATGAGAAAGATGCAACATAGAACAGAGAAATAGCAAAGAAAGTAAAACGAAGAGGAAGATGCAACATAGAACAGAGAAATAGCAAAGAAAGGTGCCTTCCTGCTGCCTCCCTCTCCCCCTGCCAGCCCCTGCCTCAAACCCTAATAGAGTTTCACCTACAGTACAGAGCATGTGGGATGCCCTGCAAAAGTTGCGTCGCCTCCAAAGAATAGCAAAGAATAGCTTGGCTCACTTGCCCACCTTGGGTTAATAAGAACTTCAGTCTTGTGGTTTCTTTTGGTATCAGCTTTTGTCTGTTTCGTGAAGTTTTCTTTTTGTTGAAGGGACAGTTCTTGTGCTCTGATGTTCCGCCTAATCTGAGCAATGGACGCGAGTCAATATTTGAGCCAATTTCTTTTTCCTTTTTTGGCTGAAAGTATCGCTCATGGGTTTGCAACCTACCCTCTTTGTATAAAGCCCTGTTCAATTGGCATCTCTTTGACTTCATTGATTCATATCATTAACTATTACAAACAATGGTTTGTTCAAATAGCAATCTTGAAAAGCGCTTTATGCAAACAGAAACATTATTTCGATCAATTTTCAGAAGACCATCAGACACCATTTTGTCTTCAAT
>0_11795
TTCGTTGGACACATATCTGACAATGTAGAGACTAGTAGCAGTTAGAACTCCAGCAACGAGATGCATCATACTGAACACTAGTTCAGTAATTTGGGATGCCTTTTCGCTGTTGATGCAGTAGCAACAACAGTTGGAGAAGGTTGCAGTGCAGATGCAGTATTGGTAGTGGCAGTGCTAGAAACAACATGGATGCAAAATTGAGAAGGAGTTGCATTACGGATGCAGTGTTGACAGTGGCAGGGTCAGCAACAGTACAAATGCAACATTCGTGCAGTAGTTGGACAGGATGTTAGACATCAAGTGCTGAAGGAGATGTTACAGAACAGAGTGATGCTTCAACAGGTTGCATTGCTAGAGCACATTCCTCTCTAAGAGGGAGTGTTGATTTCTGGTAGCATCAGATGTTCTCTAAGTCTCAATATTTGTAGGGAGGCTTAGATACATGCATTCTCCAATACCTAGAAGTCGTTTTGGGAAATTCCACCTAGAGACAATTTTATTAAAATAATTAATTGTTTTTAATGGGACCCTAAGTCTAAACTTGGGAAATTAAAATAATTATATGGTATTAATCTAAAATGTGGGTGTAACTTCTAGAAGAAGATGAGGATCAAGCCAAAATGATCTAAGCCATTGATTAGAAGTTAATCTAGGATGTTGGTTGTCCAACAGAAAGATATAAGAAGAAGCTTGAGGGGCACTTGGAGAACACACAGAGGGGAGATCAGAAGTTCGATTTTCTGAAGCAGAGGAGCTGCCAGAGAGATTTTCGATTGTGATCTTTTGCAGTGATGAGCAGGGATAGTATCCGAAAAATCTTTCCCGATTGGAGAATACTCAATATAGAAGAGAGGCTGACATAGAGCTA
>0_118
CATCAAAGTTCCAATTCAATTACTGATGACAAAAGTGGCGAACAAAATTCATGTGCTGTCAAATTTGAACATGATGCATGGAGAATGGTGCTCTTGGAAATAGAGCTATAAAATTAGGGGTTCAGTATTTGCCTTGTCTATTGTCCTCATAAAACAGCACTATAACTACATCCCATTTAGTTCCTTCTACTGTCTGCAACTTCTTGGTAATAACTCTTGTATAAATGAAATGCCAGATGCACTAATTCTCTAATGCTGAAACTCGTGATGAAAACAGGCTTTACACTACACATGTATAATGACACCTCAGATGCAAGGGACGGGAGCATCATGAGAAATATACGAAAGCATATGCTTCTGTGACTGAATGATGCTTTCTGGCTTTCTCCATCCTCGGGCAAAATCTGTTAGAAATATAAAGGAGTTAAAAGATATAACAGCATAAGGAACCAGAATAATTTGCCTCTGGTTCTACCATAAAAATTGGTGAACCATAGTCTAGACGGCATAAAACTGGGAGTATAAATACTCGCGGATTTTGTAGTATTCCTCTGATAGAGGGCCTTCAATGACTACTTGCTGGACTCCGCTCTTCTGACTGGAGTCTC
>0_11819
AAAACTCCTCAAGATATTCCATATATTCCATAAAAAGAAGTATATTACTGGCAATACTTTCAGTACTCATCGACTTTTTAGGTTGTCATCGGTGAGTAAACTCGCTGAAGTTTACCAGTTTGCTACAACTAACCTAGTTCGATTTTGACAGGGTGGCTCCACCAGAAAGCTATACCTAGGAACTTCGAAGAAACCAGGAGTTCATATTTTTTTCTTCCTGTCAAGTTTGTACTAACATGGTCTCTGCCCATTGACAAATTTATTTTCTGACAGTTAACAGTATGTCAGTAAACACAGTAAACAATTTAGTTACAGATAAGCATAACATCCGACTTTAGTTCAGGGCATTAAGATGTGGACATGTGAACATGTGAATCTTTTTTAGGAAAGGAGATCTGAATTTAGTTGGGGTGTATTCGT
>0_11835
GTGAGTGGATCGGAGAGCTTTGAGCAGTTACAAGATCTGTTCATGGAGATGTTTGAGAGCGATCTCAATAGCTTTCATACACCTGCGAAGCCTTCCAGCAATAAGAGGAATCGATCCGATTTCCACAGGGGCGGAGCCATGAGAAAAGAGGAGATTGCAGAGCCGAGTTTCATGAGTTCGAGTCCCTTCCAGACACCATCTTTTAGCGGGGGTGTAAGTTTGCATGTCTGTTCTATTTGATTTCTTTGAGGGGAAGATCCGCTCATAATTAAGATCCGTTTAAAGTGGTGGTGGGATGGGTTAGTAGCTAACTTAGACTTAGTCTTCAAGATTAGGAACGAAAAGTCTTATCTTAATTAAAGATTAGGGATGAAGAACGATATTAAGTTGAGTTTTGGTTATTAATGTTTTCAATTAATTAATAATTATTTATATTATTTTAGTTCTAAAATATGTATTTATGGGAAACTCCTTTACAGTCCAGTATGTTTAGATTGATGAATTGGTATTGCGTTGAACTTGAATCACACTTCTTCCATCAATGCATTTAAATGATAATTAATATTTCATTAATTATTTTGTAATATTTTATAATTAATTGGTATATAATATATTAAGATTGTCTATAAGGAAATTTTTTTTTGGGGCAAATTACATTGGCTTTTGAACTCAATGTGTTTTGAACCATTAAGT
>0_11847
TTCCGGAACAGGGGATTTTAGTGGCAATTTTAGCTTAAGATGGCTTTCTTCCAATGGCAATGATCTATTACTCTGCGGCACTGGTTATTTGCTTAGCAAGTATGGCGGTGCTGTGTCAGGGGCAATACCAGTATAGCAGTGATCAGGTGCAGAATTACAGAATGCTACCGACTTCGAGAGTGACGGGACGGGAAAGAGCGATATGCGAAGGCGCATACAGTCGATGCTATGGGATTGTCCTCTCATGCCCTGGTCAATGCCCCGTCCGCAAACCCATAAAAGCCAAGAAGGTTAAAGGATGCATGATCGATTGCAGTAAATGCGAGACTTCATGTAAATTTCGGAAGCCTAACTGCAAGGGCTACGGATCAATCTGCTACGATCCCCGTTTCGTGGGTGGAGACGGAGTAATGTTCTACTTCCACGGAATGAAGGACCGAGACTTCGCTCTCGTATCAGACGACAAACTTCAGATCAATGCCCACTTCATCGGCACCAGACCAGAGGGAAGGAAGCGAGACTACACTTGGGTTCAGGCACTAGGAATCATGTTCGGAGGCAAAGCCCACACTTTCACTGTGGGAGCCAACAAGGTCTCCAAATGGGACGACTCAGTCGATCAATTCACCTTCTCCTTCGATGGGCAGGACCTCAAAGTGGCAGACATCTGGACTTCCCCCTGCGGCCAACTCATCCTGGAACGCACCGATG
>0_11849
GGAGTAACCTGTGAGCTTGTATATAATAACTTACAAAATAGCCTTGACAAAAGGCTGAGCTTACAAATTATGAAAAAGGCCTCGGCAAACGACCTAATTTCCCTCAATTAAACCAAAATGGTTTATAAATTTGAAGGGACATACGCAACAAGGTCGTCCTAATGGGACTTTGAAACAATAATAGTAGTCCCACATGCAGCAAAACACAGAGATGAGTAGAATGCACACCTCACAATTGTTACCAGAAGCAAATATTGATTAATATTGGCACGCAAAGCAGATCAAATGAGTTCATGTAAGATCTCTATTGTGACCCATAGAGAGAAGCACAAAACGGATGACATACAGGCCCTCTATTTACACAGATTTAATATCTGGATATGTTTATGCAACAAAACTGGCAACAAAAATGAATATTTGCATGGAAAGTATTAAAAACAGATTCTATGTTAGTATATATAAGTTGGGTACTTTCAGAAATTGACAAAAGCAAGTTATATAAAGCCAACTCCAGCAAAGGCCTCAGTTTCAGATCATTCCCCCACAGTCCACAGACGACCTTGGGCACATTGGGATACATATCCAACTTCGACTTTAGCACACATTCTATTGGAGCATATTTTCTACGCCATGATAAGTTATGCATTCACATTTAGCTGCTTGTTGCAGAAATTCCTTGTGCATC
>0_11864
AAATACGAAACCAGAAATCCTTGGTCTGCACCATCTCTGTTTTTTCTTAATGTTTTTTTTTCATGCATCATATCATGGAACACAGCCACTGAGGGCTGCAAACAAACAATAAGTAAACCACATTCATTTAAATATAACAATTTAACATAAATGACAGCACATCCAACAAGGGTTTCAGGAATACAAGTTGCTATTCATTTTCAAGTAATCAAGATGCCGATGCTCGCGGGAGGGTTCTTCAACCAGGGGAGCATCTCACCAGTTTAGGCATCTGTCATAAAAAGAAAGCCAAACGAAATAGCATACCTGTAACACAAAAAGCCCCGTATGGAAAATACAGGGATTAATGAAGGCGGCACAGAACTGCCCACACTGGAAAAGTTCATCCGCATTCTGCAGGAAAAGATTGTCCGCATCAAGCATGACAATGCGATCATACTCTACTAGGGTCCACGCATACAGCTTATTCAGCGTTAGAGTAAACCGTTTGTTGAATCCAGGCTGGTGTCTGTAAGGATTCTCTATATTGTCCACAGGTTTAACTATAACCCCATCTGACTGTAGAGTCCTTATCCATTGCTGAGGAACATCCTTGGAAGCAATAACCACAAGGTCTGCATTCACTCTAAGC
>0_11888
AATTTTGAAAGATTTCAAATTCATAGGGCAGCTGAAGCACATAGAATGGGTTTTTGTCTACTATGTTTTTTATATTTGCCAGAAATTTTTTGTAATATGAGGTCGTTGAACCTCTGTTAAAATGGTGCTTCACCGTTGGTTGGGAACTTGAAGAACCTCCAACACATTGAGCTGTTTGGGTGCGAGTTGTTTGGGTGCAAATGTTCGGCGAGATTGCCAGAATCCCTTGGCAACTTGACGAACCTCCAACACATTGAACTGTATGAAGAGGCTGCCAGAATCTCCTGGCAACTTGACGAACCTCCAACACATCGAGCTGTATGAGTGACATGATGAATCTCCAACACATTAACCTGTCTAACATTGAGTGTTTGGATGATCCTTCAACACAATCGAAAGACACGGGTGTTAGTCCTTTAGAGTTATTTAGTTTGGTGAAATTGCCAGAATCCTTGGGTAATTTGACCTCCAACACATCTACATCGAAGGTACGAGTGCTAGTCCTTTGAAGTTCTTTAGTTTGAAGAAGCTGCCAGAATCCTTGGATAATTTGAGCAGCCTC
>0_11894
CATCAATTCTGGACATTTATGCTTTAATATTCAAGAACAGGTGAATCAAATGTAATTAGACACATAGCCCCCCGTGGTGCATTTGCAAACAAATACCAAATTATGCCCCAGATTAAGTTGTTCCATTGTCAGACCCGGACCTACCTACCCACAATCAGAACAGCAATTGATCCCTGTACAAGGAGCAAATCCCTGGAACAATGGACTGACATTAAACTCGTATTTTCTTTTGGCCTTTAGAGAAATCATTGCATCACTATCATACAGTTCAGAATCAATATATCAAATATCCACAGATAGAATGCATAAAACTATTCCATCTTAGCACAAAATAAATTGTGTGCTTGGTTCTTTACGAAAGGAACCACAGTATTCTTGCCATTCTACAAAACACCATCTGATTAATACATATCGACCTTATCAATTATGTCCCCTTTGATCATGTTGAAGCTCCAGTTGTCCTTCCTACCTTTGTAGTTCCAGCTATTCTTCTGTCACGTCCACCTCAGATGTCCACACAATGTCCTTTAAAGCAGTAGAGAAATTCTCGTAGAACTTGTTGTACTCTAGGGTATCCCCGCCAGCTTTT
>0_11905
GGATTATAAAATTCATTTATCATTGGATCTGACAAAGTCTACTATATAAAGATCAATACATGAATTTAAGATGTTACCAACAGTCTCCACAAGAACACAGTCCATCCTTGAAATGGCGGAATCGATGGTTATCTCTTAGAAAGATTTCTCGCTTAACTGCCTTGGAAATGAACTTAATAGCAGAATGACAGTCACCACAGACTTCAAGGTTTTTCATGATCCTGAGAGGCGTCCCATCACTTGTATTGATAAGACCAAAAGCGAGCGCCAGCTTCTCACTGTGGTCAAATAGAGCATCCTCCTTTTCCTTGTCTGCCACATTATGAAGTGCAAAGTTGATATCAGGTGCATACCCAATGTCCATCATCTGCCGAGCCAAGCTATCCAACTTTGCATAGATCATCTCTATTTGTGGGTTTGATCCACCTCCTACTTGGAAAAAATGCACCTTGCTCTGGACTTGAATCCAGCTGTATCCTGGAATATTTTTCAAACCCTTATCTTTCATCATATTCTTGACTTTTGCTACATCATTCCACCTACCAGCAGTGGCATAGATGTTTGATAGTAGCACACAATTTCCAGGATTCTCTCTAACTCTAAAAGATGTTGTGCTGCTTGTTCTCCTATCTCTACACTCCGATGAATTCTACAGGCACCGAGCAAGGCTCTCCAAGCACATGCATCTGGCTCTAAGGTCATC
>0_11925
CTCGTTCATTCAATGGACACCCAAAATAGGATCCCACAACAATAGCACACACTGGCTTACTTGGAAGTCTTTGAATAATGCCATGTCAAAAAACAATATTCTGAAAGATGTGTACCTTGCGAGTACTATTCTCCATTAGATGTTTTGGGTCTTTAAATCTGCAAGAGCTGATGATGTACTCATGGACTCACATTTGATAGGTTGCATTCACGGAAGCGTTTCACCATTATTGCAAGTAGGACTGAACTCCATCCAGTTATCTATCTCTCCTGATAAACATCTCTTGTATGTAAATCGCAGGGATGCAAAGATTCCAAGCCTTGAACATAGGCAAGGGTCCTCAGAAAAGCTTCTATTGTTGGTCTGGCTGATGAGCTCAATCGCCACTGGTTCTGTTAATGAATTCCTAGAGAAAACAACAGAGCTGAGCTTCAAAGAAGCCAAGCTGTTCGTTATTTCTCCGGAAAGTATATTGTGGGAAAGATTCAGAGAATTAAGGACTTCCGTAGAACAGAGGGTGGAGGGAATGACTCCTGTGAGCTATTGTATGCAAGATTAATGGAAGACAGAAACCTAGTGTCCAATCTGACCTGGTATGGG
>0_11927
AAAATAAAAAGAAGATTCATTAAAAAACTGAGGAAATTCATTGAACACATACCGATTTCATCCTGCTAAGCATGTCTGCATCTGGTATATCTGTGCCACAAATACTGATAACTTCTTTCCTTAATACTGCCTGCCATTCCGGGTATATAGCAAGCAAGAGGATTGCCCAGGTTAACAGATTGGAAGTTGTCTCATGGCCAGCAAAGAAAAATGTCTTACATTCATCCATGATTTCATCAATAGTCATGCTTAGGTTTTTCTGATTGCCACACAGTTCTTTCTTGTTGGCAGTCATCATGACTCCAAGCAGGTCATTACCGTAGCTAACATGAGGTATTCCTGTTGTGCTGGGTTGCAACCTACTTTGAATTATAGAATACAGGGTTCCTTTAATTCTCTTATCAATCTTCCATGCTTTCCTGTTCCTGCTTGTAGGAATATATTGGCTTCCAGGGATGAAGACAGATCGTTCGGCTTCGGCAGCCATTTCTTGTAATTCTCTCTGCAATTTAAATACTTCTCTGCCTTCATTGTAACTACTACCGAATGCAGTACGGGATATGATGTCTGCTGTCAATGCTCTAAACTCAGGATGAACATTAATTTCTTTGCCATGAGAGTCCGCCTGAGCTACCATTTTTTGCCAATTCTCCAGCAT
>0_11969
TTCAATGTAATTCTGATTTAAAAAGTAAGAACCATTTCCATCCTTACAAATAAACATCTAAACACTCACAAAGTCATCACGTTACACGGAGCTCATAATTTCATGAATTGCCTTTATTGAAAAATAATCCATCTGGATTTAATTTACAGCGTTGGCATTAATTACAAGAATTTCAAGGATATTTTGATCATCATAACATAAATCATGCAATTTTGGTACCCACTTTCAAACTGTATGGAACATTGCTGTTCTCTGCGTGAATAGCATACTCCGATAGAGTCTCCTAGTTCTGCTCTGAGTTCTATACGTTTTCTCTTACTTTCCTTATATTGAACTCACACCAAGTCATGATCACAGCTTTCACCCGGATACGGTGCTGTCTTCAAAGAATTTCAAGAATACTCGGTTTCCGTCCATATACTTAATCTGGCGCACCTTTCTATCTCTTAACCCCACGCTCTAAGTCGATGATTTCTCTAGATTCGTGTGAAGCTCTCGATTGATTAATTTGCTGATCCCGGGCAACTGATTTACTAGGCGGAATGCGGTCTGCCACTTTTTGAGTGTCAAGAAGATAATGCCTGC
>0_11971
TTCTTTTTTCTCTGCATTGAATATGGAGAAGGGACACAAGCCCTCCCTTGAATACCTCTTAGAAGAGTTACATTAAGAGAACATAATACAATGGCCAGCCGGCACAAGAATGGAACAAAAACAAACAGGCACTAATCCTCGAAAGCAACAACTTCATATGCTGCTTAGTATAGATTTCTTCAAAAAAACCATACTCAGAATATCCATGCCCTGTCGACTTACCTGAGGTCATCCAAACAAAGGAATATTTTACTGCTGAACAGAGTGAAATATAAGAAGAGCATGGTTGACGTTTTGACCACTCCCTCTGGATGGGAAAGGATACCCCTCTTTTGAACAAGTCATCATAACACCAATGGATAGAGATTTGCCTCTATTCAGCAGGCCTTTCTTTTATCAACTTTAAGATGGATATTGAACCATTTCTTTTTAGACCTGTCCCTGTTAGCTTGCTTTGATTCTCTGCTGTGAATGCCAGCTTCTCCCTTAGCTTCCTTATTTGACCCCTTGACTTTGCTACCACTGAAGGTCCTCTTCAGTGTTGGAACTGAAGTATACGAGGACTGGATAGCTTC
>0_11980
ATGAGTTGACCAGTGAAAGTTATCCCTCTGCCTTTTACTACATACCAAAAAGCATAGTGTATCAAAATGCATATATAAATGTTTCTCTTGCACGAATTGGAGATGACGATTGCTGTTCAAATTGCTCCGGTGATTGCTTAGAATCTCCTATAACTTGTGCATGTGCAAGAGAGACAGGAGGAGAGTATGCGTACACAAGGGATGGTGTCCTGAAGAAAAACTTCTTGGAGGAAGCACTTTCTATACATATGAAGCCTAAACCACACCATTATTTTTATTGTAAAGATTGTCCTCAGGAGAGAACGAAGAATGAGTATAAACCTGATTCCTGCAAGGGGCATTTGATCAGAAAATTTGTCAAGGAATGCTGGAGCAAATGTGCTTGCAGTAAGCACTGTGGGAACCGAGTTGTACAAAGAGGAATAATTCGCAAATTACAGGTTTTCTTTACTTCAGAAGGAAAAGGATGGGGTGTTCGTACACTTGAAGATATACCCAGAGGTGCTTTTGTGTGCGAGTATGTGGGTGAAATTTTGACAAACATGGAGTTGTACAATAGGAACAATGAAAGAATGCGAAATGAAAAGCACACAT
>0_11991
GAAGTACGAAACATTCATGTGCCTCGCCTACGGGCAGGTTTGTAAAGTACAACAGTCACAAACTTTGAACGGAAACGATGTGTTAATCCAAGTGCTACCATTGAACGGGTATTTTCTGTATTTCCAATATAAAGATGGTTCAATATCACGTTCTGTGGAAGTGGCAAACTACCAGATGCCTCTACATTTACAGGAGAATTTAACAGAGTATGTTGCAAGTGTGGAGGAACTGTAGGTGGCTCTCTTGCGTCATCCTCATTTCCAGGGAAGGAATTACTGTAACTTGCTGGGGAGCTTGGAGCCTCAC
>0_11992
CTTCTTTTTTTCATGCAAATTGTATTACCATGCCAGTCTGGTATTATATGAGGGAGTGCACAAGACAATTGTATTCTAGGATTCCACTCGGAACAAAATATTTAAATCTCAATTCCGTCAATAGAGACTTGAACAAACTTCCATCGCAATTTTCTGAATGGATACTACCTGGACACAACAAAAGATTGGCATGTTATGCAAATGCCGCTGAAAACAAATATGTTTGACAAGTTGAACTCGATGCACAGCACTAAGGATGATCACAAAATCATCTGAATCTGTTGTATATTCATCCAAAAATATCTAAGATCAGTTCTTGGAGCTTATGAGTTCTTATAAAGAAATTCTTGGAGCTTCTGAGTTCTTATTATCTGTTTAGCAACCAAATCTCAACCTGAACTACAAAACTGGATGCCGGGACACAGAACAATGCTTAAAACCTGAGCCACGATCAAGATCTTGTCAGCATTGATAAACTTCTTTTCTTGAACCAGTAGTGGCAATGCCAAGAAGGGTAAACAATAATAACTACTTCAGAAGCTTACAAATGCACA
>0_12036
GGAGTAGATTCAATTCTATTTATTCCACAATCAATTGGCTTTTGATAGTACACCGCAGTTACAAAGAAAGATGAAAGGGGCTACAAATGAGAATTACACACCTCCTCACAACAAACATGTTCCAGGACTGCTTCATCCCATCGCTCGCTGAAAAGCCTAGCCTCCATTACACACCTGTTCTTCACAGATCCCACCAAACCCAACGAAGACAGATCTCTGTGCGCAACCCATTGCGAATCCACGATCCCCATTCGCTCAAACGCATCCTTATCTGCGCTCCCTCGCCCGCCCACGCACCTGTGGAAGTTGAAATCCATTCCCCAACCGTGCACCAAATCGTTCTGTATCATCATCCACACGCACTTCCACGCCTCCCTGGAAAACACAGGCGCCATCATCTCCACGAACGCCGCGCAAGGCGGCAGAAGCGGATCCCCGCACTGCCCACCTCCGCCACGCTTGTTGGCGTACGGCACCTCCGCCATCCGGTGGACCTCCACATCCCGCCTCCGCTTCGTCACCGCCCACGTCAGTTTGCTGCCCGGGTCCATCGCGGGCTGCGATATCTCCAGCCCGTGCCTCTGCA
>0_12048
AATGCAGCGATTGTAAATAACATTTCCAGAAAATAAAAATAAATGTGTTTGGATCTCTCCCTTTAATACAAGTTTGGAATTTTGGACATGCGCCCAGAACTATCCTTTTGGACTCTAGCATTTTTTCTGGAATTGAAAATAACATGGTTGTCCCACTTTATGAAAAGCGTTTTCATGCCAGAAATCTAATTGTAATTTTGACATCACAGAAACAACAGCACCTCGCGCTGAAAAGCTCTGGAAACATGGCTATAGAGTCAGATTAACCGTCACTAATCTTTAACTAAATTCAGCTGGAGCAAGCATGGCTATGGAGTCAATCACTAATCTTTGACTAAATTCAGCTGGAGCAATCACTGGCGATGGTTTGGCGAATCATGTCCTCCAATTCGTCAGCCCCCACATTTTTAAGTGACCGCACGTAGAATGTGCCATGAATGGCTTCACGGAAACGGCACATATTTGAATTCACGATCTCCAATGGAACTGATTCCAGGGCTCGCATTAAATCTACTAACAAGCCTGCATCTTTCTTGCACTCAATTCGCACCTGATATATTCCGTCTTTTCCGGCTTTGCAAATTTCCACAATTTTTGTCTCCGATGCTTTTCGATGTTTGACTTTGAATTTATCCACCGATTTCTTCGCATCGCTGGATTCCGTGCACCGTTTTTCCAAATTAGGTTTTTTCAGAGGCTTTGTAATATCTGTAAGAGTTTGAGTATC
>0_12049
ATGAGGCCGCTGCTTTGTCCCCAAACCATCGAAAGATTCAAAAGATGAGGAGGCTACCAGTGGTGCTGTCAATAGCTCCCAATGGTCAGATTCCAAACAATGTTCAAGTTTAGAAGCTTCTGAATTTGAATCGTTGGGTGACAGATTGCTCAAATTGGAAGATGGAAATGAAGAGTATGTCGCTGTGCAGAGCCGTTTTCTCTCCGGTTTGAGTAAAATATCAGTTGGAACCATGTTACGGGTATTTATCGAAATACCCATACAAGTGCAATGG
>0_12053
CGCTGCTTCGTTGTGCAGCTCTTTCCTTCATCCTTGCACGCTGGGCCTCGTAATCATGTGAGCCATGAGATTGCTGAGTGGGGGACTCCCATGTTGATTTATTATCCAAACTCTCTGAACCATGTGTACCACTACCTGGCATAGAAGCAACAACCTGCCTACTAGCATGAGAACTAGTTGTAATGTTAACCTTCATTTCTTTGACCGTTGGCTCTGTGGTAGGTACTTTCCTTCGCCATTCATTGTCACCTTCATGTACTTTAAGCCTTGATTTCATTGTTTGGCCTTCACTCTCTAATGACTCTGATGTTCCTTTGCCTCCTAGAGCACTTTGTACTTTCTCCACATCTCCTTCAGTATCCAGCACATCACCTGCTGGATGATTATCACTGCGCTTAAGTAAATGAACTTTATCCCTCACCCTAAGAGTTTCATATGGGGCATTATTTGACCCTGTTGCACTTGATAAACCACCTTGTAGTTTAACAAACGTGTCTAGTCCAGAAGATCTCTCAGATGAGGATGCTGAAACAATGGACACTCTTTTATGCCCATCTCTAGTACCTTGTTGATCAAGTGCTTTGGGTGATGTCATGAGTGTCTGTGCCCTTTCAACTA
>0_12060
GTAACAATTTAATTGCTGTGATGCCTGTACAAGTTACAACGAACTGTCATGTTTTGAGTTACAAAAAGTACATGCTGCCACTGTCATCTGCATAACAAAAGTTCAGTTTGAAGGGCTGGCTATTTTGTTTCCTGGTTGGGTAAAACTAAAGATGTCTATGGCCTACTATGATTTTGTTTTTTAAAGGAAACGCCTCCCAGCATTTTATGAAGAAATACTCGCAAGCTCACCTCACTACTTGTTAACAAGCAGGCTCATTTATGTTGCTTCTCAGCATTTACTACAATTCACTAAGTATAT
>0_12068
GCCCCCTTGTGAACTAGCTTCACCGTTTGGAATGCCTCCGTTACTGCATTAAATTTTACAAGTATCTCTTTGGCAAATTTTAGAAACATTTCTCCACAAAAAGGGAATTTTATTAAACAACATCCAAACACCAGGAATGGAAGAATAGAATATGCCCTTGCTTTTCCAAAACATAAGAAATGGTAGTTTCAGCATTCCTGAAATAAATTCAATAATAGCAAGAGAAAATAAATTCAATCAATTGAATAATTGGGTAGTAAATATTCAAGCTAGGAGATTGAGCCCGTGAACTGCCAGCAATAACTCCTGAGAGTCATGACAATACTTTCCACTATTGTCACTCCTAGAACAGCAATTGAAATGGTCAGCCTAATGGGATAATAGTATATGTGCATATAGAGTAGACCAATTCATATTCATTCACGAACTTTGATCAGAGATAAGATCAAGATGAAAGCATTCACACCAAGATGTGGCATATCATGGTCTCCTTTATTTTAAGAAGCTGGCTGATCTACTCCCATAATGCGTGCATAGGCCTTCTGATAAAAACATTCTTGTACAGCAGATGTGCTATGATACACCAATGATCTCACCTTCCCGGCAGGCACCCACTTCAATATCAAGGCTGGACTTTTTGGATGCTACCACTCTGCAGCAGTTTCGCCGTGGTGACTGCCATAATAATGTATCAGGTTTCTTCACAACCCGAATCAAATTTATGATCTCTGGGGAAGGTATTCTCCACCTGCATCCAGGAGGCTTTACTTGCTGTCTAGCAATTGCTTATGATTTGTC
>0_12074
TTCTTATTTCAGAACTTATGATTTTGGAAGTCATAATCCTTGAAAATTTACCCTGAGATATGATGTAGATCCACCCCAAGAATCAACTAGATAGAAACCAGTGACAAAGAAGCTAATCAACTCACTTTTCCATGCAAAGAAAGTTCAAACCACCCCTCAATTGCTAACTAAGAACCATGACCAAAACCTGCACCTGCCAAATATATAAATTTACTAAATATATACATATGCCTAAAAGGCAGTCTTCCCAAACAAGCAAAAAGCCCAAAAGCACGTGTTTTGGCCAATTGACATATTGGGCCATAATTACAAAAAGCAAAAAATCATAAAAGCACAAAGCAAATGAAAAAGTGTCATTCCAGATCTGAGTGAAAACAGTCCCTTTGGACTCGCTTTTATGTGTAGGCCCCCTTGATGATCCCAATATTGAAAAAGCAGAATTGCCCAAAATAGCATTTTCCCGGAAACTGACAAAACAGAATATATAAGGTCCTCCGATTAACAATTATGCCATGAAGTGTCTAGAAATAGACCAGTGTGACTGAGTCTCACTAGACCTTAACCCTTCAATAGCAAGAAGTGCTACTAGGATTAACAAATCCTAAACAAGACTGAAAGGAAATTACCTCCATGCAACTAAGCCCTTCATATCTCAAGGACAGCACCATAAGCATCTCAAATAAAACATAACAAAGAAAACCCCTTGAAACACTAATGCAGCAACTCATTAGCATTTTGGCTTTATTAACCATTGCCCGCTACAAGCCAGGTAGAATCCTAACTAGGTGCACAATCCTATGGAGGCTCAAGATTTACTTTGTCATCACAGGTACTCACTTGCAG
>0_12076
AAGGAACAGACCAAAATAAATTCAAATCACATGGAGGAGTCACGTTCCATTGCCAACTAAAAATCATGAAGACACTTTGGACCATCGTACGTTTATGCCTTTAGCTTCCCATGTCCGGGGGATTAATAGAAAAATCCCAAACCCCAACCCCAGACAGGCGCCTAACCCAAGTCCAACACCAAGGCGTAAACCAGCATTTAACCATGAGAGTTGACTACACTTGAAACATTCCACTTCCTTCGGTTCAAACATCTTGATCCACCTTTCCGTCGCTGCGTCACAAATCATGGCAATGGAAATATCATCCAGCTCCACAAAACTCTGCTCCTCATTCTGTGCCTTACTCTCCAGCCTGTCGTGATCCGCCAAATTGAATAATGAATTTTCATAGTCGTTGCCTTCCGGAATAACATCTAAAGTCACTCCGTGACGGACCCGTTTTTTTTTCGGTATAAGTTGCTCGGTATGCGTCAATACCATGGGCAAACTTCCTACTCGACCTGCAACGTACAGTTCTAGTGACGGGAATTTGTCAAACTTCGCCTCGGCTGAGCTCCATTTTGACGGAAAATCTAGAGCGCAACTGCACTCTACGGTCCACAACTGTCGACGGATTTGCGAGGTATCGTAATCTTTGACGGAAACTTTTCTTTCCAGTGTAC
>0_12077
AATGCAAGAATTTCAATATGTACTCACATCTTGCGGATCACTTGTCAATGCATCTACCAAGGGCTCACTATTACGTATGCTGGCTGCCAAATGTAATGGTGTAAGGCCACCTGGACCTGTCAGGTTTGGAGGGAAGATGAAAGATTTTGTTTGCAGCAAATTCATGTTATTTGGTGAGGGAGCATAGTTGAGGAGCAAATCTACCATCTGTTTACAATTTCTCTTCACTGCCCTGTGCAATAAATTACTTTCAAGCAAGTTTTTGGATGACTCTGGAGCTGAAGCTTCCTGCCCAGCATTCATTTCAAAAAATATGTCCAAAAGCTTCTTCAGAAGAGCACACATGTCCCTTTCTACAGCATATATGAAAAGAAACTTGAAGCGATCAGATGAAAATTCAAGAAAAGAAGCATCCTTCACAACGTTTAGTTCAGCTTGCCGCTCGCTACTCTTTTGAAAGAGCCATCCTAACTCATTTAAGAAACGGATTACTTCATCCCTAGCTGTTGCTGCACTGTAACCTTGAAAATGTTCTTGTGAACGTTCAACTTTTATGGAGCTTGTTTTGTCACTCGAGAACTCAATTTCAATCTCAGATTCAAGGCTTTGCAGCTCTCTACAGATGATAGGGTCTGCAACAATAACAGGAAAACAATTGCCCTTGAAACCATGCTCCACCTCTATAAAACAGCGGCCCAAGGCATTAGGTGGCCCCCCTGAAAATGTAAACTTCTGCACCCTAGAATCAGTCGGTATGCATTCTGAAGCTTCTTCTTCGGGAAGAACATCAATAGTATACTTTCCTCTGTAAGCACAA
>0_12079
GGGGACAATATTTCATAAATAAAAAATTTACAGCTCAAACTCCCATTGTTTACACTACTCTGGAAAGTTGAAAAACAGACCTTGATCGAAGTCCATGTATTCAAAAAAATTCAAATGCACAATCTATCCCACTGGGAATATTTGACTAAATCCCTGGTTTTTAAACCAAGTTCAATGAGGCAACTAAACTGCAAAGAACACAAGTAGCACGCTCACTAATCTATAATGAAATATGTGAAATCATCAGGTTTGCAGTTCGAGATTCCACATCCCCGTAACTTAATAAAGTACTTGAGATTATTCACATGCTATTTCTCTTTTATACATATCTGAACTTGCCTCTGTAACCACTGCTAACGAGGCGCCAAGCTTTTTGCTTAGTCACCAGTAAAAGATCCTTAGTTGAACACCGCATGAAAAAGGCAATTTCAAAAAGGCACGCAAATACTATACAATACTCCTCAGGGGCATGGCTTCATCCTGAGATTCACTCTATTTACAACTGAATGAAAATATATTTCTTAGCACAGGTTTCCTCCTTCAGCTAAAGAATACATTCATGATGAAGATCTCCCAGATAAGAAGTGTCAGCTTCAGAAGCAAGTTCTCTCTAAACTGGGATCAGTGAGGATTATAGCTGCTGCTGCCCTTATTTTTTTCCATTTAGAACGAGGCACAAACCATTAAATACACCCACCATATCTGGCTATCATAATGATGACTTGGTGTATCAATTGATCTTATGAGATTTTAGCA
>0_12080
GGGTAAAACATTAAAAAATATTGATGTATAAAGTGTAGAACTAAAAATTCCAAACAAATTATACACACCACGACATCTTTCAATTGGCAGAAAAGAGAAAGCTTGCTTTCCACATGCCAAGTAATCAGATCCATTCGAGCCTCATATCATCAATAAATGCAAAAATTAAGCATGCAAATCAAATATATGACAGATAATTGAATAACTACCAAAGAATGTCTCTTGATATGAATATTTTGGCCAGGCCAAGCATGTTAGAATCAACTAGAATTAGTGACCTACTTAAAAGTCTCGAAAACTCATCTTAGGATCTTCATTCTTACCACGACCACATCCTCTTCCTCTCCCTCGGCCTCTTCCACGACCACCACTCCTTCCTCTACTTTTGCCTGTTCTCCTGAAAAATGACTTACCGTGCTTCACCTCTACCATGGAGTGCAACAAGTCGTCACATAGGACACATGCTTTGTGTAATGTGGCCCCATCTTTAAGTGGAGTGTCATTTTTGTTGAAGTCTACTTCAAGAATGGTTGATCCACACTCATTACAATGTTCATCAGTAGTAACAATCCTATGAGAATTCCGAGGAAGGTAAACAAGGCAATTGCACTTATTACAATCTAGCCTCCATTTTGGAGCACTGACAGGATCAAGAAGTAATGTCCCATTACACTCTGGACAGGCACAAACACTCAGTTTAATCATGGAATGCTGACATGTAGGGTGTGGACAGAGACTGCAAGGCATGCCCCCACTTTTATTTGCCTTTCCTATAGAGAGGTCACCAAGAAGAGTCTCTAATCCTTCAAACGGAGGATTGTTGTAGCAATACGGACAAAGAGAATGTGACTT
>0_12087
GATTGCACAAATGCCAGACTTCACTGTAATGATCCATGCCATGTTTTCCCCTCTCGTGTACAATTAAAATAAAAGGTCAGTGACAATATCATTTAGTCTTTCAAATTGAACTGAATAATATAGACATGATTCAAAAGAATTCTAGGCTTAAGGTAAAGACCTAGAGTCCTCTTATCAATTATCTGCAACTTAAAATCATACCCCACCTGAGCCTCTAGCTAGACTGGGTTATACCAAGATGCCAAAATTAACAAAGCAGCTTTCCTCAACATATTAACATATAATTTAAGCCATGCCTCTTAAAGAAGTCACTGTATGATGGGACCATACAAGCCTGGCATCTCTAATCTCCGTGCTGTGAATTGCTGTGAATTGTAAAGAAAACTTCATGTTGTATCATTTCCAAAATAACTGTCACATGAAGAAATTAACTCACATGCACAAACTGCCAAACTATGAACCAGACCGCTTGAATCACAAGTTATCTGAAACCACAATCGTTTGGAAGGAGATTGGAACATCAAGGATAAATGCTTTCTGAAAACTAAAGGGGTTTGACTTCTTAACTACTTCCACGAGACCGTAAGTCTCTCCTAGATTACTTTCCCCAAAATAAAATGACTAAACCAGTTGTAACTTGTGATTAATGAAACAAGTCAATGAATGTCTCCATGTAAGCAGAATTGGATCATACAGCAAAACAAAAGTGATGATCATATGAAGCAGATCTGCTTGACTAAACTAAGATTCATATTCTAAGTCGAACATCCTCTGCTAATCAATCTTAAGTTGTCATTTTTTCCATTTTGC
>0_12104
AGCCTGGGCAGTCCTTTTGTTGTGGATTATGTTCTTTGGTGAAATTTTGGTCATGGGGTCATGCGTTTCCAGTTAAAATTTTCCTCTTCAGTTAATTTCAGGCACAGGTATTGGCTAGCAGATTGTTTGTTTCTGATGTAGTTACTCGTTTTGCATACAGGGTTTTTTCATCTAATTTGTTCCCGCATCTCTTGGGCGCTTCTATAGAAAAAGGTTATCGGAAGTAATGTGGAAGTAGCGATAAGAGATTGAAATGGCAATGGACAACGGAGAGCTCGAGTTCTCTGATGAAGCCTTTCCTAATTCTGACCATGCTACCGGCTTTCCCATGATTTCATCCTTGGATACCATTCTGGATGACGTTACGGAGACAAACACACACACTTGCACCCACACTCATACTTGCAATCCCCCAGGACGCGACAAACCACATACTCATACTTGTTATCACAGCCATACCCAATTTTTCTCTACAGAGCAAGAAGATCAATTGGGTGGGACACCAGAGTCATTGGCAAAGAGGAAAAGGCCTTCTGGAAACCGAGAAGCGGTCAAAAAGTACAGAGAGAAGCAAAAAGCACATACTGCTTATTTAGAAGATAAAGTGCAAAAGTTGCGTTCATTAAACCAGCAGCTATGGAGGAAGGTACAAGACCAGGTAGCCCTTGAGGCTGAGGCGGAAAGATTGAGATCAATTTTATTTGAATTCAAGGGAAAAATAGATTCCGAGTTAGGCTCTGTTCCTTATCAAAAGCCATGTAGTGGAAATGTGAAAGGGGGAGACTGCAGTGTTCAACCGCTTAATGGTGATCACAATCTTCGTTGTGAAACTGACGTGCCTTGCTTTCATCCACCTTTTTAAATGTCTA
>0_12107
AAATGGATCACTATTTTACAAATGCATGATCAACAAGAATAGAATTTTCAGTCATTTACAGCTATACATGTTTCAATCTTCTCCTTCATCAGTCATCGAAATCCAGATTCAGTATCCGCCTTAAATCCTTAGTGGCGGACACAACATCTAAGCCAAAGTCTTGCACAATTATGGGTGCCTTACCGGAGGGAGAAGCAGGCGCCGATTGAGATGAGACGAGTAAAGATGCATCACTTATTGCCTCGCTAAATTCGCCTCCCGCGGGCGGTAACTCCAGCGACACACATCTCCTTTGCTGCAAGGAAAACTTTGGAAATGGCAAAGAACTTGGAGGGGGAGAACAGGAATAGGCCGGCCCTGCCCAATTCTCGGTCACAGAAATCGGTGGCGAGAATGCACAGCTATCTTTCTTCATCTTCACTTCCGAAGGACTTGCAACAAAAGCATTTCCTTCCGGAGAACTCGCGACTTTGCTCTTGTGTGTTCCAATATCTAAAGGCTTGGACCGGGAAGTGGTCCGTTTCCTATTCTTAGCATCAGATCTTGAACAGCTTCTTCCATTTTCATGTTTTGTTTGACGAAACTGAAAAGGAAAAGGCGGAACCCCAACATCTCCGTCCCGCTCTTGGAATGACGAAAGAATGCCTTCACCGGGCAGATTGCAAGGCATACTATGCCATTTTCGTCCAGGAGGACCAGAATATCCTTCAGCGAAGCCTTATGGAGAAGGAAACAAAGGAAGAGAAGGAGCGGAGGCTGGCAAAGCAGGCTTCAGAGACCGAGTTTTGGCAAAACAGGGGAAAACGAGCAACTGGTTTCATTCTGCAACAAATTAACTTGATGTGAAGCG
>0_12110
CGTAGAAAGTCCATCTTCATTTTCCATAATGGTGAGATCAATAAAAAATATGAACCAAATCAGTAGATTCCAACAGCAAATAGCCAGTAGCCAAGACATACGTGAAAGAATTGATGATTTTACATATTTGTGCCATATCCATTATTAGTTGGAAAGTCTAATTTTCAAAAGACTCGAAGCTGTGGAGACTCACTAATTGGTAGGAAGCCCATATTAGATTGATGAGAAATGTGAACCAGATCGATAGAAATTACAATAACTACTTGCACTGCTCTTCAAGTAGCCAAGACGCACATGAAAGCATTGACGACACCTCGTCATCTGAAGCTATCCCAAAACCTTGCCAGCGTATTCTACCTTTGCTGTCTAGCAAAAATATATAACCTGTTAGAAGGTTCAATATGTTGAGCTCTTTCCTCAAGTCATAATGATCACCAAATGCATAGACAACATGTCTCTGAAGAACCTGATAACCATCGCTGATTTCAGATTTCCGCATTGTACGGAGAAGCAAACGCTTAATAGGATTAAGCGATAGCAGCCACGAATCTATAAAAGATATCTCATACAATTGGACATTTGATTTAGTTTTGAAGGCTTCCAGAAATGGTAGAGTCCAAGAGTCAATCATAGCCGGAGCATTGGCACGAAAAGAGAGACATAGGAGTGTAGCATGTAGATCAACAGTTCTGTCACTGCTCTTTACATGGTCATTTGGGTTTCCAACATCTACAGGCAGAGAATGTTTTCTACCATCCACAAATTCCACAATTAATGGAGGGAACATTTTAGCAGCAATAGTTGGAATAAGAGTCTTGTTTGCAAATCCAACCTTGCCACCATGCTTCTTCAGCTCAGAAATGTCTGCAAA
>0_12123
TTCTCGAGGAGTTTCAATGCCCTTTCTGCTGCTCGCCTTGCTTCCTGTACTGCATTCAAGACTTTTGAATGGTTCACAGCTATGGGGGATCTTGGCTGAGAATTCTGTGTACTAGGAGTCTCTAAAACACCATTATGCCAGTGGCCAGACTGTCTTTCACCATTTCTAAATATATACATTCCCAGACCTTGCTTTCTTCCCTCATGCCATGCACCCTCATAACGGTGACCATTGGCAAAATGGTAAACACCAAACCCATGCATTTTATCTGAAAAATACTCTCCAGCATAGGTATCACCATTTCGGAAGTGGTAGTATCCGAGGCCATGCTTGACGCCCCACTTAAACTCCCCAACATACCTACTGCCATCTTCACAAGTGTGGACACCGTAGCCATGGCTCTGCCCATTCGACCACTCCCCCGTATAGACATCTCCAGTGTAAAACCTGTAAACACCATAACCATGTCTCATGCCTTGCCTATACTGCCCCCTGTAGCGGCTTCCTTTCGCCCAGGTTTCGACTCCATAACCATCATACTTCCCATCGACCCAATCTCCCTCATAACGACCACTCATATAATAATAATACACCCCGCTGCCGGAGCATTTGCCCTGATGAAATTCCCCCTCATAAACATCCCCGTTTTTGTAGACCTGGACTCCTTCGGTCGACACCTTGCTGAGGCTCCTCTCCACCTTAGGCTTTGACCCTATCGTCCATGTAACGGTGGGCCTGGAAAAAGCCCTGGAAAAAGATTTATTCCTCCTCTTTTCCTTATCGTCTGACAGGAGCGCCGCGAGGGGTTTCGACCACGCGACAGCGAAAGAACCCCAGCTCTGCCTCAAGGACCACGGCACCGC
>0_12129
CCTGTTGTCCCGAGATTGTACAGGCACCGCGACAACTACTCAGGGCAAGGGTTCAAACTCTGATCCCCACCCACTCTGTTCTAGTTGTCTCCCAACAACAGACTATGGGGGGTCGTTCCTATGGAAATGAGGTGAAAGACAAATTGGGAACCAACTTATCTGGGAGACACAGTTGAGTAACCTACCTACTTGGTTATGTTAAGGCAGATACAATATTGGATTTACTATTGTGATCAGAGTGCCTTATGGAGTCAAATTCTTATCTACAAATTATATGCCAAGTAACTAGATAGACAACTGCTGCCTAGGTACTTGTGCAAAGGATGTGAGTGATTCTTAGGCTAGGATTTGTTTGTGTTAAGTAATTTAGTTATGGTTATTCTTCGAAATAAGTACTTATTAATTAAAATTAAGGGGCAATCTTTAAACACATGATAACGTGTCAAGATAACAAATGCTAAAATAAACAAGAAATACCAATAATATAATGAATCACCAAAAGATAAACGTATCTAAGAATGAGAGGGATGCCCTTCGCAATGGTTTACTATAGATATTCACAATAGGCAAGCACCTAGGACATAAATTATATACCATGAACAATTAGGGCCAAAGATCTTCTAGAGACAATGTTAACTTGATGAAATTTCTCATGAAAGATGACTATATTGCTTAGCTAATCAAGTTCAAATACAGTTAGCAAGCTAGATCCCAAAGTGACAAGATGTTAGCATAATAGGGATCATTTCGCAATCTGTGATTAATGCCAATGTATACCCAGACACACAAAAAAAACACCCAAGGTACTAAATGCTTTTAGAGTGTGTTCTCAATGCAGAACTTGAAGGTTAGGATGTC
>0_1213
CGACGTTCACACTGGTGAATAGCTGCAACGAGACGATCTGGCCGGGCATCCTGGCAGCAACCAATGGGGCGTACCTCGCTGGCGGCGGCTTCGCCCTCCTTCCCAACCAGTCCTCGCCAGCGCTGGACGCACCAGTCGGCTGGTCGGGCCGCTTCTGGGGCCGCACAGGCTGCGCCTTCAATGCCTTAGGGGCCGGGTACTGCACCACGGGGGACTGTGGACGTGGCCTCGAATGCCAAGGTGCCGGCGGGGTGCCGCCTGCTACCCTGGCGGAGTTCACACTCGATGGCAACGGCAACAAGGACTTCTACGATGTGAGCCTCGTCGACGGCTACAACGTCCCCTTGAACATTACCGCGGAGGGTGGCACCGGAGACTGCCGGGCGGCTGGATGCGTCGCTGATCTTCTCAGCAGCTGCCCGAACTCACTCATCATCGCCGACAATAAGGGCCAAGTGATTGCCTGCAGGAGCGCGTGTGATGCGTTCAAGTTTCCCGAGTACTGCTGCACGGGCGACCATAACACCGCCGACACGTGTCCTCCAAACGATTACTCGAAGGTTTTCAAGGCCGCCTGCCCGACGGCGTACAGCTACGCTTACGACGACGCCAGCAGCACTTTCACTTGCACTTATGCTAATTACACCATCACCTTTTGTGGGCAAACTTAGATCGTATCAACTTCTCTGTTTTTCTGCGTTAAAGTCTTTTCGAAGCTTTGTTTACACTTGGCCTCCACTGTTGTATTATTACTCA
>0_12133
CTTCTTTAAGACTGAAAAAAACTGCTTCACCATTATTTACAAGGGGTGGGGCTATGATCCAAACCCCGAACATAGAGTTCCTTCCGTTTGAGCTTAGCCACCTCAAAATCAAAATTTGTGTGTTTTCTATCAATTTCACACAAATGAGGGTCCATTGCAGTGTGTGTGTTTCCATCTATTTCTCACTCACAAACGAGGATCTGCATTAAACTGGACAAGCTGATTGGAGTAGTTGAAGATATCTCACCATATTCTCAGTCTCCTTTCCCAAAATATTTTGTCAACCCTTCGAATCCTCCACCACATGAATTAACTAGGTGAGCTCGCCATGCAGAACTCGTGCAGCCCTATCAATTGCCCGAGACACTCTCCAAATTTCATGTTGCAGAGCTAACCATTGCTTACTGGCATTCGTTTGGGCTGCCTTTTGAAGAGATTCAGAGATCGCAGGGAAAGAAGAGGAGCCATACTCATTTTCGTTGGTTTCTCCATAAATCAAATGCTTATTCCAAGGTTTTCCTGGAAGTCCCTCTGAGTCTGTAAATGCGCGTTCTGCCATCAGTAATCTGTCATTGAATGCTCTCCTCTGAGGTGTCCAATACTGAAAATCACTGAAATGCGATTCGATCCCTTGCAATCCCTTCTCTTCAATTTTGATTTTTGAAATAGCCATCCTCAGATCTGAGATTGAGTCATGTAAAGGAGATGTTGACACATGGGGAGGGGTCCCAGCAGCCTTGAGTTGTGATTCCAGAGCTACTGTGTAGGACT
>0_12134
TTCCAATTTGTAAGGATTTTCGCGAGGGAACCCTAGAAACCCTTAAGTCCCGCCAAATCTTAGGCCGTTTATTGCAGAAATCCTAGCGGAGGACGTCGGTTCTCGAATCTCCATCGCAAAAGACCTATTTCAGTGCTTTACAGCATGCACAGCGGGGAAAAGTTGCAGTGGCTCCACGTCAATAGCTGCTTTGGTTCCCATGATCGTTATATTATCCGAAGCCGTCAAGGAATTCTCAGAGCATTCCAACAGCAAGCCTCTGAATAAATCAGAAAATAAAACTTTGAAGAACCTGAAGACTTTAGTGGCAGAAGTACTTAGTTATGTAGCTATCTGTGGGCGTAAGAACCGCGGTTTTTTTCCATTGAATCTGCCGAGGTCCCTCTCCTGCTGCATTGCTTTGCTGGAGTTTCTCAAAGTCCGGAGGACGGGAAAAGACTCAGAGCGTTCTTTTGAAAGAGACATGGAGGAGTTTTTCCCGTTGACATCACCGTCGATCCAGGCGGCTTTGCTGGATGAAGACTGCAATGTTGAATATTTGGCTAGTGTGGTCATCCTGGAGACCACTCTATTGCGATTGGTTGTCGAGGTGATTGATTGGCGAAAGTCATTGAAGCGCCAAGAAAGTTGTGGTTCTGCGGCTAAAGACGGTGAACTTCGTCAAAATTTGAAGATTTTGACAGTCAATTGCATCGCTACTGCAAAAAATCAATCTTTCTTTGATATTCTCTTGGAGCTGCTACTAGAAAAAAAACTACCTATTACCTCCTTCCTGAGTCAAGACGAGGAGATCTTGTTGAGAGGTGTGCTTTATGAGGTAACAACATTGGTTAATTATGCCTTTTTGGGTCAACGTGGAGAAAATCAAACAAATGAGGCAAAT
>0_12147
TTCTTTTTTCCTTAATCAATGATCAAATTTGTATAAAGCAATTGTGATTCAAAAAGACTGAACATGAATGTTTTCAACAGAATAAGATATGTATCTTTCCAAAGACTTTCCATGTTCGAAATACACATTTAGACTGATAAGGAAGAACTACTCTGATAAATAGAGGACACAACTTGCATGTTCCAACAGGTGATCCAACCAAGCACCTAGAATTCCCAGGATGATAGGCTACAACGAGAGGGGAAAGAAAAAATCGTACTCCGTCTTCTCCAGGAATCACATAATTTATTTTTATAAATTACAGCAAACATTTACTGATTAAAAGCAGGTTAAAGATCTGCAGTGCTCAACTAAGAGACAAATGGGCATTTTCTTCTACTGGTTTTCCTTTACCTCTGATCATTTCAGTGAAGTTACCCCTCATGATCCTTCTGAATCTATTATCTTCAGGTTGAGACAGCTGTTGTCCAGCAGAATCAGATAGATCCCCTGTATCTTTCTTTCCCAAAAGGCCAGTCTCTCCAAAAATGTTGCTCACCGAAGTCATACTCAGGTGGCTTCCCATCACCTTTGTAAGTGCTTCCAAAGTTCCTCCGGACCTTTCTCTGACTATGATCTCCAGAGCTTCCTTATGAGCTGGATCAAGGGAATCTGGGTCCTTTAATAAGTTCTGAATGGATGGCAAAAGCAATTCCCGGACACTAGTAGGTGCAAGATCTGTAGCATCCAAAGCACGTATCGCTTCACAAAAGGCATTGGCTCTCTCACGCCGACGAATCTCAGTTCCTTGTGTTGTGGTTGTGGTAGTGGTAAGCTGAAATAGCTTATGCAGAAGATATTCTCGCAGTCTGTCTGTTGTGACGGG
>0_12152
CTGACTGTATTCGGCTTCAAGGCCCCGTTAAACAGTTCGCCTAGGGTTTTTGGCCCGGACGAGCAAATAAATCGGAGTTCCGGTATATCGGTGGTAAAAGCTTGCCACACAGAAAGAACCGAGATTTGCTTGGGATACGGAGCTGACTGTCTCTGAAGGATAATTGAGGTTATTCAGTGATTTCTTACAGGAGCTGGCTGTCTCTGAAGGATAATCGGAGATAAACTGTAATTGAAAGCGGATAAGGTTAACGGAGAAAGGTTGTTCCATTCGAGTCTAATAAATAGGTTATCGAGACAAGGAAGATGCATGGGCAGTGAATGGGCCGATTTGGAAACACGGAAGATTGCAATATTTGGGCAGTTGCAAAGAAATTTTGATTTAAAATGTTTGGGCCAGGAAGGAATAGTGCTGCTCAGTTCAGGCCTCGGCCTCCTGGACATCAACTTCCAGGGCCTCCAGGGCCACCACCACCTGGGATGATAAACATGAATCGACCGTTTCAGCAACATCCTGTAATGCATGGGGGACCTCCTCTCCATCCTCCTCCCTTTCCAGGTGGACAACAGCACCAGCAGCAACAGCAACAACATCATCATCCTGGATATGGACCTCCTCCAAGCATGGCGTCTAACGCAAACCATGCGATACTACCAGGCCCTCCTCCTGGACATATGCCTTCTGGGATGCCTCCAGGCCAGGTTTCACTTGCTCCACCTCTGAGGACATTGCCCCCTGTTCCGTATCCAGCGGCACCACCAGCACCAATGCCCTTTATGGTTCCTCCACCGCCTTTGCCCAGAGGGCCTCCTCTTCCTGGAGGGCTGAGTGGATCTACTCCAGTTCCACCTCCATCATTTACTACGTTCCCACAAAATCC
>0_12156
TTCTTTGCGGCCGCTGGGGTTGTAGCAACTGTCATGAGAGCTGCTGTGATTTTTATCAACAAGGTGCCTCTGATAAAGGGCCCCATTGTCTTTGATTCTAGGATTGGTTCCAAGATGCTGTCATTTTTAGGGCAGGAGAGTTGTCTGGATGAAGCAGACCTTGTTGGGGTCGGTCCCAATGGAAGGGTTTACAGGGCCAATCTGGATAATGGAATGACTGTTGCCGTGAAAAGGATTAACGATGTGGAATCTTATGAAATGATGAGTACTTCTGTCAAGAGGCAGATTCAGGAGGAATTGGAGGTTGCAGGCAGAGTGAGGCATAGAAATCTTGTCGCGTTGCAAGCTTATGTTCGACAACCCAATGCCCATTTATTAGTTTATGACCTCATTTCCAATGGGAGCCTTGCAGACGCTCTGAAGAAAATGAAGGATAACCAGCTGCAGCTGAGCTGGCCAATGCGGCATAAAATTGCAGTTGGCACAATAGTGGGTCTTCAGTATCTTCATTTCCAGTGCAATCCCCGTGTTGTACACTGTGATCTCAAGCCTGCAAATATTCTTCTTGATGATGAATTTGAGCCCCATTTGGTTGATTTTGGGTTGGGTAAGCTTATGCCAAACAGTGGCGCAGCAGGGTATGTTGCTCCTGAATGTTATCCGGCATGCAAGTATACAGACAAGAGTGATGTGTTCAGCTTTGGGGTGGTTTTAGCTGTTTTGCTGACCAGTAAAGAACCTACAGATAGTTTCTTTGATGGGGCTCCAGGGGGTAGTATTGGTCGATGGCTGCAGCATCTTCAACAAACTGGGAAAGCCTT
>0_1216
AGGAAACATGTCCACTAATAGGTCAGTTCAAAAGTACAGCAACCAATAATAGCAAAATAAAGACTGCCTAGGGCATCTCTTCTATGAAGGAAAGAGAGAAAAAAATATCTCATTAGATTATCATATCAAACTGAAAAGACTACCATCCCTTCCTTAACCAAGGAATTGCTTATTGTATCAACCAACAATAATATTTGCGACCCACTCCTGGCATGTGCATCTTTTAATCTAGATATACATGTAAAATATTTGGGCCGAGCAAACAGAGCCTCTAGACATGCCCTTCATGCGGGACATGTACATCCACATCCACATTGTTCAAGACTGTTGTCCTAGATTGGTTTCCAGCATCTACTCGAGCAAAATTCTTTCCCCTTGTTTGACATGCATAAGTGTACATATTATAGTATTTTGGCTTCGCCGCGATGCCTTAAAAATTGTCTTTCGCAGGTACTTCAATTCAGCTATGCTCTCTTTGATGTCGTCCATAGCTCGGTGTAATTGTTTCTTGGGAGGAACATTTTCTGCATCCTTTGGATACCACCGACATAAAGCCCTGATGCTGCTAACATCAACAAGAATGTGCGAAAATAGATCTGCAAGATTTGGCATGTATTTCTTA
>0_12163
TTCGGAAGCCTCTTGGTATGACTTCCGAAGCTGCTGCTTCAGCTGTTAGAGCAGCTACAAAGATGCCGACAAGTTTTCGTGGTCTTTCTCAAGGTACCGCAGAAGTTAAGGATAGTGATAAGAAAGGTGGGATGAGTGCTGACGCAGCTGCTGCAATTGTGATGGCTGCTACCAGGGGTTCACGGAGGCCTCAACAGGGATCAGCATCTGAACCTGGAACTTTACGTGGAGGGATTTTACACAAGATACTGAAAGGTATGTCAGAAGAGAGTGATGGGATTGGAAGTGCTGGCGTGAGCCCTAGTCAAGATGGTGATGCATCTCACTTCAATTCAAGCAGCGGTGGTATGCCTTTTCTACAGGCTGGGCAGAATTCTGGAGTCTCTGGTTCTGGTTCAAAATTTGTTCTTGATGGTTGTTTGCCACGTCAGCAGTCTGGAGACATTTCAGGTGCATCTGGATCTATTATGAGGTTGGTTGATCCAAAAACACCGAAAGATGATGCTTCTGTTGCAAAGGTTATGGTAAAAGCTGCAGCCCTTGCTGCAGCTCGTGAAGCAGACTCTTCTGAAGCTTGCCTGTCACGTGAAGAGAAGTTGAAGGCAGAGAGATTAAAAAGAGCAAAAGTGTTTGCTGCTTTGATCAAGAATGGGCAGCACGGTTTAGAGGGTGAAAATGTGGAGTCTACTCCTGAAGGTGCAGTTTCTGTTCAGAATGAATCCGGTAGCAAGGCCACAATATGTGGTAGCTCTTACAATGCTGCTGCATTTCCATCGAATTCTCCGAAAGGGAAAATTTCTGATGTCAGTGCTAGAGGAGAAGATTGTGGGCAGACAGAAGTTGTTGCTGCTT
>0_12167
CGACTCAGGCGATTCCTGCACCACCGGACCGTTGAACCCATCAAAGACCTTCTGCTCGGCGGGTACCAAAGGCTTCCCAAGGCTTCTTCCTTCCTCGGCTTGGCATGCAGGGAGCCCAAGATTTATGAGAGCTTCCTCACCCATCAAAGTTCCCACAGTGATTTTTATGTTGAATCCATGAAAGAATCCGGGCAGCTGAACAAACCCAATGATGATAATTCGGCCCAAACCGAATCGGCCCCTGCAGGCGATGGCAGAGTCCGGGAAGATATAATGGTCATCGGCAGTTTTCTCAACTTCGGAAATATCAGAAATGGACGCCTGGTCGACAAAAGTGGCGGAGGTGAAGGTATGGGAAGTATTGATAGCAGAAAAAGTCTGGATGGGTCTGACAAAATGAAATCTGAGATTCCATCGCCATCGGCTTCGTCAAATTTAGCGGAATTGAAGGCGGAGGCCTGCGCTATATTTGAGCAGAGGCTGAAAGAAATGGTGATGGAGCACGATGACCCCCAGGACTGGTTGGACATACAGGAGTTTCTGTATTATTATTCGCGCCTTACCTGCCCTTTCTATATTGATATGGTTAACAACTTTTTCATGGATATTTGTAGAGGTTAGTCCCTTTGTGTTCGGTGCCATGCTGTAAATTTTCATTTGTGGGGATTAGAGGGTAGTCCCTTTGCGTTCAGTGCCATTCTGTAAAATTTCATTTGTGGGGATTCTTGGGATTTATCACGTCTGACACAGTAGAATAACAAGAAGACGACGGTTTGCAGAGTCTAATAAG
>0_12178
ATAACAGATTTGACAATATTGAACGCCAAAAAGAGAAATGCCTCTTAGAATCTCAAATATTAGCTTTCTGATAAAACCCCTTTGCTTGTGGAAAAAACAATAAAAAATCAACCACAAGCTAGAACTGGGGATAGTTCTACACATGTTCAGTTTTATATCAATCTATGAAACCTGACAAGATGAAAAGATTACATGTCACCCAACTTGGGTGCCAAGCACAGAATCTCTGTTATGAGATTATACAAGCACAACGAATTCCAAATATTCAGCATTTGCTAATTATTTGGCTTCTGGCTGCAAATGAGAGGCTGTTAATAGAGCTTTCATGTATGGAAACCTTTTTAGTGTCATGTATGGAAGCCTTTGTTTTGCATCCACTTATAGACGATGCATTGCAGGTTGACACCATGCCCGCAATAAGGTGACAAGCCACCAATTATTACCCTTCCAACTATGTGACATGCCAAATCTTTTTCTGAATCTCTCAATAGCAGACACACTATGGATTGGGCACAATATGTGCCTTTGTAGAGACAATGGCAGGCAATTGAGCAACCTGTTTAGTTGTACCTGCTTCATCTGCTGCCCTGCTCTCCGGATTCTTTGCAAAAACATCCAGCATTTTCATCCGCCCTATCTCTTTAACTTCTTCCAACGAAAGCAAAATGGCTCTGTTTTCTAGCTCCACTGCATGTTCACTTCGAGCAGCAGCAGATAAAGATCGAAGAGTTTTGAGATACCCCTGATCTGGCTCATCACATCGCAGAAAAGCTTGCAATTCTATAAAGCGTTTCTGATAAGGTAAAATAGTTTCAGTTTTTCCTTCATTTACAAGA
>0_12190
GCACTCTTCTTTATTTAGATCAGCTGCTTCTGTTTGCTTTAAGTTGGCTACTTTCTTTAATAGCAAACATCAGTACATACTTTCAGAAGTATCAGATGCAAGAAATGGATCATATAAAATTGTTTAGACTCCCTCCTGATCCTCCTTTTGCTAGTAACAATTTCCCTTACAATTATGCTATGATGGAAGATGTTGTTAATTCAGCGCGGGTATTGCAACTTACAGTGTTGGATGAGTCCTTCAAGGTCTTTTATGCAGATGATCCTGTTGGTAGGGAACTTGCGGATATGATACAGGATATAAGGTTCTGGAATGACCTCGATGCAGTGCTGTCATTGGTCAAGCTGATCAGGATGTTGGTACAAGACGTTGAAGCTGATAGACCTTTGGTAGGACAGTGCCTGCCACTCTGGGATGAATTGAAGACAAAGGTTAAGGATTGGTGTGCCAAGTATAACATCGATGAGGGACCTGTGAAGGAGATTATTGAAAAGAGATTTGCCAAGAATTACCACCCAGCATGGGCAGCTGCTTTTATTCTAGATCCTCTCTATCTTGTCAGGGATAGCAGTGGGAAGTATTTGCCCCCTTTCAAATGTTTGACAGCCGAGCAGGAGAAGGATGTTGACAAGATTATTACCAGATTGGTATTTAGAGATGAGGCCCATATTGCACTGATGGAGCTCATGAAATGGCGTGCTG
>0_12206
CTTATAGCGGGCACGTCATCCTTCCACTGCAGGGAGCGGGAGGTAATCGTTGCTCTGTGAAGCCAGCCTCACGCGTTCCCCTCCTCTCTAAGGCGCATGACACTTCCCGGAAGAAGCTCCCGGACCCTGCCCTTCGACAGGGGTCCATGTACCAACTCTCTACTTGGACCAGGG
>0_12219
CAAATCCATTCATACCTTAAGACCATGTCATTGATATTATTCAAGGCTTACCAGCACACCATAAATAACAGTTTTCTGGCTCTAAGTGTTTTCATGACCAAACACTAACTAGTAACAGGAACCTACACAATCACGGGCCAGAGAAAACGAAAATCATGAAACCAACAACCATCCATTTATTCCAATTTGAAAATTTTCAAAACTGAGTTTGAGTTGCTCCATTCAAATTTGCCAAAGTGAGTTCAGTTGCCATCCTGAGATTCGAACCCAAGAGCTAGAGCAAGTCTAGCTCTCCATAAAAGCCAACAGAGCTACCTGCCTGAGTAGCCCATCATATGATAAAGAACATTCCACATATTTGTAATCCTAAGCTGCTAGGGTCAGAGAGAACTCTATCATCCAACCACGTGATCCATTTGCAGAGGTATATAGAAATACCAGTTTAGCTTGCAGAAGTGGATGAAATGAGATGAGATGATGGAGGTTTATCTCCCCAGGCAGCTCTGTAGCCTCCATGTGTTTGGGCTTCATGGGATCCAGGGTCATAGTAA
>0_12228
GGAACGAGGATATTTATTGAAATTGCAAAAACAAATCAATAAAGAACTGAAGAGGGTATAACTCGTAAATGGAGCATGTGAAGGAGTTCTGCTGGCAATTATAGTCAGCATACATGTTATCTTATAATTCAGTTTATCATTCACATGTCTCTCATGACAGTTTATCACCTCCAAACCCTCAAAAGCTTTTAGGAATAATTCTGCACAAACATCTCAAATTACCTCAGAAACCAAAATCACTGGATTCCATGTGTTTATATAGCAATCATTCTATGCTAAAAGTTGTCCCTCTCTGAATGAGAATCTTCCTCTATAACACCATCTTCAATGTTCCTCCATGAATTAGTTAGGCTGCGAGCTTTTCTATCTAATTGGATGTTTTCCAAAGCATTTGAAGCTCTTATCACATCCTCAGAATGTTCATCATCGCTGTATCTCCAACCATGATCTTCTTTTCTCATGGCTGGAAAAGATCCATTCTCTCTTGACGTTCCAGCAAAAGGAATGGTTGAACTGCCTTTGCGGTTACCCCCTAGATCAAATAAATCAGATGAATTTCCATCATTCATGCGATCTGATGCACTTCCAACTCCAGAGTTACGTAGTGAACCAGTAGAAGGTTGGCTGATTGGAGCAAGCCTTCCAAGTGGAGGTAGACCTCCAGCAAGTGAAGTTTGTGGCCTACGCAAATGTCTTTCAACATTAGTGAAAGAATCATCTGGACCCGATGTGGATGCACCTTCTGCAGCAGATCTCCTTGCATTGCCCTTAGAC
>0_12229
GGAGAATAAAATTAAATATTTACAAGCTGATGGAAAAAAACTTTAACAGTAAGTGTTAAAGTGGACAGAATCTGTACACAGTTGTTGCTATAAATTATTTAAATCACGAGCGTTCATAAGAAGAGAACGCCCGCAAAAATTTGATATCTAACAGGACTGGCCCCTGTATAGCAAAGAGAATCCTACAGCTATTAGAGGGATTATTTGGTTTATACAAATGCTTCAGACTGGCCTAGTAACTTGGTTTTCTTTGCTATCATTATAACCATGCAAGTATTTGCAGTCTATTAATTGCTTCTGATGTATTTTAGATATTAATAGTCACTTTATCCTCAATGCTCTCATGGCATGATATGCATCAGGATTCATGAGTCTTCAGCTCTGTCCACTGAACATGTTACTCTTCTAGATTATAAATAGGTATCCATCAAGAAAACCTGTTTTGGTAGTTTGTAGTTTTTTTATGCTACCATGGTATCTTCGTCTTCCATGCTATCTATAAATGTTTGAAGTTTTCCAGCCCTTTCCACTGAACACGTTCCCTTTTAGAGTAGAATAGGTAGCCACCAACAAAACCGAGCAAAGTTCCAACCAGGAATAAGCTACCCGCCTTCAAAAACCAAATCCAGTTAGAGGCTTTCTTAACACCCTTCAAACGAATCTCTAAAACATCATGGACTTGTCCGTCATGGTTCCCAATATAGGAAAGTGTCAATGCTTCCCTAGTTGCATATAGTCTTGTATAACCAAACTCATTGCTTTAAAGAGATCTAACAGGTTGTGGATGGATAGGATCTGTTGGGTGA
>0_12238
AAAAATTATAGAAGAAATTCTTCCACTTTGATATCCAATACAAGTCTTGGGAAGTGAATGTCAAGCCCTACAATCATTAGAGAAGATCCCAGTGGAGAGGAGTGAAGGACCGAGGCCAGCATTTCTTAAACATTTCAAAGTATTCTTGCAAGGCATTACCACTCACTACTGGAAGAAAGGAAGATCTTTGCCTACAAAGAACTTGATTGCTTGTATTCAGAATGCTTAACATATATTACATACTCCAATTCTTTCTGCAGAGTCAATTTGAGCCGCTAACTTCTCCAATTTGCTTTTCACGCTCATGTCTATCATGTGCTTGCCATCTTTCTCATAGCTGATAATGAAACCTGCAATCAAAGATGGGTCAATAGCATTCTTTAGTCTCACATTACTAGCACCACTTAATCTCTGGATCTTCCTAGCTATCTGCGCCATCTGGTGGTTCCCAACCTTCATGGCAGAAGTAACAACTGCAACTTGAGTATCTGTCAATTCAGTATAAATTGATTGGAATTCCTCCATGATATCCATGATTATGTCAATCCTTTTCTTGTCAACAAGAAAATCCAAGAAATTAAGTGTGCAGGGTTGAAATTGAGCATCATCGGCAACAGCCTTGAGCATACTCTTCTTCTTCTCTGCTTGAATGACGGGTTTGACAAGTAAATCATGTAGTTCCTGGTTCTGCAACAGCTGCGAAAGTTTGCAGACATCTTCATTGATTGTCTCCAGCATTTTATTCGATTGTGCAATCACTAGAGCTGCAGCATATTCTCC
>0_12244
CACCTGTTGTTGCTGCTCCGAGTCCTTCTTCCTAGTCCAAACCCAAGCCCAGCTAAAAAGAATTCAAATACATGGAAAATTGCAGTGGGATCTTCCATTGGTGGGGTGGTTGGATTGGCTTTTCTGGGATTCCTCTGTGCCGGGTTTCTCAAGTACAGGGAAAGGTCCATTATTGAATACATGGAACAGCAGGCAGACCAAGAAGAGGCATTGCAGACCGCCATGGTTGGAGGTAGGAGGACTCCGACAGCAGGTGGCACTAGGACACAGCCCATGTTGGAGAGTGAATACAGTACATAAATTATGGCTATTTATTATCAGGGTGCCATTTTCTATGATGCTGTCCGAGTTCGATTATTTGTTGACGAACGCAGGGTGCTTGCAGCAACAACGGAAGCCAAATTTAAAAGCAATCGGGACAACATAGAGCTTAGTATTTATCATTGGATGGCTTATCCCCTAGCCATTATTTTGTTGACCATCTTGTTTTAGTATCTATTCTTATTTTGTATAAAGCCAATAAGGCTGCGTAAGGGAGTCCTATCACCGTTGCTTTTTGGTTTTCACTTCAATGGATCTTCCCTAACAAGGCCAATGTCGAGACAGCACACATGATCTCACAACTCATCTTGAACTGTTCGAGTATTATGATTCATACAGCAGCAGGCTTGCAAAGTTTCTTCTCATGATTTCTGGATTAAGTTTGCTTTCTGGA
>0_12248
TTCTCGAGACTCGTGCCGAATTCGGCACGAGGCCTCGTGCCGAATTCGGCACGAGGGAGAACTAGTCTCGAGTTTTTTTTTTTTTTTTTTTTTTTTTTTTTAACAAGGAACTAACATTTGTTTTTTCTTGGACAATCCTTCTACATATGCAAGATATGGAAATGAACAACTCCCCAAGCACTAAAACTGCACAATTACCTCTGGATTTAAGCACAAAGTAAAAACCCTGAAATGATACCTGATTCACTAGGTTTTAAAGATAATCCTGCATTAAGCTTGAATCCACTTGCTACTTCATTCGTTCATTACGGCTTTGCTTTAATCCAGGATCATCAAAATAAACATGCTTATCTAAACGTCACAACCTTGGTTGGAATTCACAAAAGCACTTGTCTGAGTGGCTCACCCTAGGATTGAGCAACTTTCCTAAGAAATTTGTTCTATATTAACCAAAGAAAAA
>0_12249
ATGCATCATTAAATCAGTTTTATAAATCTATAATATTGAACATGCATCTGAGGAGAATAAGGCTTTATATTAAAGCTTCATGCCCTATATTGTAGTCTATATATAATGCTTTTTGTTAATATCCACAATCTTACTGAACAAAACAAGCACGTAACCAATAGAGGGACATGAGCCCGCCAAAGGCCTTCATTTCAAGAATCTCTTAAACCAAAGTCCAATGTTCAGAAAGCTTTCGAAATCAGATTGCGGCCTGTCAATGCTGTGTACATCATTTGGGAAAACGATGACTTTTACTTCCACCCCCCTCTCCCGCAGAGCTCGAGCATACTGCAATCCATTTGATACAGGAACCCTGAGGTCTTGCGCACCCAAAAGTAAGAGAACAGGTACTTTTACCTTTGAAATATGTCTAATTGGTGAACACTGATAAAACATGGTGATATCTTCTATTGAAGGTGCTTCAGTGTAAACATATTTCCCATTCTTTCCATATGCCTCCACATAACACCAATCAGGAATATCTGTTGTGCCAACCATTAATGAGAGATTACACACAGGATTCCGGACAGCTGCAGCAACAAACCTATCTGGTGCCTGGCCAATTAAATGGGTTGCAAGAAACCCTCCGTGTGACCCACCAAGCACTACTATGTTTGTTGGGAGGGCAAGTCCCTTGTGAATTACTAGATCAACAGCATTTAAGACATCAGCCACATCCTGTTGCCCAACATTACCAGGTAGAGATTGCAAAGCCTCCTCTCCAAAGCCCAAAGAACCTCTGTAGTTTACATAAAGTAGGTTGTAGCCCATTGATGACAAAAA
>0_12250
ACTTCCGCGAGGCATTGTAAGTTTCTACTTCAAGTAGGCTTTCAGGCTTCAAAAGATTTTGGGATTTGGGGGAATTTATAATACTTCTCATCAAATGGCCCATCCAGCTGCAAAAGATATTTATTTTGATTTGAGGGCATTTAGAACATTCCGCAGCATGTTCAGCTTCCGCATCAACTGGTCTCACTGGTCCATGTTGGCCTCTGGTTTAGTCGACCAGGGTCAGATTTTCTATATCAGCCCAACTTCGGTTTTCAGCCTTCTGTCACCCTCATCGCCGTGGAAATCCCCAGCTCGGCATCATGTCCCC
>0_12251
TTAAAAGAGAGATGATGACATGCATACTGATACAAAGTAGTATAGGAAAGAGTATGTGGTAGATCATGGTTGGCGCTTCTTTTCACGTGGGCCAGCAACAAAACTAGCCGCACCAGCTACGGCCCCTCTGGGAAGAGGGACATTTGTATCTGTGTACGCGACGCGACGAATTCGTATTAGTTCGTTCACGGTTTCAGTCTTGGCGGAGATATGGCTTCCCCATCCCTGCAACTCCGTATCACAATCTGCATTCCGCGTTTTCCAGACGAAATTATCTCGCAGCAATGTCTTCTCGGAGCCAGGGTCCAATTAGGCCGCATCTTTTTGGCAAAAACTGTGATTTTCTGCAGCGAATTGGGATGATCTGCAATGTGGCGCTCGCTGCAATTGCTATTACTCAAATCAGGAGCCTGAAGCTTCATATACCTGCTCACTACATCTTCAGAAGAATTGCCGTTCCCCGCACTTTCCATGAACAAGACTGTTGCTCTCTGGCAGGGGTTTCTCGGAACAGGGCGTGTGTTGAACTGGAAGGGCGTTTT
>0_12256
GCCCTTGTCCTCTTGTGCCCTGGCTGGACCCTCAAACCCCATAAATCCTACACGCTCTTTCGCTCATCCTGGGTCCTGCAGTTTAAACCCTAACTCTCCGATTCGCTCCGGTTGCTTTAGCTCTCCCATCCCTAACCCTAGATCCACCCAGTCAACTCCCTGCAGTTCCTCTGAGGCGTGGATAAGCTTATTGAGAGAGCACCCCATGGGCCGACGCATGGATAAGCCAAAAAAGGGAAGGTGCCTCAAGGTTGTGGATTCAGACATTAACCTGACCTTTGGTGAGGACGTTTTGATGGGAGATGTAGCTGATACGGCAAGGAAGGTTTAAGTTGGGCGTGTGCGTAGAAGAAACTATTCGGTTGAGCGCCTTCACCATTGGACTATGGATATTTGGGGTTCACTGTTAAAAGAACTCCCCATCATCAGGGTTTTGGCTCGTCGCTGGTTTGCCCTCTGTTTTCACAGGGAAGAGTATACAGATTGGATTCTTTCTCGCTATTGGCACATTGAAATAGCACCTGTGCTGCTCAAGCGATGGGATCCACTGTTTGATCCGGAACGTGAGCAGTTGGGACCGGGACCAATCTTGGTCGGATTGCTAGGGTTACCCATGCAATTTTGGATCCCTCAGGTCTTCAAGTGCATTGGCGACGCATTGGGGACTTACCTTGAACATGATCAGTCCTACAAAAAAACTGGAATCATGA
>0_12265
GTTTTTTTTCATGAAGTAACAAATCTCTGAATATAGATGTTTGCAGGCTGTACAGCAACTTCAATACAACTGTCATCAAAACTACACAAACAGGATACCTTATTCGCACAACAATTCAGTAACATGGTGAATATATTCAATTATCTTCTTCAAATATATGAAATGCAATCAATGCAATGATTTATCCCTTACTTTCAATAGTTCATTGATTGCTGCAGAGGAGGAGCCATGACTGTTCTAGAAGCCCAAGCCTCTTCTCTGGTCCTTCGAATTTGCAATTCTCTGTATTCTTGACAGAATGCACAATGCCAGCACAAATAATGCACAAGGCAATCAGGCAAGGGCCTCTCTGGAAGATTGTAAATTGCACGCAGCTTCCTCCTATACCCACATGAATAAATGCACCCACAAGATGTAAATTGCTGCAGAATATACCAAACGACTGCAGCTGTGAGGCAGTGAGTCGCGGGACTGTCCAACTTCTCTGCAATTTTTCCAAACAGAAAGCATGGACAAAAACACCCAAGGAGGCAGGTCGACATGTCTGCTCCGCAGTGACAGAGCCCTGTACTCCATTGAGGCCTACTCTCCTGTTGCTGCTGCTGCTGCCAAACGGGCACTCCATAGGCAGGAGATTCGGGTATG
>0_12267
ACTCTTTACTGAATGAGATATCAAGGGCTGCTTTCACACCAAAGTTCAGGTACATTGTAATTCCAGCTGCATCTTGGCTGGATACCAATCTTTATGGTTATCAGCACACCCAGAAGCATCTGGGTGCTGCTGAAATTTTCTCCCAGTGAGGCATACCACCCCCTGATGATCAGGGACATCGCTATATATCTGACGATGGCTACTGTGGAGTAAGACTTGCCAGCACTACACAAGGTGTCATCCACATTCAGATCTGATTTGGAATGTCCATCTACAGACCCTCAGAGAGGAACTACCATGGTTTCTTAATGCATTGTGTAATCTGTAGTTTGTTGAAAAGTGGGTCATGGTGATTACACCAAGAGTGTTGACCTCAAAGGATATGGGAATGGAGTAATTCAAGCACCACACCAAGTGTTGACCTCAAAGGATATGAGAATGGAGTAATTCAAGCACCACAACTGAGTACATACGAGACACACCCTTAAACAAACAGCGATTTTAATATTTTCCTGAACACAATGAAAGCTGCAATGGAGTTGGCTCTGGAACTTGACACTCTTTAAAGGTTCCAAATTTCTCATATTCTGTGTTCTATATAATCTTTGAGCAATACTCGTACAGTTGGGCTCGGTGCCATGTTTATTGTTCGCGTTGTCATTACTTGGA
>0_12270
ACCGAACGAACATTGACATTGATTTGAATTCACGGAAGTACACATAATGACGTAACGATAAAGATACGATCGCAGGCGCACACATGACAAAGGCATCCTATAGCCCATAAACGACAACGACGATGGGAGGAAGTGATATAGTCACTCTTCTTTATTTTGCACGGTGAACGTGCTCTAAACTATTTATGCCTAGGTAAGCAAATCTAGAGATAACTATATTTAGCAGTATAAGTTGGGATTGGAGAGGAGATACTTCTCCACTTTCCTCAGCATGACAAGGCTATCTTCCTTTAATTCTTTCATTTTTCCTTCGTCAGGTTGAACACCAGGAAAAGTTTCCTAATTACAGGTCCAGCTGGCTACGCATCCCCCTTCTTTCCTAGGAACCAATTTGACCACAAAGCACGCAGAGCTCAGTTTGTTCCCCAGCGGTCCTCCTTCGATCACTGAATACTTATAAACAAAATTCTGCTCGTCAAGTTCATCCACTCGCTCCTTGATGAAGCTGTAATCCCTCTTACCAGGGGTGAAAATGATATGCTTGACGGGGCC
>0_12282
CCGAAACGAACCCAATCATTAGACAAAACAGAATTTCACATGTGCTCCTTACCTACACAGTTCTCCATTATAATAGGTGTAATTTTGGATCCTACATAAAGGAAAAAAAAGAAAATGCTACTTTATTTCTTCTCTGTGAGTGTTTTTGGCAAATTCCTATATTTTTATCCAATATAAATGGACAGGACGTGCAATCTGTGACTTGTCTGTAAACTAATGAGTCCCATTGCCCCTAGCAAGAGGTTCATGCGCAAGTTGATCATCGTCATCATCTGAAAATCCTTGCACTTGTACATGACTTAGTTGCTGGAACTTCATGGGCCTTGCTCCTCCCTTCTTGAACAACTTTTTCCCCAAAGAAACAGCAATGCCTATAGCTCCCACTGCAATTACTACAGAGACAAATGGAACAAGCCACTCATTTCCTCCATCTGTGTATTCCATTGCCTCGGTGCTTGGTGCTGTGTTATTAAGGACATCAATTTTAGTTGGCAAAGAGCAGTTAGCATTTCCTCGCCAATTGGGAGGGCAATCACACAGGCTGTCTTCTTTTATACATTCTGCTTGGTGAAAGCAAAACATATTTCCACAGGGAGCTCCACTGTGTTCACAATGCTCTCCAATAAATCCAGGTGGGCAGTTGCAAGTGTAGTTCTCTCCCTGGATAATCTCATTGCAGCGCCCTCCATGCTCACACCAGAATGAATTTGTCCCATCACACATCACTTGCTCCTCGTCACAAAATTTACCCCCATAATATAGACGATCACCAT
>0_12284
GATGAACTTTCTGGAGCCAAAGTCTTTTGTAGAAAGAATGGTAAAACATGCATATCAACATTGGAATGAAATGCGTGGAGTGGACGATGAATTCCTGATCAGTAATGCATCTCGTTCTTTAACAATGCAAAATAGTCATACTGGAGTTCCTCAAGATCCCAACTTTCAGATACTTCAAGAGCAAGATGGGAATGGAGCACAGTTGGATCACAAGTCACAGATGATGGGTAACATGTTAATGAGCCATCACCAGACTGCAAAAGAGGTTAATAGTGATTGGAATCATCCTGGTGGTGATAATGTGAACATAGTAACATCTCCAGTGGGAACAGGTTTTACACAGCAGAGTATAGTAACCCATCCTGCAGAGTCATCCTTAATTGCTGATTCACAGCAAGAACTTGTATATCCCCTTTCCATGGATTACTCAACTCCAAATCCCAATTTGTACATGCAGAGGAACGGTATTAAGAATCAAACTGTAGAAGAGGCTGACAGTATTGTTATCAGAAATGAGTGGGCTAGGGAGCCCCGTGAAGGGCCAAGATATTACCACACAAACTCAAGCAATGAATTGACAACTGATGTGCAATATAGAGTTACATATGGTGACGATTTTCAAGTGATGCAAAACTGGTTTCCTGGTATCAATGGGGGCACAGTGGATCATGTCTATAACTTCTTTCCTAACACGCAAGGGGATCAAAAGCT
>0_12285
GAAAGAATAACTTCAGACACCAAAAGAGGTATAACTTACAGTTCATCATTCTCTACTATGCCCCAAGGCACATCTTCACAGTGCTTCACGTACGGAAAGACTTTTCCAGTGTCTATACCTTTTTTAGCTTGGCAATCATAAAATGGAGGTGCATGAAAGCATGGCTCCATTGACATGACTTTACGACATGGTGGATCTGCAGCAGTGTCATTCTCAGGTTTAAACAAAATCCAAGGTTTTGTGCCTCCAAGACCTTGGGCAACATACCCAAATGTTGACCATGGGCTAGTTATAAGTACATCGCATAAAGATAGAAGATACATTTCTGCCCAGGCTTTCATATTGTGAGATTGCTTCTCAGTCTGCTGCCATTCTTCATGGCTAGGCTGGTAGACACTTACAAGCTGTCCATCCAGTGTCGGGTGCTCCCAATACATGCTTTTAATTCTTTCATAGTAACCAGAATGTAGAGAGGTGACTAATACCACATAAGGCTTTTTCATGTCCCCATTGAGATAAGTATCTTCCTGCGCCTCATCATTAATCAATACATTGGGTAATACTCCATTTTTCAGACTGCAAGCCACAACCTGCTCTGATATATGTGAGAAAAAACCAGGATCAAATGTCCTGATCTGTATGCCTATTCTTTGCTTTGCATAGGCCATATAAGATTGATAAAAACGGGTAATCAAACCCCAAACTCGATTGGAAGGGTGGAATAGGTACCGTCCCAAATGATGGAAA
>0_12290
ACGAAAGCAACCTTCCATGCTATATGAATTTCCACCATCAAACTCAGTACAGCAAAGGTTTTGAAAAGACTTGAAATCTTGACTCATTATTATAAGAGCATGCAAACTCCAGCTTTGGGTTGGTAAATTTAAAGAACAAAAGGTAATCTCATCCATTTCAACGGATATTCCGTGGTGGTGTCGATTGAACAAATAAATCGGGTTCACCTTCATTTCCTTCTTCTTCCGAATCTGCACTTATCCAGTTACTCATGTTCTTTGTCGACATTGTTTGACAATCGACTGGATTAATACTTGTAATTCCACCTGTTTGCTGCGGTGCATCACTTCTTCCAGCTAAGTTGCCCCTTCCGGCAGAATACAAAACGGGACCAGTGGATTTCCACTGTTGTGGTGTTCTCTCTGGCACAGCTTGTCCCCCAGCATGCTGTTTAAGTGTTTGTTGCCTTTGGATACCTCTGGGAATTTCTTCACTTGCATCAGCACTGTCCTGCATCAGCTGCCGACTACGTGCCTCCCTGCTAACACTTTTGGTACCACTACCAGTAACATTAGACCAGATTTTGGTATGATCAGAAGGTGGTTCTGAGCCAGATGAAGGAACAGCTAGCCCACATCTATTTTGTGCAGGATTATGAGGTGTACGAAAGCCTTCAGACCCTACTCCATGAGCATCTTGTCGTGAGACACCAGGTCCCACTGGAATTTGCTCTACGTTATTTATTTCTCTG
>0_12301
AGAGGACTTATTCATGAGTACCATTCACATCTTTTTATATATATAAAAGAGGACTCTCAGAAAACTAGCGCCCACATATACCTATATATGAAATATTTTAATACAGATAACCAGATTGGGAAATAGCCGCTGATTCATCAATGGAATGAAGGCTTCATGAATATCCAAATCAAGAACCAATTCCTGGAGGAAAGCATGGATGGATCCCTGGTAAAAACGTTACAAAAATCCGACAGCTTATCGATCTAGAACCAGCCAGAGTCCAAGACGAATTCACGCCCAACAAAACTTGCTTGCCTTCAGATTCTGAACATTTATCTCGAAGATCAAAGGATACATCCGACATAAAATCAGCCGTCTCCTGACAAACTGGTACAGCATTTGGGAATCATGAATGCGGTGGTAATTTCAAACTTCAACAGCCAACACCCTAAAAGCTCGGCTCGGCTTCAGATGGGCTGGAAACCAGATCCGACAACATTATCCTGAAATTTCATTAGGGTTTCAGTGCGTTTATATACCAGTATGCATCTCCCTCGGCTTCACGATCGGGGCTGCGAACCGAGCAGAGAATCCTAGATAACCATATTCTTCCTCCTCTCGAGACCCATCGTCGAAATTGAGGGAATAGCTAAGTGGGTCGTACTGAAACCGACCCGATTTGGTGGACATGAGAGCGGCCCTGCCATTATTACTTCCTTTCAATCTACGAACGTAGTTCCTCCACCTCTGTTCCCTTCCACAGCAACTCGCAGCGCCATCGGCCAACGACTCCGCCCATTTCGACTTTGTTGTCGGAGCTGTCGACAGAATCGATCCCTCTTCGTCGCCGCTATAACAACAGCAACACCAGAGACTGAGAAACTTGGACTCACTCCTATCGAAGGCCGTCACTGAATAGAATAATGAAAGGGAGCGAATTTT
>0_12307
CACCACGGCAGCGATTCGTTTCCCTGCTTTGCATACTCCTCTGTTGCTCTTCTTAGCCACCTCTTTTCTGTCTCTCGCGATTCTTATGTTTTCTCAGTTGCAGTTTTCTTCACCCAATTTGCTTTCCTTTGTGTGCTTGCTTGCCTCCAAACTGTACTGGACGCAGATTATAATTAAACCCAAAATAATACCATAAGAAGTATTAGTAGTCTGAAAGTATACTTCCCATTCTGTCTTGTATTTAAGTGTTCCGGTTTTGGTCTCTCGCTCAAGTCCTGGCAGCTTGAATTTGCCTTTCATCTCCCTCAGATTTCCCCCTGTCAGTTCTTGGGTTAGCATGTTGCGGCTTCTCAAATCTTCTTCTCTTAGATTCATCTCTCCCTGTCTACCTTCACTCGGATGGTTTACCTTAAAAGACCTACGGGGGAATCTATAAAGGGAGACCTTGTCCCTATTCTGATTTGCACGAGGTTTCTTCATTTCGTTCTTGTACCTCTCTATTGTCTTCACTCTAATTGAGCCCCTGGTTATCTCTCAGTTTTATTTTGGATATTCCAGTTAGGTTTCTCAGCAGCCTAGATGTCCCTTGTCTTAGCTATTATGGACTCCAGGGTAGTTTCCTCTCTACACCATCTACCTAAATTATCTCCTCCTTGCCTCAGGAGCCACCTGACCAGAGCTATATTCCTTCTGCCTTCTCCCTTACCATGTTCTCTCTTCTTTCTTCGACTTCTCTCCTTCCCTCTCTGCGCTTTTTTCAAAGGCCTTTCTTTATCTTTTGCTTCTCTGTCCCTTTCATCCTCGTTCCTGACCCAAATATTG
>0_1232
TTCTTTGCAGTGAATAACCTGTCCGGCCCCCTTCCTCCAGTGCTGGGGGAACTCAAGAGCTTGCAATCCATGGACCTTTCAAACAATTTGCTGGAAGGAGAAATCCCGGAAGAGTTCTCCCAGCTAAAGGAGCTAGCCCTCGTGAATCTCTTCAGAAATAGGCTTCATGGAAGCATTCCTTCCTTCATCGGTGACCTTCCCAACCTTGAAGTTTTGCATATATGGGGAAATAACTTAACTGGCGGGATTCCCCAACAGCTGGGAAGGAACTCTAAGCTTTTGGAGGTGGATCTGTCTTCCAACAAGCTTACTGGCTTCATTCCTCCGGATCTCTGCATTGGCGGGAAGTTGCAGATATTGATTTTGCTTGAGAACTTTTTCTTTGGCCCCATTCCTGAATCTCTGGGTAACTGTGAGTCGCTCACTAGAGTCCGAATGGGCAACAATTACCTGAATGGATCCATCCCAAAAGGGCTGCTATACCTTCCGAAATTGGGGATGTTTGAAGTCCATGACAACTATCTAAGTGGCAGCATACCACCTAAAAGTACGGTGACCTCTAGCTTGGGTCACTTGAGCTTGTCTAACAACAGGCTCACTGGTCCACTTCCGGACTCCATAAAGTTTTCCAACTTGCAGATCCTTCTACTTGATGGCAATCAGTTCACCGGCAGTATTCCTCCA
>0_12337
TTCTTTTAATAATACTTGTGTGAAGCATGGGTTAAATTTGCTGCCATGGATACATTTAATGTACTGATCATGTGGATCTAGCTAGGTGGAGATAATTGGTGCATTCTAGTCAAATGGAACTGTTACTTAGTTAAACCCTAGACATTGGATCTTCCATCTTCTTTGGCTCTAACGTAAATGCGCTTTTGAAATTTGGAAAAAACAATATCAAATGAGAAAGCTTCTATATTTTCAGACACTACAATGTGTTCAATCTTCCAGATCTGAATCGAATAAACCCTCGTCTTTGCCATCATCCTCGTTTAGTGATGTGCTGATCCTGGGATTAGCATTATCGTTGAATCCAGGGATGCAGGCTACAAGTTGGGCCCGCTGGGACACCATTTTCCGAATCGTGGCCTGTGTTGTAGATATTTCCGATTGCAGGTCTGATATTTGGAGTTGAAGCTTCTGTATTTCGCCCACACAGCCGAGTGCAGGATCCTGTAATCTTGCATTTGCTTCGTAGACCATACTGTTTACAGCATCAACTCTCTTATCCGCGGGAAGATCTTGAATCAATTTGATAACATTGCAGGCTCCAAAAACTTGATGTAAGACTGAGAACTTGTGAAGATCATTTGACGCAAGATGGTACAGGATTGTGCAATTATCCCAACATTCTTTTTTCTCCATGTTGCAATGGTCGTGGAAAGCAGCAGGTACAGATTGAGTAAGCGGCTGCTCTTACCATTGCTCATCATATGTA
>0_12346
TTCTGAAATTCTGGCTTTTTGGATCAGATGTCAGTCGGTTTGGTGCAATAAAAAATGGAGAGCTGGAAATCTGGTATGCTAATTCACCTCTTGGCCCATGGAAACAACATAAGGGCAATCCTGTGCATAATTTTGATAAAAGCTTAGGTGCAAGGAATGCTGGAAGGCCTTTTGTGTATGATGGACATCTCTATCGCATGGGTCAAGATTGTGGTGACACTTATGGGCATCGTATACGAGCATTTAAAGTAGAAGTGCTCACCAAGGAAAAGTACAGAGAAGTAGAAGTTCCCCTTGGAATTGTTGAGTCTAGGAAAGGACGAAATGCATGGAATGGGATTCGATATCATCATCTGGATGCACAACAACTACCCTCAGGAGATTGGATAGCAGTGATGGATGGAGACAGAGTTCCTTCTGGTGATTCAACAAGGAGGTTCCTACTTGGATCATTGACATTGTTATTTTTAGGAATACTGGTTATTCTTGTGGGTGTTCTACTGGGTGTGGTCAGATGTGTTTTTCCCTTAAGCAGGTGCCTAGGTGCTGGAAAGAGAAGTGATACTCTGCCATTCTGGACACATCCTCAATTTACATCAAAGCTGCACAAGGCATTTGCTCGCTTGAATAGAAGTAGCTCTGCCTTAAGGGGGAGAATCAGGTTAAACACATGTGGAGGCACATTGCTTCTGTGTTTTTTTTTTTTCCTTGGAGCAGCATCAATCTGTTTTACTGTACGGTGT
>0_12348
TTCTTTTTTTTAACAAACTATATAATCTTATTCCAACCCAAAAAAACTATATAGTCTTATTCCAACCCAAAAAAACAAACTAAACTATAATGGTTAGAAAATAGGCCATCTGCACTGCCACATGTGCATTGTTTATTTGTTCATGGTATGGTTAAGAATAATCCTATAAAATCACAAACGATGGACAGACAGCTTAGAGAGGTCCGACAGTGGCAGAAGTCTGATTCCGACATCATCCGTTCCATGTATCTGAAGCTGTGCGGGAGAGTGCCCAATCGGCGGTGTCCTGCACGACGTTCCAGAAGAAGTAGCCCAACAGCCCTTCCTGTTTCGCGAACACCACCTTCCTGGCAACGGACTGTTCATTATCGTAGCCAATCCAGTCGAGTCCTGCGTAACAGTAAGCCGAAACGGTGGTGTTATCGAACACCTCTGTCGCTGCATTCTGTCCAATGAAGTCCCGAATAGCAGAGTATGTAACGGAGCCATCGTCTATCCCTGCACCGGTAGTTGTGGCGCCGATTCCCACCTCCCCCGCGGTTTGAAGTTTCCACGAGTGGCCGTAGAGGGGCATTCCCATTACTACTTTGCTGGAAGGCAGGCCAGCGTCTAGCCATGATTGGATTCCAAAGCTGGTGCTGAT
>0_12356
GGAGGGAATGAAAATTGGCTTTATAGATTTCTTCTTCTCATAATCTCAAATATAAGAAGATTAAACATTTACAAGAGTTCACATGGTCCAAAGGGTAGTCCACCACTCAACTGCCAATCCTCGTGGCTCTATCTTCATTCCCGTGAGTTGACGGATGTGGGCAAAACATGGTAACATATAAAATTACAGAATACAATCACAGAACCAGATTCCAACATCTTCAAATTTGTGCAACTTGAAAGAGGTGTTTGTTTTGGCTATACATGCTTAGCAAAAGAGAAGTTTTACAATTATGGTCGAATCTTCATAGCTGTAACAGTTCCAGTAATGCAGTTGTTTCTAATCCTGTTACATCAGATCCATGGGAAATATGGCTTCAAGTGACATGGTGATAACTAGCAGATATGCTGTTCAGGCTTGACCTTATCCACATTCATTCAAGGTAAAGGATTCAGCTTACACCTTCCATTCCAATAATAACTGTGGAGATCTGAATATTAAAAAGTGCATAATTTATCATGATGTTTCAACACAGCCACCTAACCCCATGTTTAATTGCTTTGAAAACGAAATCCACTTTTGTCCACCACTTGGTTAGCCTCCATAAATGCATGTTGTAGAGCTCAAAAAAGCTTTTCCAAAATTAACTCTCTTTTGCAGTATCACTTCTGTTTAGTCCCTTGCAGCAAG
>0_12364
CATATCCATAACCATTTCTATTATAAAAAGAAGTACACAGCTGGCTTATGAGCTTTCAAGACTTGTTGTCTGTATAGTGAGCTAAAAGACAATTGAATGTTCTTGTCTGTCAACAAGTAAACTCAATCTCATGTGAGTTTATTCTTCATTAATAAAATGTAACCTTGTATGACAATAGGTTTGCATGTCAAATTAGACTGAAATAGCAAATGAACTTGGTGCATTCATTAAGTTTTTGGAAGATTACCTTGACGAGAAATCAAGGCATTGTCTTGGATTAAAACACATAAACCTGTGAAGTGACGACAAAGCCCAACTTGCAGATAATTTAATGATTTACATTGACAGAGGTGATACTTGCCCTTGCCACTGGATGCTTAAGTGCCGGCAATCAAAGGAATCCTTGACTCTATCTAGTGCTGCTTGTCTATGTTCAACAAGAAGGGATGAAAAAAATCCCGTCGGTCTGTTTGAAATATCCAATTGCCTTGACTTGCGAGATGAATTTCGAGAAAAGTGTTTCCACTTCCATTCAAATCCGCATGCTTCGCTGCGGCCTCTAAAACCATGAACCAGGCATACACATTGCCATGGCCTCCCTGCTCGAGATGCTTTAGCTCCACCAGTCAATTCACCATTATGTTGTCTCAATCTGCGTTCAAAGTCTGTGGTAACACCCACATATGTCTTACGCATGTCTGCAGAAATGATGAGATAAACATACCATCTCTCTCCCTCCTTCAATTTCACTTTATTTACTCGCTCTTCTTCATTATCAGCAGAAGCAACAGAGATGTGAGCGTGGTCTTCG
>0_12396
AAAAAAAATTGAGTTCTCAAATTAATTATATTAAAGCATTGTATCACAATGAAAACACGACAACCTATTCTTATGATATTAAGAGATCTAACTGAAGTAGGTCTTCTTGAACTATAACATCTTCTATACCTACTATCACACTAAGAGCACTCCCATCATAGTGGGCTTTATTTCATTAAAGCTAACCTCATGACGATCATATTTTTACCTAGCACAGGAAGCAAACCCAGGCACACTACCATCTCATATTCCCTATCCCCATCCTATCCATCATACTAAGCAAAGCTGCAATTTGATTCTATAGAGCTGTCCCACACAAACCAAACTTCATTAAACCTAGTTTGATTTTCAAATGGGGAGTTGTATTGGGCAACTTGAAATATCGTAGGATCTTCGTTATGCAAGCACTTGCCATCTTTATTCATGGGACTGTTGAGAGAGTCTGCCCAAGGGGTAGCAAGCAGGCTTGTTTTGAGGCTCTGGGCCTCTTCAACAACATTTGCCTTCGTTGCAAATCCGCCAAACTTTCTCACAGCAGCACACCACCCGTTCCAGCGCTGTGCATGCAGCGACTGGTTATTGAGATTATCATTTTCTACCACCTCTTCAAAGCTCTTGGC
>0_12397
CGAATTCGGCACGAGGTTTTTTGATAAACACTGGATCCGATCCAGGTGCCATGGTACAATAACAATATGGCAAAATACTTTTGATGTTCAACTATGAGAACATAATTTACATTACAACACCATCATGACTCTTACACAACCATATTTATGGAAATGACTCGATGCTGTGAAGCTCTTAAAGGAAGAACTAGCATGGTAACTATAATAAGGTGAACTGCTTTTCACTTCTTCAAAATATTATTCCTTCTCGTGCTCTCAAAATCTGGAAGTTGAAAGGAATATGTGTCAGTTGCAGCCACCCTGCTGAATCTGATAGCTGCATTGATTGGAAAAGAGGTCCACTCACTTGCCAATGCTCTCCTAGTATTGTTGTACAAATGCTGTCTTATTTTAAATTTGTACAAGGAGAGATACATTTTCAGTATATGCATCTTTTCAAATCTGGTAGTTGCAAGTCCAAATCAAATTTAACCCAAAGAACCATCTTGTTCTATAGGCATGACAAATCTGGCCAGCTATCAATTACTGGCAAGTTGTCCAGTGGATGTGATGAAGTCAATTGACTGAAACAGTCTTCACCCTGGATGAACCTTGACCTAATCTTACTTTCACTCTTGAAATGCCACCAGAATGGACAAGACAAAGGGATGAATTGGCTCTGGATTATAAAAAAATCTAAGCATTGAACTGTGTATTAAACTCAATTCCAGTTCAGTGCCACACACAATTCACAACAGTAATAAACACCTGCACAGCTAGGAAAC
>0_12402
GCAAAATGGTTCGTCTATACGACACCAAAGATTCTACACTTCTGAGTATAAACCCAGCTTCACTATGCTATAGCGAATGCATGGCCATACATCAATCCTTTGGAGACTGATGGAAGTTTGAAAAATGGACGTTTTCGAACAAGTCAACTGGAATCAAATCAAATTGAGCATTACAAGAGTAACATATGGCACCTAATCAAATTGAACATTACAAGAATAACATATGGCACCTGATTAACAAAAATATTGACGAGGGGAGAAAAAGAAAATGCATTCAATGGGTAGAACTAGCAGCATCCAGCCTTCTTGGTAGTGAACTCATCCTTGCCATTTACAGAAATAGACTGACCCTTGCCTGGAAGTGTTGATAAAGCTTCCTCTGCAGTATCCAAGCTCCTTTTACTCACTATTCTATAAATCTGCGTTAACACCTGTGTGAAGGAGTTCTCCACATTTGTTGAGTCCAATGCAGATGTTTCCATGAAGTAGAGGCTCTCCCTCTCTGCAAAAGATTTCCCTTCTTCAACAGAAACAGCTCTCAGATGCAGTAAATCAGACTTGTTTCCCACTAGCATCACCACAATGTTGACATCTGTATGATCCTTGAGCTCTTTATACCACCTCTCAACATTCTCAAATGTCACATGGCGAGTAATGTCATACACCAGCAGGGCGCCCACAGCTCCACGGTAATATGCACTTGTGATGGCCCTGTACCTT
>0_12413
TTCTTGTGGGCTGTTGTGATGTTTTGGTGGGTAGGATGAGACAGGAGTGTACAAGAATTTGTTGCAGGAGACTGCCCACAGAGCGGGTTTGAGTCTTCCTGTGTATACTACAACCCGTTCAGGGCCTGGTCATTTGCCTGTTTTTAATGCAGTGTAGACCTTGCTGGATTGAGATTCTATGGGGAGACTGCTAAGACGAAGAAGCAAGCTGAGAAGAATGCTGCAATGGCTGCCTGGTCGGCTCTCAAACAATTATCACAGTTGAGTGGATTGTGCTCTTCTTCCTGTGACAGTGAGAGCAGTGAAGAGCAAGAGCAGATTACCATTGCTAGAGTTTTGGCAAATCTCTGTAAGGATGAGATAGGTAGGGTTTCCCAGCAGCAGAGGAGGAAGCTGCCTGCTCAGAGGGATAAAAGTGCTGCTGTTTCGGCATATTCTCAGCAGTATGTGCACTCGGAATTAGTGCCGAGATTTCAGGTCCATCAGCCCCCTGCTCCACCTCCTGCTTCTAAATTCCTGCCATTCATACGTTCGATATTTCCTCAAAAAACCCAACAACAACAACAATCTACAGGCCCCGGGATTACTTCGACACGGCCATCACCAGTCCCCAGGGAGTCCTATAATGTGTTCAACAAGAAGACCGAAATCTGCCATTTGCCCAACTATACCATGAATAATAATACTGCAATCACGGACGTCTGCCAGCCTCCTCCAGTGAGGTTGCCAATCACTAGTGAAAGACAGGAGATTCC
>0_12423
ACTTATTGAAGCCAATATCTTCTTGCTCCCCAATTAAAGCCATGGAACAAGTTCTGAAACGGGTAGGGCAATGGCTCTGGGGCCATTCAAGTGAGAGCGAAGAGCAAAGAGAGAGCAAAGAAGAAGAAGCCTTGCTCAAGAAAGTCCTGGAAGAGTTAGAGAAAAAAATTCCACGAAATCGAGACTCTGTGCTAGGTGTCATTGACACCTGTGCTAAGGGTATTACGTTACGAAGACATTTAGGGAAGGAGCTTCGCTCTATTCTGGCTACGGAAGTGGAGAAGAAAAAGGATCCCATTGTGGCCCTAGAGCTTGGAACCTTTTGCGGGTGTTCGGCCATTATAATTGCTTCCGCCATAAAAAAGTCTGCCGGCAAGCTATGTTGTTTAGACACAAACATGCAGACCACTGGGGATGTCAAGAAAATCTTAAATTACGCAGGCATATCTGCAGAGGTGCGAGTGTTGGATGAAACATCACATCAATATCTTCAGATGTCACACTCATTAGAGGAAGATTGATTGACGTGGCTACAAAATTAAAGGAGTTGCTCAAGATAATGGAAGCCGAGTACTTTAATTTCATATTCATGAACCACTCTATTAATGATTATGGCCCAGATTTTGGTCTGCTCATCGAAAGAGAATTGGTTAGAGAAGGCACTGTCATTGTTGCGAACACGATTTCCCAAAGAATTGAAATATTTGGATGCACATATACCTGAAGGATCGAAGATCAGATTGGAGACCACAGTGCACCCCAATGGAATGAAAGTGTCT
>0_12427
CAAACAACTCTATAAGAGCATTACAGCCTGACTTTTAGAAGGGCTGCTCCTCAGTAAAAGTGTAAAGGGGAGAGGTGAATGAGTATATACTTCCCTTAATATACATTCCATAACTTATTAGAAGCTTAGTAAGCAGCAGAAAAATTAGTGAGGACAAGATGAATTGAAATACAATATTATCCTGTTTTATTCATACAGATGCAGGACTTTATGCAAAGATACTAAGGAAGATAATCATACAACCTCCCTCTTGCAGATTCGTGTTATCACTTTGGAATAAAAGACATAACAAACACTGCCTATTCATCATTAAACGAGGCAATGGTGGACGATTACAGAAAGGACATCATTTTGCTCTTGAACTGTTATTTTCCTGCCATCTGCATTGTTACTGGCAACGAATGAGATACGAAAGGAACATCTACCAACACTCCCTTACTATCTCCAATCTTTACCTCCTGTCCTGGGAAGCCAACCTGCCTTTTCACATAACCAAGTCCTGCATGTTTAATACCATTGCTCCCAGGGGCACAGCTTGTAAGTTTTCCAACCGTTCCATTAACTGTGATATTGCTTCCAACAGCTGCA
>0_12428
CGAATTCGGCACGAGGCCTCGTGCCGAATTCGGCACGAGGCTTCAAGTGCCAAGTCCACCCTACAAGATTCAAGACAAATATTCTTTCATTCTATCTACAAGATGCCACATCACTGTTACAAGACCACAAGTTCCTTAATAAGAGCCCGAATTTCATTCTCTGTACTAGACACAAAACTTTCATATCAACTTTGGACCAACGCATAGGATTACAGAATTAATGTGCCTAATAACAATAGAAAGGAGCTTCGAATATCCGTAGAGAACAACCCAAAACTTCACATAAGAATAATGTATATGTGCCCAAAACTTCGCTTGAGAAAGAGCCTCAAACTGCTTTGTATAAAGCCTTACATATGTTGAGATTCAGTCTACTCCAAGGAGGAATGTGAGAAGGCCTAATATACAGTCTTTTGTCCATGTGAAAGGTTGCCACTTGAGCTAAGCCGACTTGTCTTCTTGGAGGGCCGACTTGGTCAACTTCAGGGATAAAATAAAATTCATTCTTTTCTTTTAAATGTCCAAATGGTACATGACAAGAATTGAAAAGTGAATTTTTATTTTATCCCCTG
>0_12447
CTCCTAGTGTATTGGCAGATCTGGTTGCAAATAATGAAGAGCTACAAAAGCTAGTGTATCCAATAAATGCTGTTGAAAAATTGTGTAACCTTTTGCATAAAGATTTCCTACAGCCCAATCATCTACAAGGTGTATTAGTAGCTCTATCTGAGCTTGGGTCGCGATTGGAAGACAGCAGGAGGAAGATTTTATCCTTTGAGCCACAAGGCCCAATAGCTGCTGCTTTAGTGCATGAATCTATGGGTGTGCGCATAGCGGCTTGCAATTGCATAAAAAACATTTCTAGATCTGTTAAGAATCTCCGAACCTCCCTTACGGATGAAGGTGTTGTTTTTCCTCTGTTCAAGTTGTTGGATGACGAGTCCCCAGCAGTGCAGGTTGCGGCATTGAGTGCTATCAGTAATGTTGTGCTTGATTTTACACCTCATAAAACAGTTTTCTTTAAGTGTGGGGGTGTGATGCAACTTATTCAGCTTGCTAAGTCAATGGATCCATTGCTGAGGCTGAACGCGGTATGGGCTTTAAGAAACTTGTTGTACTTGGCAGACATGTCAGTGAAAAGGAAGGTGATGGAAGAGCTCACTGTAGCCACCTTGATAAGCTTAATTCATGATCCTGAA
>0_12453
GGTTCAGCGTCTTCTTGTGGATTTATTCAAGTTTATGGAGCCTTACTTGAGAAATGCCGAACTCGATCCGGTTCGGTTGTTATACAAAGGCACACTTCGGGTGTTGTTGGTTCTGCTTCATGATTTTCCAGAGTTTCTATGTGATTACCATTTCAGCTTTTGTGATGTTATTCCTCCTAGCTGCATACAGATGCGAAATCTCATCCTCAGTGCCTTTCCGCGGAACATGAGGCTCCCAGACCCATTCACCCCCAACTTAAAAGTTGACCTTCTTCCTGAAATCAGCCAGTCACCAAGAATATTATCCGAGGTAGACGCAGCATTGAAGACTAAACAGCTAAAATCAGAGGTTGATGAATATCTGAAGACACGACAGCCAATGTCTATATTTATAATTGATTTGAAGCAGAGGGTATTGCTTCCTCAACATGAAGCTGTATCTGCTGGAACCTATAATGTTCCTTTAATTAATTCTCTGGTGCTTTATGTAGGAATGCAGGCAATACAACTGCAGAGCAAAACCACACCTCAACAGCTTGCAGTTCCAACAGCACCTATAACTCAT
>0_12462
TTCTCAATCTTCATGTAATATTATTAAAAAAAATGTGTCATGTTAACAAATGGGAACAAGAAACATATGTCATCTGAATTATAAGTTAAAACTTAGTAAATTCAATGTTTTAAAGTTACTCTTGAATCTTTACATGTTTAGCAACGACAACCTCCTTTAGCTTTACTATCTCATACATGAAAGCCTCCTTCAGCTCTCCTACTACCTCACTCATGCTGGGCCTCCAAGATGATGTATGCTCAACACATCTGAGCGCTAGTTTGGCAACAATAGTGATTGATTTCATTTCATATTTTCCATCCATCTCCTTGTCTATGATTTTCACCATTTTTTCAGGGGTTTCATTGATCTCCACATAGTCTTTCACCCATGTCAAGAGATCCCTTTCTTCCTCAGGTAGAGTGAAATCGATGGGAGGTCTCCCACATATAGTTTCTAATAAAACCACACCAAAACTGTATACATCGGTCTTTTGAGTGATGTACTGAGTCGCATAATACTCTGGATCCAGGTATCCCGCAGTTCCTTTCACTGAATCCTCGATAGGAGCCTTCCGATCCATTGTCATCATCGACAAACCGAAACCGCACAGTTTTCCATTCATATCGCTGTCGAGGAGAATGTTTGAAGTTTTCACATTCCTGTGAATTATCATTGGAATGCAACACACGTGCAGGTATTGCAGTGCCTCAGCCACATCGATTGCTATTTTGAGCCTGCTTT
>0_1247
GGTAAAGCCGACGCCATACTCGACAATTTGGGCGACGACTGTGCTAGTTACATTACCCACCGCCTCTACAGAGACTCCTGCAGAGAAATCAACGGGAAATTGGTTAAAGATTTGTCTGCTCTGGGGCGCGATATCAAGAAAATTGTGATTGTGGACGACTGTGTTTTCCGCTACTCCCTACAGCCCCGGAATGCGATCCCCGTGATGCGGTACCAGGGAAACCCCAATGACGAGGAGCTCGATTACCTGTTCGAGCTTCTCCTCGAGGTCTCCACAGAGGAAGATGTTCGAAATTTACTCGGTACCCAATTCCCGGAATTGCACGATTCCGATACCGGAATTCCCAAGGAGCTCGAGGAACATGCCCTAAACACAGGGTTTGTTGCTGCTCGGCTGGGGTCATATTTATCCTCTGATCTCCGAGAAAGGGGCCGGAAAAATACCCTTGTTCTCGACATGGACGGCACTCTGCTGAAGGAATCCTGGAAGAAATTGCCCACCGGCTCCGATTATTTCAAGGTCTTTATAGACTCCGAGCTCGCAACATATAGTGTTGAGAAATTATCGCCGGATTCCGATTCAGGGGCTCTGAATCCGGCCTATGTTTACCTTCGGCCGGGGTTACGGGGGTTCTTGGCCGAGATGTCTAGGGTTTTCCAGATTGTGATTTTCACCATGAGCTGTCGGGATAGAGCCGCTGTGCTTCTG
>0_12483
CCCCAAAGACTTTATATATTCTCTTCAACATTTCCCTTTACTTTGATCTCAAAGGGGGTCTTCTGTACAAATATTAGTAGCGTTTATGACAAGGATTTTACAGTCCCTTTACTTTGATCAGAAAGAGCTTTTATTCAGAAAAAGTAAGTTTTCAGCTGCCATCCAATAAAACTCTTAAGGGACTAATGAACAGCCCAATGGAATCCTTGGCCACTGCATATTGGTATTTATTGCACTGCATATTGGTATTTATTGCAACTGCAATCTTCAAAGTGACTCAATTCATGCATGGAATCTACCCATTTTTCCAATCTGAGCGTATGGAATTGGATTTCTTTAGAGCTTGCACTGGAATCTCTCTTTTGGAAACCAACGTTATCGTCGCCACAGATGGTACAAGGAAACAGTAGATATTGAAGAATAATAGATTTGCAAAGTGCATTCCAAGCCTACATAAAAGAAGTGAATATGAGACCATCAGACTCGGGCATTCGATGTCGATTCACCATTAGTTTTGTTCTTCCATACGAGGGGAGCAATCAATGTCCAAATGTATAACCCAGCAGCAAGCCATTCGTTCACAATTTTCACCCATGTACTAGCCCAGCCAACATCTATGCTCCACTTTTGC
>0_12488
AGAACAGGCAGAAGGTAATGCAGCTTTTCATTATTATGAGATGCATTATCCTCAGAACTGGCCACAATTTAAGTGCCATGAGAGAAGAATTGGAAGCCATGCTTAATACCCTTGTACAAAAAACTAATAATTACATGAACTATTTGCAACCATACCCCTTATATTGTGGTTGCAAATTTTCTGCTGCAGAACCAAAGACATGGGTATTCCAATTCTTCCCAGACACAAAAAAAAAACTGCAGTGCAACACATGGCATAAGACAACAAAGCTTCCATCTTGTAACAGCATAGGCCATGAATAACCCTGGATACAATGTAGTTTAACAAATTTACATAATGTAAGATGCATTCTCCAACCACTCCTACCAAGAGGAGGAATCCAGACCAAAAGGAAAATAGCACGAAAAGGATTACAGCCCTTCTACAAGTTTCCTTGTCCTACCGAAACTTCAGCTTAAACAGTTCTGGCATGAGAACCGAAGACAAGGATTAGCATTACAATTAAAAAGACAAACCAAGATTGGACTTGAGCTCAGTAATATCAAGAGAAACAAGAAGTACATTAGCCAGAGATAGAAAACACTCTCGTATCCCTTATGACTCCAAGCAAGTCCAAGATGCTACCTCAAACTTGTCTCCAAATAGTCCACCCAGACAACTCCACTACCAGATTCTCTTACCTCAGTATCAGAGTAGAGATACAAGGTACCTGGTAGTCGAACTTACTAGAACAGAAGGTAGAAATAGACCACACAGTATTTGGA
>0_12504
ATCCATATCCTTTCAGGCTTTCTTGTAGAAAGAAAAATCCAAACATGAAGGCCAGTCGCCCCGTAATGATTTCACTTGTGTGGGTATTTGCTAATTTAATTTTTAGGTTTGCTTACTCTGCAGATCCAGACATTGTTAAAGATTTTGAGACAGGATTGCGAACGTTCACTCTGCGCAACATTTTCAAGAACGGAGAGGTCACTATCGATACGGGCGGGATTCGAGCAGCAACCAGTCCTCAAAAGTTTCCGGCACTGCGAACGCAAGGGCTATCTGTGGTGAGGTTTAAATTGATTCCCTGTGGAACCAACCTTCCTCATACACATCCAAGAGCCTCAGAAGTTCTCTCTCTTTTATCTGGTGGACCTCTTCAAGTTGGCTTTATCGACACTAAAGGTGTGGCACACATTGATATTATTCATCCTGGGGACATCACCGTATTTCCCAGAGGTCTGCTCCATTTTGAACTCAACGTTGGAACGGAGGAAGCTGAGTTTTTGTCTGCACTTAACAGTGAAAATCCAGGAACGCTGACCAGCAGCGAAGCTTTGTTTCAAATTCCTCTGAGAGCACTGGCAACATCCTTGAACGTTGATGAGATGACAGTGAGAAAGCTGAATTCAACCATCCACCGATACGGTCCCGGTCTCAAGAAAACTGCAAACAGTGGTTGTGTCCCCGGGAAAGATATCACCATGGACTTTTAGTTAATGCCATCCTAGCTCTCTATATGTTCAAATAACAATGTGAACGATGCCATCAATTACCTGCATGAACTCTTTTTTGGCATTGTATTAGTGACAATATCGAATCAAATGTAAAATGAATTATTAATTGCACTACCAAAAGATTGGTGCTTGTGTACTTTGGTC
>0_12515
CCACAATGTAAACTTTATTATAGATTGTTCTTCATTATGAAACTCTCGTCTGAAATTTGCATGTGCATATTCCTAATCCTGTTGCCAATTGGCTCTTAAATTAATTTATATGCTTTCTGTCTACATAATATCTAATTTTCAATCTATGCAAACTAACCAATTTGCTTCTTAGAGATTCTCTTCACTGAAGAGTTATTGAATGTGTATCACCGTGAAAGTTTCATCTATCGTGTATTTGGCAGAGAAGTCCCAGAAAGATATGATCTGAAGAAAGCCAGAGCACCGCTAGGATTGAAAAGAGGAACCGCGTGGCCAGCACCTTTGAAAGTTGCAAAGGTCAAACCTTCGTACTCTTGAATCCATCCACCAACCTGTTCATTATGATACCAAGGGCGCCAAGAGCCTTTTGTGGGAAGTTTGAGAGCATTAAGACAGTATCTTGTTGATATGACTGGGACACGGCCATCTGTATCACCACTGTATACCCATATGCGAAACCCTGCCGCTATCATTTTTTTGTAAATAGGTAGTACGGAAAAGCGAGAGTCTAGCCATTCATCACTGATATAAGCATTGCATATACTCCAATCCTTTAGCTCTGACCCTTTAGTGACATGAAGAGCTGTCTGAACATCATGTCTGTTATAATAAACTTTGGCATGATCGTCGAGACAAGGATCATATCCTGCTAACATCTTGCTTCGCCACTTTTTCGCCTCAGACATTGTATTTGTGGAAGTAGTGTTTTTGTGAACGCAGCTAGGCGTGTACAGACTAAATATGTCTATCTCATCATATTGGTTCCAAACTTC
>0_12517
CAGCGTAATGCCAACAAAAACAATTTTCGGTTCTTTGCTGTTAACAAGAAATGTTGAACTTTTCCCGACGAAATGTTTAAAAGTACAAACCATGCAGTGCTGTAATAACTCAAATGTGCCACAATAAGCAATGTCTTACTATAACCTTTGCCATCATATGGCGGTAATATACATGATATCTTTTAACATCCAGAGAAATTGACTTACTTTCTGATGGAATCTAAAGAAAATATTGAAAACCCAACAATAATTTTAGTGAATTTCAAAATTTTGCGCAAATGTGGGATGATACAACCAGCAATGTCTAATATCTCTAGTATGATATTCTACCATCACCTTCTGTAATGATTTCGTTGAAACTTCCACCAGAGGGTATCATTGGTAACACATGCTCTTGATGAGGAACAATTACATCCAATAAATATGGTCCAGGCGTTTCCAACATCACAGCAATGGCATCCCTAAGATGTGCTTTATCTGTAACACGGGCTGCAGGAATGTTGCACGATTCAGCCATCTTCAAGAAATCTGGGAAGACCTCACATTCTTGAGATGGATCACCAAGGTATGTGTGTGCTCTGTTTGCCTTATAAAACCGATCTTCCCATTGGACAACCATACCCAGGTGTTGATTGTTCAATATCATGATCTTTACAGGCAAATTTTCTACTCGAATTGTAGCCAATTCTTGAACATTCATCATAAAGCCACCATCCCCATCAATATCAACCACAGTCACTCCAGGATTTCCAACAGCTGCTCCCACTGCTGCAGGCAAACCAAAGCCCATAGCACCAAGACCT
>0_12526
GAGGCTAGAAACTCATTTTTCAATTTATTAACTATTTTCATTTTGATATTAAAATTATTCATTACGAAGCATTTTTCCATCATCTAGATTGATATACCTTATCCAAGACCACAAGAAAGATAAGAGAGAAAACAAAAACTTGATAAAGTTGCAATTGAGATACAAATCTAAAATACATATGTTGCCCTTTACGATCAAATCCAAACGGAAACAGATCTCATCAAAATCATGATGTTAAAGACCCACTTCCCCAGATAGGTACATACCCGTAACAGGTGCATGTACACAGACAAACCATCAGGGCTCTGGAGGAATGTTCTCAACAGTCTGTGCATTAAGCTCAAAGTCACTGTTATGAATCAAACCCAGAATAGACCCCTTGATCTCTCAAAAGCCTCTTCTCTTCTTCCACATAGTTTTTCCCTCGACTAGCCTGTCCAAGGTCTCTCTTCCTCTTCTCTTTCTGTGAGAAAGACAGACGCTTCTGTTCATTTGCAAGCTCTGTCCTTTGCTTCTTTGCAAAATTGTGCTCATCAATTCCTTTAGCAGCAGACAATGTTGCACCCTCAGTAACAGCACGTCGAGTTTGTTCCCGTTCTTCATAGGATTCTTCTTCGTGATTCGTATCACCTTTTCGCTTTCCTCCAGACCAGGACCAATCTTGTTCTACAGGTTCCTTTGCCCTTGGAGGAGGAACGTTTAAAACTGAAGGCCCACCATAGTATCCATGCCTACTTAATGCTTCATAGTCTACGGTGGGTTTTCTTCCCTCTCCTTCATGCTTACCAGCAGTTGAACGTGCTCCTTGAGCTGTTTTCCCCC
>0_12535
GAACCATCATAACCAGGCCGTGCATGCTACTCAGACCGTTTTATTCAAATTACATGTGGATGTTAATTCGTATTCACGTTCTATTAAAGGTATATATAACTTACTAGTAGCTTTGATTTGTGTGTCGTAGGTACTGATTTAGTAAAGAGACAATAGCACCTGCGTGTTTTTATCTTTTATCTGTGCTGAGTTTATAAAACAAGGCCATGGCATAACCTCCACACTCGTCGGTTCTCATAGAGTATACCCAAATACTTTACTGCTTGTAAGTTCATATAACTGCCTCTGGAGAATTTTCAACTGGTAATTGCGTTGTAAATAAAATAGCTATAATGGGGGCTAAACAAAACTGTCATTAGCCTTCGCTTTTACAGTTTTACTACAATGCACATCAAGCCAGGAAGTTATGTCATTGAGGGCCTGGAATATCCTCTCATCAGGTTCACCTTCTAGAATACAATGATATCCTCCTTCATAAAGCTTCAATGTTTTGTCACTACTGATTGAACTCTCATACAAAGTTTTGCTGACAGAGGGATCTGTCACCTGGTCGGCATCTCCGTGCAAAATCAGTAAGGGGGATGAAACCTTATTCAATTGGTTTTCTATCTCTGCTGTGGTTTTCAGCAGCTCCATTGCAGTCCTAAGGCGTAACTTATCTTTGTAGGCGATTACATTATATACTGCCATCTTTCTTTTCTTGAGTTCCCTAAAAGCCAACTCTGATATATCTGAGGAAACAGTTTTTGTTTTGGAAGGAAGCGAGATAAGAGTCTCAGAGCCTGTAACACTTGCTGGGGTGGAGTGACATCCTCTGCAATCTTACACATAGGAGCCACAAGA
>0_12538
AGATGCAGGAACATTTCCATTCAACAAGTTTTTGGATAAATCTAATGTAAATAGATAGAAAAATTTGCCAATATTCTCAGGGATTGTTCCACTAAGCTTGTTGTCGAACAACAACAAATATCCCAGGCTTGTGCAATTCCCTAGAGATGCGGGAATTCTTCCACTCAAGTTGTTGGATGACAAATCCAAATCAGTTATTGCTGCAGTGAGCCCAATTCTCTTGGAATTCTTCCACTCAAATTGTTGGATGACAAATACAAATACTCTAAGCTCTGTAGTGAGCCCAATTCTCCTGGAATTCTTCCACTCAAGTTGTTGGATGACAAATGCAAACCAATTAAGTTCTGTAGCGAGCCCAATTCTCCTGGAATTCTTCCACTCAAGTTGTTGGATGACAAATCCAAATAACCTAAGTTCTGCAGTGAGCCCAATTCTCCTGGAATTCTTCCACTCAAGTTGTTGGATGACAAATCCAACCATGTTAAATTCTGTAGTGAGCCCAATTCTCCTGGAATTCTTCCACTCAAGTTGTTGGATGACAAATCCAAACTCGATAAGAAGGAAAAGTTGCCCAGAGTTGGCGAGAGAGTACCTTCGAGACTTAGTGAAGAAAGGCTTAGGGCAGTGACTCTGTTAGTGCCGTCCATGCAGGAAACACCCTCCCAAGAGCATACGTTCGCCGAATTCTCAGCTGTCCAGTCCGACAGCAATCCATATGGATCCGATGTGATGGCCTTCTTGAACGACAGAAGCGCCTCCACGTCCCTTTTATCCTCCATTGATGTGAGGGTGCGTTCTTTTGAAACAAAATGACGATGATGGGGCTCCCTTAATGAATTGAACGTTGTGGCAGCCGCATTGTCCAACGCTGCCAACACTATC
>0_12545
AAAATACAATTAGCTATATATATAATTCCAATCAATGTATAATTTGAAACATGACGTTTGTACCAAACATATACATCACCATATTCAGTGGAAAAACCTCACTGAACTACCCAATGACAGCACTGTACATGAGAATGCCGTGGATGATAAAACTCCAATATCTAGTTAACATGGAAGCTTCCCACAGAAATCTGAAATGTAGTAAATATTAAACGTTAAAGAGCACGACCCAAACCTGTGGCATTGCCCCAGGCAGGATGAAAACTGCCATCAATATCTGCATGGCGATTTCCCTCTGCTGGGCGGTGAGACTCTCCTCCCACTGTGGCCCTGCAATCTGGGCATTGAGATGTCTGCATGGGTCCTCCGCACTCCCCCACCACGTAGTAATGGCCATTCGGACATTGAAACCAGTGCCCTCTTCCTCCCACATCTTTAGTAACGACTTCAATAACCTCTCGCATAACTCAATTTCCTGCAATCATCTCTTCTCGGATTTCCGCAGTCTTTGCATGATGATGGTTTCTCTTCACAATAATGTCGCAAATCGCCAACCCAGTGGCGAAGTCATTCTGAGCCGAAAAAACCAACGCCCATTGGAGAAGTGCATCAATGGCCAACTCATTATCTGCTAATTTGGTGT
>0_12551
GATAATGGTGGAATTAGATGCCTCTTGAGCGTCTCCAGGAGTTTGTCTTTGTTAGGGTTCGGCACCTACTACTACAAGCTGCACACCAACAAAATGGGAAATAAAAACTTTACAAAACAAGATGAGAATGCACTTGTAAAAGGGAAAGGAGAATGTGCAGAAAGGTTCATTGTTATGAAAATGAGTGTGGAGATGATTTTTTCTTTTTACATTTTTCCAATAGATGAATGCATGTTAAGAGACTCCAAAGCAAACTTAGGCCAGAGGAATATGCTGAAAAATACAAAGGGTTCCCAGAGAAAGGAATGGTTGTACTTGAATACAAGCTGTTTGCACCTGTGTTTGGGGTGAATTTTGTCAGACGAGCCCCAAAAATGCATGAAATTTAAATAGTGAAACTTTTCTGGTATT
>0_12552
GAAATAAAATATAAATACTTATTAACCAGAGTATAAACACACCTTTTAACAAGACACCGGTTGAAAACATTGGAAAAAAATAACTAATCAAGACCAATTTCCAGATCAAGATGAGTTTGGTAGTGACCATTACCAGTTTAGGTCCTGTAGCTTGCAGATGCACACAAAACATGTAGAAAGCGATGTGATTATAGTTTGTGGATTGTAATTTCTTAAATTAAAAAGTCAGTTGAATAGGCG
>0_12556
TGGCTTTCGCTGCAGCAATCTTGTCCCGTGGTAGAGCCAGTGTAAAAATCCTCTTCGTCTTAATTATTTTGATGGCGACAGACAGAATCAGTGGAGATCCAGAGGCGCTGCAGGATTTCTGCGTGGCAGACACCAAGTCTTCTGTTTTTATGAATGGACGGCCCTGCCTCAATCCCAGTGAAGTTTCTCCTAAACACTTCATGACATCGGACCTGCGCAAGCCAGCGAACATATCAGGCAGCCCTTTGGGAGCCAGCACGGTTGCTGCTAGTTCACTGAACATGCCGGGCCTCAACACTTTGGGCATGATGATGGCTCGCGTAGATATGGCTGTTGGAGGGATATTTCCTCCTCATATTCATTCCAGAGCCAGCGAAATTGTGTACATAGTGGAAGGGACTGTGTCATTTGGCTTCGTGGAATCAAGTACAAACAGACTCTTCTCTCAAACGCTGGAAGCTGGTGATGTGTTCGTGGTCCCGAAGGGAACACTGCACTACGCTCAAAACGTCGGAAGAAAGAAAGCATTTATTTTGGCCACTTTCAACAGTCAAAATCCGGGTTTTCTAATGGTCCCCTCCGCCTCCTTCGCTTCCAGTCCAGGCATTTCACAGGAAGTCCTAGCCAAGTCATTCTCCATCAGTTTACAGGAAGTCGAGCATATCAGAAAGAACATCTAACTCACCTGAAACTCTCTAATGTACTACTGCTGCTAATAAAATTCTATCGACTGTATGAATGCGCGG
>0_12559
CAGCAAAGTCCTTACAGAAGGAAATAGTATTGTATACATACATGTAAATGTGTGCACTATTGATTGCCATCAATTTATGAATGTCAGTTTATTCATTCAAACCCCCCATATGGTCGTGCACTTTTAAATTCTTCCCAAGGGTTTATTTAAATATAAACCACAAAGAATAATACAATTGAAAGTTCATTTATGCAAGCAAACAATTCTTAGCTTGCACCAATAAAGATGAATGCTTCTGTTCAAGGAAAAAATAGAACAAGTGATTGATGTTATTTCCAATCCATCAATCCTATTATGAATCCCTCCTCGTAAGAGTTCTGTTATAATTTATCACTTGCCCAGCCTTTTACGAAATTATAAAATCCAGTAGAGTTTCATTCAAAAATTAGGTATTGTCTGGCTTAGATCCTGCAAGGGCTTCTGTTTTGTCTTCTCCCAGTTTCACACTCTCCACTGGCGGTATGGTCAGATCAGGCTTGAAAATATTGTGAACAATAGAAGCCCCGGTGAGAAGCGAAACTACCACTACCACAGACGATAATGCCAATGAAGGCGTCCCCGTTGCCTGCCTGCCACCGAACCTTGGCCCGTTCATTTTACACCCTCTCAATTTGC
>0_12568
CCCAAGAAAATTTCCCTGTAATAATCTCATACTCATCTGCAATCAATAAGTTACATAAACTGCAATATAGATTATATAGTTTATCTCCAAAATGAAAACAGATCCAACTTGGCTCCAGTATAAGACTTCCTTGCGTACGAGAGCATTATACAAATAAAGAAGCATCAAAGATAATGCAAACCAATTTAAAAAATAACAAAAGCTCTGAGAACAGAGCTGGATACTAGACAACACCTTAGTGATTGCAATACCTTTAATCGCAGACCATGTCCTTAAGCTTTCTTATATGCATAGTGTCGCAATGGCTTCTTGGCGCCTGCCCATGTGACAATGCATACCAAAAGGGAAAAGAAACACTTAAGACATTACAGATGGCATCCAAAGCAATTACAAGTTTTTGGGGTGAAGGAACAAAGTCCAAATGGCCTGTTTGGTATGTTACAGTTGATAGCATAGCAGCAAGGTGAAGGTAAACAAAGATGATGGCGGCCTCCACAGCAAGTGCACAATGAACATATTTGGAAAGTACCAAGCTTTCTTCTTGTTTCATTAAGAACTTGATAAGAAGCTTCGGAGGGAAAAGGGCGCATCTCCCATGCGCTGTGGTTGCCTAAACCTTCGGGGATGGTATTTGAACAGTTTGCAGGTACCATATTATTTTCCCAATTTGATTGCTCAATTACCGATTCTCCTGCACATGTACGAATTGGGCTCTTTACAGAGGAAT
>0_12577
TTCTTAAATACAAACGTCAGCTACCAACATTTGCCACTACTTTACCAGCTCCACCAACAAATCGATCTACCCAAATTAAGCACTGGCATTCGATCTGCAGATCACTCCTTTCGATTACTGTCCGCGATACTCCAAAGACCCCAAGGTTCCTCTACAACTGAATTTCCTGTCTGCAAACAGAGCAAAATCCTTGAGCCCACCTTGAGCTTCTCAGAACCTTGTTAAGAACAGTAAGTATCAACTGCTCTCGGTGTTTTTCGACGTCTGGTAACGCCTATGAAAATAACATGCACTGGCTCTAGAATGGCATTTGCGGGGACTTAATGACGCACCGTAACCCCCGTGCAGAGGGGTTTAATTGAAGATCATGGAATATCTGCACCGAGTTTAGGGCTTCTGGCAAGAATTTGGTTGGAGAGCTTCTGAATTCGAATCAGGGGTTAGCTGTAAATATGAATTCACGGGGTCGATATGGCCAAGGTGCTACTGTGGCCAACGGCAGGGCTGCCCAGGTTAATTCGTACCCAAAAAGCGTTCAACAACACTCTGCGCAGAGAAATCATCAACAATGGGTTAGCAGGGTTCAGATACAGGCCGAGAAGGATGCGGCCGCAGCCAAAAGAGGGGATCACAGTGATGAGGAAAAGAGGGTTCAGTCTGGAGGTGTGGATTCCAGTGTGCAGGACTGGAAGTCTCAGCTAAAAATTCCACCACCTGATTCTCGGTACAAGACTGAGGATGTCACTGCTACTAAGGGAAATGAATTTGAGGACTATTTTCTGAAACGAGAGCTTCTTATGGGCATATATG
>0_12580
TTCCGTGTTGTCAGCATGCTGTCATGCAGGCTTGGTAGATGAGGGTAGAAAGATCTTTTATTGCATGAAACAGTGCTATCTGATTACACCTTCAATGGAGCACTACGGTTGCATGGTTGACCTCTTTGGCCGTGCTGGGTACCTCGATGAAGCTCTAGACTTTATCAACAAAATGCCGATAAAACCAGATGCTACCGTGTGGGGATGTCTGCTCGGTGCCTGTAGAGTGCATAACAATATAGAGCTAGGCAAACAAGCAGCAGAACATCTTTTCCATTTAACCCCTAGAAGTGCTGCGCCTTACGTTCTACTTTCAAACATTTATGCTGCAGCTGGCATGTGGGATGAGATTGAAAAGGTGAGAAAAATGATGAGAGACAGAGATGTCAAAAAAATGCCTGGATGTAGTTGGATTGAGGTCAATAAACAGGTCCATGCCTTTCTTGTAGGAGACAAGTCACACCCACAAACAGAAAAGATTTATGCAGAACTGGAAAGATTGTCTCAGGAGATGAAGGCAGCAGGATATGTGCCAGACATGAAATTTGTTTTGAATGATGTAGAGATAGAACAGAAAGAAAAAATGCTTTGCTTCCATAGCGAGAAGTTGGCAATTGCTTTTGGTCTCATCAACACACCTCCAGGGACAACTATTCGAGTCATTAAGAACCTTCGAGTTTGTGGTGACTGCCACTCTGCCACAAAATTTATCTCAATGATTGTTGGTAGAGAAATTATTCTGAGGGACACCAAACGATATCATCATTTCAAG
>0_12595
GAGAAAGAAAGATAAAAGTTTTATAAGAGGAAATAAATATTCATAATTACATTTACAAGAAGCAATAACAATTTCACTTACATTTGAAGCAGCTTAACTACAGAGAGCAGCCTTGACCATCCACTGTTAAGGCACAGACAACATTCTTTAAGCTCCCTTCCTTTCACAGAAACTTCTCCTCCTTGCCATCTAACAGTGACAAACTGGTCCCTGGTCTCTTCCAATAATGGGCGTCCATATTTACATCTTCAAATGTTCCTCAAGCCAGTCATTGAAGTAGTGCAGTTGCAAGTGCAGAACTAATGAGGAGAAATGGCATAGTTATCACGGGGGGAAGTAAAGGACCCACGTTGATACATCTCAGACTCCATATCAATGGCCTGCTCCGATGGCCTTTCTCCATTATTAACAGAGAAGTTATCACTGGGGGAGGTAACAAACCCACGTTGATACATCTCGGACTCCATATCAATGTTATGCTCGGATCGCTTTTCTCCATGATTAATAGAGAAGTTATCACTTGGGGAGGGTAAGGATCCACGTTGATACATCTCAGAGTCCACATCAATGTTCTTCCCGGATCGCTTTTTCTTGAGCCTCCCATTTTTTGCACTATCCTGCTTCTCATCAACAAAACTGGCAAATGATTTCACAATCTTTGCACCTTTTGAGCTGAAGGAATGGGAGCCATCATTGGAATCCTCCATATATCTGTCAGCATGACGAGTGAACAGGAAAATCATGCGACAGAAAAATACAAGCAACGCTATAAAACATATGATTCCCAT
>0_12613
TTCTTTTTGATCAAGACTTGTTTGAGCTGCATCTCGTCCGATAGTAGTACACATATATGATCTACGGGTTGTTTGCCTGTATTATTGCTTCTCCAGGTTTCGTCCCTGCGGTGTTCTGTCGAAGTTTCGCGAGGTGGATCTTGAGGGTTTCGGCGTACTGGTCAAACCCAAGAGTGACCATGGCGTAAAGGATGTCTTCGCCGCCTATGGTTTTGCGCTTCTCGACGAGACATTTCTCTGCAGCTTCACTCGTAATGAAACTTATGAACTCTGAGACGCATTCCTGGACGCATTCCTTTGCCTCCTTTGAGATTTTGGCTGTCGCTGGGACACTAGATTTCATTATCCTGGCTACATTTGCAATAGGGAGGAAGCGATCTTGTTCTCTGTACTCCCCGACTTCCTGTTCTGTTATAGGCGCAGGTTCTGGAGCATCCTGGGTAGTTTCAGGAGGGGCGCCGGCACCGTCATTAGGTGCGATATTTTGTGTGAACTCGGACGACATAGCAGCCTTGACGAAACCTTTGTACTAGGTAGTATCCCACCCACACCCTCTACAGAGCAACTTGAATGACGCAGCCACACTTTCTCAAAGTTTCTGTTTTCGTCGGACACCTTTGGCCTCAACGATGGCCACTCGAAGCTTGAGACCTGGAGGATGAGTGGGAATTTGGAAAGTGTGGAATTGTTCAGAGTTTAAACTCTTCGTGGGAGCTTTACGCGGAGGCGTTTGCGGTTGTTTTTTATTTTTTTCAGGATGAAGAAGGCGCTTGTTTTGTTCTTATTATTTGCAGTAACAACAGTATGTTTGTTCGCCCCAGCGATTGCTCTGATGCCTTTTG
>0_12624
AAAAAGAACCTTCGAATGCAGGTTTATTTCTAACACCATACAGCAGCGAACAAGTATCAGGAATAGGCTTGCCTTGCAATAGAGGTTTCGGTCAAATTTATAGGAATTTAAGCTACCCAATTTCAGTAGCGAATCCCTAGCGCGAAATCAAATTAAATTTACATATAAATCAGCATGCGGTCGCTATATGCTTTTAAGAATGGGAGAACAGGAATGAAGGGCTTACCATTGAGCATGAGAATACTGGCTTCTGGGAATTTGAATTTATTGATTAACAAGTACTTCATACAGTTGGCATCGTTCAGACAGCCCTTCAATTCGTGCCGGGAGTATTTGTAAGAAATGCCGCAGATGACCGCCTTCTTCCTGCCGTGGGAAGGGGGCGGCGCAGGCGAATAGCGTTGGGGACTGGCCGCGGAGGCGGGAGGAGCCGATGGCTGGTAGTGGTGTTGCTGGTAACCTTGAGGCGGAGCACTGCCGCGGGATGCTGCGATATGACTGACCGCCCCACACAGAACACAGCGGATCGAATTCGCCCCCGGCGGAAGCTGCAGCGGCGTCTGACAGCCAGTGCAATTCACGAGCAATGGCATTGGCATCGCCATTAATGATGTCTGTATGCCTCCGCGATCGAGATCTCCCGCTTCTTATTGTCAATTCAGGGTCCCCGCGGTTTCGAAACTT
>0_12630
GAACAAAATACGAGAGAACAAAATTACATTTAATTTGTGATGGGTGTTTTACAGAAACTGAAGATGAATAGCATATCTTACACTAAAGTCATTTCAAGCGTCTTTGGTATCGAAAACCCTACCCCTTGTCCCTGCCGAATGCAAACTCGTCCAGACTCTGCCCACGCCTCCTATACTGCCCACCAGCGTCAATGAAACCAGGACAAGGCCTAAAGACCTTAATGGGCCACCACGAAAAACCAGGGATGGTCCCAATACCGCCTTGAATCCTCCCTTCTCCATTGCAGCCCCTCTTGATCTCTGGTCTTCCACAGGCCTTGCAGCCTCCTAAAACCTTCCCCTGCTCTTCCTCTACAGCCATACCATCTTCGGAAATCACCCTAGTTGGACGAACAGTAATCGGAATTCGCCGTTCTGAAAGATACCCAATTGGAATTTCGGTGTTTTGAGAGAACCCAAGCGAAGGAATCCGCAATGTCCGTGCAATTGGGGGGGTTTGGCGGCACGGTTTTGGGAGGGAGGCGACAGAATTGGGATCCGTTCTTGATGAGGTTACAGTGAGAATTGAGTGAGATAAGAGATAGGTGCCTGCCATGGCCTTGCTAAGATGCAAGAAAAG
>0_12636
TTCTCGAGATTATACATTACAGTCTTTACATCCATTGAAACCACAACATCGGGGATACAATTAACAAAGACCAGAGTATACTGATTTGCCTCGAAACCTTTGAAGGTTTTGTTATAGGAAGTGAAATTATCCAAATCCTTGAATGTAAAGAGGTGTACGATGAGCTTACTCTCGAGTACACAGTGGATTTCGCCGTGCTCCAGATCTTGCAGAACGTGAGCCCAGGCATCTCTGGTGCTCAGGAAGAACCCCATGTAAGCGGGGTCGACCTTCTCCCCCTTCAAGTTCTTGTAGGAGTGGTCGTTCACAGAGATTTCAATGCGGCCTCTGTGCGTGAATCCGAATTCGTCGAAAGGGATGATCGACCGGTCGTCGGATCTGATCTCTGAGTGCCGGATCTCAGCTGAACAAAAAGGCAAGAACCCCATCAGAAAGGCCATCGAAAATAAGAGGATCGCCATTGCAGAAACCCTTGAATCCGAGCCCATTCCGAAGATCTG
>0_12639
ATGATTATGAGAAGCAACCAAATGCTGCAGATGGGCATTCTAAGAGGCACCTGAATAAAGAAATGCTGCCTCCTCCTCCTCCTCTTCCTCGCAAAGGTCACACAGAAGCAAAGGATCAGCAGCAACTTTCTGTCAATGCCCATAATGAGGAAGATGACATATTTGAAGGTGTTGGCACTGATTACGTTGTTCGTGGTAGAAATGAAAGCCAGAGTCCCTTCTCAGAAGATATGGAAGAATCACCCAGGGACGGGGAGAGCCAACCATTTTTCAATGATCCCGTGTATGGTCCAGCACCACCTACAGACATGACGGGTCAGGATTGGCAGCAACAAGGTGGTTATGATACTATTCAAGGACCAGCATTACCAGAAGCTTACCAGGAATGGCAGGAATATCCTCCACCACCACCTGAGCAAGTTGCTGGACAGTGGGCTCCAGAACAATTAAATTATACTGATCAGTATATTCATAGTCAGATACCAGATTATAGTGTGGAGGCAGGAATAACTTTACATAAGGATCCTCGATTTATGACTCAGGAGGAGAAGGACCGTGGTCTTGGTTCTGTATTCAAACGTGA
>0_12641
GAAAAAAGAGAAATAATCATGTATTTGCGATATTATTTCATTGGTATACAATGCAGAGATAGAGTTGGCAAACATACACTTGTCCATTTCATCCTGTTAAACAATATATTAGTATTTTAGTTGCTAACGATCTGTAGTAATTCCAATCTCATAAGGACGCACTCATTTTTTTCCAAATCTTTGCACTAGTAAATGAATGATTAGATAAATAAGCTCAATAGTTGAATTTTCAACACCCCGCATTTCAAAAAAATTGCATCAAGCATACATGACCCTAGTTTCTAGGTTATTCCTTGAATAGCCATTCATCCTTTTAGACCTCTGCAATTAAATATTTACTTGAATATTCTTAACAACCCTAGGCCAACAGCAGTGACAGAAACAACAGTACCTATACAATATTTGATCACCTCGTATTTGCCAGCTTCAAGTTGAGTCTTCAAAGCATGAATCTCCCTATCAAGCTTGTTTGTCAGATTTGAGGTTTCTGTGTTCTGCTTGGATAGTTCTTCTCGTATGCGACCCCTTTCCAGATTCAGGTCTAGTCGTTGACCAGCAGTCACCTTGTCAATTTCATACCTCAGTTCACTCCTAAGTTTATCTATATCAGTTCGTAATCTTTCAGTGTCCCGCTGAAGCAGAGAAAAATGATTATCCTGAGAGCTCTTCACTTCTCCCTTGAATTTTGATAAAGCAGCTTCATGGAGCATTTCACTTTTATGCATTTCTTCTTTGGAAACAAAAGACTCAGAGATAATATGTATGCTGTCCTTGAGAACCCCCGTCACGACAGCCGTGATTGCTTCTGCTTGCTCGTCATGCCCTCTTCCTCCAACTTTCGAACCATGGCCATGGTGTCGACTAAGAAAGCTCTGTTCCC
>0_12663
TTCTCTGTGATTGCAAGTTGATACCTAGCGATCATTGAATCTGCCAAAATGCCTGCCACAGAGACACGGTGCCCTGAAAATGAAAAGCGCGGCGGCGGCCTCTGGCGCGTCTGTTCGCTGGAAGATATACGCAAGAAACTGCTGCGATGGGAAAGGAGTCCAACTGCCCTGGAGGCCGAGGCCAAGGCCCTTGAATTGGAAAAGCCCCTTTCAGGCTCCTTAAATGGCGATGAAAATAAGGGTTTTTCCTCCAGAAAGGGAGGGGCAGACGGCCCCTGCGCGTTTCAGTTGCCCGTACATTATCCGAGGTATTCCAAGGCCGATTACGAATCGATGCCCGAGTGGCAGCTCGACAATCTTTTTCATGAATACGGTTTGCCTATCAGAGGAGATTTGGTGTTCAAGCGGAATTACGCCATGGGGACCTTCCTCTGGCCTGACCAGATTTGAATAAAGGTTTGACGGTATATACATCCTGGGCTTGATTGATTGATTGATGCTGGGCAAAGTTTTAAAATAAATTTGAAAGGTCTGTAAGGATTATGGATGCCTTGTTAGTGTATGAGTTCATTGCCAGAATCTCTTTTCAGCCCAAATTGTGTCAAGAGGGGATGTATATAACTGGGCTGGGTTTGCGGCTTTTGCATCTGAAGCTATTTTTAGTTTAGGTTTTGTTTATAGAATTCTTTATTCACTAGGTTTTGATTACATGTAATTCTTCATTATTGGAGGTGTGGGGCTGTGCCTCCACAAAAGTTTTGTTTACAGAAAATTCTTTATTCAATAGGTTTTGATTACAGGTAATTCTTCATTATTGGAGGTGTAGGGCTGTGCCTTCACAAAAGTTTTATTTACAGAAAGTTCTTTATT
>0_12675
ACATTACAACATCTCTATTATATTAGCGTAAAAAACACTTATTCCACTGAATTTATACATTTTTACTATGAACATCATTAAGCATACCATAAGACTGCAGTTACATTTAAACGCTACCCGTAAATCTAGATAACACAGTGAAGCTTTTTAAAAATAACATCGAGAAAAGTAGGTCACATGGGGACTAACTCCATGTAACCAGTATTTACAGTCTACAGTCACCATACTGGAGTAGTGAGTGACTCAGGTTGATCCTCCAAGGAGCACCATTGCCTTCCTCAAAGGGCCATCACGGCTGCCAAATCACTGGAAGAACGTACAGACCACATAAAATTCCGTTGGTCGAACCTCGTCCATGGTCTCTACTTCTTGAATTATTAGTAGTATTAACATTGGTATTCTTTCCACTTGAAACATAATTCCTAGAATTACTGTTTTGCACACTGGATTCAACACTAGCAGAAAACAAGGGGCATCCTGACCTTGGCAGCCGAGGGTTATGACGCGGCACTTCTGGGCCTGGATGAAGATCTAGACTGTGATGTAGCTGGAAAGTCGCCCGGCAATCCATGGCGACAGACGGGACACGAATTGTGCTGAGCCAGCCAGGGAAGTATACAATCTGAATGATAAATGTGCTTGCAGGGCATCTCCCTGGCTTCTCCTCCGACTTCGAACCGGTCATTGCAGACAGGGCAGTGCGAATTGTTAATCAGATGCCGGGAATTGATCCTAATCGTGGGCATTGCATCCACGGCGGCCCTCGGGGC
>0_12678
GATAAATAAGTGCATTAAGTTAAAGATAACTTATGAGACACATTATTTTTCTGGTTCTTAGTCTTTTTTTTTGGCAAATTCTAGGAAAAGAAAGAAATTATTTTAAAGTCCATGAAGCTAAAGATAGCCTAAAAGACAGATTGCTTCTCTATCCACTATTTTTCCCCTAAAATCTCAGAATAAACACTCCTTTACTAGTAACTATTAAATAGATTATCCCAAGAAAATACAACCTTATAGAGAATTAATGAGTACGAAAAGTGGCGTTGATTTTGAGAACAGCATTTTCGCCGGAAGTGGATACTGTAGTACCAACCGCATAGCCACGGGCAAATCTGAACTTGCCCGTTCCTCCAACCACAGCATACTCTCTATGCGGCTGATCGAACCTGTCAGTCCCTTGTATCTCCAGGGTACTGCCTTTATACTCAGTATTCTGAAAGATGAGGGAGAAAACCATTAAAAAATCTAGCCCGGTAACAGGATTTGTATTCACGTACGTTCCTTGTGCGCGACCCAGAATATTTTCAGTGTCATATTCGGTGATTTGCGGTCGTTTGGTTACCATATCGCTGATAACCACGAGGGTGCCAAACTTGCTCGCTTCCGAGGAAGAGCCATTAACTCCCGCGACAGGGAAGGCTGTCTGGTCCTTGTTTCGATTCAAATGATCGTGCATGTAAAACGCCATATTTAAGACACCTTCCCCCGCGGCTGCCATGACAAGGGTGGCCGTGGC
>0_12681
GCACTAATGGGTAACCTGTTTCTACCTCGATTTATTCAATTGAAAATCCTTGGAAATAATATATTAGGTAGACCAGCCTTCAAATTCTCACCACAAAATAGATAAATAATATTAGCAGATGCAGAACCACTCTGCTTCTCAAGTCCTCTGCAGCTTTTTGTTCATCATACTATTGTTTTTGATCAAATTCTAGCTATAGTGAGGTACAATTTTGAGAAACTTATGCATGGTATTAGCAGGGACAAGTAGAAACTGTATTATTTCCACTGTTTTATGACAACTTCCGACCAAGACTGTGAGAAGAAAGTCCCAACCAAACTTCTTCATAAAGATGGCCATTCCACTTCAACTAGTTTTTCATGGAGTAATGGTAGGTGTCAATCATCCTCTAACACCGCTTACTGGAAGAAGGCTCTAAGGATCTTCTGTAATTGCCACTGTATATAGAAGCTGTGTCACATTCACTGTCTCTAAGGGACATTGTTGATTTGTCTAGTTGGATTGAGCTTGTATAAGTGTACCCCTTACAGGTTGTTCCAACATGAGATGATGACCTTTGCATGCGTGCACCATAAGAGTTTGACCTATTTTCTATAGCCCCCGACAAAGAAGATCTTTTCTTAGCTAACAGTAACTGTTTTTCTGAATAGTAATCTGGCCTTTGCTTAGGAGCACTCTGAGAACGAACCTTAGCTTTTGAAGACTCAGTATTAGCCATGTAGTTAGGAAAGGAAGAATAATCTTGAAGGAAACTTTCCATATATT
>0_12683
TTCTTTTGAGCGAGAATAGTATTGCATTAATATCAGGTATGTTACTCAAAAAATTACATATACAACCACAAAAAATGGTATCCAGCATTCTCCAGAAATCAAGTGGACTTACAGAAGAACATCATAGTAAAAAAGTGTCGCAACAAAACCGTTACAAAAGCTACCTCGTCTCTGTGCTTGTCATGAGGTGCCTTAAATCTTCTGTGACTAGTGCCATATTACAATGCACTTAATCTAGTAAAATTCCTAAAAGGTATACACTGAAACATGCTGAATTAATTGAAAGCATCAGCTATGTTAGATTTATTACCTGTGGGAATTAGGATATAATTCGCCTAAGAATACAGGACTAGAGGTGTAAAAGAAGGAACAAATCATCAAAGGCTGAATTTTTGCCTACAATGCTGTACACATTATAAAACTATGTAATATAACTTTCCTGTAAAATTGAGAGCTGTCCCTCCTTAAGTAAGACATCCTCATCCAGTTTCTCTATTCTCTTTTTAAGAGTTTCGATCTCAGCACGCAGTTTCATATTTTGCCAGCTAAGTTGTTCTGCATTTTGCCGAATTCCATCCCTTTCTTTTGAAACTTTAGGTAGCTCTCCCCTTAAAAATGTCAGTTCCTTAAAACATTCTTGTAAATCAGCATGTAAGTTTCGGATGTCATTGTCCTTCCCTTCAATCAGAAACTCCAAATCTTTCTCCTTCTGATTTGCAGATCTTAGCATTTCATGTAGGGTTGAATTTTCGTTCCTCAAAAGCTCCTGGCTCGTTATCAACGCCACCACCTCTTCCTGAAGCCTTTCTAAATCACCCTCCCTGGAACACATTTTTTCGCGTAGAACTTTAACAAGTAAAGTTTCAGCCT
>0_12686
CACAATGACACCTCCAATTTAAAATATTAGTAAACGGCAGAATGTAACGAATGATTAATAGAACCGGCCAGAGTCACCTACTCCCAGCTCAATCAAATATACTCCAATAACATACATTAGCCATAATATTTCCTTTTGAATGGTCTTTTGGCACTTGGAACCTTTTGAATGTTTAGCTCCTGAGAATTACGGATATGACGAGAAAAATAGTGGCCACGAGAGGAACCTAAATTTCCAAGTTCCTTGCAACCAACATTGGTTTGGAACATTTGGCGGACTGCCTTACAATGGAATTCAAATAGAATATTTTTAATAATGCACATTTCTATCATGCATTAAGGAAAAAACCCAATCAAAGAGGTAAATGCCAAATTAGTACGTAGTCTCAGGAGGATCCTTCACTTTAAAATGTTCATGAGAGGAATAGGATAAATGATTAATAGAGCCAGCCCAACCATCTATTCCCAACTCAACCAATGAATAAATCACTAACTTACACTAGCAAATAATATTTTCTGTACAGACCATTTGCACTTACATAACTTTCTTGATGTGTTGGCCTTCAGAATTATCAATATGACAAAGAAACATCCATGACAGGAAATTAAGTGTCATGTTCCTTGAAGCCAATGGAAAGATGAACTTGCAGATTTTCTTCACACAAACTTGAGTATTTCCATTTAAAGTAAACCTGCATCTGTC
>0_127
AACGAATTTAGCCACCTTTATTGTGATATTCAAGTTGAACAAACCCCAATAGACGCACGATGTTGACCAACATAAAATACTGTCATTACAATTACCTCTTACTACCTATACATGCTTTATCTATCTTTCATATGGCCTAGCTCTAAATTAGTGCCTTCATGTTCTACTTTCTCTCACATTAATCCGTATTGTTATGATGATGAAACGATCTATGCAGAACAACCATTAACGATCTAAGTTCCCTTGTACAAAAAAAGGTTCAGTAACTCGAAATTTATTCAGAGCTAGAACCTGAATAGGGAACAAAGCTACCCGTGAAAAATAAAATGTAAGATGCATTTTGCACCCAAAAAAATAGATATGCCCATGAAAACATAATGAAAGATTATACACGATCATATGCAAGACTACAAGGAAGAATGTCTTCTTCTTAAAAACAATGACTGAATTGAACTTCAACAGGTGCTGCAATGACTACCATATTTTGTTAGTCATGGATGAAATTGAAAGAAGACACATAGCCATGCCACTATCCTTCCTAAAGTTTGCCCCTCGTCTGACGTACAGATTAATAGGCATTCATGACTATTCACCTCTGTATCACAATGACTTTATCTCTTCACCATTGCTGCAATTGAATCGGCAGACTCTCGGCGGCATCCTG
>0_12700
GTCGGACACCACTTTGGTGTCACTGGGATCCCTGAATTTTCAGCTTCTTAGTCTGAACCGGAAAGATCAGGCACAATGGGTATCATAGAGAAGATAAAGGAGATAGAATTCGAGATGGCACGGACACAAAAGAATAAAGCTACAGAATACCATCTCGGGCAGCTTAAAGCTAAGATAGCGAAGCTGAGGACACAGCTATTGGAGCCACCGAAGGGTTCTAGTGGTGCTGGTGATGGTTTTGAAGTCACAAAATATGGTCATGGTCGTGTTGCTCTGATAGGATTCCCAAGTGTGGGGAAATCAACACTTCTTACTTTACTCACTGGAACTCTCTCAGAAGCAGCATCATATGAGTTCACAACACTTACTTGTATTCCTGGTGTCATACACTACAATGATGCTAAGATACAACTTCTTGATCTTCCTGGAATCATTGAAGGTGCTTCTGAAGGCAAGGGTCGTGGGCGACAGGTGATTGCGGTTGCAAAGTCTTCAGATCTAGTGTTAATGGTTCTCGATGCATCTAAAAGTGAGGGTCATCGACAAATTTTAACGAGGGAATTGGAAGCAGTGGGCTTGCGCTTAAACAAGAGGCCTCCTCAGATATATTTCAAGAG
>0_12713
TTCTTCGTGCCGAATTCGGCACGAGGCAGAGATAGAGATTATAGACGACGGAGATCAAGCCGTGATAGCTATGAGAGTGACAGAAACCGTGATAAGTACAGGGGTCGTCGTCGTCATAGTCCAAGTCCTAGCCGCAGCAGGAGTGCCAGTAGGAGCAGACTACGCGACAGAGGGAGGCGAAAATCCAGGAGTCCTTCCTCTGAAAGTCCACAAATGACAGCCCGAGGTTCTTCTCCATTGCCTCGAAGTCATTCAGAAAGTCCTTTACCTGGAAGGTCACCTGGTGTTGCAAGTCAGTCACCAAAAGCTTGTACTCACCCTGCTGATTCTCGTAGTAAATCCCCAGATCGCAGTCGGCCTGCACGAGACTCTCGCAGTCGCTCACGAGATTCTCGCAGTCACTCACGAGACACTCGCAGTCGCTCACGAGACTCACACAGACGCTCACGAGACTCTCGCAGTCGCTCCGCAGACTCTTGCAGTCGCTCTGCAGATTCACACAGTCAATCCTAAGAGGCACTTTAGTCGATCACTTTAGTATAATACTAGTTAATATTTATATTCATATTGTTGGGCCTTTGTTTTTGCAGGAACAGTAAACTAGTTGTGGTAGCTCTTATTCTTGCACCTGTGGAATCTTGAATGTGCTGTTATGTCAAGTACTCATCTTCCAGTGCTGGACAAGAATGGCACCTAAGCGGTTAGATATATCATATACTTGGATGTATTTTATGGTTATGCTTATTTTCC
>0_12717
ACACCTGATAAATAGCATTTGCAGATTAATTTTGTTCAAGAAGTTAAATATTCCTCTCAATATGAATGATTGAAAGGGGGTTTCTCCCAATAAATAATGAATGAATTGTAAGTTAATCCAATTTCTACAACATGATACAATTATTTCCTAAAACAGTTAAAATGGCAGAACTATAAATTAATCTCCAATGATTTTAGTTTCTTCAATGCTGGATGCGGATTCCTTGTATGGAAAAAAAGGCTAATGCTTCGTGTCATTGAGTTGGAGATATGAGTAGTTTGTGAAATGATGTTGATCATTGTTAACTTTTGGAATTGAAGGTGGTTCATTATCATCCAGAGGCATGTTGGTCCAGAAACAATCAAAATTAGCGGTGCAACAATTCCCCATAACATCAGGCTTAAATGCTGGCTGTATCTGCCTGGCTTCCAGTTTCTTCCAACTAATTGATTTGAACCACTTGTGTCCTTTGATCTCATCACTCCCACTTGCTCCACTGCCTAGCCGCTTGCTTGGATCCTTCTGCAACAGGCCTTTCAACAATGAATGGGCTTCACTGGTCAAAAATGGTGGCAATTTAACTTTATCCTTGAAGATTTT
>0_12721
TTCCGACGCCCTGCCAATTTTCCTGCAGGAGCGCTACATCTTCATGCGGGAAACCGCCTACAACGCCTACAGGAGATCCTCCTACTTAGCCCACGCCCTCATCTTTATTCCGCAGCTCACAATCCTGGCCACGGCCTTTGCCGTGACAACATTCTGGGCCGTGGGGCTCGCCGGCGGAGCGTCCGGCTTTTTCTTCTTCCTTCTCGCCACCATTGCCTCATTCTGGGCCGCCAATTCCTTCGTCACGTTCCTCTCCGGCGCGGTTTCGAATCTCATGATCGCCTACACGATCGTCGTGGCTCTGCTCGCTTATTTCCTGCTCCTCAGCGGCTTTTTCATCAACAGAGACCGAATCCCGCCCTACTGGATCTGGTTTCACTACATTTCCCTCATCAAGTATCCCTACGAGGCCGTCCTGCAAAACGAGTTCGACGATCCTCACGCCTGCTTCGCCAGAGGAACCCAGGTCTTCGAGAACACGCCCATATCACACCTCAGTCCTCAGCTCCAGCAATCATTTCTCAGCCTTCTGAAAACCACCAGCAACATCGACATCACGCCCACCACCTGCGTCACGACGGGAGTCGATATTCTGCAATCACAGAGTGTCACGCAGCTCAACAAATGGGATTGCCTGTACGTGACACTGGCCTGGGGAGTCCTGTTCCGAATTTTATTCTACATTTCTCTGCTTCTCGGAAGCAAGAACAAACGCCACTGATATCCCAATTTCAGAGTGCGAATTTATTTACACACAGACTTGCCCCTTCCTCTGTGTTATTGA
>0_1273
GACCTGACACTCTCAACAAAACAAGTTATAGGAAATTGGGTCGATTCTGAAGGCAAAACTGCATTTGGAGGCATAATATAAGGATATAATTTGTTAATGTCCTTTGCTAATATATTTTGATAGGTTGACAAGAGGGTTTCATCAGAAAAAGAGGCATAATGGTTTGATTGTGGAAAATCCAAAGCCTAGTGAATTAACAGTGAGGTAACTTGAAAAATGTTCTCTCGGAAAGAATTCATGACATAACATCGTTGAAGATACAAAGAGGAAGTCAACCAGGTGACAAATTCTGGGAAGAGATATGTCGAAGGAATAATAGCAGAAAGCAGGCTCGACTTGACCAATCTAGAGGATACTACTGGCTCATTTTGATTAACAAGGATAGTTTGACGAAATTCCATCAAATTAACAATACAAACAAAGTCGAAACTGTCACGTTCTGTGTCCATGAGAGGAATGTGGGTTGTGGAACTAGAAAGAACAACTTTCTTTGTCATTTTGAGTTTTTTTTCAAAAAATCACAGAGTAATGAGACTACTTAAATACTTGGTGAATTTTCAGGGGATACAATGATGAAGTCGACGTTGTTGGAGGCAGTAATGGTTGTCATGAGAGCAACAATTAAAATGAGAAATTTGGGTGAAAACAGGCTTTTGTAGACAGAGGGCGAGAAAACGAAGTTATGCGAATATGGAAAAAAAGTACCGCATGACGTGGCGAAAA
>0_12730
TTCCGAGAACGAGAAAAGCACTGCGTTACAGTATTTGGGTGGTTATGGCAGTACTCAATTTGCAGGGGACTGTGATTTGCAGAGATCAGTGACAGAATTCCGAAATCCCAAAGCTGAATTCTCTGAATCCTACATGCGATTAGGCGCTGTGGACAAACCTTCTGATTCCTCTCTGATTCCATCTGTTAGTACTTGTGTTTCCTCAGATCGTGGGAAATTCCATGAATTGCTACAGCCTTATGTTTCTCCGTCGCATGAATTCCCTATCGATGAAAACGATTCTGAGGAGATGGTTTTGTATGGAGTTTTGCAGGAAGCGATGAGCGAAGGTTGGGAGCCCATGAATCAGGCAAGCGAGGAAACGCAGGAGGCCGCAGCAGAGACATTAGCAGGTGCAGAGGAGGAGAAAGGGAAGTCCTTAGCAGTGGAGAAGCGTTACAGAGGGGTGAGGAAAAGGCCATGGGGGAAATATGCCGCAGAGATCAGAGATTCAAATAGGCATGGCGCTCGTGTATGGCTTGGGACTTTTGACACTGCAGAGGAGGCGGCCATGGCTTATGATCAGGCGGCCTTCGCCATGAGAGGCTCGCGAGCTATGCTCAATTTTCCTCTGGAAGTCGTGCGAGAATCCGTGCTGCGAAACAGTAAGTATGCGAACCTGTTTAATTATGGTGAAGTAGCACCTGGATGCA
>0_12732
CAATACATTTTTGGGTACATCCATGTACATTTCTTTTCTGCCGAAGAAATAATATAATAAAAAATAATAATTATAGACAGATATTAATTGCTTTTGAACTGGAGCAAAACCATTGTCAAGAAGATTATCAAAAAGAGAGGGTATATCCTTATTCTCAAAACAATGCCATGCGAAATATTAGTTGCACCTACGTAATCATATCCGCTGCCATCTTGTAACTTGATAGTCGAGGAACAATTGTAATCAACCCATCCAATTGTTTGATTCTCGAGATCATAAACAACCAGCTTATTCTTTAGCACCAAATCTCCTAATATAGTCACATACTTGTTGTCTGCTGTTTGTGCTCCACTGTCTTGCCACCCAATACACCAAAGATTATCAGATAATAGAAGATAGTCATGAGGGTAGACTTTCATGCTAAGTGACCCTTCAAAGTAGAAAGTTATAACTGGAAATGCTTTATCCACACTTCCATCATACACAAAGCAAACTGTCCCCCCTTGTTGTAATGAATATTGCAAACCTGGCTCTGCTTGCATGATCGCAGCTAACAAAGGTTTATAAGCTGGCGTTGATATGTAAGCAAGGGTTGTACCACTATCTATAATTGTGCCTTCCTTCTCACCAGTTTCGAACACCCTCTGGTCAACATTCAATGCTGCACCATCAATCTCTATTTTTGTCATTGACATTGTAATGAGGCTG
>0_12748
TTCTCGAGAGTGTCGGCAGAAGACGTCGTAAATAGCGCTGTTAGCGGACGAGTGCGCGAAACTGCCGCCGTGGAAGAAGATGATGACGGGGAGTCCCGCCGCGTTGGCGGCTGAGTCCGACGTGGCACCGACGGGAGTGTAAATCCGGCTCCAGAGGCCTGAATCCCTGTCCATGACGACATCGAGGGAGAATACACCGCTGACAGCAGTCGCGTTCGCGGGGGCCTTGCGGTCCAGAAATTCTGCTAAGTGACGGTTGAATGTTCCGTCGGGACGACGTAGAAGGTTGTAGACGAGCTTGAAATTCGAGATGAGAACGAACGTATTCAACGGAACCACCATCTTAGCCTCGTTGAATCCATAATCATCGCTGGAAGCCATGGCCGGCCGGCGTCAGATCACAAGAAAATCACCAGAAACAGCAGATAACAATCGTCCCGCCCTCGTGCCGAATTCGGCACGAGG
>0_12765
AAAACTAAAAAAGGTCTTGAAATCGCCAATGGTAGCGAGCCCGTTAGAAGATCCTCTCGCCTGCAGAAGGCCGAAGAAGAAGAAGAAGTCCAGGCTCCTCCTTCTCCACCCCGTACAGAAACCAGGAGGAAACCTTTAAGCTCGAAAAGACCTGCAAGAAAACAGCCCAAGTCCTGCACTAAAACCCTCAGCAGAAACACTACATCGAAGCCCAGTTCAAAGTCCCGGAAACAGAAGTGCATTGCTCAGCAGAATCGAACGCCTGCCGAGAAGTTTAATGGCAAGAAGAAACAGAAGAAGCCAAAGGTTTTCACCAAGGTGGAATTTGATGGGGTTGAGTTTAGGGTTGGGGATTGCGTTTATGTG
>0_12766
TTCTTTTTGATCCCATCATTAAAATATTACTCGTATTATTGCTTATATTTTCAATACAATGAATTATTTCATTTATGAATATTAATGATACAAATACAAAAAACAAATTTCAAATCTAAATGTTCTTCTTGAAAAGCATTTGCGTGGCGAGGGGCAGTCCAGAGAGCGTGATGTTTTTAATACTGACCAATTGGAAGGAACTGAACAATGGAGTGATCTGATCGACGTCAAGCGAGGATGTAGACAGAATGAGGATGACAGCAACACCACCTGATCTAAGAGTGCGTTCAATTTCTGAAATAAATAGAGAAGGAAAGAGGGCATCCCATAAGTGTGCACTGAATTCCAAATCGAATGTGTTGTTGGGGAAAGGGTGGTGATGAGCATCTCCTCTGACCACCAACGGTGGAGATTCAACGACCTCGATTCCAATGGCATCCTCCACTCCTATTTGCCTCAATGCCATTACTTCTTGTCCGATGCCTGCGGAGATGCACAATGCCCTTGAATGTTGACTCAGTACGCCTGCTTCCAGGAGATCCCTGAATAATACTGACATGGAATCCACCTTTTTTTTCCAGCTCCTGCTTGCCCACAATTTCGTCATCTTCTTTGCTTTTCTGTCAGGCTCTTCGGATGCGTCGCAAGCCCCCAGTTGCTGCTGCGATTCCTCGTAATGGTGTTGGCGAGTCATCGATGTTGGTGCATCACAGGAGATCATGCTGGTTTGGCTGTGAATGATAGAGGAGAAGATGAGGAGGAGAACAGACATAGGCTACCCACATCAGCCTCTTTACCATCACTCTGTTACCAATGTT
>0_12774
ATTATGATATAAATAATTCTACCATCAATAAACAAACTAACATCGACCTCAACTCAGTATAATCTAATACGATTGAAATATCCAGAGATTTAAGCTTTCAAAGCAACCAATTAAAGCTTGTTGTTAACCAGTTTCAGCTTTTCGAGCTGATTTGAGCTGAATTAATGTTTAGTTCTCCTGACTATCGATATCCATGACGTTTGAACTTATCGTCCTTCTGCAGGTACTGTAGGTCTGTTCGAGCTGCTGCTTTCAGCAGATTCCAATTCTTTGGGTCCACTCGAATGTACGGATAAAGAGATCTGGCTGGTACTAAAATCTCCATATTCGATATCAGTCTTCGAAATTAGAGAATCCTTATCCATCTCAAATTTGAGAGCCTCTTTAAGCTCTGCCACTACCTCACTGACGCGCGGCCTTGATGGTACTGCCTGAACACATCGAATCGCTA
>0_12778
TTCCCTGACTTCCCTATTTCTGTAAATCACCTATTTTTCTCGTGCATATCCTATTTTCCTAGTAATTTATTGGTCGTAGTTTCAATTCCCGTCGATTCAAATTCAGCCCCTCTATTTCAGTTTTTTTTAATTAGTCCCGTATTTGGGTTTACTTTGAAGGCACCCGGTAAAAAAGACGGTTTGAGACCGTGTCAATACTGTCTGTGCCTGGTATGGAACAGATGGCGTTGTCTTGCACTTCAAGAGGCGACGTTGGTGCGCAGAATGCCTCAATGTCTATGGCTTCGCCTTTGTATTTGGGAAGGAGCCCTTCAAAGGCAGCGCAGATCAGTTGTTTGCAGTGGACGAGGGTTTTAGGGTTTAAGGGTGTCAGGGTTTATTGTCAAACGGGGCTTGGAAGAGGAGTTGGCATGCGCCGTTGCAAACCCGTTGCTGGATCCTCTGATTCTCGGGCGAAGAATAGAGTCGTCGTTGCTGCTTCTTCCCAAGAAGGATCGGCTTCCTCAGATGTTGATGTAGAAAAGGTAAGAAATGAACTGGAGAAACAAGCAGATGAATCTGAGGAA
>0_12785
AGAGTGGAAGTTTGTTCAGTTATGGAGCCCAATTTCAATGGGAGGGTGGATCAGGTGTTCGGAGGGTTACTCCAATCCCCATCGGATCGACAAGCGTGGAGATTGAGCGACGAGCAGATCCAGAAGAGGCAATGGAGAAGGGAGGAGGCTGAAAGCGCAAGAGAGGAAATTCCCTGTGCCTCTTCTTTTAGCGGAGACTTTATGAGCGCTGGAAAACGGCGTGGGAACGCTAACAGGTCACGGGTTCAGCTCCTGGGAGGGCAATTTTGATTCCGAGGATGAAAAGG
>0_12786
CCACCCAAAACACCACCATATCTATTGCATTATGGAAATACAAGTAGAAACACTTTGAAATTTTGTTTAATATATTATTTAGAAGCATATAAATCCCATTCCATGATCACCCTTTAGAGCCAACAAGCACCCTTTAAGCTTGCTTTTTCTTATAATGGAGTGAAATTCTCATGGCATGGAATATGAAATATATATTACTGACAAACATGAGATAAACCATAATTCGATGCCCGCTAGCTTTCAGAGGTCTTTCTCCTCCTCCTGAGTAGAATGCTCCAATAGTTGGGAATCTTCTGGTTGCTGTTGATGAGCAAGTGAGAATGACTGCAGGCAAGTATTCCCTTGCAGTTCTCTGTCCCAAAACTTTTGGTAATATTCATGGTATGTGAAGCTTCTAAATAAAGCAGGATGCTCATCGTCAATGGATGCCGGTGCAGGGGCAATGACGGCATCAGGAGACGGGCAGTAAAAAGTGGGAATTGAAATGCGTGCTTTTGAAGAGCTCACCACAGCGCGATGCAACACACTCTTGTATCTTCCGTTGCTCAGAACCTGTAATTGATCACCGA
>0_1279
TGGATATTTGAAGTGACATCACTGAATGCAGCTCAACTTTATTGCTTAAGGGAGAGACTTTTAGCAGCAGCTGCTTTCAAAGTCAAACATCCCCGCAAGATTTTGCCACCTATCCTTGGAGAATCAGTTTTTGCTATTGCATGTATGCTTTCCTATGATGGAGTACTGGATGTAGAGGCACCTCCAAATAGAGATTCTCAGAACTCCCATTTACGGACAATGACTGTATCAGATATTCACGGAGGAAGTTCTTCAAACACCATAAGCAGGGCACCAGTCTTGACTGGTCGTTATGCAGATAGGGATGATGGTAGAGGAAATTCTTATGCAAACAGGTCAGGCTCCTTTGTGAGCCCAGGAAACAAGGTTGCTCGAGGGATGGAGCATGCATTTCAACAAAATGGCTTGCAGCAGAATTCGAGGCAGCAGTATGTGCCAGTTCGTGATGGGAGAATGCTAAATGTGGACAGTAGGAGAGGAGTGTTGTTGCAGGAAACTAGGAACCTGTACAATAACATAACAACTAGAAATGCTATATCACCTCAAGACATCCGTTTTAAAAGG
>0_12790
TAAAAATATTGGCTACTTTTTTATGGATATTACAAAAGAACATTTCATCTTGTTCTTCGCTACCTAATTTTAATTGATGTATTCAGCCAAAGAGGTCCATTTCAGTTTAGTATCTACAAAGTTAAGGAACTTCCAGTGATCCTGACAGCCATATTTGACTGGCAGAGAGCCTCAACATAATTTATGATTCAATTGAAAATTACAAAATGCTATAACCAATGGAAGACATTCATCTCCCCTCCGCCTATCCTTGTTATTTATTCCCCACTGCTTCACTAGGAGAATGAGGATGAGGATATTCCTCCTTCAAAGGTAGTGTACTGTGTATACCTTGAGTATCTATAACTTTCTTTTACTTGTATAGAAGAATGATCGGGCTACATATTGCATTAAGAAATGTCAAATTATTTGTGCCAAAGCTTTTGCTATTTATTTCAGTGAACTGCATAGGAATGGTCGCGTTATTTGTGGCAACAGCACAAACCATCCAAAGTTTCTTGGGAGCTGGAACTATCTACTCTGGGTGCAGTAGCAACTTTGAAAATGAGACATCATAATCAGTACACACTGTGTATGCCTTTCATACAGTGAATTGATTAACCTGAACCAGATTCCTTGATGGGTTTTGA
>0_12818
AGAGGATGACTCGACCCGTGCAGGTTTGCGGTATTGAAGTAGCGGCGCCGTTATCAAATACCATGGCCATCATTGAGGAAGGTTCATACCCCACAGAATCACAGAGGACGAGGATTAAAATTCCTGTCTTTGAGAAAGGTTCAGACCCCACACAGCCACAGAGGACGATGGTTAAAATTCCTGCTCCTGTTTCCAAGGTGCCATGGGAGCCCATAGCCATCGATAAAAGAATTGTTTACAAACCCACTGCGCCCGTTACTGTCGCAGATAAAAAGACATACTCATATCAGAATTTTGTCTATGAACCGAGTCCCCGACAGATATACTACATGCAGGTACCTCCGGCCATGAATCCTCAATATCAGTTGATGAGTCTTGACCTGTGAATACCCTCGAATTTCATGCCCCTTCTTCAGGAACGCCTTAGGAGAAGCTGGAATTAGCAGAGTTAATCCGCCCTGCTAAGCTCCGCAGGTTGTGTTACAGAGGACAATAGTAACCCATATATCTATTGCATATACTGTCAGCCTCCCTCTGGATAATTAGCGTGAGCAAAACCATATTTTGAATACAGCTTGGAAGAGGGTTGGCTGAGAATACCCAGTTACCTGCCATGGTGGGGGATTATATGTAATATGTATCCACACTGCCTCCTGTGGATACCAATGGAGCAACTGTGTGTTAGTGAACATTAATGAGAGTTGGCCTGCAGAT
>0_12851
GAGTTTGTATGTACTTTATATGTCTGAGATTTGCAGAGAATAGAGGAGGGAATCGTGTATCCAAGGAAGGAAGAACAGCTATTGGTTTCTTGATTTTGAGAAGGGATCTGTCATGTGGATGGAAGTCTTGAGGAGTGGGAGGGTAGGAGAAGGCTCTGTGGTGAGGTCAATCCAGTCTTCCCTATTCCTCCCATTCCTATTGCCTCCCTTCACAATGCAACACAGTACACAGCCTGTTAAAGAAACGAATATGGCTAAATATCATTCTGGTTTGTGGGTATTATGGGGATGTCC
>0_12853
AGAGAATGAAACATCAAAATATAACCTTTCAAAAGAAGAAAATATGAGAATGACGTACGGAAATGAAGTGAGAGATTAAATCAATCTCACGTCACTATAATTTTACTTACAAAATGCAATCATATTATTTGTATGTTCCTCATTCGTTGGACCTTGGAAACTTTGACAACCTGGTTCAACCAGATTCTTACAACATTGACCAGCCTTGGGAAACCTTAGCTTGCACAATTGTACGCAAAATACTAGCCATGTCCAATGCTAGTGCCTTTGGATTGTGTCTCCCATATTCCATAGCCTGTTACATAGCTCAACATTAGACATTGTTGTCTGATCAAACTCGAACCTCTCCATTTTACTCCTGTCCCTGTCTACAATATAGCCTTTGTCTCTATCCTTTTCATTCAAGTCTGGAATTATCTTTGTAATAGATGCATACAAAGAGATTGAACTCCGTGCCCTTGCGTCTTCAGTCATTGCATCCTTCAATGCTTTCTTGTGTTTTTCAATGTTAACACGTTGCAACTCCAACCTATTCATCTCATCCTCGATCTGTGTGTGAGAATAGCTTTGTTAGGAGAAGGTCGTGCTAAGATGAAACATCTCCAACAATAAAGTAACCCAACGATTCAAAAGAGTTTTCGGTAAATATTAAGAAGTCAGTAAAGAATTTGGCAACTTATCTAAGCTCTAGTTTTAGTAGTTGTTCATTTTGCAGCTCTTCTTTCAATTCAC
>0_12862
CCAAGGGTTTTTCACTACTTAATTTATTATCATACAAATCTGTAACGAAGGGTTTCACAATCATAGCATAATAATATACCAAATATCACCAAGGGTTTCACACTCATAGCATACTTTATTTATTCACTGCTTAATTTATCGCAGTATATGGGAAGCAAAGCAGTAATTATGCAATATGACTGGCAAGCATAACCTAGACAGACTATCTGAAATATGATAACGAGCTTCAAAAAAAAGCTGGCCTTTCATCATTTGCCCTCACAGGCCTCTGTTGAGCATGCTTTCCACCCTCTTCATAAACATCAACCTTTCCATCTCCAACTTCTTCCTCTGTCTGGCAATAAAATCCTCTGCATCTGCGTCGGGACGTTCTTTCTCAACTTCGTCCTCATCTTCCTCAGCAATCTTAATTGCCCGACCATCTCGATGCGCTGCAGGTCGCTCTCCAACTTTAGCAACCTGAGCAGGGGCCGGCACGGCAGCATGGCCACGAAAATTATTATTAGTGTTATTTTCCTCTTTGGACCTCCACGCACCAAACAGCCGTGAACTCCAACCAGGACTCTGCAGCTGTTGCGGCTCTGGATTCTTTTGTGGCTCA
>0_12885
AAAATAGGTATCACTACCAGAAACAATATGATATTTACAAGAATAAGCAGGGCAATAACTAGATACTCTATTCACATTTTGCTGATTGCTTGCAAGAGGGGTTGACAGGAGTTGACACACTATCATGCAATACTGTTATGGTTCCTTGCAGTAACTTGACAATCATACTGAATGCTCCCATCCAATTACTCAAAGACCAAGAACCAATGTAAACAGGTCAACTTCCAATGAGAACTATCCCTTGCCTTCAATTTACTAGTTATGCACAGGTATGAACACATGGAGACTCCACAACTATATAAATCCTATTTGAAAATGTTTCCAACTAGTTCTCCGCAATTATGTAACACGAACCAAAGGATGCAAATTCTAATTACAATAGATGGTAGCTCTAGTCTTGCCTCTCTGTAACGGCTAACATATAGAGATGCAAACAAGTCAAATAACTAACCAATACATTCTGGGATCTAGAACTTTGAACCAGGATTCAGCAATCAACAATCAAATTGTTCCTAGTAGTCCTCCAGTTGCTCCACCTCAGATTTGGGCAATCAGACTACCATGAACAATTTTGAAGTTGAAATACACGCAAGTCAATACCTTGTCAACAGCATCCTTCATCTTCAGTCTGAGCCTATAGTCTCCAGCTGGAGTAAATCCTGGCAAACTCTGGGAGTTTGTAAGTACGAAACTTCCTTGCTTTATAGGGCATGTTGTCTGTGTAC
>0_12896
TCCGAGGCAATCGGAGGACGATTGGTATCAACGATGACGGACTGCTTCTGATCGGCATTCATTGCAAGAACTTGAAAAATCTCAAATTGAGATCCTGCAGAGAGATAACGGACATTGGAATGAGTAGGTTCGCACAGTTGTGTGGTTCCTTGAGGAAGTTTTCTTGTGGGTCATGTACATTTGGTACTCCGGGGATCAATGCTATCACGACCCATTGCAAATCTTTGGAAGAGCTCACTGTAAAACGGTTGCGAAGCGCAGGGGAGGTCCCTTCTGAACCAGTTGGACCTGGAGCTGGGAATCTGAAGAGGATTTGTTTGAAGGAATTATACTACGGACAGTTCTTTGTCCCACTGATTGCAGGGTCAAAAAAATTACAAACTCTTAAGCTTTCTAAGTGTTCTGGGGACTGGGATACTCTTTTGGATATTATCACTCAGGATGTTACAAGCCTTGTTGAGGTTCTTTTGGAAAGATTGCATGTGAGCGACACGGGTTTGCTAGCAGTTTCAAAATTGGCAAGCCTGGAAATTTTGCATTTGGCTAAGACGCCAGAATGCTCTAATACTGGGCTTGCAGCTATTGCAAATGGTTGTAGAAAACTGCGAAAATTGCATGTAGACGGATGGAGAACAAATAGGATTGGTGATGAGGGTCTTATTGAGATAGCTAGAAAGTGTCATTATCTGAAGGAGTTAGTATTGATTGGAGTCAATCCCACTATAACAAGCTTAAGTATGTTGGCTTCCAATTGCCATGTATTGGAGAGATTGGCTCTCTGTGGCAGTGCGACTATGATGCGGAGCTTTCTTGTATAGCAGCCAAGTGTTATTCACTAAAG
>0_12914
TTCGTTTTTGCTTATGTTTGAATACTTCGAAATTGATGGCTCTGGCATTATAACGTTGCATGACAGACATTACATTATTAAGTACATTTGATTACAGTATTGAAGGACATCAAAGAAAGAATGCGTCTAAGGAAATCGGCTAAACATGCTTGAGTTCAGACAGTTCTCAAACATTATACTGCTGTAAGAGCTCAGATACTTCTGCGGACATGGTTCTCTAATGATTCACTCAAGAGAGTTCGGATAGTTCTCCGGACACCATTCAATCCAGCGAGAGTTGAGATAGTTCTCAAATGACCTAAGGTTTTCTGGGGTTCTTCAGAGCACTCTGTGACCTTAAGAAACCCAAATGCATCTACGGAAACAGAACTTGGATTTGTTTTTCCAGATTCCAGCAAATGAGTAGCAGAAAAGTGCAAGTGTCAGCACGCAGAGTCCATAAGTTGTGAATCTTACTAAATTAATAGCACTTGAACGCCCTTCAGAGGCCATGACTCACCTGCCTGCAAGCGACAGCAAAATTTCATTTTCATTTCCAATGCGTTGCAGGCTAAAATAAGAGGATTGTTGGACCCAAACAAAGCCATTGATTCATTCTACATAGAACTACAAAACATACCATCATTTCTTCACTTACCATTACACTTCCGAACCCTTACTTTTGCATACAAACCAAACGTACTTACAAAAATAAATTAAAATAAAATATAACCTGATAGCTTGAAAATCTTTGGTAATGAGAACAGAAAATCGCCTAATTTTTCCTAGATTTGATAAAACATGATACCAAACAAAGCCATTGATTCATTCTACATAGAACTACAAAACATACCATCATTTCTTCACTTACCATTACACT
>0_12916
TTCCTTTCTTGCTGAATTCAAGAAATATGCAGCAATAACTGCATAGGCTGCCATTGTTTTGGGTTCTCAGAAGAAAAGGAGAGGTAGAAAATGTTGAGATCCAAATCGGCAAGGGTAGCCAGGCCTCCACAGAAGCCTCTGAAGCAGAGATCGATGAGTCACCGTTACAGCGGAGGTTCAGAGGAGGAGAAGGCGGATTCAATTTTCTCACCGGAGGATCAGGGGCGTTTATGGCTGATGAAGGGCAGTCAGAAATCCCATGAACCTGCACGAAATGATGATAATGAGGATGTTTCAGAGACCTGGTGGTGGAAAAGATGGAGTAACAGTGTCAAGAGAGGGATTGATCAATGGTCTGCAACAGATGACAAGTTTCTAGAAGATTATGCAGAGGATAGGCCTCCTGGACTTAAGCTCAGGTGGGGGTGGTTAGCTAAATGGTTTACCAGAGAGAATGGAATCATATCCTCCATAATATATTCTCGCAAAACAGTCTGCTGTCGGTATGATGTGCAGAGCTATGCCCAGAATTTTGATGAAGGCGATTCAGAGGAAGAGGATGTGGATCCCTACAGAAGTTTCTCTGCCAGATTTGCAGCCCCAGGAGTTCGTTTATAGGCTAATACATCATTACCTGGTAGTGAAAATAGAAGGAAAATTACATGTCAAGAAAAATTGTGTATAGTTTAAATCCAGAGTTGAGAATGTGGCACTGCATGTAATTCCTAATGCATAAGCAAGAAACAAGCTGTCAATACGAAGATTTGAAACTAGCCATCAACATGAAGATTTAAATGTGTTGTTTAATTTATTGTTGAATTTCCCATGGTTAACCATTTTGCGGAACCTGCAAATTGTGAATCATGTTTTGGAAAAACATTTTGCA
>0_12917
AATCCTAAAAATACAAGAGAAAAACTAGAAATGGAAAATATCTGGCAAGACAAAAGACCTGCTCCTACCTTTACCATTTACATAGAGAGTTGGCAGCGATAACATTCTCACTCTTAAAAATAGTGATGAATGCATGCATGCAAGTAGTATAAATATTTGGCTCCTCATTGAAGATTTCTTTAGGGAAGCAAGAGTGGGACTTACGGTGTGTTGGAAAATTTGTCATTGATGTCAAAGGGTGAAAGGGCCAACATTTGTTTGATGATTTTCGTGAACAAATCAAGTGAATTTGGTTGCAAGGACCTCCTAGTTTGCTAGCCATTTCCAATCCATTTTGTTTGATATGTGGCATATTCTGCAGGTCCTCCTGGTTGGAGAGGTGTTAATTTTAAATATTGATGCCCAAATCAATGGGTTTCGCACCAACACATTTTCCCTAGAAGGAAGGTCAAAATTATAAATTAAGAAGCCTAAATTCATTGGTTCAAATCTACCTTGAAAGGAGATTATAAGAAAGTCAAATTTTTTTATTTTTTAAGTGTCCTAAAATATCCTTGTATAGGTCGGCTTGAAAAGAGTTCAGGGCAGCTCCAAGAATAGTCATATACATGCTTAAGATATCATGATGTGCTCAAGGTGGCCCTAGTTAAATTCCCCTCCAAATCACATATATATATCCCAAATGTGGAACACAAATGCACAACAAATTGATGGGATATGATGAAGCCAAAGCAAGAAAATACTGAGGCTTGAGCTTCATTGAATATATGTTGAAGGATAATAAATATATGAATTTCTCTAATGAATTTGATATACCTTTATATGGAGGTGTTTCTATCCCATTTTCTATGA
>0_12921
AACGCAACACCTTGTATTAAAAAACAACCGATCTGGATCAAAAATCAGTCTGCAGGTTATGACATCTATTTACTCTTACCAAGTGAACTCAAACACTGTATTAAACACAACTACACTAACAGCCTAAAAGCAAAAAGGTCACGTTGCTACATTTAAAACTCGTGCCATTGTGACTCATTAACTTGCTAACAGATTACCAATATTAGTTTAACCCTCTACGACTGTAACAAATTTAAAACCATATTTCAAAACTTTTCCTACACTACTGCCAGTAATAGTTTGTCAAAATTAACACCCAAAATTCACCAAAGGAGAAATTTCATCTGCATCTTTGCATTATAAAATCTCCTGCCACCTTTGTCCTTCGAAAAATTTCTTGAAGCATGGGACCTCCTAGCACCATGGGCTGCTGCAATTGCTCGCTTCCTCTGCTTCTCTAATCGCCTATCAAGTTCAGGATCATCATCACTTGTAGCAAATTCACCATCTCCTCCTTCATCTCCTGCAGTGCTGGATTGGATACTTGTATCTTGTGCAAATATTTGTTGATCCATATTGCATCCATTACTAAAAGAAATGGCAGCAACCCTGTCACTTGCACTACAACTATCTACATTATCCCCATGATCTGAAACCTCTGCACAATCACCATTAACATCTACCGAAATGGTTTTCAA
>0_12925
GTACATTACTCAGATTTTTCATCAGGAAGCAACAATACGTGTCAGACATCACAGAATATAAAGGAAGCCTACAGAAAAGTTTCTAACCCTTTATAACATCAAAGTTTCAAATGGAATTCCTTCCCAGTGTCTCAACTTACAATTGTCTAAATTTCCTCTCTATTTATCTTTCCATGGCTTCAAGTTCAAAACTGCAATAGTCATTATTTTGTTTCTTCTGGGCAATACGGAAAGATTACCACATAACAGTTGAGCAAGGAACTCAAGTACCCAGTCTCCATTAAAATTACAGTAGCATTATCCTCCAGCATGCTCATGATGGTAGACAATACGTTACAGGGCTGAGAAAACATTATAAAGATTTTTTTGTCAAAGAAACACTGGAGAAATATAGGAGGTTACCTGCAACATCTGCACATCTCTTGGCCTCCAAATCATACTTCCTGGAACATGCATGGTTCCAGAAAGAGCTGGACCACTGACAGGCAACCCAAGACCATTAGAAGAAAGCATGTTACTAATTCCTGAAGAAACCATCCCAGGAATTCCTGCTGATCCTAATCCTGGAAATCTTGGCCTTGGCAATGCCATTCCTCTGCCAAGTCCACACATCATTCCAGTGCCATTTCCTGCGGTTGGCACTGCACAATCATTTGAATTGGGTAAGCCAATGATTGGAAAACCAACAGAAACAGTGACAGCAGATGGCTGCAGGCTTCTTCCTGCCACCAGTCGATTATAATGTTGCAACCGTTGTTGTTGCTCATCAATAGAGACAGAGAGGGACCTTCCTGAAGCAAATCTCTGCACATCCCTTGCAGTGGCTCCAACGTTCAGACCTACCGA
>0_12929
GATCTGTCACTCGGCTTCGGCTTCGGCTTCTTCTCCTCCTTTTTGTCACGAGAAGGAGTGGGAGGAGCAATGCGAGAACTTTGAACAGGATGCACCCCAGGATCATATGTCTGAGATGCAAGGTAGCTAAGAGCTGTTACAACATCAGCAATCAGGGGACGGGTAGCAGCTTCCTCCTGGAGGCACATTGCTGCCACAGCCAATGCTTGATACAAACCTCTCATAGGATAGCGGCCTTGAAGCAATGGGTCAGCCATCTGTGAAAACTTTCTGCGGTCTTTAAATAACGGGCGTGCCCAAGTAACAAGATTGTGCTCCCCTGCTGCCCTGTTATTGTCAATAGCTTTCCTTCCTGTGATTATCTCCAATAAAACGACCCCAAAACTGTATACATCTGACTTTAGAGTCAACTGACCAGTCATAGCATACTCTGGTGCACAATATCCATAAGTTCCCATCACCCGTGTAGAAACGTGGGTCTTATCTCCAACAGGTCCAAGTTTGGCCAGTCCAAAATCTGATAATTTAGGATGAAAATCTTCATCCAACAAAATATTAGAGGATTTCAAGTCTCTGTATATAACTGGTGGATTGGCTTTATCATGTAAGTATTCCAACCCTTTTGCAGCACCTGCTGCTATTTTCATTCTCCTGTTCCAATCCAACGGCTCTTTATCTGGTGAAAGATCATGCAGATGGTCCTCCAGTGATCCCAGTGGCATGTATTCATATACTAAAAGCCTTTGATCCCCATCAGCACAGTATCCAATAAGGTTCACTAGATTAGGATGATGAAGCAGACTAAGCATCAGAACTTCCACAAGGAATTCCCTGTTACCTTGCAAGCCATTTCTGTCAAGTTGCTTTACAG
>0_12933
GAATTCGGCACGAGGGAGAAATAGAGATGCCACCAGCATTATGGCACCACAAACAGCACAAGATCATTAGAGTACTAAATCCCAGGCTGCTCTGCCTTCACTGTACACAGACTGACGTTACTGGTTCTACACTACTACAACGATCCCATGCTGACGATACTTCGAACCACGTTATCAAAAACCTCTGCAAGCAGGGCCAACTGAAAGATGCAGTGCACGCTCTGCAACAAACGAGTATCCCCATAAAACCTTCTACTTATGCTTATCTCCTTCAGTCCTGCACGAAGAAAAATGCCTTACCAGAAGGCAAACTCATCCACGCCCACATCAATGAAAGGGCACCTGCCACGGACACCTTTTTACACAACTCACTCATTATGATGTATGTCAGGTGCAGGAACCTGACAGACGCTCGCAAAGTGTTTGACAGAATGCCTGAACGAGACGATTTCTCATGGAACGTCATGATTGCAGCGTATACCAAACACGGAATCGCCGAAGAAGCCTTACGGATGTTTTATCAAATGCAGCGAACAGGAATCGAACCCAATTCCTTCACCTTTGTTAGCGTTCTTCCAGCATGTGGCAGCTCGGCGGCTCGGGAGCAGGGGATGGAGA
>0_12936
ACACAATTTGTATTATCTTAATTTAGTGGAGGTACAACCAAAGGAAGACACACTCCAAATTATTTACATAATCAGTATGATCTTAGTTCAAAATCAGACAAAAAATTATGCCAAACCCTGACAAAAACCTCGCTCCACAGCCAGAAAGGGCAGAATGTGAGCAAGCACCTAAAATGGTGAAAGACATAGAAGACCAGATTCCCAAGTTATTCCTCAGGCAACCCTGTTCTTGTGGCTAAAATTAGCCTTCACAGCAGACCGCCTGATACCCAGGGTTTACACTCCACATTAGATCAAAAATTTTCCTGTAAGGTCTTCGGATTCAGCAGGGAAGTCATCTGCGTGATGGATTCAGGCAACCTGGGAGGAACCCTGTTGGGCAACTGTGTGAATGAGGGAATCGAAACTCCAGTGAAGCCATCACTACTGTCTGCGAAGGGTATCGACAAGGCAATCTCTACATGATAAAGGCTATACCTGTTGGGCAACTGTGTGAATGAGGGAATCGAAACTCCAGGGAAGCCATCACTACTGTCTGCGAAGGGTATCGAGAAGGTAATCTCTACAGCATGAGATAAACAGGGAGGTTTGCATTATCCGTTATACCCTGTGTAAGGAGACATTGAAACCCTGTACACAAAAGAAGTAATGAATAGTACCCTTCAGAATGAGAGAAATACTGATTCTAGTAATCAGAATGTCTGTAGCTTGTGTTTCGCCAGCAGGCGGTTGGCGAGGTCACCGAATTTGCAAAGCTCGGCACCG
>0_12944
GCAAAGTTCTCATTTACAATTAGCTTAAATCAAAGAGGGTAATTACAAGTTTTTCTCTTTACAAATTAGATTCTAGAAATCTGCAAATATGGGCCATTGCAAGTATTTATCAGGCTTTCAACACTGAACTAACGGGGACATGGTGCCACTCTGATAATCATCTGTTGATCATATCTCGCTGGACACATACAGCTTTTCAGCAATTGCTCTGGCCCTGGAGACCTGAGATTTCATTGATGGTGAAAGGGACGGGTCAGCTAAATACTTATCATAAGCATTCAAACGTCCAATATTCATCTCTGGATCTCCAGTTGTATCATTTACGACAGACCTCATTACTCCTAACAGATGTTCTGGAAACTCATCAGAACCCATATGTTGGAAGCTTGGTAATTGACTCTTAAGTTCCTCAAGATTCAAACCTTCAGTCGCACTGTTGTTTCTCTCATTGTCAGATGTTTCCAGTAGGGTAGTCTGCCCATTACACTGTTTCGCTAAATCTGTACTTATTGGAGGATCAAACTGCCCATTGATTGCAACGCTCGGAGATTTCAGTGTATCTTCCAAAGCATTTTCAGACAATGAATCGCAACCCATATCACCACGGCTTGCTGATAGTGTCCCAGGGGATTCTTCTACTGCATGCTTGTAAATGTTGAGACTATCAACTTTGGGGTGTAGGCTGATCTCCGCATTTGAATTCTGGACGTCCTCTGAAAGATTTGTCAACAAACGGTCAAACACCTTATTAGCAGAATTACATGATTCTGTATCAAGGCTCTCAAGGCTCAAATCTGTATGGTTATTGGTTGAACTGTC
>0_12955
AATTATAAATAACATTCTATATATGACGATTTAGAAGGAATTTAACAGCGTATTATGGAAGATGATAAGACAGTAACTAATGAAATCCTATAATTTGAATATTACAGAGGGCGGTGCTCAAAGAAACCAATTCTAGAGAAAGCCATCCCCAGCACGACCAGATACACATTACAAAAGTAAACAATGAAAGTTGTCACCCACTTTCAGCAGCAGGGCACATAGCAGATCAAGTAAAGACCAACATAAAGATCTCATCCCTACTCTTTCACGAAATGAAATTTCAGGAGGAAATTTGGTAGAAGAAATTGAAAGGTTATCAAGAAGAGCATAACAAACCAGATAAAAGTGCAACCTTTATCCATTGAGAAACACCTTTATCTCCCTTTGTCCTACATTTTTCCAGTACCACGTCCTCTTTTTTGTCCCTGCAGGTCCATTTACAAACCAGACAAGGCATTTCCGTATCCAACATCACTGGCACCCCAAGCCTCAAATTGAGATAATGAAATGCAATTTCCACAAGCCTTTGAATTCATGCCAGTTTGAGAACAGAAATGTGCAAGGTCTCCGCGATGTTAAAACAACTGGTATTTTCCTGTATTCACAGAAGCGCTTGGAATCCTCGAAATAGTCTTCACATGTGGTTGTGAAAACCTTGGTCCCGGTGCACCCATAGAAGGCTCCCTCAACCGGTAAGATGACATAGAAGATCTATAAGGGTAAGTTATGCCTTGACCTGAAGTAAGTTCACTATAATAATCTGAGGGCTTTGAATAGGATGTGGGTTCTTTCTGATGTTGTTCCAGTGGAGAATCTTTAT
>0_12956
TTCTTCAACCTTTGATTAGCAAGAAAAAGTGAAAGTGAAAAAGTCTGATTTCAAAATATTTGAAAATCTACAAGCTAAAAATAACTGATACTACATACCCCTCCTACGGAATTCTTAATTTGTTTGACATCCTCGAGTGGAAAAGTAGCAGAAACCAGCGCAACGGGCATTTTTTCGACTCCTCTAGGTCCTCGAATAGGAAGCTTGCTGTCATCAATCCTTCCTATCGCTCTCAGTACAGAGCTTATCACATCAACCAGAGTGTACCATAATACGAGCATCATATAACCAAGTCTGGGAAAAAACTTAGCTACTGCAATGTCCGGCGAAGTGGATTTAATACTGCGCTTGGCAGTTGGAAAGGTGGGCGGGAGATGAGGATTGTCGACTCTCCTGAAAATAGAAAACAATGTCGACATTAAAGAAATCCCATCTCCAAGGGAATGGTGGACCTTAACAACCATGGTGGCTCCGGCCTTCCTCGTTTTGTAATTCAGGAAGTGGAGCTCCCACAGTGGACGTGACTGATCAAGACATGTGAGCGACATTTTACAGATATACTCATCGACAACGGCATCGTAAGATTCTTTGCCAGATGGAAACTCTACAATAAATGTGTGGTTATCGGTGTTCACAGTTGTTTTCTGCCAACGCAACACTCCCCGATCATCAGCCTTCATTATACAAGAGAAAAGTGGATTGCTCGATAGGAGGGCGTTTGCGCAAGCTCTCTTGTAACGAGATATATCTGTAATGGCTTCTTCGAATTCGAAGATGCCATGTACGCACAAAGACAATCGCGAGCTGTTGAAAGCCATGCTAACCACGTCTACTGGCTGCCCTAATTGCCCTTCTCTACTTTTTTCACTTCTGCACAGATTCGGAATGCGC
>0_12964
AACACATTCGCTGGGCTATTTGTATTCGATGAATCCCATATACATAGGGGAAAAAATTACTGGCAAACAATTCCAGGTGGCCAACAGCCTACCTTTTATGTTGAATAAATGTATCAATCAAATTACTTGGAGGCTGAAAATAAAAGTTTCACGCGACTTCTCCCCGGACTCCACGTTATACATATCTCCTAAGATTTCTCCGAAACGTCGGCATCTTCCACGCATGTGAAACCAGCCCATGCAGTCAAGGTGGGCATCCCCGCAAGTCCTAAATAATAATCAGACGGTTTAGCAACACTGCTATCAATTTTTCTGAGGAGGTCGCCTCCTGGAACAATAGCGTACTCGAAAACTTGATAGAAACAGTAAACAATATCGCAGATCCGCGACTCTACCTCCGCACACCAAATACAATCTTCCTCACATCGCAACAACATTCACACAACAACACTACATGTTCATCTTCTTTCACGTGCTCAAACATCACTACACAAAGACCATACCACTTGGTCATGTGATGTGTCAGTAGGGTGCACATATATCAAAACTATACACGATTTGGTCTCCATGTACATGGTTTCAGTGCACTGTGCAGCGATTAGATAATCCAGCAGCTGCTCACAACAGAGAGATGATTCTTGCAGCATTAGACAACGTCAACAACTTACGGTCCACGGGTTTCATACTCCAAATAAAATATGAAGGGAAGTCGATGCTTCAACCAACCCACTGCAGCTCTACGACACAACAATTCAAAACCAACAATAATTCGATCTCTGTGGAACGACTGCTTTTT
>0_12970
AACAAGGCGAAGCTATTTATTCCCATCATACATCAATAGGGCATAGGAAATGATCGACAGCTGTAAGTAAACACTATCATATAGGTTCTAGACACTGCGTTACAATAAGTCAACATTACTCTCCTGGGGATTAGATAGTGTTATCACAAAATAAACTGATCTTCAAAGGCTTTATTAGTGACGAAACACTTTACCATATAGGTTCTAGACACTGCGTTACAATAGTCAACATTACGCTCCTGGGGATTAGATAATTATCACAAAATAAACTGATCTTCAAAGGCTTTATTAGTGACGAAATGAGTAGTCTCATAAACAGGAAGTTCCATTTGGTACACGTTCATGTTCATGTCGATTGCTGCAAAATTCTCCAGCTCAAACAAGTCAGAACTTGAACAGCTACTATCATCATCGTCTTCCTCCACTTCCCCTGGTGCAACATGACCTGCAATTACCATAGCTTCCATTATGGCGTTTGTCCTTGCTGTTCCATGGTCGTCGTCCTCAATAATATGTTGTTTCAATTCTTTGCTGACCAGTGGAAGCTCCGAGGCGCCTGCAGAAGGATGTGCATTATGCAGATATTTTGCAGAGACTGGACATTGTGTAATTTGTGGAGATTTTTGCACTCCATAGAGGCAGTTATTCCTAGTAGGACGAGAGTCCTGATCCGAAATTACACTTGATGGGTGGAATGTTACAGACTTTTTACTCATTCCACCACTGTTCTTCGACCCTCCAGATATTTTGCTCAAACATGGCCTAGACTGGACTGAAGAAGAAGATGAATAAACAGATGCTGGTTTTCTCTC
>0_12973
AATTCACCTCTATATGAAAGGTGACTAATGCTCTCCAAAAAACTAATATCACATGTTTTATGATTTCTTAAAAAATTTACATCTCTAAATAGCAGCAGAAATAATATGATCAACATGCTGCTTAAATATTTAATTTGAAGCGCATTATTGTGAAAGACGCAACCAAAAGCCCATTAGCTACGTAGTAATTACAAAACAAAATAATGACCTCATGAGCTACGCAGTAATTACAAAAAGTTCTGACCCGATGGACTACCTAGTGATTACAAAAAGCTTATGATCTAACGAGAGCGGTAAACGATTGGTTGGGTTGTCGGAGGCTATCAGTTAGGTTTCCTACAGTTTGTTCGGATCTCTCCGCTTGTGCCTGTGAGAGTATTGATGTTTCCCATATTCACCATAGCAGCAGCAAAGTCCGTGAAAAAGGTATTCTGTTTGGTGCTGTAGGTAGTAACCATGGAGTCTGTAGAACCTCCGTTATACAGCTGCTGGTCCGAGTGGAGAAGTCCCTTTTGGTTTCTCAGATTACTGTAGTAGTTGTTATCAAAAGTGGTTGGAGTAAGGGGGTCCAAAGGCGAGAGATTATCGTCGCTTCCTGTACTCGGGCAGTTTGTCTTGAGGGAAGTGGCTAGTGCTGCGTCAATGTTGGATTCGTTGTAGATGCGAGTCCTAAAGTTTGTGCACCGCGCTTGACCAAT
>0_12975
CAAGCTAGTTTTAGATTGAGGATTTCAAGCACCCTAATTTCAGTGCACCCTAACTAGTTTCTCCAGTACGAATGTGCCTCTCTAATTGTATCATTTCCAGTATTTTTGTGAAGAATATTCCAGCTTATTCCATAGTTCTGAGTTGCCTTGTAAAAAGGCTAAATCTCCAATTTTGAAGCAAAGCCAAGGGACTGAGTTGAGTTATCCGATAGAATGGGGCCGAGTTTTCTCAAGCAAAGGGACTGATCATTCAGAAGAATATTGAGGTCGAATTTCCAGTCAAAGAGTGACGTATTCCTTTCATTTCCAGAGACCAAACCACTCTCTGATTTCTGGGTCAGTTTCCACTCCTTTCGTTGTTGAGCATGATTACTCTGGTTGAAGGTGGCTCATTTTCCAAGGCTGAACAAGCCTGATCTAAAAGGATGTGTATTATTTTCTTCCGGAATACACGCAGAGTGCATATTGTTATCAGTAAAGGCAGAGAGCTCTAACAGAATGAAGGGGCCAAAATATCAATCATAGAGGGTTGCATAATCCTTGCTAGGAGGCTCGGGTTGTAGGTTGGAAAGAGAAGGGATTCCTTCCTACATCGTTGGTTGTCACAATCACTAAGATAAGGATTGTATTTTGTTCATTTGAACAGATTTGTTCCTGGGATGAGTTGGTGGTCAGAAAGGATTGAATACCCATCTGTGGCTGGTCTAAATAATTGTACTTCTCTTGTTGAAGCTTATTGTGGGTTATAAGCATCCTAGACTAGTTCTGAATCATGTTCCACTAATTTATTGAAGTCTACACTGTTATGTATTAATGTAATTACATTTTTGTGGCTCTTTA
>0_12981
CCGGGATATTAACTTAAATATTGGCACATAAAATAACTTAAATGTGGCGATATACATAGCAGGATTACTGCTTTAAGAATGCCTACGTACGTGCTGGAGGAAGAAAGATCAGAGGATATCTTGCAACGTGAACCCGTTGAAATCATGGCATGTGGCTTCATCCTTTACTGACCTGCTGGTAGTCATGAACAGTGAAATAATCCAAACAGGTTTTACCGTCCAGACTTTTGCTCCAGAATTTGTTATAGTATTCTTCGTAAGTGAATTTCATGTAACGAGCAGGATTAGTAGGGTTGGTCAACGAAGAGGCGGGTTCTATCACTGCATCAGGAGAAGGGCAGTAAAAAGTTGGAATAGAGATACGTGATACTGAGGAATTCACTATAGCACGGTGGATTGCGCTTTTGTATATTCCATTGCTCAAAACCTGTAATTGGTCTCCAATGTTCACTACCAAGGAATTTGGAATGGGGTGAACAGCGATCCAACTTCCGTTGTTAAGCACTTGCAAGCCGGATATTTGCTCTTGGAGAAGAACCGTGAGAGCGTTCGGATCTGTATGACTTGGTAAGCCATAGGTGAGCTCTGGATTCGGGCAGCGAGGGTAATAATTTATTGCCATATGTTGGCCATGTTTTCCAAGAGCTTTATTCAGGAAATCGGGTTCTAGTCCCAGGCTCTCTGATATGGCATCTAGCAAACGTAGAGTCAAGGCTCTAACCTCCGTGCAGTATTTACTAGCAACTTCTCTGTAATCTGAAGGTTTTGTAGGCCAATAATCAATATAATCTTCCAACGGATAAC
>0_12993
AAAATTATAACCATAGACTATGACCTATACTCTTCATTGGAATTTGAAATGAATTATTACAATCAAAAGGAATTTGCATTCCACATTCTGTCCAAATACGATTTGCAGGCTTTAATTTCGTATCCGAACGAACTTTGCTGGTACAAAGCAGGCTCCTTGAAAACGCTCCTACTGGTTTTCTTGGAGTGACGATATTCATTTGTGATTGTATTGAAAATGGCTGATTCGAACATGTGAATCTTTACTTTTGGATTCATCATATCTCTGACATATGCAAAGGCCAATTGATCCCGAGGATTGAAGACTTGTATTTCATTGAATAAGAGACAGGAAAATAGGTTCGTTGGAAGGCTATGCTTTCTCAATATTAAGGCCGTATCAGGCACATCACTACTGTAGGGAAGTTTTTCAGAGCTCCAGGGCTGCAAGCCATCGGTGCAGTAACTCTCCATTTGATATCTCACAGCTTCTTTACTCCACTTTCCCCATCTGACTGTAAAAATGGCTTCTTCCATGGTATGGGTATTGTAAGGGTGCTTTGACATAGCAATATCAACCTTGTGAGTTACAAGGAGAGATTCCAAAATAAACAAGGGATCAACAACGAGCTGTAGCTTGGCATCCGTCCAAATGCTATAAACACAATTTGGGAAAAGCCTGTGGGGAAGATACTTGGGCACTAGGCTGTTCATAACAGATTCCTTGTATGGCAATTCATTGACCAACACTATGCGCCAGAGTCCTATTTTATGAGATTCGTTCGGTTTGATTTGGTAACTA
>0_12995
ATTCAGATATTCCGCCAATCTTCAAAGCAGAGACAGCCCTAGCTGGACAGACGATTGCCGTGGCTAATCTTTTGGAGGAGAAAATTTGGCAGGGGGGCGGCATGGACACGAATGTTCAAGTTCAGGTTCAAGTAAAAGCAGAATGTTTGGAACAGTTGGTGCTGCAGCAAATCTCATTTTTGCATTTAATTCAGGCATGCTTCCAGAAATACAGGCTACAATAAAGCATCCTTCTGTAAAGAACATGCAGAAAGCCCTGTCACTGCAATTCACAGCGGGGATTGTGCCATTCTATGCTGTGACCTTTATAGGATACTGGGCGTATGGTTCATCAACTTCCTCGTATCTTCTCAATAATGTACATGGGCCCAAGTGGATCAAAATTCTGGCAAATGCTGCTGCTTTCTTCCAAACTGTCATATCATTACATATATATGGAAGCCCCATGTACGAGTTTCTGGATACAAAGTTCGGAAGGAGTAACGAAAGTGTGTATTCTGCGGGCAATTGGATAGTGAGAGTGCTGGCTCGAGGGACATATCTAACAGTGACTACACTTGTTGGCGCTCTGTTTCCATTTGTGGGTGATTTTATGAATATTACTGGCGCAGTGAGCGTGATACCATTAACGTTTGTGTTGGCAAACCATATGTATATTAAAGTGAAAGGAAAGGATTTGAGTTCATTAGGGAAGACATGGCATTGGGCGAACGTATGGTTTTTTGCCTTCTTATCCGTGATAGCAACTGTGGCAGCGTTCCGCTTCATGGTTATTGACTCCAGAGCATACCATGTCTTCGCTGATTTGTGATCCTACTTATAACTATATAAGTTTAGCTGCTATATTCATTCGTGCAGGATATTCATTCAATTCTCACTAGAGGTATTCAACTAATTGCT
>0_12998
AAGACAGATTTTCCTTATATATCTTAGACTAGTTTATTTACAAAAATATCAAAGTTCAATTAATACAGAAATACCAAGTTCAATAACTATCCAGCATATTTTGGCCCATTACTTTGCGGCTTTCTTATATAATGCCTTTAAATAAAGACAGCGTTTTCAGAAATAGTATTATGTCTCACTCTGATCACTGATCAATAAATACAGGTTACTTCACCTATAATAGATATCTTCTTGGCATATTGGTCCTTCCCATGAGACCTAGAATACGGGAATCTCAGCCTACCATTTTAAATAAATCTATAGCTTGGATGGTACATTGATAGACCATAATGGGCTGTCCTTTAGTGGTTTGAAATCCCCAGAAGAACTACACACTTGCAGAAAGAATCTTAATGTTCTACAATCTGGTGGAACAAGAAGGTGAGATACATAAAAGGCTTCCACCACTGTAGCTCCCAAATGTTCCACTGTGTTTGTAATAGGGTTGTTTCCTCTCAAATTGTGAGCTTGTAACTGTTCTATTTTTTCCACATATAGATCATATCTCAGGAAGGTAGGACCAATTTCAACATTTGAACAATCAGGTCCCATTTTCAGTCGCCAGACTAAGTTTGTACTCAGCATTATTTGTCCTGTGGATGTCATATCCCAGGAGATGTCATTACCGCTAAAGTCGCATGAACCTGACTGAGAAACATTCTGGTCGTGATTTGAAGAGGTTAGAGTAACGTGTCCAAGGGATCCATGATATGGTAACTTCTCACTGCTTTCTATTGGAAAAGAAGATTCAAACCCAGTGTATACAGCATTCTGCTTTTCTAAATGCTCATTTGCCTCTATTGAAA
>0_13008
ATATGTATGTCTGAGGGGGAAAATAATGAACACTTATTTTTTGAATGCAAAAAAACACAACAACTGTAGCAGGCTTTGGAGATCTGTTATGGAGTTCAGCACAAGACTCACGCTTCAATTGCCGAAGCATTTCTATGGTGCAGCGATCAGAAGAAATCATGGAGAAGGATGTTTATTATTTCTCTGTGGATCCTTTGGAAATGGCGGAACAATGCTATCTTCAATGGCATTAAATCACCGTTCATGGAAAACTTCTTTAATATCGTTGCCTCTTTTGAAGGCCTTCCGCAGAAGCCTCTCAAGCTAAAAAGGATGTCTGTTTAGATCTATTTATGGAACTCTCAGCGTTCCGAACTTGTGGCTACGGTTTCCTCATTATGGTTAATGAAAATTTTCATTTTTCCATCCATTGGAACGGGAAAGGCTTCAATAGCAAAGCAGAGGTGATGGTTGTAGCTGGCTTTGCTAAAATTCTGTCGTTTCCTTGATATTCAGGATGTCACAGTTTTTGAGACTCAAAAGTTATGGTGGACTTCGTTTCAAGGAAAAATCATATCTTAATATCTCACCTGGTTGATCATATCTTAATACCTCACCTTGTTGGTTGGTTGGATAGGATCCGGTTCTTCTGGGAATGTTTGGATAGAAGATCAATTCACCACATCAGTAGGGATAAAAATTCACAGGCTAACTCTCTGTCCAAAATGGGTCTTCAATCAGCTCCAGTGGTTTTTGCAGGTCTTGGCT
>0_13017
GGTGTTGGCCAGAGTTGGGTCAGAATCTTGGGAGTGTTGGGATTCTCAGATGCAGCCTTAAAGATTTCAGTGCGACTCGAACCTGAACTAGTTGTAGTAAACCCTCACCCATTAATCGACAAGTTCGGCTTTATCGTGGTTGTATATGGCGAGGATGGATGCATATGACGCATACTCTCACTCAAAGTGGGCTCACTCTGCCCCTGCCTGTGGCGGTTGTGGCTGCCAGCAATCCAGAAGGGGAACAGGGTTTTATGTTCTTCCTATTCCCATGGAAGTTCTCACAGACGACTATGACTACCACTGTGAAACAGACGATTTCGACGATTATTGTCAACATCTTTTGACTGCCATTCGGCGACAACGAAGAAGAGGAAGAATATGGGTGGAGGAGGAAGAGTTCAAACCCCATTCCGCATACGCTCACTTCGCCTATTCCCACAGAGCCCGCCAAGAAGCTCGTGAAGCTCCCCCTCTAAGGGCAAAGAAGAGCAGCAGCAGGGACGAAGAGATTGAAAACTGTTTACACAGTTTGGCCGATCGACTTGAGGCCTTAGAAATTGGCTTGAAGGAGCTCACCAGGGTTCGAAACTCGTCAGCGCCCACGTTCAAGTCGCGAATCCTGGCCAAAAATGCTCCCACAAAGAAGCATTATTCTTCTTCTTGTGGTCTCTTCAAAACGTCAACGCCCAGTACGCCGAGCAGTCCCAGTAGTCATATTGATGTGGAACAAAATCACCAAACAGAGAAGATATGTCAAGGC
>0_1302
GAAAAAATGAATCCTGTCATTAGCAACTGCCACCGTAAATTTGAACTTTGATAACCTGGAATCTTACAGATATTTTTCATAATTTATATCATACAAGATTACCAATACTTCATTCCAAGAATCAAATTCTGGCCTGTGCAAGTTCCAAACAATGCTGCGGGAAAATGACAGATATTTATAGACAGAAAAAAGATGCAAGAGTAGTGAACAGCAATCTTGCAAAGCTGATCTTTTGGCAATGTGAAGGGAGCTGAATTTAAAAATTAGTACAAAATTCCGTGCTTTCACTGTGAGCTGGGAGAAGTAGATTCAAGGAGAAAACTTTTGCTGCAATAAGACACTGAAGATTTGGGAGAAGACTCTATGCACCTTAGCTCACCGCTGAAGTTGTTTCCATTTACAAATGACATTACCTGTATCTTCCCCTTGCTCATGCTCCTGGCATTATCGTCCTCATCTTCATCTTCTTCTGGAGCTATTAATGCAGAATTAGGACAGGTTATGTCTAGTCTATCATACATAAGTTGCAGAACTTGCCTTATGGAAGGCCTTGATTTACCCTCCCTTTGAGTGCACATTCTTACAATAGTGACAAAACTTTGAAGTTGTTCGTAATCATACATATTTTGCAAATTAGGATCTACCATCTCAGACAAATTGGAATCCTCCAAAATGTATTTTTGAGCCCATTCTACCAGGTTTTTGTTCTCTTGAACTGCCTGTCGAGCAGTGATGATTTCAAGAAGTAACACACCATAACTATATACATCACTCTTTTCTGTTAACTCTTGAGTGACA
>0_13022
AACAATAAGCAAAGATATGAGAATTGATGCCAAAGGAAAAATGAAATGAGTACAATGCTGAAAACATCGATGAGAAAAGCATGTCAGGTGGATCTTGAACTGGAGGCCCAGGTTGAAAGAGAAGGAAGGGAAGTCTCCTCCTCCGAGTCCTCAATCACTGTAAATGCCCCAATCCACTGTCTGATGAGGTCGTCTGGAGAGTACAGAAAGAATTGAAAGAATTAATAGCCAAGAGGGGTTTCATGAACCATACCCTAAAAGGATACATAAATGAATATACAATATAACCATATAAATGAAATTTAGCATACATGTAAATGGGTTAAACCAAAAAGGTGAACCATAGGAGGTGAAGAAAGCCAGCAAATAGACATAGTCCGGAGAATCAGGTACAAAGGCTGCAAAGAATGGGGGAGCTAGCCTCTTTCGCCATCTGAATCAATAGTGCAAATGTTGACTCCAAGTGCCTAGAAAATAATGTCCTCTGGTGAGTGACTTGCACTGATAGGTCCCCAGGAAGTAATCCTTAACTGCATCAATATGTTCTTGTCGGAAGTCAATGTAGAAATTAATGAAGAAGTAGAATTGATCTTAACATCCAACGTCGAGGAACTGCTAATAGCAGGGAAGAAGGTAATGATATATCTTTGGCTCAGTATCCTATGGTGATGATGTTGCCTAATGGATTTGATCCCCTCATGAGTCCTTCACATGACAGAATGCAGCGCCTGGGTGGTGCAGGCCAAGGAACAACGTGGTCTGGAGTTTTCCAAGTCTACTGAATGGTAAATACAG
>0_13024
AGCTTTCCTGATTTTTGAGCGGTTTTATCGTTATTATACTTAAATTGCTTCGAGTTTCGAACTCTAGACCAGCGAGCTTAAGCGCATTTTGGGTTTTGTGAAGAGTTTCTGTTAGCCTGAAAATGCCCGGAGTCTCATCAGAGGAGTGCCAGGCTCTGTCGTTGGATTCCTTCATGCCTGGGGCTTCTTTCTTCGGCGATAGCAATGGTTACGCCAATGCCGTCGACTTTGTAAGCGGCGTCGAGTTCCAGGGGTCGGATTTGTTGATAGAGCAGTCGCAACCAGGCGCTGAGGGTTTCAATTTCAGCAGCAATGACACACGGTGCTTATTTCCTAAGAGTCTTTCCTTCGGCTCGAACCCGTCGTCTTATCGCAGCGACGATTTCCACCATGATAGCTTTGCAGGATCGTGGTCAGAGGCCTTGAAAGATGAGGCTTTTTTGTCGGTGCAGATGGCCGGTAATACTCATGTTGGAGCCATGGTTGGATCCTCGCTAGCA
>0_13026
TCCACCTACGAAACTTCTGAGACATTAAAACCCATTTTTCATCCTAATTCCATCCTCAAACGAGGAGATTTCTGCGAATTGCTCCTGCATTTTTCACAGACGACAGCAATGGCTGCCCAGCATTGGAAGTTTCGAAAGCATTGGAATGGGACCTTCAATTTTGACCCACAAGAGCCTGAAGCTTCATCGTCAGACTCCGACACCTGTGGGTCATCGCATGCCAGCGGCTGGGAAGCTGCAAGCAGCTCAGCTCCCTCGCCCAACAGAAGACAATTGGAGAGACCCAGAAGGGATCTGCAAGGTAATCCATGGAGAGGTTCTGTGAGGCGTGCTGGGGAAAGGGTGTATTTTGGTTGGGATTCGTCGTCCTCTTCAGGGGCAGAGGATAATAATAGCGGTATGACGACTGCATCGGAGCTCTTGTATCAGAGGCGGTCGCGTGCCGGACGCGGTGCAGAATTACCACTTCCGGAGGCTTCGAGAAGGTTGAGGCCGAGCTCTAATAGTCATTTGCACCGTTTTCATTACAGTGACCACTATGATCCCAATTACCACCATTATTATCACTGCCATGGCTCTCTGCGCTTCAGAAATTTTCTTCAGCGAGTTTCCGAAATGGATGATCAAAGTCAACTCTCTGAACAATCTTCCAGTAGTTCTTTGCTCAGTGATGAGACTAACAGTGGCCGAAACAGGATTATGAATTT
>0_13040
CAACAATAAAAAATGATGGTATTTACTATTTATAACGAATCAAAGGTCTGTCATGACACTATATGCAAAATATGATCCTCTCAGACTGAAAATTCCACTCTTCAAACTAGTTCGGAAAAGCATGCAAAAGCCTATACTCTCAAATATCAGACAACTTTAACGAATGAATGAATAGTTAAAGCCCAAGCGTAGTACCACATGAAAGACCTTAAGACCTCTCAAAACCTTACCAGAGCTCCAGATACTACATCAAAAATGATCAGGTTTGTACCCACACCTTCACGCCAACAGCAATTTATGTAACTAATTTGCTATAGAACATCAATAAACGGCCTATAAAGTAGCAAATAGCCAAAATCCATCCAGCCCAGAATCAGAGATAAAGCAAATCTAGCTGCCCAGAAACAGAGATAAACTTTGGTGAAGCATGATTCATCGTCGTTGAAGAACACGTGGTCAATTATAAAACAAGGACCATGACCACAATGATTATCACCACAGCTAAAATTGCCAATGGTACCCAGCAACTCAGGCATTTTCTAGACTTCTGACTTTTGGATGCTTTAGCAAGTTGGGTTTTAGCTTCAGCAGTGGCAGCATATGAACTCTCAATATTAGAACCGACATCATCAATCACAATGCCTTGCTCATTAACTAGTACAGCAAGATCCTTAAAAATCTCATTAACTTCTGTAATTTGGTTCTGAATTTCCTTTATTCCTTGATCTCTTTCTTCGATGATGGCTTCATTGAAAGATACTTCATTGTCTAATTGGACAAATTCCTGTTTTCTTGATTCTATGAGAAGCTGCTGCTCCTGATTTACTTCTGCACTCAAATC
>0_13042
CTTTGTGCGGACCGTTGAGCATGCCAAGAATGAGCTAACTCAAAGTCCTTTCGCTTGAATTCCAGATGAAGCATGCAACAATGGATACGAGAGGAGTATATATATACCCCTCCAGGTTTCCTTTTGTATACACAGGGAAAGTCTTTGGAGCTGTTCGAAGTGTTGGCATGTCTGGGCTCTCTGCCATTCTGGTTGTCCTACTGTTCATTCTGTATTGTTGCAACGTAGCAGTCCCTGTTGGGTTTCTCCGGTATGCAGGCCCTGTGAAACTCGGCTTTATTGGAGATAGTAACAATTGGAACACCACCGATCTGTCTCCTAACTTTTCTTCACGACCCACTTCATATTTTCTGGAGAAGGAGCCCAGAAATGAAACATTGAGGCATGACTTTGAAGAAATAATTGAGAATTCTACAGTTGAAGGTATGGAAAAAATTGTGAGTAATGTCAATGGGGTTGTGCAATCTGGTGATTGTGATTTTTCTGTGGGTTCGTGGGTGTGGGACGATTCCTATCCCCTGTATGATTCTCGCAACTGCCCTTTTCTCGATGGAGGATTTCGATGCCAGGAAAATGGCAGGCCTGATAATGATTACTTGAAATGGCGATGGCAGCCCTCTCACTGTGATCTCCCAAGGTTCAATGCAAGCGACTTCTTGGAGAGGATTCGCAACAGACGTGTAGTGTTTGTGGGTGATTCCATTGGGAGGAACCAATGGGAGTCTCTGATTTGCATGCTTGCAGAAGCAATTCCGAACAAGAATCAGATTTATGAAGTCAATGGAAATCCCATCACAAAACACAACGGTCTGTCCTTC
>0_13044
GAACCCTTGTATACAGTTTTATATTCTGTCAATCTCACTATTCACTACTGAACAGTTGCCTTATTAGTTGGTTCCCGAAATTTACAGTTCGGGAAAAAAGTGTGTTTGATTAAAAGGCACAACGATCAAGGTTGAATGTTCCATGTCTATGCCAAGACCGTATTATAGGTCTAGGCAACTTAAACTTGCTCAAATAACAACAGAGATAGCAACATTCAGAAAACAAAATACGAAGTTTAATAGAACTTGGTCCTTTATCAAATTACTGTTATATGAAGAGAAAGAAAATTGCTTAAAAGATTTAAATCCTAGGAAGAAAAGTTATATGCTGTTTACGTAAAATCCATATTAGTTGCCAATAATACGCACGAACATAAAAGTCACGGTGTAAATGCACTGAGTCAGCTCACTGGCACCTTCGAAGTCACTTTCCTGTATCTTTCATTTTCGTACATCCTCAAAACATGCTTCCCTGCTAGTGTCTCTCTTAAAGAAAGGGTAACTTCAGCCACCTCCGATGGAAGTTCTTCTGTTGGTACTAGATAGGTGCCATATCCCACTGGGCATAGTATAGATCCAGCAAGTGCAGCAAATGTCAAGTCAGCTGCAGTAAACTTGTCACCACAAATGAAAGGTCGGCCATCAGCAAGCACATTATCTACCTCTTGAAATATACGATGAATCTTATCAAGAGAATGATCTTTTGCTGCAGGCCTGCTGCAACCAATAAATCTATATATCGCAGGCTTTAACAATGGCATTAAACACCAAGTTAAC
>0_13050
AAGAACAATCACGGCTGCAATTATTTATTAAAATAATAATTACCACTTACAATAATTAAAAAGCTTTAAATTCTAAGGGCATAAAAACCTACTGCAATTGAGAAGTACTACCAACTAAAAAGTGAACATCTGAAATTGAAAAGACTTTGTGCAGTTAGGGTTTCAATTCACAATGTCAGAAGCACTGCACTGGATCATGGACCAAGGAAATTTAAGGAACAATCATGGCTTCAATTCTTTTTTTAAAATATTTAAATTTCTTTAATGGTGAGGTTATTGCATTTCCAGTTAAATCTTGATGGCATAAAAGCCTACTGCAATTGAGAAGTGCTGTCCAAATCAAATGTGAATGTCTGAAATTGAAAAGACTTTGTGCAGTTAGGGTTTCAATTCACAGTCAGAAGCACTCCACTGGATGATCGACCATTTTTACTTACTGATGTATCTGTCTGTCCCTGTCGATGAGCCACTGGAGGTACTCGAAATCAGAAATCTGGCAAGGTATTCTGAAGACTCCTTTCTGGTGGAAGCCATAGGCCTGCTCGGCTTCCTGGAGCAAACGGTGGAAGAGCGGGTGATTGAAGTATAAGACGGGGATCACAAACCGCGTCTGCTCTTCTTGCTCGTCCCCCACGTACACAGCCACGAAGCCCTGTGGAACGTCCTTCGGAGGGAACTTCTTTCCATTCCGATGCCCTGCAAAACTGAAATTACGCCAACACAAATGTCGGCCGATATGCCGTTT
>0_13063
TGAGCACAACATAGTTCTCACCCTTTATTTACAAGATCTTGACGCATTTCTGGATATAATGTTTATTACACATGTACAGTCTCAGCTGAATTATCAGTGTCTTTTCTCATCTCCATAGCTTAGCAATAAATAATCCTAGATTATGTAAAACGATACAATGATCTCTTTTCCTCTCTGATAGTTGTAAACTTAATGACATCTAGCATGCTCCCTTAGCTTTATTAAATGAAAGATCCTAGACAATTCCTTAGGGCTCTACTTTTGCAATAGTCACAAAATATCACCAACACCAGTCAACCAGAGGAGGACCATGTTCAAGGCAGTGGACCCCGTTCCATATAATCAAAGAACCACTAATTGCCCCGCTCACAGTATGGGGATAATCACTCATACGCCAGGATATGAACCAATCCATCAACTGCAAAGATTTTGAAATCTCACTATGCTGGGAAGATTATACCATAGGAAGGATGCAGATCAATAAAACCAATCTCCACCAAAATATTTGTCAATTCAGAAGTTGGCTCTGGGGTACATGTACCTGGGTGGGATGTGAGAGCATCCTCCTTTACTTCAGTACTAACATCACCAGCGATATCGGTGCCATGCCTTGTGGGCCCTCTCTGGCTTGTGAGGGTTATCTATGTGATCTATTACAAGCAATTATTACAGTGGCATATCCTTATAATGAGATGTAGGTCCTACAGTAGCATATCCCTATTATGAGATATAGCTCCGAAGTAACAATTACTCTGCTCTACTGAGCTAAAAATGGAAAGAGAGACGAAACCACTCTTGTTTTTATGAGCAAATAAGCT
>0_13093
ACTTCATCGAAGGAGGCGGAGGAGACATTAGCACACTGCACTGAGCGTGTTATCGTTTGTCATTTGGAGGAAGAAATATGTCAAGGGACGACATGGAATCACTTTTAAATAATGTTTTATTAGCGTGCCAACTCTGCCTGGTGTGGTGGCAATTCTCTAAACTCACACCTCTTGGCGCGCTCATACAAGGAGCATTTGGGTGGCTGGTACGACCGTTCGGACTCTCCCCCGTTTATTCTCGCTTGCAACCTTGTGAGGGTCGAGTTTTCAAGAGAACGAATTGCTTTGTGCTCCAAGCAGATATTCCCTCTGACAGGAGTGGCATCTGGAAGCCTGAAGTCAATACGATGAATTTACACTACTTGGGTACAGATTTCCTCCTCGAGAGAAAGGGAGAGAACAATAACATGCTATTTATAGACCACAAAATGTGTTATTACATTACTCACACAATTTGGGAGGAACTGCAGAACTTGGAACAGGTTCTCCACTACGGTGTCGAGGGCACTCCGCTCGCTCGAGTCGTTCTCATCGGCGCCGCTGCCCAGCCCATCGATGCCGAGGCCCAACGCTTCGAGGCCGAGGCCCAGCGCCTCGAAGCCGAGTCCCGCACAGACCCGAGCTGGCCCTTGAACGATCCCTTTTCAGAAGCCCGCGTAGCCGCCTACGCTGCCCGCGCCGCCGCCTCCGCTACCCGTGCCGCCGCCGAACCCACCACCGCGGACGTTAGCGCCGCGCTCGCGGATGCCGTCACTGCTCGCACCACGCTATTTGTGAA
>0_13094
CGAGCAATGGCATCGAAGCCATCGCCAGGCAATGACAGATTTATTTCTGCGTCTTTCTCCGCCTTGTTATCGGGCGTGGAGCTGATGAGCACTGAAGCATCGCAGCCCTCTACAAAACAATCGTGAAAGAAGAGGCGCAATGTTCCTGCAGCAGTGGTGGGATTGGCAGCCTGTTTTCGTATCATTTCCGCTCGAACGATGTTCTCCACCTGTGGACATGTTTTCTGGTAGTAGTCCACCGAGAGCTGCTCACATTCGATTCTCAAGGCTGAGCACAATAAGAACAGAACCGCCACTGCAACGACTGAACAGTTCGCACTTGGGCTGCTCATCTTCCCGATCTCCGCTCCG
>0_13096
GCAATAGGACTGTATATTTTATTCATTCGTAGCAATAATCCAGCCAGACACTTTGAAATTCAAACTTACCAGAGGTGACACGTTCGAGTCTGACTGACTTCAGTGTCAATATCTGAACATCCACTGAGAACATCCCATGTCATGTCTGCCTCCAAAACCGGCAGATTGTTCAACCAATTCTCATCCTCCTCTTCCTCCCATATAAATCTCTCAACTTTGGTATTTGGGGATTCATGGCTGCAGGAGCTTTCAAGCTCGGATTCCGCTAAAGTAACGGTATTGCCAACTGGATCACCACTATAAGCACTTATCCGAACTGGGTCACCATTATATGCACTTACCCGAACTGGGTCACTCCTATATACATCTATAGGAACTGGGTCGCCGTTGTATGCAGTTATCCGAATTGGGGGACCCTTATATACATTCGTATGAACTGGGTCACCATTATATGCATATTTCTGATCAGATTTTTCACAAGAAAGGCGAGGAATCCTGCCATTGGTGGAGCTGGGAGAGGAATTCTGATACTTTTTTGAGAACAAATGGGGGAAATTAAGCCGAGCGCACTCACCCCGCCATCTGTAAGCAGCTCGGTCATATGCTAGAGCTGCTGCTTCTGCGGTGTCAAAGGTGCCGAGCCAGAGCCGGGTTCGATTCTGAGGGAGGCGAATCTCGGCTACCCATTTGCCCCATTGCCTCTGCCGAACTCCTCTGTAGTGTTTTCTCATGGGGTGGCGGGCTGCAACCGGACTCTGATCTCGCCTTTCCATGCTTTC
>0_13098
TAATGGTTTTTCACTTTCCATAACACAGTAAATGGTCCGCTCACCGGAGCACGGGCCATCCTAGTATTATAAAGATGACAAGTAGAAAACATAAGTATTATACATATATCATATAGCCTACGAATAGATATATATAATATACATATATGTCCCACCGGCATTTATAAGAGATACGTACATATAGATAGATACTGCTCATATAATAATTTTGAAAACCAGTAGTAAATAGTTCAGTCATGGGAAGATAGGATGTCCTTCATTCATATGCATAGGAGTATTATGGTTAATCTTCAAGGAATCGAGGACAGGAACCTCATCTTCCACAATATCAGCTCTCTCCTCTTCTTTTGTTTGCACTTCCCCAGTAGCTACTGCTTCCAAAATATAATCTTTAACCTCTTCAAATCTTTCCTCTGACAAAGAGACTTCAGCGAGTAATTTACATGCATAGTCCTCAGAAGCCCTGTCAAAGTCCTGCTTCCTCTTCAAAACAATGTGTCCACTAATTTCCCACACAGCAGGATTTACTTGTGTGTCTAGTATCTCTTGGTCCACTTCTCCCAAAGCTTGTTTTTCTGAGGAAACAGAAAAACCCTTTTGCCACAATCTGCAATGAGCATATTGTATGGTATGTTGTTATCTTGAAGGCAGATGCATGCATTGCCAACAGCATTGGAGAGGTTGTCTAAAGTATTACCCCCTTCAAAAACAATGCCTCTCACGGGATAGTTACAGAGTTCAAATATCTTGATCCCACCTTTCTCAGACTTCCATGGTGCTCTTTTTG
>0_1310
GCAAGAAGGAAGAGGACGTAAAGCAGGAAGAGCAGATCACGCAGCCCTCTGCCACGAACGATGAGGCTCAGATTGAGGCTGCATCTTATTATCCAACTCCTCCTCAGCATGAAGAGCATGGAGTAGAGCACCACCACGGCCATGGTCACGAGGGGCAACTTACCCCCGAGGAAGCTGAGCAACAAAAACACACGGGTTTGGGTTTGTTCGGCAAGGACGAGGAGGAAAAGCATGAAGAGAAAACCCACACCCACAGTGAGGCTCAGAATGAGGCTGCTTCTTATTATCCAGCTGCTCCTCCGCATGGAGCCGAACACGGGCATGGTCACGAGGGCCAACTTACCCCTGAGGAAGCTGAGGAAAAGAAACACGGGGGCTTGTTGGAAAAGGTTCACCGAACACACAGCTCAAGCTCCAGCTCTTCTAGTGATGAAGAGGAAGAAGGCGAGAAAAAGAAAGAAAAAGAGAGAAAGAAGAAAGAGGCAAAGGACAAGACCAAGAAAAAGCTACCTGGGGATGGACAGCATTCTTCAGATCAGTTTGGGGTTGAAGAAGAGAAAAAAGCAAGTTTACTTGATAAATTAAAAGAGAAGCTCCCTGCACAACCTAACAAGGGGGAAGGGGGAAGAGAAAGTTGAAGTGGAGAAGAAAGCAGGTGTGCTCCCTGTACAACCTAACAAGGGGGAGAGGGAAGAGAAAGCGGAAGTGGAGA
>0_13101
GACATAATATATTAATATATTAATAACCTAGAAATGATCATAGCAACACACCTTGTACTTGATTTCAAATTCTAACGCAAAGCTGTAAAATCTATTTACATATCAAGGCTTCAAGGGCAGCACTATGATAATTCGGAAAATCTCTCTCGAAAGATCAGGCAACCATCGACAAACAACAAGTTTCTCCGGGTTTAGTTTTACTAGTTTACCCGTTTAAATATCATGGAGAAAAGCTTACAATGAAAGTCATTTTTAGGAATTAAACTTCTCAGGAATTAAACTTCTCATGAGCTTTTAGGCTCAACCTACCCTGCATAATTCTAACAATAAACATCTCACTTTAGTTACTGATTCGTACTTCTTCCATTCAATAGGAACTAGAAACTGGCCTCGGCCTAGGCTTAGCCTTGGAAACCTGGAGTCCAGTGATCCTCGAACATAAAACTGCTTACCCCACCCATGTTACGATAACAATCTTCTTCTTCTATTGCCACCAACGCATTGTGGCCGCAATTCTCTTCGATGCATACCTGGTGTCGAATATTATCCTCTGTGTTGTGAAAACTATAGCATTCCACTTTTTTTTCTTGAACAGCGTTAAAATCAGTCTGTCCATCTCCCATGACTTCCTTGTCATGTCTACTCTGGCCATTCTTAGATATACTGCCCGATCTCTGGATCTCAGATCGGAGCTTTTTGTTCTCTTCCAGAAGAGTGTGATATTGAGCCTTGAGGGATCCGTAGTTTTGATTGAGGGATCGGTAGTCTTTCTCTAGCTGCGCAGTTTTCCATTTGGCTCTTCTGTTCTGGAACCAAATCGCGATTTGCGTTGGCTGCAGCCCCAAAGCCCCTGCCAATTCCTCTTTCCT
>0_13102
ACCGAACCAAAGGAAAACACCTGCCAGCAAATCTCCACATTTATTGACAGCCCAGGGTTTGAAACCGCATAGGAAATGTAAAGCATTTGCAGACAATCGAGTTGGTTGAAATCCGGTGCCGTTTAACGTGGTTTGCGCGAAATTTGTTGAACGGCTGAATAAGGCTTCACATCTCCGAGTTATAATTAAGATGTAGGCTTCACAGGGTCTGGTGAATGCTGGCCGAAATCGCTGGATTTGCTCAGTTTTCTTCTTTCAATCAGGGTTTTGGCCCTGGTCGAATATCATCGCCACTGCCAGACATAATTTCTACAAGTTTTGAAGTGTGCCACGTGTCATTATCTGTTAATATGGTGGCAATAGTGTTGATTTACAATCTGGATTGAACTGGGCTCAATGCATTGCTCATGCACAGTGGGATTTTTTAGCTTTAAGATTTTGTGAGGCTAATCGCGACAAGTGCTGTCACTTGTTCTTTGGAGACACTGCATTGTTTTTTTTGAGGGAAGGCATGGTGGGTAGAAAAATTGAAGAAGCCGGGCCTAAATTTTTTCGATGTGAAACTGTTTGTGACGATGGGATTGAATGCGAACGCGAAGCCAGTGATGGTAAACTTGAGAAGACTGCAAAAAGGGCATTTGTTGGTGCAGGGGCACGTGTTCTTTTTTACCCAACGCTCTTATATAATGTTGTGCGGAACAAGCTTCAGCCAGAGTTTAGGTGGTGGGATCAGATTGACCAGTTTCTTCTTTTAGGTGCTGTACCGTTTCCTAAAGATGTTCATCGCTTGAAGGAGTTAGGTGTAGAAGCTGTTGTCACCCTAAATGAACCATATGAAACT
>0_13110
GAAAGAAAAAAACAGATTCCGTATGACCTGTGTACCCAAACAAGAAAAGTAATAAGAACTATGTGTGCTTTTGCCTGTCTGTCTCTGTAATTTCCTTGCTTTCTGCAAGTTTAAAAGTGTCATTTACGAAATGAAAAGCAATTTCTCTGATCTAAATGACAGCTTTGCTGGAACAAATCTGTCTCAATTCAGTTCCATTGATATTTGAAATCAGATGTCCAATTGACTCCTAAATTACAAGCTTGCTATCTTGGATAAACCTTCATTTTCTAATTATTTTCCAAGGAAAATCATGGGAGGAAACCCAAATGATGCTTCCCCACACTCGTGGATGGGATCCCTGGTAAACCCATCAGTGTAGACTAATGCACCTATCCCAAGGGGATTTGAGTGGAGCACCTACTGGCACAGGACTAGACAAATGCCCAGTGACAACAGATTCAGCTAATCCTTTAAATTTTAAGCCTTCCTTTTCCTATTCAATAAAGAGTTCAGTTTCAATAAACATGAGATCATCTTGAATATTTAAACTGTTATGTTGCCTAAATATTCAATTACTCAAATCAGGAAATTTTCCT
>0_13111
TGGACCGACTAAATTATTCTTTCATACAAAATTGAGAACCTTTAGAAAAGTTCCATGTGCCCACCGACATGTCTATATCAACCTTTAGAAAAGTTTCATGTGCCCACCGACATGTCTATATCAACCTTTAGAAATGTTACATTAAATTCCAATATTAATAAAGCCCACAACCATGAATATATCGAGTAAACTCACATACCGACTTAATTAATCCAACACTTCAGTCAAATGACATAGAAATAATCATCAACTTTAGATTTTCATTTTTCTCTTCAATACCTCTCGGAATATTCTAGCTCAGGAAAATGTCATGAGCTTGTTCATCGGTGATTTTACCATCCCTGTCGATGTCCACCTCAGAGAAAACCTTGGTATACTTTTAAGCATCATACTGCATCATCCTTGACAGGGACAATTGGGTGTTTCCTCCCAGACTTGAAGTTGTTGCACCAACTCCAATAGATACAGGCACAATTGATGTGCTTTGTGATTTATCTAGCTGATTGTGCTTAGCCAGAGCTGGAGCAGGTGTAGCTGGTGTTGGTACAAGAGCCATAGAAGATGAAACATTGTTGACTAAACACAGAGGCTGGGAAGCTACAATCTGTTTAGATTGAGAGGGGTCGCAGAAAAGACATCTCCACCGAAAATTGGATCTAAATAAAAGCCATTTCCATCAACAGACATGCCTTTAACATCACTTAGTTGTGCAGACAAGATGGATTTTATGTTATCTTGCGTTTTGATGGTACTAATGGAATTAACCCTTCTTGAAACGCTGAATTTGCTTTCCTGAGACCATCTAGCTTGAGTGACAAGGGAGCATTTCCCC
>0_13114
GGGGAAAAAAGGTCTACACAGAATCATCATCCAGTATATGTATTGTTTAATGCATAAAGACAGACAACCGCTCGGGAAAATCAACACAAAACTTCAATCTGCAACGTATCTGATCCCTATTCTCTATAATAATCTTCCTTAATCATGTAACAAACGTGTTCCAGGCCAATTGTGGTTTGCTTTTATTTATGCCTTGGAAAGTATAAGAAGCTCCATTTTGGCAGAGCCCCTAAGATTTACGAAAAGCTAATCCTATTTATGCCTTGTGAAAAAAATTTAACTCTCCATATAGAGTCACATTAGACAAATTTAACTCTCCATTTTTACCCAAAATTGATTGCCAACAGTAATTCTGTAGCAAAACGACATAACTGACCACATGAAAGACTTGCCAATTGTCTTCAATTTACTTTCCCGTTATTTCCTTTTCCTTTGCTTTACACATATCTTCAGCAGTTTTCACGAATTTCTTTGTCAGATCATCCATTTCTTTCTCTAGCCTCTTGACATCATCTTTGGACATGCTAGATCCAGCCTTCTTGATTGAGTCTAATGCCTTTTGCCTTGCTCTTCTTATACTCTGTTTGACATCTTCAGACGCCTTTGAAACCAGCTTAGACATTGCCTGAATATGCTCCTTTGTTAATGCTGGGATAGGCACAACGAGGCGTTGTCCTTCTGGTGTTGGATTCAAGCCCAAAGGAGATGAAACAATCGCACGCTCAACATCCTTAATGACATCTAAGTTATAAGGTGTCACACTGAGTGTTTGTGAATCTAAGACAGATACAGCAGCAATACGGCTTAGAGGTGTTCGTACACCATCAGATTCGATAATAATGTGATCAAGCATACCTGCTGATGCTCTTCCTGTACG
>0_13118
AAAGAATACTGGGCAGGCAGCCAAAAAAGTGGATATAAGACTGCCACAAGAAACAAATTAATCAATTAGGTTGACGAAGAAATAAAATAGCACACTTCTGCTACACCTTGTCCAACCCTCTTCCTCTGCCGTAAACATATTTCTACAAGGACAATTTTGCCTTTGGTAATCAAAACTTCAATCACGTCACATTTTTTTCTGAACACTTTCCAACATCCTTAAGTGAATCGAGTAAGGTTCAGAGGTAACCTTCAATCCATTTATCTTGATGATATGACCCTTTGCTCATGTGAGGTAACTCATTGAAGTTCCAACTTTCAACACACATATGAATCAATTTAATCATCCATACCCAACCTTTTTATCTTTTAATAAGATTTTGCTGATTCATTTCACCAAAGTGTAACATGGACTACTCATGCCTCGTCATGAGAAACAACTTTGGCAGAGTCCAGTTCCCGTGGAATCATTCCGATATGAACAAATACAGGAACAATCCACACCAGCCGCTTCTCTTTTGACAAGGCGTTTCCCACGGTTAATCATCAAATTTACTAGAGGAAGCTTGGAAGCAACCTGGCGCCAAATTGCATTGACTGCTCCATCTGGATCCTCATACTCGAAATATCTTTTGACCTTTAATAGTTCTTTTTGATATTGCAAAACCCTCTCTAAGCTTACACTCCTCAACATTGAGGCCAAGTATCGTGGTTGCACTGCATC
>0_13121
TTTCTTAGTCTTGCCAGTAAGCATACTAAGGCTGCCTAAGCTTCCTTTGGTACTTTTCAGAGGACTTCGATCCTTGGCCTGAGAAGACTTTGTTTCTCCTTCTACACTTGCAGTTACTGCACCAGCTGTAACTTCATTAGAAACTCCTGAAGATGACATCCCATAAGAGCCATACAGATGTGCACCCGCAGGCATGGATGGATGAGTATACATTGCTCCATGAGAATACATAGCAACATATGGAGGAGGTGGTGTCCCATATGGCGGCATCATATGCTGGAGTCCCCACATATATGGGTGAGCCTGTGGACTAGATGCTACAGCGGAATGGAAGTAACCAGGAGGGAGTGGTGTCTTTCCAGAATTATATAGAGCCTGTATTGGTGCAGCCCACTCAGGATAAGCCACGGGAGTGCTTGTGAAAGTTTGTTCCTGTGATGTAGGCGTCTTTGTTGTTTTTGTCGGTGTGTCCATCTCTTCTGTGTCCATAATTTAAGAGCACACTGAGGTTATTCTTTCATTGTTCAAATTGCTTTGTGCAGAACCCTAAAATGTTGGACTAGATGTTGAGAATCCAGATACTCTAGAATCTAGATAACAAACCTGCTGGATTGCTGCGGGACGACCGAGGAAACCTGAAGCATGCAGGGGCCGAGAGAATCCGTTGATGAGGTGGACGAGGACAAAACCGACGTGGAGGTTTGTTGAAGAGGATTGGATGAAGGTAGCGCACTGATCTCAGAGACAAATGGTGTTCGCCATTGCCAGCGGGTCT
>0_13126
AGGTTAAATTAATTAATTTACATGATTAAACTAATGATAGCTGTTTTTTGAGTGAATTAAATAATTTACCGATCCGAACAGTGTGGCCTTAAGCAGTCTACATTTAATTACTCAAATACACTGATCGGAAGTCGGTAAAGTTATTCTCAATAGAAACGTGAAAGTGGGCAGAAAATAGATAATCTTTTATTCAATGACTATTACATTTTGGGCTTTCACGAAAAACTTACCGCTGAGGCACGTGCCACCATGTTCAACTAATCGCGACCAAAGCGTACTATGAATGGAGGTAACCAAGATTCAGGGAGCTGATAAAGTGAATCATTTGCGAAGGAGAAACGCAATGACAAGGTCAAGTGTATTGGGCAAGTACTCTCGATATTTCGCAGCGGCTCTTTTCTCGATCCTGGAGAAAAATTCATCCATCAAATATTCATTCCATTCAAAGTGGGCTCCCGCAATATTTTCAAACAGGGCTCTGTAATGCTTTCCTACTATTCTCCCAAACATCTCCTCCTCCCCCTCTCTAACCTCCGTCAATGGATGCAAAGGAAACCCACTCAGAGTCGTCACGCTGTCTATTTCAAAAGAGTTCTCCGTCTCCACTACGATCTTTAGCTCCCCCAAGCTTGGACCATAGTAGGGAATGTTGAAGGAGTCTAGTTTCTCCTCCTCAATCAAACCCTCCCTGACCAGCTCCTGAAATGCAGCTTTCAAGTGAAAAGCACAATCTCCCAACCCGCTTTGTTCCTTTATGTGGGTAGAGTTACGGGCCAGTAGAGCGACGAACAGGCATCCTCCAGGAATAATCTCTTCCGCTCTCGCACCT
>0_13127
AAATACATTTATTACATTTACAATTCAATACCAAAATACATTTATTACTTTCTACAATCCCTAGGAGAGTCTTCACAAGCTAACTATTTTGAACAGAGCTCCCATGACAACCCTTACAAATTATCACCGAAACAGAGGCCGGTGAACTGGTTGTCATCAAATGAAAATGGCATATCTCATGCTGGTATGAACCATTAGATAATTTCCATCAGCAGTAGCAGTGGCGGGATCTAATGCTGCATACCATACTGCCCTGAAATCGTTAATATCATCACGAACCCCTTCGGCGGCGGCGCCATCAGGTTGGCTGAGATCGTGACAGTGGCCTGAAAAGCAAGCAAGAAAACTCGACTTTGCAAATATAGCCGCAATACTGATGCAGACGGACCCTCGATTTGGCCGGAGTTGCTGAGTATTATGACGATTCATTGCAGCTGGAGGCAGACTGGTCTCGTCGACAATACGGCACAAATTTTTCCGACTGCGCACAGTAAACCGCAAGCTCCTCTTCATGGCGCCGATCAACGCACAGCGCATTTTGG
>0_13129
TTAGGGAAGAACATCATGAAGAATCACAAATAATGTCAGATACCAATGCACTGACAGAAATTGGTCAAATTCATTACAGAAGGGACAAGGAACAAATAACAGACCCAATTGCAATTTCAGGAGTATATGAAAAATCACACACAACTCCAACTTCTGATCCAAAATCTGCAGTAGATGATATAGCTGTTAGTTCCATCACAACGGGTGACGCTGTACAACTCAAAGGAAGTAATCTTGAAAATGCAGAAGAACCAGAAAATGAAATCGCTGATGAACTACAAAGAGTCCCATCCCAAGCTCTGGAAAAAAAATCTGGACAGCCAAACACAGCTAAACCTACCATTGCAACAATGGAAATTGATGAGACCACTGGCACAAGGAACAATGCACAGATAGAAGACATGAGGGCTCCAACAGAGAATTTTGACATAGCTCAAAAAAATATAGAGGCAGAAGTTCTAGCTATGGATAGAATAACAGAGGAAGTAACTGCTGGAATGATCAGAAGCACAACTGTTGAAACTCCAGAGGAAAACAGGACAGATGTTTACCAACAGTCTGTCTCATACCAAAATCTGGAAGAACATCTTGCAGCATCAGCAGCAGTTTCAGAGCATTGTGAAATAAAAGAAATTGCAGATGCCCTTCTCACAAGCGAGAATACCTGGACTATGTATGAAACAGTACCGATAGAACAAAAGCATGAAAAAATAGATAAGTCTAGCAACCAATGAAACAACAGAGCCATAAGTTCTATGCATGGATGCAAGAAAAAAGAGCATAGAAATTGGGGAACTGAACAACTGTAATGCCCAACCCTAAAGTCAGAAAACATAGAAGCTGATAACAGACAAC
>0_13130
GGGCTCTGCTCTGATTTGCATCTTCAGCATTTCAATACCCTCTGCAAGCTCAGGACAAGTGGTGTCATTTTTGTTGGAAGGCCTAAAAAGGACACCAAGAATACTGGTCTGTATGCAATTTTTGAATAGAGATCCAAAATGGGTTTTGAAGTTCGTTATAGCTGCTGAGCTTTGCAAACACAGCTACCATCAATGAGCAAGATGTTGGACAGAAACACCGAGACTCGTCCTCCGCTTCTCAATCTCAAGCTTGTGCAGTCTAGCAGCATACCAGCTCAAGCGAACAACAAGAGGCCGTATGTGAGAAGTGAATATCAGTCTGAACCAACATCAGTTCTGGACATTCGCAGCCCCAGCCCCACCTCGACTCTATCTGTTTCATTTGGGGGTTCAACAGATGGTGGCTTTTTTCGTGAGAATGCGTGTGATGGGCAACTGCTGGATTGCATTGGTGTAATGGACTCAAAAGATGGAGGTAACTGGCAATTACAGAATGTGATTAGAAATGAGAATGAATTCCAGGTTGCTGAAACTGAGGCTGTCAACGTAAATCCCAATGTGTCAATGGGGATGGAATATCTGGAGAACATATTGTTGCAGTCCCCAGAGGCCAACAACAACTCCCATATTCCTTGTTTAATGGGAGAGCCTTGTTTAATGGGGAATGAATATCCCTTGCAGGGAATCAAAGCTGAGGAGGCTGTCCTTCAACAGACACACTTTAACGAGGCCACTGATTCCCAGCTCTCTGAATTTTTCTGTGGCAATTCAGATATTGGCCCGTATAGCTTCTTTGGCGACAATGCTGGGCACACTATTTCTCCCTTTGCGTTG
>0_13135
GCCCACAGAACCTTGACACAGGGTTTGCATTTAGATACCTTTTAATTCAAAAAATTCCAAATCATGCTTAAAATAACTGTACACACCTTATAATCAAAGCAGGAGAGATATCAATGTAGGAGAAATCCCACATAACACAGGGTTTGCATTTAGAAGACTGTTGTTTCATTGGCAAAGGGGATCAATGTGAGATTATCATTTAGCCATACATTCCACCAATCAAAGAGTTATTAATCTGGATATACGTGTAAGAATAGACTTTCATCACAAAGGATCAACCAAAGCAATAGGGTCAACTACACGGCACAGAACACCTGGACTCCATCAGCCAGATCGAGGAGAAGGTAATCATGTTTTCGAAGAGAGAAGGAATTGCAACAGGAGGCACAATGTACGACGAGTTCGTGGTATACGATCCTTATCAGGCGATAACTCGATATATAGTGCATTATAAGAATCTGAGCGTTGATCCAGCAGCCATGCCGCCATCTCAAATCTCCGCGGATCAGAACTTGACGCGAATCCAGTACAAAATGTCTCCTAATTTCACTGAGGATAGTCCTGCAGAATACCATTTCCGACTGGCTGAATCTCAATTTTTTAGAATGTCGAGCCGGATGGAGTACAAGGTGAATCGATTAAATTCAAGCATGGTTTCCAGTTCCTTGGCTGTTTGATTGTTTCTTCACATTTCGAATCACCGCCTACTATTCCCTCTCCTAATTATATATTTGTAACGTACTGCTGACTGGCAGGTAGTAATGGTCGAACTGATAATCAATAAAACGCTGGCAGTTCGAGAAAGCAA
>0_13140
TTCTTTTGGAGGAAAATCAGTTCCCTTTTAGTAAAATTCATACATCTCTGCACATAGATATGAATTCTTCACGAACTGATATACTGCTATCATTTCATAATTCCATCCCCAATTTTAGCGGGGTGGTTCTGACAATACAAAATTGATTTCACTTCTGTGTGACGCATAAATTTACAGTCGAAACGAAAATGTTCTTACTCGAACAATTTTTTCTCCCGGGCAAACAAATCCCAATTTTCTTTGACTGTACAGCAGGTTCAGTCCCCAACAGAAAAATCCAATAACCCAACCCATGCCAATCAAAGTATCAGGAGAAAAAATGATGGGGAAAACAATTACAGAAAGATCTCGGATGAGGGTTTTATCTGGCCTCGAATGTGACACTCGTATACCCCTTATTGGCTTGCATTCGCTCGGACCACTGCTCGGACTTGATAAAAACTTTAGACAGCTCCCCTGCAACATACCTCATGTCCGGCCTCTTCGCGAAATCCGAATCGACGCAGGCTGAAGCAATCCTCGCCACTCGCTCTGCACAATCCACGGGAAAGGAATCCTTGAGGCGGGGATCCATCCAGGACCTGAGCATCCCTGTACATTTATTGCCCCCTTCTGAAAGAATACTATTCAAGCTTTCTATAAGCCCTATTCTCTTCTGGCGCCCGCCCTCCATCACATATCTCACTGGCTCGTGGCCGGAAAGCAGCTCCAGCAACACCACGCCCAAGGCAAAAACGTCCGTCTTATGCGAGAGGCCGCCCCCAGCGACATATTCCGGCGCCATGTAACCGTGCGTGCCAGTGATCTTCATGCTCCTGGTTCGTTTATGCAAGCCTACGGGCTGGATCTCCG
>0_13143
AGTGAATGTTGGTTGTCATCCAACCAGATGATAATGAAAAAGAATGATTTTTACACAAGTGTAACTGAATACATCATTTACAATAACATACCAACACTTTACAGCTTTCATCAGCACAGTATCAATTAGGTGATCGTATGATATCACTAAATATCATGAGTGTTTACAATAGGCTCCACTTTAACAATCAGTGGTTGTTGAAGATCTAAACACGGTTCACTTGCAAGTGCAGAGTCCGTGAATGTGCAAATGATATCAACCTTTCCCTCATTTTCCTCGATTGCATCATTTAATGCCTTCCTTGCTATTCGATCTACCAAAACCATCAGAACCACAGTTGATACAAATCCTACAGTGAGTAATATCCAATGAGCCAAGGAAATGTCCTTCCATCCATGGATGACATAAGAGAGGTCCTTGATAGTAGTTCCAACGTACACGAGAGCAAGAGTGATGGGCACCATACCCAACCAAGAAGCCAATATGTATTCTGCAATACTGATAGGAGTTAAGGAGAGAAGATAATTTAGAATGTTGAACGGAAGTAATGGTGCAAGTCGAAGAAGCAAAGTAATCTTAAATCCTGATCTTTGAATGGCAATAGCTACAGCTTCAAACTTTGGATAGTTCTTCAACTTGGAAACCACATAAGACCTTCCAACCATTTTACCAAGAAGAAATGCAGCTGTTGCACCAGCAGTAGATCCCATAGAGTCTGCAACAAATCCAATAGGCAGCCCAAACAGGTAACCACCTCCTATTGTTAGTATAGAAGCTGGGACTGCCAGAACTGTCAAAGGGATATAAGCCAGAGCCAGTACA
>0_13144
ACTTCCGTCTTGCTCGCCATAACCTCGTAAAGTTCAACAATATTCGGATGCCGAACCAGCCTCATTACAGATATCTCACGCTTGATTTGCTCCATCATGCCGACCTTCATAATCTTCGCCTTGTCCATCACTTTAATCGCGACGTTCTCGCCCGTGTTTACATTCCTCGCATGGTAAACCTTAGCAAAGGTTCCTTGCCCGAGGAGCTTCCCTAGTTCAAACTTTCCCAGCAGAACATTAGGCTTTATCTCCATCTTTCTAACAAATCACTAATCAGCCTCAGTGCTGTGTTCTATTCACGGCGTCTCTGCTCTTCTTTTCTTTAGTTCCACAGCCTTCTCAGAGAGCCGGATCGAATCCAGACTATTCAGCCATCGTCAAGCAGCTTCCTCAGCACAATCTCAAGGCAAATCATCTCATTCCAGAAAACCTCTCCATAGCCCCGTGGCAAACCTGCAGCGGAGTCCCCCGCAGCCGGCTCGTCCTTAAGCGAGTCAGAAATTTCAAGCCACACACACATCTTGCCGCATTCCTAGAATTTTCCACCCTCACAACCAACCCAACGCGTCAAATAAGTAATCAAACCTGAAATCAACACCTTCAAACCCTAAAAAGCCTAAATAGACCTATCTCAAACCCTAACACTAAACTTCTCCGGAACCTTCAAAATAAAAACACGGCAAAATACTCTACTGTTTTTCAAGATTCAGCGATCTAGACGATAGGGTTTGCACGGATCTATTCGAAGCCGAGGTTCAGCGATCGAATCCCACAAACGGGATGAGATCGGGAGCCGGAGCCGGGTTGTTAGCCTTCGCTTGGTTATGCTTAAAGCTGAAGACCTCTG
>0_13151
CAATAATAGCGTTATGCTGCATTTCTTCTGTGGTGGCTAGAGCAATCGCCTCTATTGCTTTGGGGGTTACCGTTGGAGTGTGTTTGCCTCTCTTAGGGTGCGCAACCTTCACTTCTTACAGGCTCGACAGAAACACAATATTTGTGATTAGGGTTTTTGTTGTGGGTTTTGTTCTTGCAACTGCCTGGCTGCAACTTCTTCTTCCTGACGCCTTTAAATCTCCTCCCAGTGGAATCTCATTTTGGCAAAATTTCCCATTCCCTGGCCTTGTAGCCACGTTCACGGCCCTGTGTGTACTTATCGTGGAAGCTCTGGCCACTGGTTACTCTCATTTGAGAAATCGAAACAGACCGAGTGATGAGGGTAAAGAGCTGGAAGTTAATGGCAAGGATTCGCGCGGTCGCGCCATAGACGAAGATAGCAGGATTGGCCATGGGGTCATTTCTCAGGTGTTGGAATTGGCTATAATTAACTCTGCCTGTAATACCAATGGCTGGATCGGAAAGTCCATGGATGGTAATTAGGACTTTAGTTGCAGCTTTTACAACTCAACAATTTCTAGAAGGGATGGACGGATGCAAAGTTCAGGAGGGTTTTAATGGTAAATTCCGAGCAGTTTCGAGAATAAGTGCCCTTTTTGCTGGTGTCGCAACGGGGATTGGGATGGTATCATCCGAGAACAGACCAATGGCAGTGATTGTTGATGGAGTATTTAACACCGGATCTGCAGGAGTTACGGCTTACATGTGTTTGTTGGAACTGTATTGTGCCTATTTTACTAGGTTGGAAATGCAG
>0_13153
ACTTCCCGGCCCAACACATTTAATATCATTAAAGTAATGAGAAGCGACAACTGTAATAATAATAATAGATTGAGCCGTAGTTTAAAAAATATGTTTTTTTTTCAAAATCTGGTCACTTTTAGCTACTTTGGATTTCGGGCAATTCATTCTTCCGACTCTATAGACGACTCCTTGAATTAATATAGGTAGCAAAGAAAAACATGTGTAGGACAGACAAACCACCAGCTACCCCTGCCACGTCTATGGACACCCCACCGCCCTTATAAATATCAGTGTTTTCATCATTATATTCCACAGACCTCCATTCAAATCTCATTTCTTTTCCATTGACTTTGCATGTTGTGGGCATTTTGCTTGAGTATGCACAAAACTGACCAGACCCTTTCACTTGCAATTTCACCCAGCCATCCTCATATTCCACTCCCTGAATCCCCCCTCCACTGTTGTACATGTTCAGCAGGCCAATGGGTGCAAATTTGAGCCCTTTCATGCTGTGCACTGGAACAATGGTGAAGATCTCAAATGAAGATGGCTGTAATATAATTGCAGAACTTGA
>0_13162
GAATACTTTGTTTTCATGAAATTAAAATGACCTCACCAATCAAATGATCAGTGTGTTTGGAAGACATTAAAACCATTCTCAATACAAAATTACTGGAGGGTTAGATTTATACAGAAAAATAGGTCTATTTGTCAAAAAAAAACTGTTTCAAATACCGGGCATATTACTCATATACAAAATTACTGGAGGGTTAGATTTATATAACAAAATAGGTCTATTTGTCCAAAATTTTCTATTTCGAAAACAGCGCATATTACTCATATACCTCTTCCAACCACTAAGTGAAGGTTGGAAGACAACTACCTAAAACTCCCAATCACCTTCCCATAAACAAGGGCAAACGTGCTGGAAATTTCCATGAATATTGATGAAAAAAGACCTTGAAGGATGCCAGACAGAACCATCCAAGATAACATCTGGTATTGTCAATTAATGAACTATTTCTTGGCATATGTAATAAGCATTGGGTTCTGGGGAGTTATCTTAAAGCCTTGAAGAGCCTGCATAACTACTGATGCTTGCATTTCATCTCCATACTCCACAAAGGCAATGCCAGGCTTTGCCTCAATCATACGTACTTCCTTGAAACCAGGGTATTGCTGGAACAACATCTGTAGCATCATAGTGGTTGTCTCATGCGGTAGATTCTGGATAAACAATATGCTGTTAGGTGGGGCAGGTGGCTCCTGTGAACTAGGCTTTCCATGTTGAAACTGAGATTGAGAAGC
>0_13166
TTCGAAATGCAGCCCCTTATGTGTTACTGTCAAACATTTATGCCACAGCTAGAAGGTGGGATAAAATTGAAATAGTGCGGAAAATGATGAAAGGAAGGAGCATGAAAAAGAAGCCGGGAGGAAGTTGGATTGAGATCAATAAGCAAGTAAATGCTTTCCTTGTAGGAGACAGATCACACCCACAAACTGAAGAAATTTATGCAGAGTTAGAAAGATTGTCTGGGCAGATGAGGATGGCAGGTTATGTTCCTGACACAAGATTTGCACTGACTGATGTAGAAGAAGAGCAGAAGGCACAAATTATTTGCCACCATAGTGAGAAACTGGCAATTGCATTTGGGCTTATAAACACCTCCCCTGGGACAACTATCCGGGTTATAAAAAACCTTCGAGTGTGTGGTGACTGCCACTCTGCCACCAAGTTCATCTCCAAGATTGTTGAACGGGAAATTATTGTGAGGGATAATAGTCGTTTTCATCATTTCAGCGATGGGCAGTGCTCTTGCGGGGATTATTGGTGATGTCAAGTGAAAAATACAGGCATTATTTTTTATAACAAGGGAAAAAACCGTATGAAAATTGAAGATGGGCCGTGCGCTTGCGGGGATTATTACTGATGCCACGTGGAAATAGTGAATACTGATAAACTATCATATGAAATACAACATTAACTTAGTCAGCTGAGCCGTCATTGACAACCTCGCATTGGTATTCGGAGAGGAGGAAGGAAGCTTCATAAAAGTCACCGCAGCTGAGTAGAGCTTCAAGAAGTACAAAACCAGGAAATCGCGACATGTAATACCTGTGCAATATACAGCTTTTGTGGCTTCTCCATTCATACTTCTGAAAGGTACAGAAGACCTGGAAATCTCTGCCATATGTTTGC
>0_13167
GGTGATTCTTTTGGTTCTTGCACAGCTGCACTGGGTGTTTCTTTAAGATCAGCCGGCTGAATCTCTTCTGGATATCTTGGGCTTTGATCTTTTTGTGCAACTGCAAATTGCTCCTGCTTAGGCTCTTTTGATACTGGTTCTTTGGATTCTTCCGCAAGTGCTTTGGCTTTTAATTTATCATCATCTGGTCGATTCGCCTTGGTATCTCTTGCGCTTTGATCGCCTTCTGCAGCCGCAAATATCTCCCTCACAGGGTCTTTTGATATCAGCGGGCTCCCGCCAAAGTCTTCGGCATGCTTAGGCGCTTCTGTCTTTTTTCCTTCCACCAATTCTTTGGATTCTACCGCACCTGGAACAGGTTTTGCTTTTTGATCTTCTGGTTGAGTCACCTCTGGATGTCTTGAGGTTTGATCATCGGATAGCTTTTGCATAGAGTCTTTTGATATTGGTGGCTTCCCATGAGCAAAGTCTTGGGCAATCTTATGTGCTTCTGGTTTTCTCTCTTCCTCTAATCCTTTTAATACTTCCGCAGCTTGAGCTACGGCTCCTTCTGGTTTATCATCTTCCTGTCGAATCGCCTCTGGTTGCTTTGCTCTTTGATCGTCTTGCGCAACCCCAGATCGCTCCTTCATTGACTCTTCTTGCCCTGCGGTACTCGATCTCTCGACCTTTGACTGGATGGCCTGATCTGGCTTTCCGCTGGCAGTAACCGCTGCCTTTCTACTCTCAGGAACCGCCTTTTGATTCTGTTGGTCGGAGATGGGAAGCAAAGGCAGGGTGACATGCAACGTTTCATCCTTAAACTTG
>0_13169
TTCTTTTTTAATGGAAAGCCAAATCACCTTTAATGTCTCGATCGTTACAGAGGGACAACGCTATAGTTGTTTTGCCAACGCCCCCCATACCTTGCACTCCAATAACAGACGACTCTGTCTGGAGCAGCATCTTCTTCAAATTCCGAATATTTTTCTCCAAACCCACTACAAAATCAGTTTTTACATAACCATTATATTCACAAGGAGTTTCATCAAAAGCTCCATCAAACATATCTGGACCCATTTGTTGAAGCATCGTGGCGTTCTCAAGGGGATCATTGGTGAGCTTGGGCACGATAGTTTCATTCACCCTTCTCTCATCCACCGACCGCGACTCGTACAGATGGCGAAGACTCGTCAACTCCGCTACGAGATTCTTAACATCAAGGCATAATTGGAGAGGCATCTGGTATTGAACGAAGTCACGGATCTCCTTCTCCAATTGGTGAATTTTAGAAGCATATCTGAGATTCTGATAAATATTATAAGGGCTGGTTTTCTCACAGTTCTTCACCAATTCAACGCCATCCAAGAGGATGCCCAGAAATTGCTCATATTTAGGATCCTGCTCATTCTTGGGTGCTTTTAGATTCGCTATACAGAGAGGCTGAACTGTTTGAATAAGGCCTGCAAGGAGCACATCTAATCTACTGCATGACTTCTTGCAAAAAAACCCATCCATCGCATGAAGGATGTGGTTTCCTTCACTGGCTAGTGGGAAAGACAACATTATAGGTAATGTCGTCAAAATAAAATGTGCTGCTTCTTTTTTCTCCTTTGAATAGCTCTGGTCGTTCTAGACTGCAATACCTGTGTTTTCGAT
>0_13172
AAAGTAACTCTCAATTAAGATCATCTACATCTTCCATAACATGTCATCCTCAAGCATAGTTCACTTCCAATAATAAGAATATCACTTTTACGAAAATGTTATAGGGCAGTAAACATAAAATACATTCTCCAGCTAGAAGACTCATTACAGAACAATATCAAGGAATACCTCAACCTCATTCAATACACATCAAGCAAAATAACCCACCGTCTTGGAACACCTGAGTGAACACAAGCTGGGGTGGTTAACGTTTTTGCTTCAGACTTGGTGCCAAGAATGTGACTTCTGCACTCATACCTTTCATCACACAGGACATGTGATAGTAGATTGATGCCTCAAAGGTTGAAAACATTATTACAGCATTCTCTTGGCAAGAAAAGCAGCAAAAACTGGAGCATTTAACTGTTCTCCCAGCCACGTCACTAGAACTAACATTTGTCGTGTCAAGAGAATTAGTGCCATCCATCCTTCTCTTTGCTCTCAAGGAGGGCAGCTTCTATTGATGTTAGTACAGCATATAAAGAATTTCACAAATGTTGTGGTATATGCTACAAGAATGTCATATATTTCGTAAGCACATCCCTCGATAAGACATTTCCAATATTCGGCCTAAGGGATCAAGATGAGATAGGTTCATAGGGGTACAATAACCAAGGGTGTTTTAATGCCTCGGCAGCAGAAGGTCGTTTATTTGGATTGATTTCAAGAAGGTAAGAAACAAAATCAATAAATCCTTGATCCCCCATTGGAAGCCGGTGTCTCAATTTTTTAGGAATCAAATACTCCAGCCTGTTTGTTTCCTGATTCCGTTCATAAAGCATGTGA
>0_13176
CGGTTGACGGGAGGTTCAATGCGAACAAACAAGTGGTGTTTTGTTGATATGAGGAACTAGCATGGAAATAACCCAGGTTCAAACCCCAGTGTAATAAAGCCCTAGAGCAATGAGTATGCCAGCCATCATGCTTATCAAAATAGAATTCTTCACTGGCAAAATGAAGTTGACGTTTAAACCCAACAGTGAGACATTGTAGTAAAATGAAGTAAAAGTTTACACCCAACATTGAGAGTGTAGAAAAATGAAGTTGAGAGAGTAAAAGAATTGGACATACAGAGATAGGCAACTCTTGGACACTGAGACTCGATCTCATTGGCGACACGCAGAATGGGCGCTATGCTCGCGAGAGATGACGGGATAACTTCACTATCAAACGCCGAATCCGGAAGGTTCCCAGTGGTATGCGTCCTTGATAGACGCCGCCCTGGCGCCTCACCCCTTCTTCCAACCATTTTTGGGTATATATTCTTACACACGGCAGGCAAGACTACTGCTCATCTTTTCTCAAATAAGAACCTATCGTTTC
>0_13181
TTCTTCGACCTCAAGCAGATGCTGCACAACTTGGCCCATTCACTCAAGCTCAAGTATGGCAACAGATGCCTAACCATTCATTGCCTTCAACTCATGCTATCAATGGATACGGATCATATCCTTCTGGATACAGTTCTAGACAACCACCTCATTTTTCGCAGCAAGGGCAGTCTCAAGGAGGAATGCCTCCTTATTCACCAAATGCATCTGGTGGACCTCCTCCTTATGGAAAATCACGGGCAATGAATGTTGGACAGATACCAAGTCAGTCACCTCAGCAATTGGTAACAAACCAGGTGCCTCCAGAGCAAATGTCAAGCCAAACTGTGCAATATCAATCAAATCCTTTGCGGGAAAGTATCACTTCTCAATTGCAAGAAAATAATGAGCATGGACAGTCACAAGATCTGCAGAAGCCTTTCCAAGATCAACCCTCGTTGCCACAACAGCAGAACGCAAAACAGACACTTGAAAAAGTATCGGAACAAAGCATTAGTTGTGAACCGAAAAAAGTTCAACGTGAAAATAAGCGAAAATCACGCTGGGATTCAGAACCAGAACAAAATAAAGGTGAAGAACAGAGTGCTAAAGAAAATGTAAAGCCTTCAGAACATGCTTCTGGCATATCTCAAGGAGTCTCTATGTCTCCTGTTGATAATGGTAATTCATTTTCTCCTGCTGAAAATGGTAATGCATTTACAGCTTCCACTAAGAGATTGCATGCTAGGGATGCAGACAACATTGAAAATGCAGTGCAGGAAGCAGTTTTGCGGGAACAGGAGACAGCAACACAACAGATTATCAGGCAACAAAGACAAGAGAGGAGAGGGCATGAAGGCATGGAAAAAGATGAAACAGATATATTATCA
>0_13183
ACAAAGGTCTCTAAAGAGTACCTTTGAGACTTAGCCACAAAAGAGAGAACATTTTGCTTCTCATTCTTACAGGACCAACCATGAGTATTGGACATAAATATATTCATTTTCTCAGACAACCCAAAGATCTGATCCTAGACACAACAAAACTAAAGCCGAAAATCTCAGCAAAGAATGAATTTTTTAATTGCAATCCTGCAAGCACCTCAAACAAACTGTGACCCTTAAATCAGAACCGACAAACTTACAAAAACCCATTTGGGTATATGTTGAATTACTGATCTGAGGCCCCACCTTCATTAGTGGACAGATCATAAGACATCTTTGACTTTCATCAGATTGCAGTGCAGGAATTTCTTTTGAGAAATTTGATAGGACTACTGTCAAACCTAAAAACTTGCTGGAGTATGCAGGTTACGGGGAGCAGCCATTGCATGCAATGATTATTCATGAATGAACCTACTCATCATGATGCAGAGCTTACAGCCTATTGAGAAGCATCCACCCCCTTTTCAATTACCAGCAACGTCATGATGGATTGGGTAAAAGGAATTTTAGTATTGTTGCAGCACCTGCATCCTTTGTGTTGCCTGAAAACTTGTTTCCAAGAACTTTCAGTGTGTTCATGCGATGGAACTCTTTAACCTCCTCCAATGCAAGCATCATAGCTCTCTGTTCCAGCTTAACTGCAATTGTGCTTCGAGCAGCTGCTGATAGAGGCCAGAGACTTTGGCAATAGTACTGCTCTGATTCATCACATCGTTTTAGAAAGGCTTGCAGGCTTTTAAACCGATGGTCATAATGTGCAAGAATTTCTTTTGTTGAGTAATCTCCTTGA
>0_13185
AGCAAGAACAGGAAAGCTGTTTTGATAAATGCATAGGATATCTTGAATTACAACGTTGCAATGGTATGCAAACAGTATGACCATGCAGGAAAGAAGTATATCTACATTAAATACAGCATCTTCCCTTTGTCAGTTTAGTAAATATACAAACAGTGCCTCACGTTGTCAGATCTTCAGCCTGACCAAAATATTTGCCTGCTATTGCTATAAGGATGTTTAGCATAGCAAGTTCTTCATCATCTCCCGTCTTGCCGGCCCTCAAACTTGAACATTTTCTTAGCAAAGCTCTTGCTGCAGCAGATGTCTCTGCATCTAATGGCTTATCCAAAACTGCACAAAGAGCAAACAGCCAAACTGCCCGATCCTTTGACAAAGAGCTTAATTTTTCAAGCCACGTCACATGATATTTGAAAACTGTGGCCCGTGCAATTTCATCCAAACTCAACATGACTGGAAGCAGAGGGCTGGTCGCAGATCTGATCTCCCCTAGGGGATCCTCACTAGGTTCTTTAACAACACAGTTAATTTTATCATTTGTTTTAAGTAATTTGTTTGCTTCGGTGAATTCAGAATTCAAGTCTTCCAAAATATCATTTTCATGCTCCTCTTTTTCCTTTGCCAGGGGGCAGGATTCTTCATCACTTGATAGGCTACATATAGAGCCAAAACAAAATTTTTCCCATAGAACTTTATTTTTATAAGATGGCAACGACTTTAATTGATGGCCGTTCAACAGTTCAACACTTGAAAGGTCCATTCTCAGGTCAGAAAAGTCTGCTAGAAATTCTCTCTCC
>0_1319
GAAAAAAATACATTAATCAATTAAATCATATCTTAGGGAACTAACTCGGTTAGTAAACATGATACCCTAGGTTAGATGTTCCTGCAGCAAACTTATTGTACCCGATTGTCCGAGGGTTTTTTTGAACTTCCCTTATTTGTGGTGAAGGGAACATTGATGACTACTGGTGGCTTTTGGAACTTGGTCTTGCTGCTTCCATTGCAGTTCAGCTGTTTGATTTTGTTACGTTTCTGTAAGATGTTCTACTTCTTTTTTCAAGGCTCTTCTCTACTGGTAACCTGTAATCCATTTTTCTAGCTTTCTCTTGGGAATGAGTCCATTTTTTGTATTTAGAATTCCTTTGTTAATTTAGGTGCCAAGCTAGGCGGACTTTTTCTTCTTCCTCATGTTAACCTTTGAAATCCTCCCCATCTATTGCCTGAGAAATTAATGGGCTGATCTTTACAGACTCCATTTGAGACAACCTTTTAGGTTGACGTGCCGTAAAATGTTCTAAATTATTGGCAAAAGTGAAGGTGGTGGTCTCGTTGTTTAGTAATTGGGTCTAGTGGGAGTTATTAATATCAAGGACAGTGCTATTTGGTAGACCTTTGTTGAGATTGATTTAAGTGCGTAGTCCAGCCTAAGTAACATTTTCTTTGCCTTATTGTGTTGTTTGAGCTATTGTATCTTTCTAAAGGTTTTCCAAACTTTTGTTGTACTTCCTCATTCCAAAAGTAGAGGAGAAGATTGAGAAGCGTTACTCAGATTGGAGTAATGGTAACATGCATGGTTGCTAGGTAGAAACATGGA
>0_13190
AATGATAAAGATGTAGGTTTCTCTTTATGAAATATGCGAACCTCCATTGATGGAAGGTCATCAAAAGTCTCTAACAGCATAAACCTCAGCTGATATGACCTTTCAGTCTGGACTATACAAAGACTACAATATCAATGAATGTATAATAGTTGTGAAAGGAAAAAGGGCAGTGACTCTCTTTGAAAAATGAATTCAAGAACCAGATGAAGATTCGATGACAATCATTGAATTTCTGCTGCCAAAAAACCCTATAAATGCACCTTGCATCTTGTGCGCTTGTTTAAGGAGTCATCGCCATCGACATGATTATCAGTAGCTCTGATCACAAATCTTTGCTCAGCGAATTTATGAGCAATATAGATATGGCGACACTCCACTTTCATTTTGAAATTCCAGGTTTTACACAACCCAATTTTGAAACGAACGTTGGCATGCAATTTCAACCTCAGCTCCAATGGCGTCTCCAAGGTCTCCAGAGCCCTCGCAACATCTTCTCTCATTATGGCATACTCGTGCCCGACCAACACAGGCTGCAGCACCGTAGTTGTCTTGTGGCGCTGATGAAACGGAGCCATATCAGCACTGGCAATCCTCTCATCTTCATAAGAAACATCCCACTGCAACTTATGATAATAAATTCCCATTCTGGCATTAGGGTTTCTCACCGTAATGTTGAAATCCATCCTGGAATTCAGAATTCTGTCGCTCACGTTAAGCTGTGAGAGGGAGACATAGTCTACATAAAGTTTTGGCCTACGGGGTTGCAGTATCAACCATGCCAAG
>0_13195
TTCTTTTAACAGGAAGAAATTTGTCATTATACATACTATTAAATGTGAAGCTTCTCGATCATAAATAGTATTCAGGCTAGGAGCATGAAGTAGACAAATTTCACTAAGAACTGTTGAATGGTAGAGTCATTCAACATCAAATCTCCAAACAAAGAAATCTCAGAAGGATTTCCATAATGATTTAAATAATTACGATACACTAAAATCCCTGTGCAATGGGAAAACTGGGTTGTTGGCCTAACAATAACACGATATAGTATATACAATTTGCAATGCACACAATCCTTTTATCATTTCCTTGGAGAGGTCAATGTGCGGCTTATGTCATCTTCGGGTTCCTGTTTCACATTGCTCAGAGGACTACCCATCAATTCCTCAAAGCCTTCAACCTTAACAGGCGGTGGTCTGATTTGAGCAGTGTCCCGTGAGAACAGTCCCTGTTGCTGAATTTGAGGATGTTGCAGTGAAGAATGATGCTTATATGGAGGTAGGGGCTGTGTATGGTGAGACCCCAGAATTGATTGCTGTTGTTGCCACTGTGCATGATGCTGAGCAACCAATGGAGCAGGAGCTGCCACTTTGCAATCCATTGCTGAATCATTATTATTTTCGATTTTGACGTCAACCATCAGTTTTCTGCCACCACCGCGAGGGGTTAAAGGTTGCTTTCGCCTTGCCTTCTCAAATTGCTGTTGCTGGATTGTTAGGTTCTGAGTTGAAATCTGCTGCTGCGAGAGAATTTGTTGAGGTAGCTGTCTCTGAATCTGCTGTGCATGCGGTGAAATTGTTTGTTGCTGTGGCTGTGTGGTACGCACAAGTAGCTGATGT
>0_13196
TTCTTACAAGGGGCGCAGCAAGCAAATTGGAGCATACGCGTCCGATTCAGATGATTCATTGCACAAGCCGCCTAATGGATATTATGAAGCCCTTCAAAATGGCACAGCCTCACAGTTAGATAAAATATTAGGGGATTCAACTGCTGAAACAGGTATTAAGACCAAAAGTGATGCATGTGAGTTTTGCCGTCATGAAACAAATCCAGATATGCAGGGAACCTCTACTCAAATATGTGTAAAGGGACCCAAAACTTTCACAACTACAGATTCTCAAAAGGTAAGTTCTGGTATGTACCAGACAATAGTAACGAATACAGATCATTCAATTCCTGAAGACAGGAGTAGTTCTAGACATTGTTCCTGTGCCATAGGCAGGGTGGATCATCTGCGGGGGAATGCAGTATGTTCTTCACGGTCCATTGGTTTGCAGAAGCATGGACAGGATTGCTGTTTTTCAACTAAGAAAGGGGATAATTTGCAAAGAGTTGTTATGCAATATGGCCTAGAATACAATATCCCTTCTGCAGTGAAGTCCTCCAAAAGGCATATGCTGAGTTCAGGGAAAAATGGTGGGAATGCAGCTTCACATGTAAGGAAATCCCGTGCCAAAGTTGCCTTTTGCTTTACTGGTCTGCTAATCTTGGGGACCTGGAGTTGTCATTCTTTGTTGGGTGACCCTAGCTTTGAAGGAAACAGTCTGCCAAATGGGAACACTGTTATTTCTTTAGGGAGAAGAAGCTTGAAGGAGGTGCATCAAGAGGATCAATCATTTCCAGAGAGGTTACTGGGGTGGTTCCGCGCCACTGTGGGCAAGAGATATTGGACGACTGATTGGATGGATCTCTT
>0_1320
GTGTCATATTCTCCCTGGTTTATAGATTAGTTGTTATAATAACGAGAGTGCTCACCATTCGCACTGTTGGGTCTTTGCTGAGAAAGAGACGAGATATTATTCTTGTGCGCTGCAATGGGATCGAAGGATTTGATTATAATGGCACTCAGAATCGTGAATTCTCTTCTGCTTCTGGTGTTTCTACGACCTACATTGGCGCAAAACAGCCTGTCGGTCGGATTCTACAACGCCAAGTGTTCGCAAGCAGAATCGATCGTGCGTGGAGTAATTACAAGTCATTATGCTATCGACCAATCCCTTCCTGCTGCCCTCCTGCGCATGCATTTTCATGACTGTTTCGTAAAGGGCTGCGATGGATCAATTCTGATTGATAGCGTGGGCAATAACGTATCAGAGAAAGAAGCAGGCCCCAACCTAACTGTGAGAGGATTTGAAATAATCGATGAAGCAAAAGCCCTGCTCGAAAGTGCATGCCCTGGCGTTGTGTCTTGTGCCGATATAATTGCACTTGCTACCAGAGATGTTGTATCCCTGGCAGGAGGGCAACAGTACAATCTCCCTACGGGAAGAAGAGATGGCAGAATATCTTCAATAAACAATGTTAATTTACCCGCTCCTAGCTTCCAAGTTTCTCAGGCAGCTGCAGCAGCAAAGAAGGGTCTGACACTCCAAGATATGGTCATTCT
>0_13202
AGACAGACTCCGTTGGCATTTGCATTCATATTTTGACCAGGCCAATGGTAGATAAAATAATTAAGCTATAAAAGCAAAAGTAACATCATAACAGGGGTCCTAAAAGTCATCCCTGTCTTCTGCTACCAGATGGTTTCTCGCAATTTCTTATTTTGCGATTACCAAATCTGATTAAGTCATACTACATGCAGAGAATACGTATGCCTTGCTGCTACAGGAAGGTCTAGGCTCTGGCAAGCTCATGCCAGGGGGTGCTTACAATCGACCAACCTGTTTTATAGGATGCAAATTAAATTAGAAGAAAACATAGAATAAAACCGGAGGAAGGGGATCAGTCTCAGTTTTGTTTTGGTATAATGAACCTGCTAACTGGTGGTCTAGGATTTTGGGCATGAGGCTGCCCCCGTGGTTTTTCCAGCACAGATTGCATCTCCCCCTACATCCCTAAATCTTAGGATTTAGAGAGCTCATTGTATCTTTCAAAGATCATAGTTTTTCTGATGATTGAAGCGACATTTCTAAGGAAATAAAGTTTCTCGTCCCCTTACAATGTACATAAGTAGCAGATTCTCTTTGAACTTATCACGTTCCATATGCAGAGAGTTGCAACCGCTCTATTTTCTCAGCCAAACTATACTTGCCCACATTTTTCAAACCCCCAATCACCATATCGTTCTGAACCCTGGGAACCAAATTGAGCTCCGTCATCTCAGCCAAAAAAGTCGCTGCTTCCAGAAACCTTCCCCCACGGCAAGACAACCTTATAAGCATTGTATAAACAGGCCTATTGGGACTGTGTCCCTTGTCCTTCATATCGTTAAACAAGCTATAAGCTTCACCAAATTGCCCTCTCTTAC
>0_13203
ATCTAATGATGCTAATTTCTTCCATATAGGTTTTCAATTACAGGTTTAGCTTCATATGAAGTTTTACAGACTTCTTCAACTGGAGATTTGTCTTCTTGTGAAAATAAATCCTTTTTATGGACTGACTCTCCCTAATTGGGATTAGAAAGAACTTTTGAGATGTGAGTGAGAAGCCCTATGCTCCAAATCTGTGTCAATATGTCCTGTATGACCTGTATCTTTTATTTTGCAAGCAACTTCAACTACAGATTCATCTCACATGAAGACAAATTTTCCACATCTGCTGGTTCTTACTGCTGGGGATTACAATGGACTTATGGAGATGAGTTCGAAGCCCTGTGCTCTGAATCTGTGACAATATCTCCTGTATGACTTGCATCTCCCGCTTCATAAGCATCTTCAACAATAGACTTATCTTTATGTGAAGAAAGATTTTCTGTATTGCCAGGTTTTCTGTGTTGATGATCAGAATGAACTTCTAGGGCTTGTGGAATGACGCGCTCTATATCAGTGCCAATACCATCTGTATGACCTGCTTCGTGCACTTCACAAGCAATTTCAAAAGAAAATTTCTCTTTGTTTGAAGATGCATCTTTTGTATCGGCAAGGGGGTGATTAGAGTATTCATCAATGACAACCATATTATCCTTCAAATCTTTCAGCCCAACTTCAAGGGACTTGATGGAATCCTCATTACTGACATCTGTGCTATATTTTTTATTCAATTCTTTCTTTTTCGCTTTCTTCAAATTCTTTCTCTCACATTCTTCTGCTTTCCTTCTCTGCACCGCTTCCTCCTCATCTAG
>0_13204
GGGTGATAAAAAATATAACAATGTTTCTCAATGCGGCAAAGGAAGCCTACAACTTTAGCTGCCTATAAATGCATTAGAACTTTGATGTTACATTTTTGGATAGGAAAATGGTATCTGATGCTAAAATGGTAGCTGAGAAGCCTTTGATCCTATGAGTTCAAAGTCAAAATTCTATCATCGTTCAAAAATAATGCAACACCCACCTTTGTGGGCAGACTTGCAAAGAATGCTAAGACTTTCAAAAAAATGCTGTCTATTGGGGTACAACTCCTAAACACTACAATTTTCTTGCATACTCATAAATGTTGGTTTTTGCACTTGATGTATCATTCCTTGCATTTTTACATCTCAAAAAGTTTCCGATCCCCTGTAGAACCTCACTGGCAATAGTTGTGGGGGTAAGAGCAGAAACATCCTCAACGCCAAGTTCTGTCGCAATCTTTTGCAGTGATACTTTTACATCTGAATTGGCATATGCTTCACCTCTTCGCTCAATAAGTTCAGTAAGCCTTGCAAAAGCCTGAGAGTAGGGATCAACTAAAGCTTGGCCTAGAAGTGGTCGTGATTCAGTCCCCACTGCTATAACTCGTTTCGCAAGTGCATCTAGAGGCACATCCAGCCAAATTGTGACTCCTTCATTCAAATACCTCCAATTCCGAGGTCGAACAACGGCACCACCTCCAGTGGCAACTACTAAGCGATGCATTGAAGACAATTCGCTTAGAACTTTGCTCTCAGAGTCTCTAAAGTACTCTTCATTTTTCTCTTTGAAGATTTGTGCTACAGGTTTT
>0_1321
AAATTATTTACAACTTCAACTATACACATTATTCCTTAGTGATTTTACTATACAAATTATCATTGACAAAATTAAAACTTCTATGGCCCATTTAGCTGGTTTCTGTGATTCCTTAGTAGGAATACATGTTCTTCACCGGTTCGTTCGTCTAAATGCACAGTCCATCTGCTCTTCTTGTTGCCTCTACATCTCCTGTCAGGAACTATAGGCATCCCCTTTTGTGTTGGAGATGAACACAGATTACAAGTACCAATTTTCGTCACCTCTAAGCCTTTGCCTATTGCAAGAGTAGTGGATTTTGCACTGCCCTTCTTGAACGTGCTCTCATAGGCAGCTGTGGTCATCCTATCCAACAGATTCTTGGCAACGACAACTGCCGCAGAGGGATTTATATGCAAGAGTTTAAACAACCCTGAGCAATCCTTCTCTGCCTTGCAGTCAATGAAACAAAAATCTACATTTTTGTAACTGGGAAGCAATTCCTTGACCCCTCCAATAACGAAGTTGGTTGTGTCGTCCAACCCTAATTCCTTCATGGCCTCCACGGATTCGGCCTGCAGGTTGTGGGCATTAGCAGGCAGAATGCAAACGAGGTGGCCACCGGTCTGCCGAGCTGCAGTTGCTAGGGCTATTGTAGTTGCAGAGGGTGCTGAAGAGACCTCTACAATAAGCTGTGAATTCATGCCAGCTGCTAGCGCTGATATCAATTCAGTGCTTTCTAGTTCTCTACTCTTTTTCAAGCATGGGGGCTTCCTCTCTACATCCAATTTACACAGCTTTACAGTTTGTAGATATGCATTGACAGCATTAACTGG
>0_13213
ATGAGCATGTATTATGGAATTCAAATGCCTCTAACCATTTATAGTCAAACATCCAAGTGGGATTGTTACCGTAATGAGCTTGAGAAAGAAAACTGATTAGCTGACAAAATTAAAAACCTAGAGAACCTAAAGTATAACTAGACAAAAGCCGAATAACAATATTGAAATCAGGGTTTTGATTACAAATAAAGTGGATAAGAATCATCTACTGCCTCTAGGGCCTGACATAAATGAATAACTTATTCGAATATGCAAAACTCCTCTCACTATTTTTCTATTGACAATACAATAAACTGTAATAATGTTACTTGAATTCAACCAAAAAATGTGGATCAATTCATCATCCCATTAGAGATTTCCTAGCCATTGCCAATGCCCCATCAAATGTCTTGCTACCACCAATAAATCCACTGCTGTGAACAAACACGCAACCTTCAATGCCAGCTACCTTGCTAAGCTCATCATTGTTTAACCCCCGCCATGCTATTGGCAGAGGCTTCCGGCTGTCAAATTGAGATGGGGCAATAGCAACAGCCTGTACCCTCCAGGTTAAACTCCTGTCATCCTGATATAAGACATACTTAATTAGTGGATCCACTTGCAGGTCCCGCTCAATTTCAAAAATGTGCTCTTTCCATGGGCAATATCTCTTCAAGAATAATATCTCTCCACTTGGATCAACGTCATTCCTCAACTTTATGCAGTCAGAAACAAATGAATGTGCAGGCAACCAAGATTTCGTATAATGACACAACATCTCTTCAAATCCATTTCCTGCAACCTTCATAGCATTGTGGAAAAGGTGGTCCTCTTTATCAGCAGTGTTTTCCTCCATCCAGTCGGTTAATTCTGGAAATCCTTGCTG
>0_13219
ATCGTTGATTAACTCCCAGAAAGAACTCATGATAACATCGCATTTCTATCATTAAATGAATGTCGATGCAAAAGTTGCTTCATCTGAATCTCCAAAGAACACAATTAAAATGCTATACAAATTCCATTCCTGTGACTGTCAACACAGCCACAATATAATGAACTCAAATCAATAATACAAGAAAATCAAGAGAAGATTTTACTCTGAGACAACTGCTTTGTATACAGTCGATTGCTTGACTGGATTGTACAGTGGTATCCTGATCCAATATTACAAATACATAATGCACATCACCTAAAATACAATCTAGATTTACAACCCTCTGCAAAATGAAATATGCATTAAAAGACTATTTGTTAGAACAGTCATGAAATGGGAAACGTTTCTTGCTATCACGTTTTGGCAGTTCAATAGATCCTCCACTTGCCCTTTTCAGTATATGATCAAGGCGAGGTGTGACCTTCTGAACCTCTGATTGTCTTCGACTAGATTCACCAGTGATGCATTGCAGGAGATGAATCATTGACCGGTGATGTGAAACTGTTTCCCTCAATCTTCTTTCTCCTACCTTCCTTGTTGCATCTGGTGCTTTCTGTGGAAGCATTGCCAATTTTCTCCGTTCAAGTTCAACTTTTCTTTCCAAATTTTGAGCTAGATGCTTCAGCCTGCGAACGATAGCAGGCAATTTCCGAACAGCATCAGCTCCGTCTTTCACTGCACAAAGCTTCTTCAAAACTTCTGCTGCCTTCGAAAAACCTTCATCCTTGTTTCTC
>0_13221
AAAAAACAGCACATTTTCTTCTTTATTAGAACTTGTCTTGAAAGCATCTTACAAACATTTGATTGAAATATTGATTATATATATAAGAAGCGCCATCAACAAAAGGAATGGCAATTCTGGGAAAACCAAACCCAATGCCATCAATTCAACTAACGTTACTATCATCCATAACTTCCGGTATGAATATACGCATGATACTTTATGAAATATACCATTGATTTGACCTAATTACACACTATCAGTTAACTTCTGCAGTGCTGAAAAGTCCAGTGCATTAAACTCCTTCACAGCAGATAGCACAGCCAATGCAAGCTTTGAAGCAGCCTCTTTAGTTGGTGCCTCGATATTTAGGGGGAGAACAGGATCATGAAGAGAGAGTCTCAGAAGGAACCAGCCTCCATAGCCCGATACTCTAACCCCTTCGTAATTGAGAGGTGCCTTCTGCAAGTTAGGATCTAAATCTGCAACATTTTCCAAATGTTTAAGCACCGCCTCACCATAATCACGGAATGTTCCCCCAATAATTTCATCATGGTTTTGATCAATTTTAAGTCTCAATTCAACTGCGACTTCTGCTTCCTCCAATCCTTCTATCAATTTGGTAAGAACTGAACTGCCAAGGCTTTCTCCTGTAGCTTTGGATGCAGCAAGTTTGTTCAGAAGCTTAACCATGAGATATGCTCCATCATCAAGCCAATTATTTTCCTTGAGGGCACCATGACCACTAGTCTCTATGGCTAGATGTGATTCTTCTCCAATTGAGTTCAAGCGAATAGCTTCATCAATGACATTTTTATATCCTCTCTTAAAACGGTGATGCTTTCCTCCTAGCTTATTTTCTATGAAGCCGGT
>0_13222
TGGTTTTGTGGAGAAGCACATTACCTGTTTATTAATCATCAAAAGAAAAGCCCCGACGCTTACCCCAATATTTGCAGCATTCATATTTTCGGTACATTCAACATCCATTTTGTAGTTTGCGAAGTGAGAATATTAAGATACAGGATGGAGACTGTGTTTGAGGCTGCAGTACGCACGGAAGAGACTCCTGAAGCTCTCATCGTCATCGTTGATGTCCCAGGGTTTAGGAGAAAAGATGTGAGAGTGCAGTTTGATGAACAGGGCAATCTCATCATCAGCGGAGAACGTAGTGTAAGTGAAATGGAGGAAGGAGGGAGATTAGATATAACGCAGAGCGGGCGGCGCACATTCAGAAAAGTTATCAGCCTCCCCGAGAATGTGAATGTAGAAGACATCTCCGCCAAGTTAAAGAATGAAGTGTTGCATGTCTCCGTGCCTTTCGTTCAAAAGAATCAGAAGTTGCTTACGGAAGATGTTAATGGCGGTGGAAAACCTGCAGATCTCTCGGAACAGTCAAAGCAGTACGAGAGATCGAACGCCCTAAAGCAACAAGGCTTGATGCAGGAGCGACCTGCAGCAACAGAAAACCACGAAGGCGCAAAACTTCCAGAGGTGATTCGAGCGGATGATCATAAAGAAAAAGCGAATGAAACTGTTGAAGAATCAAAATCAGAAGACATTGTTCATGGCCAACAACCAATCTCAACTCACACGCAGGCGGTATCTGCAGTAGAGGCCGGGTCTGATGGAGACCAATCTCATTTGATACAATCGAAATCCGAGGAGCCAGAAAAGCAGGACAATGAATTTCCAGAGAGACGAATTCATATTCCTTCTTCCACCCGTCTTCGTACAATGTTTTTAGTAGCATCTATTCTGCTCTTTTCATGTGCTGCCAAG
>0_13230
AATTGTAGCAGGCTACCTTGAAATTTTCTTAATTACATATGTCTACTAATGCCGACTGGATACAAACATTGAATGCTTTTCTTCTTGAGAAATCCCTCAAAATCCCCTCGTTTCTTGGGCATGAAGCTTTCTAAATGAACTCCTGATTTGCTGTACAAAGCAGATAATACAGGCTCCCCCTTCAGTCTCTTAATATCTTCCAAAACAGTTCCAAGAACTTCTATTGCACGACCATTTTCTAATAAGCTTCCTGGCTCTGTACCTCCATCCTTGATTGCCCTAGCTATATCTTGAATAAAGAATATCCCTTCAACAACCAGTTTTGCAAGAATCCTACCAAGGAACTCAGGAGCCTTGGGCGCATCAACAATAGCATCCTCCAATGAAAATAGTACATACTGCAACCCTTCAGTAAGTTGTCCCCGATTTAGCAAGAAAGGCTCAGACTTGCATAAATGTGTAAGTAGATTCCCCAGAAGATCAACTTCAACATCTTTCCTGACAAAAGAATCTAACATCCAAAGCGAAACCATAGTTGAATGGAACAATGGTGCTTTAAGGTCATCTACACAAAAAGCTGCCTCCTTCAAATCTCTCACACTGTAATATTCTTCGATTGCCATTTCAGCCTTTTTCCTAAGTTGAACCTCACTGAGTTGTGAACTCAGAGTTCTTTGAGAAGAATGTTCTTGCAGTTGAAATTCAGCATTTGCAGTCTTGCCACCCCTGTCACCTGATGAGTATGAATTCTTAAACTCTCGTCTGTCATTATCCAAAACATTTCTTTCCTGGACACATGATTTTGCAAATAAAGGCTTTTCTGCAGCACAAGTCCTTGTCAAAATTTCATCTCTCATACCAACTG
>0_13232
GGTAATCGCAATTCATTAAAATTGTATCCATTCACAAGAATTTACAAGTAATTGACTGCCTCTAAATCAAATGCCTGATTCTTGAAGTCTTCATCCGATGTCTTTGAGCCCATCTCCTCTGCATTGCAAAACTCCAGATTTGTGGTATGTTTTTCCTCTCTTGTGCCCACAAACTCCATCTACATAACTAGTGGACTCTGAATCAGTGCCTAAGAAAGCCAGCTAAATAGTTTGCTATGAAAGATCATGATTAATAATAGGCTCGATAAGTTGGCATATATCCTTCCATATGTGGCATGCCATAAGGAGGCATGCCAAAGGAGTTTTGAGCAGGCATTCCATAAGAATTAGAATACAATTTCATGATGCCATGTTGCCCCTGCATGCCATCCTTCTGATACTGCTGCCAAAACTGCTGCTCTTGCACTAAAAGGTTCTGTTTCTTTGACATATCTGACATCTGAACATATGAAGGCGGTGGGACATTTAAGGATGCAGCAAATGGATCCTCTCCAGTTGGGACAACATTACAGGATGCAGCAAATGGATCATCTCGAGTGTATGTCGTTGGGGCAGGCAATGATAGAAATGAAGATGACTGTCGACCAGGTAGGGCAACACTGCTTGCACTTCCAGGTGCCATAAGTTGTGACATATGCTGCTGATGAGCTACAGCTTGGTCATACAAGCCCTCCACGAGCAAGCTATCAAAACCGCCTGCCATTGAGCCTCCTTGTTTTCTAAGATTGCTGACTGACTCTACAAGCGCAAGCTCCCAACCAGCCTTTCCTTTTTCAGTCAATGGTGTTTCCCATGCAGAGGCCGTCCCAGATCCCTTG
>0_13239
CCTGTAAGTTTTCTTTTGAAGAACTTCATTAGGAATTACAGCTGCAATGGAGTTAAGTTCAAAAAGAACATGATCATTCTGTTTCTAATGGATGCAACTTGAATTTAAAAAATTAAATCTACAAAACCCTGGCATTATAGACCACTTAAATGATAAAAATGCAAAGCACCATGATTGTCCAATCCTTCTTACGATTTAAAAGGAAATGAAAGTAACAGATATTGATACAAAATCTCTGAAACAAAAATTTGGTTTCAGAAGATCTTTTCTAGGAGCTTAATATCAGAATTTGAGTCTTTACTGCCACCCTCTTCTGGCATGGCGAGTTCAGTTGATTCCCTGTACGCATCAGCAATGACCTTCCCCTTGTCCAACACTGCGGATGGCACAGTTTGCAAAAGCCTATTTAATGCAGCAACTGCCATCTGGACCTTGCTTTTCATGGTCACGATTGAGGCTTTTGAGTCATTTCTGGATGCACGGAATAGCAAAGAGTCCAATTCTTCCAAGGCACTTACGCATTGATCAACTGCATCTGAGGCTACTTTTCCATTCCCTGCTTCTGATGCATATTGTGCGATCGCCCGAATATTTACACGAAGAGATGCTGCTGGTCCAGAACGCAACAAAGATCTACTATCTGCATACTTCGGGTTATCAGATTGTAGTTCTTGTTCTATCTCTTCAAATTGATCTTGGCTCAACAATATAGCAGGCACATAGGTTTCAAGTGGATCCAACCTTTTCCTCTTGACATATTTGTCCAAGGCCTTGGGCAACTCAGTAGCCTTGACATCC
>0_13240
GAATGTATAGCTTTGAAGAATATTAATTGAAAAATGTTTCCTTGATGACATTGAAAGAATAAATGCATCTACTCGACAGTGTGCTCGAAAAGCACAATTGGATATGTTTAAGATGTGTACATATTAAGCTTGTCCTACCAAAGTTCCACCCTTGTTTTCATTTGGATTGTCACATAAGCAAACAGGATCAGCAAAAAGCCTGTGAACCAACTGTGTACTCCAAGTAGATTTCAATGGTGAACTAGGGAGTATAATTGTTGGAAGCCTTTGGCTTTCCACAAGGTTAGGAAAGTCCACTATATAATGCAGTCCCCTACTTTCTTGTCTTGCTAGAGCACTGCTGACCACTAGATTGGCACATGAAAATAAGTTCCGCAATTCACAGACTTCAAGATTTACCATGTATGGCCACCACCCAAATCGAAATAGATGGTCTTCCCACTCAAGTTCTAATTCTGCCAAAGACTTCTCAGCTATTTTAAGACAATCAATAGATCGAACAATTCCAACATAGTCCCACATTATCTTTTGCAACTTCATCCTTGTTAATCCTGTAATGTGCTTTACTTCATTGAGTTGCGAAACCCCAAGCACAGTAGGTACAACAGGGAAAGGCCATTTAACTGACTCGTCAATCTCAATATTTGATCTAACCATGTAATCCAATGATGGTTCAACTGCTCTCTGTGCAAACACAAGTGCTTCAAGTAATGAGTTGCTTGCAAGCCTATTGGCACCATGAAGTCCTGTACAGGCAACTTCACCAGCTACATATAGACC
>0_13244
AAACATCCAACATTCTTAAATTAAATACCCCTGAGCACACAAACACCTTGCCCCTGCAAAATGAGCCTTCTACTCACTTTGATACATTTAAGGGGAAAATCCCATTTTTTTAACACTTCAACCCCAAATAATACCCCCCCCACCATTACAATAGGTGTTCCAAAAAACCATCTATCAACCTCCCAACCTTGACCTATGACGCAGTACAAAAACATTTATAGATTATTTTGTAAGTCTATTTGCAATCTATTGAACCGTATTTATTTCTGCCCATGCGTTTCAGTCCCCCCCATCATTCGAAAAACCTGCATTTAGTGTTATCATACCTGAAGTATTGTTCAACACTAAGCATACGATCGTCCCCATAACCGTGGGAGTTAAGGCACAATTCAGCAACCTCCCAATGCAACAAATAATGGAGATGAGGGAAAGTACAGTCTCTGCCATGACAACTGAAATGCCCGAATTTCATATTCTTTCTACTGCGAGTTATCAAGAATCCATTACCAAACCTAAGCCACACAATATAAATCCTTGAGGGAATACTTCACAAAGTCTACACTGGAACAATGTTTTCAAGTCCTGGAAGCTGCAGGCTGGAACGTTCGTCCCTGCTTTTTT
>0_13249
TACTTCCGATGGATTTCCAAATTCTCTCCTCAGGTCGCCTAGACAGATTCTTCATACACCCAAGTTACGTAAACAGATGTGGTGAACTGCCACCTGCAAATTATTATGCCAACATAGCTGCCAGATCCACCAGGGCTTCCGCACCCTACACTGCTCTTCTGTCACGGGAATCTTATCTTACAGTGGACAGGAGGGCTTCCTGCATTAATGTCGTTAGAAATGGTTGGGGACATTTGTTTGATCTTGCCGAAGAAAACACTGGTAACAAAGAAGAAGAAGAAGGGCCAATTGAATTACCGCAGGGACTTAATCCCTTTGAAGTTCCGGATGCCTCTCCACTGCAAAAAACAGCCAGCGTTCTGCTCACAGGTGCCATTGCGGTTCTCCTCTATCGCTCCGTGAAAAGAAGGGCCAAAAGAGCCACTGAAATGAAATTTCGATCTTCAGGGGTTGAAAGTGTGAGAGAAGAAGCCAAGTCGGAAGCCCTGAAATCCCTGAAAAAACTGGAGGCTGGCCAGGAAGTGAAGCTAGAAGGCTCTCCTTCAGCAATTCAGACCTTGTTGGGGGCAGTTATAGCGGGAGTGATTGCATTTGTGCTTTACAATTTCACCATTTCTGTAGAATCAACCTTAGACAAGCAAGTCATTTCAACAAACTATTCGATACGCCAGATTACAGTAACAGTTCGGACAATTGTCAACGGTATATGCTACCTTGCTACTTTTGTATTTGCTCTGAATTCAATTGGCTTGACTCTTTACTCAGGCCAGTTAGCTATCAAATCCTGACATTTTTAAAGGTGAATCAGATTCCAGGCCCATGGAAGCAAAGAGTGAAATAGATGTAGACG
>0_13256
GAATGAATGGGTTTTGAATTTCTCATTAATAGAAGCATATGCATACTGGCTGTTTGCTCGTTCATGTCTGTTACTTGAATTGATAACAGAAAAGAAACATAGCAACCTTGGCTCCAATGCTGGTCATGATCTTGTTCCTTGATAGCTCTTGATAAATACAACCATGCTTATAGTTATATAGATGTCAAACTGCGCAAGAATTGGCATGCCGCATGGTCTATGATATATTAACCAAACAGCACACACTCTCCATCCATTATATTACTATCGTATATAAATGTCTTGACATTCCAATTTAAATAGGCAGGTTCTTGAATGAAGAACGCCAATCTTTGTGGAATTTGATTCTTCAACATACCATTTCAGTAATAAACAATATATAACATGATAGACACTTTTTGTTTTGTATCTATGATGTTGATATTCTAGATGTTTTCACTGGCGATGCCCTTCTGGAAGCTGCACGACATGATAGAATGGAACCACTCTTTTCGGAAGTCCATCAAATCCATCTTCTTCATCATCATCAAACTCGAGCAAATAATCATCATTTTTCCTCTTGCGATGAGAAGCAACCACAGCCGCTTTATAAAGTGCCGTAGTTCCAGGGTATACAGCTAGAACTTGGCTACCAGTTGGAAAGTCTGATGCAGCAGAAGGATCTGTGCGTTTTGGGAAAGGTATAATACATGAAGGTGGCAACTTATACTTCCTCTGACCACTCTCTTCATCATCACCCGGCTCCTCATCAATCACTTCATACTTATTTGCTTCCCTGTCAAAACGGATAACTTTCACTATCCAATCATCTTTATCTGCATTTT
>0_13259
ACAAAATACTAGTACTGGACCATACATTTAGTACAGACTGGCAGTTTTGATCCCACATAAAAGGGCATTCGTACTTCTCAAATTGTAAATACAAAAAACTCAGTGAGATTTCTTTCTTGAAGAAATTTTCTCTGATTCCAAAAAACTCGCTGGGAAATTGTGACCTCGTTACATAACGCCATTTACAAAAGGAAAAAACATTTAAATGAAAAGCGTTCAGCTAACCGAAGGTGAGATCTTCATGATCTGTGATTTGGACCTGGTAGACGCAAGCTTTTGGATCCGCCCTTCCTGAAAATGATCACTCCTCCACCCACGCAGCCTTTCATATTCTCCTCCTCCTCCTCCTTTTCCTGCTCCATGATTGCAGGAATTGGAATTTGGTGTTGTTGGCCGAGACAAGAGGGTAAAGACATGGTTCGCCTGTGCCTGTGACTTTGCTGCTGCTGCTGCTTGCCCTCCCATTGATGCCCGGAATCCAGA
>0_13264
AAAGTAAACAACATGCCATATCGCATTGTGCATAAAATGAAATCAGTAACAACATAACTGACAAATCACAAATCAATGAATTCCTCCTTCAATGAACATCACTCCAATTCAATTCAAGTGATATCTAAGCTATAAAAATATCAGTATCTTAAAGATGTAAAAACTTGAATTTATGGGCCTGAAATAGAAAGAGCATTAGTACCACATCTATACTTGAAGGGAAAACTCCATATGAAACTCAGTATACCTCCCCGGGAACCGACCAACCAGATTAAACAGAGAGGCTAATGCCAAATTAAAAAGAAAATTAGAAAAAGATAAAAAAACAAAAACCAATTTAGAGTTTCGCCGGTAACTTCAAAGAATACCCAGTGTTGTAATGATAGAAGATTGAGCAGCCTTCCTGGAGATCCTCAGCTGTCCTCCAATACAGCCAAACATAATAATGCAGACGAAGCCTGTAAAAGGACCTGTAATCTTAAAGCGTGCAGGCCAAATAATATCATATCTTTCTTCATCTATAGCATGATATCTATTCGCAACAAGCTGTATCAGTCTTCTCAAACTAAATTCTTCTGTTCCCAAGCAGGAAATTCTTAACGTGAGATCAGACTGAAACTTCCTTTCATAACCTGGAAAGATATTTTTATATTTTAAACATTAGGACACACTGCCCACTAAATATGATCTCCTGATTCACCGACTCATTTCAGACAAAAAATTTGCGTATTCAGTTTCTACAGCTTGGTTCTCCTGCTCGGGAGGGGGAGGTACCCATGGAAGAGTTGTACTTCCCATTGA
>0_13271
TGAAATATAAAGTATCATTTTCATTTATGGCCTGTAGGGCATTGCAGGGGACAACGAGCCTCTCGGCTATAAATACAAAAATACAAACGATTTCACGGCTATAAATACAAAAATACAAACGATTTCAGTGGTATGTTTCGCAGATAATGAGACGCAACTGCGTGACCACTTTGACGAGCATACTTTGTATTGCATAAGAATCGAACTCCTGCGGACCGATAACGGAATTCAGCTGCCTAAGCGGCAGGCGAAAGAGAGAGCCAAGGGTTTGGTCCAGGAATGGCTGCAGCCAGTATGGAGCTGCTAGTCATCTGTTGCAGCTCTGAGAGCGTCTCCGAATCGGGCATCGAGTCAGACGATTTGAAGTCGAAGGACGGATCATTATAGATATCCCACCACTTCTTTACCAACATCTTTATATCTTCTCTGTCCATGTTCTCCTCCTTGCCTGTGTACCTCCATGGCTTCGATCCGGCAGCGCAGTAATGGACAACTTTCACTCCGTCCAAATCCACGTTCTCCGGGTGGCGCCACAGCATGGCCAAGACCAGATTGTAGGCCAGGGGAATTGGTTTGTACACCTTGTTAAAGAACATGTTCAAGAAATCTTGCTCCGCAAAGGCCGTGGGAGGGGTGACCCTTAAGGTTTCAAGGAGCGTATCGTACGTCAGCTTGCTGGGCTCGAACACGAACATGCCCGCATTAAAGTAGAGGGAAGGTGGCTGTCCTAATTCCTCTGGCCACTGCACCTTCTCCGGGCACTGCTGGC
>0_13274
TTATGAGCTTGATACTGAACCTTTAAGCTGTCCACATATAAACCTCAGGCCTTAAGGTTTCCTCTTCTGCTGTTGGACCAATGGTAGAAATAGAGAAACAGTTTCTCTACACAAGCATATTACATTTTCATCTCCACAAATCTCATTCTGCGGAGCCTAGAGTTTCTTGAACCTTGAGGTTGGTTTACTTGCATTTGGAAAATACTCAACTAACAAATTTTATAATATCTTCATTCCAAATTATATTTATCTAGGCCTTGTTTAGTATAGGGTCCACCTGTACAATTAATATATATTTAGCCAAGGAGGCCTCCACAGTTTTCATTAAAGTTGTATGTACCTACATACATTGCCGAATATGAACAGGTACATGCATGTCTTTTATACCATGAAATACAAAAATCTGAAAAAGAAGCAATGCAAATGGTATCAGGAAAGCAGCTGCTCAAAGCTCGGGAATAATTGGTTCTCTTAAGTTTGCAAAAGCTTGTGCATGACCAAAGCGAGCATTCACTGCATCCCATGAAACTAGGTTATCCATGAATGCTGATACATAGTCTGCCCGCCGATTCTGATAGTCGATGTAATAAGCATGCTCCCAAACATCAATGGTGAGCAGTGGTATTTGTCCCCATATGAGTGGGTTCACAGCATTTGTACTCTTTTCCACAGCAAGTTTGTTATCTTTCACTACAAGCCAAACCCAACCAGAACCAAACTGTGCAGTTGCAGCCTGCTTGAACTCCTCCAGAAAATTATTATATGAACCAAAATCCCTTTCAATAAATTCCTGAATCATTCCTGTGCAATCTCCACCTTCCGGTTCCATGCA
>0_13278
AGATGAAGGTGTTGGCGGTATTCTGCTACCGAAGATGGATTTCCTGCATTGAAACCCTTGGTCATGGCGATCCATCTTCACCTTTACCGGATGTTACGATTTTGGATTTGGAAGCTGTCATTCTCTCCAAAATTTTACAAAATTCACGCGCTGGACGAAGATAACAAGAAGAATTCCTTCCATATGAATTGATAAGATATGGCCATTGATATACCTGTAATGTGAAGGGTTTTATTGACGGCCGAGTTCTTTTAAGGAGCCTTTTGTCTGCTTTTACTCGGTCTGTGGTTTGGAATGGACGGCGGGTTTTCTCTTCCGGGGTTTTCTTCCTCATGGTGAATAAACCCTGTTTTGGCAAAGGCAGAGTACAATGAATGGTTGCCAGGTGCATGGCCATTGATATTCCTGTAATGTGAAGGGTTTTATTGCCGGCCGAGTTCTTTTAAGGAGCCTTCTGTCTGCTTTTACTTGGTCTGTGGTTAGGAGTGGACGGCGAGTTTTGTCTTAGTGAATTCAAGAGATTTCCTTCTTTTTGGCGAATAAACCCTTTTTTGGCAAAGGCAGAGTAGATTCAATGGTTGCTAGGTGCAGATTTGTTCAAGTGGTTGCGAAATGACCTGTGCATGTTGAGAAACTTTTGTCTTCTTCGTCTTTTCCAGCGCGAAGACTCAGATCGGAGTCTGCCTTGGCTTCAGGTAATTTCATCTAGCCATATTTCGTAATAACAGCATTCAGGACTATGCTATGGAGCTTCAAATTTTCTGAATAGTCGGATCCATTTATTCCC
>0_13292
GTTGACCATGCAGATACGCTTTATGAGAACCAGTTTACACGTCATCGTATCAAAGGCTTCTAGATTGCTGACTATAAATTTTCCATTGTCAATTACTGCACCTTGAGGTTAGATGAACGCAACCACTTCCCTATCAACTAAGGTTCAGTCCCAAGGGAGGGATTCAGGTTGATTTTTTCCTATGTTCTTACATTCAGAAACAATTTCGAAGTCTTGAGAAGTGGTATTATACTTCCTGCTAAACACAAGAGGTCAAGCTCTGATTCTGTATGAGTTCTAACTTCTGAAAAGTGTTTACGACGAAACGAAAAATATAAAACATAAACTTGGGTCTCAAACCAAAATAATTATTGATGATTTTACACATCCTAGGAACCATTCCACAGATAAACAATAATATTTCTTCCCAGGATGAGAGAAGTACATGGAGGACAAAAGTGTTGGGAGTGTTCGAGCCAAAAAATGGGTGTAGCCGAATATCATAACCTTTTCACTGTTCTGGAATTTGTTTCTTTTTGTTGGCTGTTGAATCTGAAACAAAAGGTTTGACACAAAGACGTGGCTTTGCATTGACAAGTTCACCAGGAAGAACTGATATAGCAGCCACGCACGAACCATGTATTCCAGCAAGAGGTAGAACTTCAACAAGCACTGCCATCTCTGGAGACCGCAAGTCTACAGCTGAATGCATCACGACTTCCTTCACTGCACCTGCCACAGCCTGAAGACATTCAACTCGACCAAGAATAGATGACTCAACCGCAGCAGTCTTCCGAGAACCTGCACTGCTTACTTCATGTCCCTCCACTCCT
>0_13310
TTCCGAGAATAATACCCATCTCGTATCAAGAAGAGAATAACACATAGAAATTGAATACTGTCTTGCTTTTCTTTGTTTTGGATTGCAATGGCGAAGTGGATGTTCTTATTATTTCGTTGAATCAGCTGCAAGGAACAGCAAAACCTAAAGGAAAACCTGGGCCTATAGAACGCTTGCAGAAGTATCGAAATACGTAAGTTTAACTACAAGAGTTGGTAGGGCTCTGATCTACATGAAGAAATGAAGAGCAGTCTTGGATGGATTGGATTGCAAACAAAGAATGTTACGCAGAGCCAAAATGCATAGAGAGCTTGAACGAAACTATGAAGGTGCTCTAATTTTTGCCAAGATAGTCAACTGTCTGGAGTAACGATTCCACCCATATCTCAACAATTCTAAATCTGACTTTCCTGTCAGCCATTAGTACTTGAAAATCATCTGAACTAGGCATGCAGCAAGATCATAAGTTTTTTCAGCAATTGCGGAACACGAGCTCACTGTTCATAGGCAGAAAAGATAAAAGCGATATCAGACCTGAGGGCATCGAGCTCACATTACTCCAGACCGCTGGCTATCTGGGCAAAAATTGGAGCACTTTCATACTTTCATTGAAGCTTTGCAGCCGATTCCATCTATGACAGGCTCTTCATTTGTTCATGTAGCTCAGAGCCGAATCGGCTCTTGCAGACAAACTTAGGTATGTTGATACTTGTGGAAGTGTTCTATGGACGCAGGGTTTTCTTTAGGTTTTGTTGTTCCCTGCTGATTCAGCAAATGATAGGAACACCCAGTTAGCCCTTGCAATCCAAAACAAAGAGAAACCTGATAGTGTCGAATTTTAGTGTGTTGTCATTATTGCTAGCCAATACACACTCTGCTTGATACTGGCTGCAACCTACTC
>0_13311
AGCAAGGCGAGGCCAAGCCACTAATAGTCACAGCCTTGCAGAGAGAGTGAGGCGAGAAAAAATTAGTGAACGGATGAAGTTTCTGCAAGATCTTGTTCCTGGATGTAGTAAGGTCACTGGGAAAGCCGTGATGCTTGATGAAATAATAAACTATGTACAGTCATTACAACGGCAAGTTGAGTTTTTATCAATGAAACTTGCAGCTGTTAACCCCCGGATGGATTTCAATATCGAAGGGATTCTTGCGAAAGATGTGCTTCAGTCACAAGGCTCTTCACCAACTATGGTTTTTGCCTCCGATACTAGTACATCATACCCCCAGCTTCACCAGCCCCAGCAGGGGCTTGTCCAAGTTGGAACAGAAGGGCATGGTATAGTAAATCAAGCAGAAGCACTTAGAAGGACAATTAATGCTCAAATAGGATGTATTGATGGTTATGGAGATGTCAATGCACAGTTGCAGTTATCACATGTCTGGGATAATGAGCTCCAAAGTGTCGTCCAGATGGGATTTGTGCAAAACAATCATACACCTTTGACATCCCAGGGAAATAGTGATAAGCTAAAAACCTGATCTTTGAATTCTGAGCTCTGCCACACGCTTGCAATTTCTTGATCTATCCTTACAAATTCAATTTGTATTAGCAGGTCCAATGCCTACACAACCCACGTGAGGTTTGACATTTAACTACAGTCTTGGCTAGTTTAATACATGGTGAAGGAAGGCTGGCCATTTTGACATGGTACAAAAGTTATTTGGCTCCAAGAGTTCCCGATGATACACAGGCAGGATAAATGCTATGC
>0_13315
CAGAAAGATGAGAGATCATAGCACTGTTCCTAAGAATAGTAATCGACTCCACAGGAAAATGGCGGGTGAATTAAAAACCTGTTAATTTTGTAGATTCCAGCAGAAATTCAAGTACTACTGGTGTTCACATGGCATCAAAATTTTGTAAAAATATCCACAGTGAGGACCTTAAGGTGATGGTGCTTGCAGATTGTTTATTCCTGGAGCTAGACAATGTTACAAAAACTGCACGTTCTCCATGTAAGAATGTTCTCCGAGTAAGAGAACTATAGCAAAGCATTCAAAGAAAAGCTGCTGGCATCCATATATCAAAGAATGTATTGATAACTCTAGAAAGTATTATAAAACTGACAAAAGAACAACTGCCACAGCCCCAGCAACAGAAATGAGAGAATATAGGTAACTATTCATAGTATTGCTTGCTGCACTAACTGCTATTTGGATCTCAAATTTACAGGTCCCTTGTGATGGGTCACTCTCAGTTACGATGGCCAAACTAGAAAACCCACAATCACCATTCTGCTGATTGTTCACCTGATAGTATGAGTTAAATGCATATGATGCATTGCCTTGATAATCCAAGCTGTTGCATGATGATCCAAATCCCAAAGAAGTGCAATCACCATGTGTACAAGCATAGGTAACACTATCAGGTAACTGAGTCAACACTGAAGGGCTTGCACTCGGATTGAACACACACCATCTTCTAGGCAAATATTTAACACCCTTGGCAGAAACCAGTGCCATGTTCTGTGTTTGCCCTGACAGATCAAGTGCATATTTGGGTGTC
>0_13319
TTCTCGAGTGAGTAGATACGAAGCTCATAGACAACTTGCTGCGCAGATATTGGATGTCTTGTTGGAGATGTCGCTATCCCTGTAGCACCTTGATTTGGCTGGGACTGCATGCCTGCTTCTAGTTCCTGCTGGGGAAGCACACATGCCACACATGCAGCCAAGAAACGTCCACAAGGTAAAAAATGTGCACCCATTTCGCTGCATAACACTGCATGTGGTATTGTCAAACGACACTTCTCTGGATCAAGCAATGCACTAGGCTCTTTTATATTATGTGGCCATATTCTCAGCTTAACAGTGCAAGGTAGCTCAGCGGCTGCTGCTGCAGCAGCTGCTGTCATGGATGCATGTGCAGCTACTGCTTCTGCTTCAACTGCACCAACATTAGGTTGCTGGTCCCTTTCTTCATTTGCAATATTCATGCCAGCATCTTCACCAACAGACATTCCAGTTACTCCATCACCTGCAAACATTCCAGATATGCCAGTCCCTGTCTGTGCATTGAGTCGAGAACGCGAGCGATGGCGCCCACCAGACCTCCCAGCAACTCTAGCAGAAGCAGTCCCAGCTGTTGTAGATGATAGTAATGAGACACCATGGCTTTGTTGTTGTGAATGTGATTCAGATGCCCAGATATCAGATGGCATGTTTGGCATTTCAAACACATCCCCCTGTGAGCCTTCCACTCTAGGTAAATTTGGACTCAATCCAGCATGAGTCTGACCCATTAACCACCCTTGCAAGAAAGGTAACTCAGCCTGTGTGATCACCAACAGGAAAATACCGATGCAGTTGTGATGATGACCCACTTCCTAAAAGTAGTTGCAGGTTTA
>0_13343
CAGTAATCATGTGATAATTTCATTATAAAAATTGCTTCAAGAAAATATTACAAAAGAATGGGCAACATGACACAGGGATCTGATTATATGCATATGCAAGTTCCGTGTCATGACAATGTAGCAATCAGCGTTCCCACAAATTATTTTTCGATAAATTATTCTTCGATAAAACATTTCTTTGAAGATGAGAGAGAGGCCTATGCTGAAAATAGAAGAGAAAACGAACTTTGGCTACCTTGAAGCGGCCCCCAGATTCGATCCGTGATTCTCTTTGCCCATTTGTCTGAATCTTTATGTTTATACATATAGGAACTAGTCTGTAGTTACAGTAAGACTGAAAAGTCTGCTCTTAATGAGCCTCTCTACGAAAGGACTGATGAAGCATCCGTAAAGAGATTCGAACCGGGGTCTAACGTTCTGAGTTCCACATTTATTTCTCTTTCAATCTCGTCTGGAAGCAAAGGAGACCTACAGAGAGGACAAGTCCTCTGGTCATGATCAAGCCATTTGTCCAAACAACCTCTGTGAAAGATATGTCTGCAATTTGTCAGCCTTCGGATTTCTTCAAATTTTTCCATGTTGTTTAAGCAGACCGCGCACATAACATCGCCATCCTCTGCTCCTTCTGCCAAAACACCGAACTCTACAACCGGCAACAGGTCACGAATCTTCTGTGCAGAAACTGAAGA
>0_13348
AAGCTGTGTTGTCTTGTTCTTGCTAGCAATCACAGACGTGTTCAATATGCTTTTAACTCTATTACAGGAGCTAAATTTTGCAGGTTTATCTGTTCATATCCTCTAAGAGAATTGTTGGTTGTCTTGTATCTGAACCAATCAAATATGGGTTTAGAGTTATTCCTACAAGTGTCTCAGTTCCCCAAGGCCAACATTGCAATATAATTAATAGCAGTCCCAAAGAAATATTGGATGGTGTTGAAGAGGAAGGCATCTTGACAAATACTACTATGAATTCAAAGAATTCATTTACAACAGATCATAAATACTTAGACAATGAGAGTCATAGCAAGAGAGGTAAGCATGAAAGTACAGTTATGCATTTTGGGAATGTTAAGCTCACAAGACAAGTAGCTCAGACAATGCATGTAACTAAAGATATCAAAAGTAGTTGCAAAGATCCTGCTGGAGCTATTATTTATAGTGAGGTGCCAGTACCAGCTGTCTGTGGTGTCAGAGGATTATGGGTCTCACGGTCAGAGAGGAGGAAGGGCATTGCTACAAAGCTTTTGGATGCTATGCGGCAGACATTTTCTCTTGGATATATCTTGGAGCCTTGTCAATGTGCTTTCTCTCAACCAACATCTGATGGGAAGGCTTTTGCTGCCAGCTATTGCCAAAGAGATTCATTTCTGATTTATAATTCAAGTGTCCATCCAACCTAACTTTATTATGTGACATGGGCTGGGTTCTCGAAATGCTGGCACATGCA
>0_13358
TTTTGAACTTTAGAATCAAATCAAATTATAGCATGAACCCTATAAACTGACCAGCCACCTTTTATTTCCAAGTTTGGCGTACGTACAACTTTGATTTTGTAAGTTGAATGGTGGGAAAGCATCCAATTTCTCCAACACATTTCAACATTACAGCTGCCATAAAACTACGGCAAAATGCCTTGCTCTACAAGTAAGCTATAATAGGAAAGAGGGAAGTTTGGAATCCACAGTTTGAAAGTTATACAAATTTCAACAAATAATGTTAGAAGTTCTGGATTAATACAATCAGTCAATCTCATCAGAAGAAGAAATTTACACGTTATTTTTTTATTATCATAAGAATTCGATAAAAACAAATCTGTGCGAAGGAACCACTGTGATCTGTATTTACCCAAAGTATTTCAGCCAATCTTCTTGACTGTTTGACAAAGCTTCCTGCACCTTTTTAGTCATGGAAGAAGTATCCACCAAGATTTCAGCATTGGCTTTATCATCAAGGGGTAAACCCAATTCTGCTGCTAGGTCGTCTAAGTCTACGCTACCATAACGTTGAAGTTTTGCAGTGGAATTAAGAGCACCCGCTTGGAGTGTTTCATGACAGAAGAGTAAATTGGTGAAACGACTTTCATTCAAACTTGGCAGATGCCCTCTCTGCTCTTCTCCAGACCCACTGGCTATCTGATCCTCTCTGATCATCATGTTATTGCAGTGATTACAAGGTTTAACAACGTGGGTATCTTTATTTTGATGCAAATCAACTTTTCCATCACCAATACTAGGGCAATGGGGGCTTTCGCTCCTACTATCGATTCCCTGCCC
>0_13369
CATGATTAAATAGTGAACTTAAGTTCAAATGCCATAACTACCAACATCAATAAAAACATCTCTTCTTATATTTTACAGCATTACATTTTTCAGCGATTCCATCATGAGGAATGGCCTATTTCCTCCAAACTAACCAAAAGGAAACATATTACAATCTCCAGAAACAATAAATAGAATTGCCATGCCATCCTAACTGAACTTACAGATATAGTATTCTACAAGAATGGAACTTTTGCATGCCAATGGCTGCACCTAGATGCTGCACAGTGCAAACAATTTAACATACCCATATAGTAGTAATTACATTGCTGGTATTAAAACATGTATGTTATTACTGTAGCAAACCTGAACATAGCAGCAAACCCGATTTTCAGGTCATGACATATTCTACACCTTTTCTTGAATTGCCAAATATATGAAACATATTGACCATTCCAAAGTCTCCCAAGCTTGATTGGGATACCCGTCAGTCTAAATCAATCATATTGGCAAACCTTTTGCAGTGAACCGATGACCTTCAACTTATTTGAATCCAGGACAATTTTACAGTGAATATGTCTGCGGAACTTTTGTTTAACCAGTTTACCTAAAACATAAGCCTTCGACTGTATGCTAAATACAAGATCCAATGGAATGTCCCCATTTTCATTAGAACTGCTCAAGTTCCCACCTGCCCCATATAGAGGAACCTTCTCTCCTTCCACTACAATGGAGACAACACTGTGGTTCTTTCGTGATTGATAATATTCTTCCAACTGACCCGTAGCAACTGACAGCTGGCTG
>0_13374
CTAATTTTTTCTTTGTAGTTTTTGACTTCTTGACCTTCTCAAGTAATTTTTTACTATGATCTCTTAGACGACGAATTCCTTTGTTACTTCATGTTGATTCTTCGTAAAATTGATTTTCGAGATCCTTACATTTCTTTTCCAATGCCACGGAAAATTGATCGAACGATTAATCGTTATAGGTTGATGGGTGTATGGAAGCCTGAAGCAAAATAGTCGTTGGCAACAACTGTGTACATCGGCTGTGTAGATAGTGACGTTGTCAGCGGCAGATGGTATCGTCGATAATGCACATCAGCATTCAAGGTCGCGACTTTAGGCTAGTGACGGCGGTCGCAATAAACGGATACGGTGGCGGGGACATAAAGTTGTGGCGATTTGTGCAATAGCAGGGTGGCTATGGTGATGGCTGGTCAGCACCCATGAAGATATGCAACCATTAAGATAAACCAGGCACCAAGACTATCCACCACATTTACCACTTCTCATGCAATGCTATTAGTATCCTAACGCTTGGGGACTATAACTATTGTACATGAACCAATGTGTAGCATCCAATGTAACATAATGATGATGTAGCAGGTTTATTGAGAAGTAATATCAAGAAGGTGATCCACAAATCATCAATCTGCTCATCAAAAATGTATCATCTCCAAGCAAAAGAGGTGATGTATTGCTCAAGACCATCAGCATTCCTATATGTTATCCTGAAAAACCTGTAATATGATAAAAATCACAAGTTTACCTCTCCTAAAATATGAGAGGCAACACTCTTCACTGGATGCATTC
>0_13378
GAATTCGGCACGAGGAGAACTCCTGATCTCAGGAAATGTTCCGCGGATCATTTCCAAGTAGAGCAACGGTTTCTGGATTGCCTTTTGGGTAACCCTAAAATGTGATATGACAAAGATTTGATGGGCTCGGAGACCTTCACAACGATTTTTCACGAAATTATCTCATGAGTCGAGTTGCAGGAGACGATAATCATTCTCAACCAGTGGCAAGTTTAGACGCTCTACAAGTTCGGGGACTGGTGTGTGTGAAGTGGCAGTGTAGTTGCAGCAGGAGACGGGATTTGGACAAAATCCATCCTCCAGGAACTGAGCCAAACTGTCTCACTTATAAATCGTTATGGTGCTTACGAGGAAAAATAGATTTTTTTGGAGGTTTTCTCGATCAACAATTTTTTGAAGGGGAGAATATTGTTATCGGAGGCAATCCTCACTTCACTTTCTCTAGGGCACAGATCTGGGGGTTAAATGCCAGCCTGGAAAAGGAAGTTAGCATATTTCAAATACAAGTTAGAAGAAGCTAAATTGGTAGAGGTGGA
>0_13380
AATGTTAAAAAAATATTTTTATATTAATTAAAATTTTGATATTTCCCTTATAGCTATCGATATAATAATACTTAACATAACATTAATTTAATTTTAACTAATTATATATTTCGTGTATTTGAGAAGCATGAGGTGTCATCAATTTTAATGAATAACATAACTACAATCTAAATCATTTTTGAAAGTGGTTCCTTAATGTAACATCGTGGAGGAAGGAAATCCACACTGCTAAGATGCTCTACTGTAGTCAAACACTGAGTTTGACCAAACCCATAACCAATTCAGAAAAACCAGGCAACCACATCTCTTTTTTCATATTTTAGGCCTTCGTTCAATTGTTGCCGCAACTGCTCAATCACACTCCCACCCAATAGCAGTTTTTGGGACATCCACGAACATCAAGAAGCTCTAACGACATTAAATGTTCCACGCCGGGCAGCTCCTGGATCTCACGGCATTGCTGAACTTCTAATGTTTTAAGCTTTGTCAGTTGCCCCAACCAGGTATGCTCCTCAGCTTCACACATCCAGCAACATTCAACTGCTCCAAAGAAGTCAAACATTCCACCCCTGGCAGCTCTTGTATCTCACGACATCCACTAACATCCAGAAGTGTAAGCTTTGTGAACTGCCCCAACCCTGGTATGCTCCTTAGCTTCTCACATCCATTAACATTCAACCATTCCAAAGAAGTCAAACATTCCAACCTTGGCAGCTCTATCTCACGACATCCACTAACATCCAGATGTGTAACCTTTGTGAATTGCCCCAACCCTGGTATGCTCCTTAGCTTCTCACATCCATTAACACTCAACCATTC
>0_13382
GAAGCAAAATATTCGTATCTGTAATCATAAGTAAGAATTATACAGTCAGAAAAATGGTATGATATAACCATCGACAGTTCCCAAAAATAAACATATATCTCGCCTACCTTCATCACACCCACATTCACGTTGTGACGGTGAGAGAAATGTCCCACATGGGAGTAAAAGGGTTACAAAACTAACTACTCTATCGCAATAAGACCCGATGCTTCCCACAGAATTCAATTTACATGATTGTAGGCTCTTTAAAAACAAGCACGGGCCATGCATATTACAATATCTAAATTCTGCCAACAATACAAGAGAGCCTTTTCCCAAACTTTTAAGCACAATTATCTTGGTAAATCAACACTCATCCATGTAGATTTAAAATCTGCCACCAATACCTTTTCCCAAATTATCCTAAGCACAATAATCTTGGTAAATCCACACTCATCCATGTAGATCAAGGTATGAAGATTGCGCTAAGTCAAATCTCTTCATAATCCAGAGGACCATCAGTTCCTTCTATGGTCAACAAGCTCAAAAATCAAAATCTTCCACCTTTATCTATCACTTGATAGGGCAGGTAGAAAAGATTAGCGTAGAATGACAGGGATTTTAAATCTTCGACTGTGATATCTCAGGCACATGTACAATCCCACCAAAGCAGAGGAAGTCCCCTGAATATGCTAAACAAGGTAATATTGTGTCAACAATAAATGCCCAACTGAATAAAACCATCACTTTCGATTTCAGAAAAATAATAGGGCAGGG
>0_13391
CATTCCAATACCAAGACTTCAATTAAATACAAAAGACAAAAACTCTGAACTTCCAAAAACCAAAACTCCAACTAAATACAGAGACTCTGGACCTTTACCCTCGTGAACAAGTGCCCCCACTAAAATTGACGGCCTCTTTGACGAGGGCAACCACATCTGTTTTGATAATGGAATCCATACTCCTACTGTCCGTTATTCCATCGTTCCACTTAAACCATCTGCTGCTCAGTCCACATTCCCATCTCTGGTTACTCACCATCCCTAACCTATCCGCTTCTGTTACATGTGAAATACGAAATTTCCAATCCTCTGTAACATACGTTTCAGTCTCTTTGTAACGGATATTTATCACCAGAAACCTGCCTGGGTGTGGAAAAACAAGAAATTGATCAGGGGTTCGATCCCCCCATGCTTTCTCAACCCATTCTACCATTTCTGGGCGAATGTTATCGAGTTCCACTTCGTGTGTCGCAACTCCCAGCCTGAAATCCGTTGTTGATTGCCCTTCTCTACAGAAGGTCACGAACCCATGTCTTTTTCGCAGCCTGCGAACTCTTGTAATTACCGCCTTTTGTTCTGAACTGAGTAGGGTTTTGGAACAGGAATTGGGTACGGCAGAGGCAGATTCACTTGATTCTACAATTTTTCGGAGGTATCGATCTCGCCTTGCAGGATCTTGTAGGTTAACATACGCTTCTTCAGCGACCCTAATGGCATTTTCAGATCCAACCCCATGTTGATCAAACTGAATTCGGATCAAACACCTCCTGTAGGCTTTCT
>0_13394
GCTGCAACAATTCTTGAAATTACTTACAAGCATTACCAAATACATGGAAAAGTATATCAATGCCTAAATATCAAATTTTCGACATATATCACCTCAATGTCATATTTAAACCAGATAAACAAATTGACTGCAGTCTGTTATATATTTTCAGTTCCATAAATGCAAGGAATCCACATTTTGTCCGTCGAACCAAAATTAGTTCTAGATGACAGCTTTATAGGAGTTGTGCTGCTTGCACAAATATCCGCAAATTGCACTGGGAATGTATTGTCATTTGGACATCACTTTTCAGAGTCTGAAATATGAGAAAACACCATGAAAATGGAACTGTAAAAATTTAATTGACTGGTAGTATCACCTCCTTCTGTAGCCTCCCATGAATGAACTGCTGGAGGCCCAAGCTCTCCTAAACAGAACATGCCTGCTATTGGTACATCTGAATATTTTCTAGAAAAAGCGGAACTGTCAACATTAGGATCACCAAAAAATGACTGTCCTCGACCATTGCATGCAAACAGGAGTCCACCAAAAACTTTACTACAGTGCTGCTTTAATGTACAGGCCATGATTTCAACTGTAGTTGCAGGAAGAACTCCTTTTTGGAATGGAGATCTCAATTGCTCACATACATGTTCTAATGCCAATTTGGAAGATGACTTTGCTGTCTCCGGATCAGTTCTGTAGAAACGAAACACATCTCCAGTCTTAATTCCTTCTCCTTCAACAAAAAGGTATTCTTCATCTGCATCGTGGACTTCATGGATTCTGAATGGAATTGCTGCTTTTCCTTTGCCTAACGACATAAAGCGCTTGCTCCTTTTTA
>0_13401
CTCAGCTGATTTAGTGGACATAATGGAACAACCATCAGTGAACCCATTAACAAGGCTTCAGTCATTAATACGGTGTGCTCATGCAATCACTGAGCTAGCAAATGAAAAGCTCAAGGCAGAGAAGCAGTTAGAGGCATTTTCATCTCAGCTTGTTTGCTTAGCTATTTGGAAGCAGGCCTTGCATATATGCTATGACTGGGCTGCCGCTGCTACAGGAGGAAGTCCTTCCTCAGATGTTATCATCAGTGATGAGGCTCTGAACAGTAGTGCCAACATTGCTCACATGTCAGAAGAAGTAGATTTCCAAGGAGCAGCAACAGCTTGCTCTATGATGGAGCGTGAATTCCTTATTGCAGTTGAGCGAGCTGAAAAACATGCCCCATTAGATGTCAATGCAGAGATGCCAGATGCAATGGAGGCTATATATCAGGAAGCTCTTGCATTGGGCAGAAAGGGTGCTGTGGATGAGCTGATGGGTAGAATGAAGGATGCAGCAAGTCTGTATTCGAAGTCTGCAACATTGTTGTACTTTCTTCTGGTTGAAGCAACATCTCTGACACTGAATCCACCCTTCTCGCTAAGTAGTTCTGATCGACATCGTCTTCGTCGATACATTGAGATGTTAACATTTAGACAAAACCAATGCAGTGCGGACACAATTTCTCTTCAACATCCTGAGGGCCTACAAAGTGTCTAATAAGTGGTTATTTAATACAAAAACTTATTGTAAGGTGTATATGTTGTCGTTGGCTATTTGATCGTTTACCTTATTATGGCCACAGTTAATCCATCATGGCATGTCAAAAATATGTATTTAGTGCCACTTC
>0_13402
TACTTCGAAAGGCCAACATCGAGGGAGGGAAAGGGGGGAAATTCACACTGTCAAGGAGTTCAGGGTTACTGAGCGGGCGTTTCTGGATGGTTGAGATCGTGACCTTAAATTGAGCGAGCTGGACTGCGCAATAGCCTTACTCGGGCCGCTGAGAGTGTTCAAAGGATAGTCTTTCGACGGGAAAGTCCCAGGTTTGAAACTTGTCCGGGTCTATTTAAAGGTTTTTATGAATTTTTTATTTTATTTCCGGTAATGGCTGAGGATACATAAGGCGTTTTAGGTGGAGGATAATGGGAAGTTTGCGTTCGTGTTGCTACGAGCTTGGCAGTGGAGGGTTTTTATCGAGGGTTTTATGAGCGAACAAACACTTAGGGTTTTGGGACACTCGGGGTTTTAGTTCAAAGAGACTTGGTTTTCTTTATATTGAAGTCGAGGAAGGCTTTGGAGTCGCAGGTTCGGCACTCCTGCCTTGACATTTGGGTTCCTGAAGAGCTTGATTCTAGAAGGTAGAAGCTTCGAACACTAACGGAGATGGCTGAGGTGGGCGTAGAGTCTGCCGTTCCAGAATCGTCTGCTAACGGGAAGGTTGAAGTACCCACTGAGGTGCAGGATGTAGCTGTAACGGAATCACAGGGCAATGGAACTGAAACTGAAAGAGTTCTAGAAGAAGCTAGCGAGCCAGAAGGAGAGACGAATGCGAAAGCTGTGAAAGAAGATGCTGTTAAGGGAGCGGAAGATAACGGGAATGACGAAGATACGAGTGCTGGGGATGGTGGTGAAGAGAAATAAAGGCAGATGAAAAGAGCG
>0_13411
TTCTTGGATTTCCCATTGGGTTTTCGTTGTCGAGCCATATTCAGGCCACAGAGGATCCGTATCAAGCGTATTAAATGCCAGGTTTGGGCTTGGGCCTCGGCTGGAGAATGGGATCGAGAGAACGATTATAGCTATATTATGATCTACTTCACAGATAAATAGTAATCTGATATTGGGAAATGAAGAACAGGTGTGTGTCACTGCCAGTTTTTGTTGTCTTGTCAGCGACAGCTTTCGTTTACTATACAACTGTATTCGTTGTCACCGACCAATGGCTGAGTTTAGGGACAGCGCCCGGTCTGCTGAACGCCATTATATTCACAGGATTAACAGGCATGTCAGTTTTGTGCTATACCCTTGCAATTATCAAGGATCCCGGTCAGGTTCCTTCCTCCTATGAGGCGGATCTTGAAGACTCGGACACTTCCATGCATGAGGTCAAGTGAAAGGGTGGAGATTTGAGATACTGCCAAAAGTGTGGCCATTACAAGCCCCCACGTGCACATCATTGTCGAGTCTGCAAAAGGTGTGTACTAAGGATGGATCATCATTGTGTGTGGATAAATAATTGTGTTGGGCATGAAAATTACAAGGCTTTCTTCCTATTTGTACTATATATTGTTCTAGCATGCATCTATGCGCTGGTACTACTTTTAGGCAGTGCAATCCAGGAACTCCAGGATGAAGAGAGACGATCTGGAAATATTTTCAAGACTTCTTATATTCT
>0_13422
GAGAGGGCAGATCAATCATATGTAAATTCAATTCTCGTGTAATTTGTACAATTCATGTGTTTACACGGGCCTGAGTTCTTCTTTATAAAATACAAGAGGTTCTTACAAACAAACCCCAATGGTGGAAGAAAACAAAAAAATGTGATTTCTGCTTCACATGCACATGGTCTGACCATGCTACTTTATGTTAATTAAATGCAAGGCATGATATTTTTTTCTCAGAGGAAAACTATGATCTCTGAGGATATGGCCCAACTTTAAGCATAATTGCATGAAGGGTCATGAATTTCCACTTACAGAGTTCATTTTTTTTTCTAATCTACCACTACTGCAAATTATTATTTCATTCTCCAAAAGAATGCCATCTCAGCCCTGGCTCATGGGGGTATGTGCCAAGTATAAGGAACTATTCTTATCAGCAGATATTCTTGCTGTTTATGAAATTAATTTAACACTCCACCTCCCATTTTGTGGGGTGTGGTACTCGGGAAACAAATTTACACCATCCAGAAATGTAGGTTACTTAAAAATGTTATCCCTTGCTCACTCATGTGCTCCTATCTGTTTCATATCCACTGGCAAGCAGGTAACCATAAAGAAGATGATTCCATGTGTCCGGGACCCCAGGTAGACACCAGTGGCTGCAATCTTGCCTGTGGAGTGGAGCTGGTCCATGCCCATCCCCTAAATAGTACAATGAGGAATGACCATCCTTCCTGAATTCGGTCAAATATGTTATGTTTAATAACTGCACATTCTTCTTGCCATTGAGTTGTCTGATTGCTTCA
>0_1344
GAAAATGAAGGATAGTCATTTTCAATTATTTAAAGAGTAGTCTACATTATAAAAACACATTCTATTTGTGCTCTTTTAGGCAAACTCTCGGGGAAAAAGGAAATCAACCGACATACAAAGCTAGTAAATGGAAGTGAAAATGGATAAAGCAAATTAATACAGGGGACGCCCCAATTTTATCATATGTCTAGAAAAATAATAACACAACGTTATGGACAAGCAGAAATAGGAGGAACAAAATAGTATCTCTCCCTTCAATTCCCTAGGAAGGAGGACTGATAGATGAATCCGGATTACTGCTACCACTAGTGAAAAGCATTGTGCAGCAAAGCACAGAAGGCAGTCACAGATCAGAATAATGTACAAAAGGCAGTTACAGATAAGGTCCGCAGAACTTGCAGGCTTGGTCTTCTGTTGAGATGGGTTGAAATTCGAACGTCACTAATGGTGGTTAACTGCCAGCTATCTACTGCGATAGATCGTGCCAGTTTAGGTTAAATGTCAGAACAAACTTGTGCAAAGCTACCAAAATCAGGCGCCTTTTTCGGTTCTCTATGCTCCA
>0_1345
AACTTACAAATCCACAAAAAAAAATTATAGATTAATTGTTGTGTGGTCCTACTTGGCACTCCTTTCGAAAACTGCAATACCGTCTACCAAAACTCATAACAGGCATGTCTAACAAAAATGAATGAGGTGGTTGGAAATATCAAACCAGCTCTTAAAACAGAAAACAATTTGCAAGAGTAGTAAGCATAATACTATGACATCTTCCTGGAATGGAAGACGGAATAGGTATTGAAATGTAGTACGTATGGTCAAGCACAAATGTTACATTAGTTCACCAGTCATCGTGAACCAAAGAACATATCTTAGGAACATGGCAGTGACCTAACAGTTAACAATGTTTGTGACAAGAAAATGTGCGCAAATGTTCTAAGAAAGAAGTTGTTTGTCATTGTGAAGAAGACATGGGAAAAATAACGGAGCAAAGCGCCTAAAATAAGAATGAAAAGATTGGTATTATTGCCAGTTGCTATGCTGAAAGAGCTCACTTTCTTGGGTGTTGCAACAACCAGTGGAGGAGCCGTTGGGTTATCTGTAATAGCAAACTTGCCATGCATGAATCTGCTATCTGTAATAGCAAACTTGGATTCATCTTTTGGAACAACCTTGTAACAGTGGCAGCTTTTCGGTCCCTCTTGGCTCTTGTAGTGCTCGTGATTACTGTCTTTTTACTTGTTTGAAATTCCAGATGACAGTAAAATTACCAACACTAGCAACAAGATGCCACTCCTGCTTTCCACTCTCAGTAACCCAAGAGAACTGGCCACCGTGGAATTTGTTATTCTTTCCTGCA
>0_13455
TTGTGGATTACCATCTCAAGGGATTGATTGATTGGCAGCTATTCCAGTCTTTGTCTCAGCTTGGTTTAGCTTAACCCAGGGCATTGGAGTTGGAGACACGCAATCCCATAGGAGGAGGAGGAGGAGATGCAACGCAACCCCTGAACTCTGTATTGTTGTTGTTGCGGTGCTGCATTGAAGACATGTAATCACGAACCTCTTTGGCCACCATCTCTTGCATTACTGCCAGTAAACCAGAGGAGCCCTGGGTTTCAGGCATTATCCCATGTGAACGAGCTGGGGCTAGAAAAGGGG
>0_13484
CTCGTATGGTCTTTATCAATAAAGGTAAGTTTAAAATATACAGGATACTATCGATTGATTTTTCATGTGGGAGACTTCCCGTAGTTTGCTTACAGGTCCTATACAATACATACAATCTCAGTGTATTTCGCCATGGGTATATACAGAATTGAGAAAATGAACTTGGTCATGGCAGGGAATTCTCCATGCACTGATTCCAAAAGGCCTCACTGCAACGCAGGTCAAAAGCTAATGATTTATCAGGAGTACGTGGAAAGTATTCTTGAGACCCAAGCGTTAGCTCCAAACCTACCGGACTACACGGAGCTTCAACTTCAGTATGACTGGTTTTGAGATTAGGGAGATCGTGGCAGTACTCCATCTGTGCTTGATCGGCAGCAATGAATTCATCCACTTCCCCCGCTGACAAAAATGTCGAACTTTTCTCTATGTATTTTTCATTAATTGGACAGTTCTCTGCTGCCCTCTTCAAATTGTTTGTTACATCACCCAAGTCATCATGAGACTTGTAGCTCGAATCCATATGACTGGTAGTGGATGCATGTTCGCGTACTTTTCTTCTGGCTTTCGAATGCGACAGGCCCTTCAGTTTGCCTCTGGTCGTTACTGATCTATGCAACTCGCGGAAGGCCGTGGTTTCCATTCGCACGGCACGAGCCGCAGAACTATCCGGCGTAATGGAAGGGAACGATCCTCTCTGTTCTCCACCCCCTCCCGACATAATGCCCAGTTACCCGACGAGAGAAGTCCAACCGATCCGTGTATCGGATTCATCATTCTGCCGCAAGCTTCGAATAAAAGGGACCTGAATATAGCTGCAACACCAAATACACAAATTATATGTATAT
>0_13494
GGGTTCGAATCAGCGATGAAAGGCGGAACAATCCTTCTATTCTTCTTTACAATTTCGATAGTTTTTCAGCTGGGATTAGCCACCAAGAACACCACTTCTGAGCCGCTGAATCCGGAGACAGGTAACGTTAACATCGTCCCGGCCATTCCACTTCAGTCGGAAATAGAAACATGCCCACTGGATCTGCCGGATGAGTTATTTTCTGGCATAAAGGCAGCTTGTGGCGGTCAGGAGCTCAACAGATACAGATGCTGCCCGGTTCTGGCGGCCTGGTTATATGCCGCTCACGCCCGGGCGGCCCTCCGGAGCCTCAAGATGCCGGTTTCCGACGATTCCCCTGTTCTTCCGGACGATTCACAGACGTGTGTTAATAATCTCCAAAGCTCGCTTCAGAGACGCGGAGTTCGCATCCCCCAGCCTAACGATACGTGTGATCCTGTGCAGTGTTTCTGCGGAATCCGGCTGCACAGCCTCAGCTTGGTTACTTGCCCTCAGGCCTTCAACGTGACTGTCTCAGGCCGACGGCGCCATGTGAAGGTCGCCTCTC
>0_13505
TTCAAAAATGTATTTTATTAATTTACGGACCGACCCCGTGAGCACACCCAACAGAGTAAGATCCCTCATAGATACATGACTTTGTAGATAACAAAATTAGATAGCCATGAGCCTTCTAAAAATACATCAGGGATCAGGCTAATAACATATAAAACCCCTGCCCTGAGACCACATCAATTCTTTCGTACAGGAAACCTCCTTTTCTGAACTTATTTTGTTTGATGCCAGATACATCCCAAACACGTCTGCCAATGCAACACTGATACAACTTATAAAGGCATTTACGAACCAGCAATACCGATGAAACATAGCACCCTAATACACCGATCCAACAGGTTTTTTTTCAGTAAGAATCCAACAGGTTGACATCTCTGGGAGGTTTACATCATAATAATACCCTATGTTGTTGCCCAAGGAACCTATCAGAAAGACACCAAACTGTTTGCCATAATCCCCCGAATTTGTCCAAATTTGTCTGCACATAAAAACACAAAACCACATTGTGAGCACAATTAAAAGAGTAACACAAGATATCTTCGCAGTCAGTCTCATCTGTGAAAAAGACAAGTCACCATCACACCGTCAAACAAGAAACCAAAACACGCAAGCAGGGGTAAAATCCCCTGCCAAAACCAAAAAAAATGCATTTTATTATTTGTGGATCGACCCTGTGAGCGCACCCAACAGGTAAGATCCTTCAGAGATACATGACTGTAGTTAACAAATTAGATAGCCAAGAGCCTTCTAAAAATACATCAGGGATCAGGCTAATAACATAGAAAACCCTGCCCCGAGACCACATCAATTCTTTAGTACAGGAAACCTCCTTTTC
>0_13511
TTCGTTGATTTTGTTATGAGCTAATAATTTGTCTTTATTAAACAAAATGTGAAATACCAAACTTGATAACTTTTTTTGAAATGATTATGAACAAAAAAATCACTGCAAAGAAATAAGACCACAATGCGATTGATAGCTAAGTTCACCTAGTGTAGGCTATGTCTTCGGTTTCGCTTCCAGTGGAGTGGCTTATTCAATTATGATGCAAAATGACATATTTACTCTCTGCTTTCCAGTAGTCCAATAGCCTTTAAGAACCCTAGAAAACACTCTCCTTTCTCTGATCTCCAAAAGGGCACTGAATGAGTGTATTTACCACATATACATTGATAAATGTTGACATCTAATCATCAGGATTGGGTGAATAAAATGTAAATAAATAAATAAGTAATATGAACAGTGATCGGGAGATGAAGCGAACAGTCTCCCTCGTGTATATAATAAAGACCAACCTAAAGGAATAACATGAATTGAATTTTGCGGGGTTACTACCTGGCTTGACATGGTATCAGAGCTAGCGCTATTTTTGGCATAGTCTTGTAACTCCCTTCTGCTAGTTTCTTGTAGTCTGTCCACCGTTGTGCTCTCTGTCCCCTCCATAGTCACTGCTTCTGTCTAAACGCTGCATTCTCTGCGTGGCTTCTACCATGATCATTTTCTACCATCTTCTATGCATAGACCAGTCCGCCCTCTAACAGTTCTCTTTGCTGCTTGAATGATGCTCTTTGTAAGTTAACGCTAATGAATCTTCCCACTCTCTTCAGTTGTCTCCTTCACTGAACGTCGTGATTCAACTTTTGATTGATTCTCTCCAGCTTCATAACCTGTGACAATGGCAAT
>0_13515
GCAGATAGAAACCACAACATATATGTCGTCTATTAGATTGAAAAGAGTAATGCCCATATTGAAAATTGTATAATAGCAAGATCAATTCCAACTCAGTTTGAAAAAGTAATATCTAAGATCAGCTAGCACTCATTGGCAGCTGCAGTATACATCAAGGGAACCCTACAATTAGCTTCCAATCAAAGCCTGTTTGGGGGGTTCTTCCAATTTTGAACCCGTGAGCTAATTTACATAGGTGGGCACAGTCATAATTGTTCGTAGTAGGATTCGGGTATTTTACAGCATCACTGATGAAATCTATATGAGATTCATACTCAAGAATCAAGACACTACAATAAGAGTGCAGGTTAATGCTTCTTATACTCCATAAAGAAAATATGTTCCTTAGGGTAACAATAATTCCTTGATGGTATGTAGCTCCAACAACCTCTTACTCAGCATAGGAACTATAGCAAAGAACATGTGCTCATTTCTCAAAGGACAATAACAGTCATTCGGAATGTGCACCTTAGGAACCAGCAGAAACTCCACCAAAATTGACTGAAATAAATTTCCTCTGACCTGGTTTTAATTGGTGACTTCCACATTTGTTCAATTAAATGCAACCAGGGCCTGTAGAACACAACCTAAATATATTCAAACATCACTAATTACATCGGTTTCCTCATTGCTTCACTGACTGGGACTCTCCATTTAACTTTGTTTCTTGGAAAAAATGGGCATAGGTAGTGAAGTGGGATTCACGCCATTTAAAAGAGGTGCGCGTAATGAAAATTTCTTTACCATTTGCATCATT
>0_13523
AAAATGCAGTGATTTCTGCATCTGATATAGAACACAATAACCATAAATACAAGTAGGACTTGCATTGTTAAATACAGTCCAGTCATGGACATGCTTACACCTTTGATGACTTTGAATGGGAACCAAATGTTTGCTCCTTCCTATCTGTAAGAGGAGGACTAACGAATAAAACAGGCAAAGACCTGAAGGACCCAATTCATAATTGTTTGATGCTACACATCTCTGTTTCCTGTGCCTGTGTATGCTGTACATAATTTACAGAACCAAACAATCCCGACCCAACCCAATGCTACTTTTGAATAACTCTATCAAATAAATTGTAGTATTACTACTAAAAGAATATGCAATTAATTTTTGGCTATAAGAGGTATTCTGGAGTCTCTCATGGATGAAATTTCAGACACTATGAGATGCTTTATCTCTCCATTTCCTTGTTTTGATCGATTTTCGAATTTGATATCCTGAAATATTTGCAATAATTCATCGAAGGGAGGAGTTCGTAACTGCTCTATAGAAGCCATGGTTGGTAGACTGATAAGCCTTCTCCTTGGTGTTGTACAAGAAGGCACATCTTCCATGTATTCCTCTTGTAGATATTTTTCTGCTTGGTTGGTTGTCTCTACCACCTTGCCATAGTGACTCCTTTGTAGCTCTATAAATTCATTGGTGCAAGGGGTTATTATGGAGTGTATATTTATGCAGACATCATGATCGAGTTTCAGTGAACTGTCAATGGATGACAACAAGCTGTCATTTCCAGTCTTAACAGCTTCATTGGTGGAAGCTGCAGCCTGCGTA
>0_13535
GAAGCATTCGCACCTCTTTATGTATAGCTTCATAAAAAGTATGAATTTATGTATAGCTTCAATAAAAGTACGAGTTTTTCTCTTTATTTGGTCGGGTGAAATTTGGCCAAATGTCTTAGGCCAGTAGAGTTTTAACATTTTATAAACACATTTTAGGCACCTTAAAATATGTCCAAGCATGACAAGCACACAGCATTAGTCCATCTACATTCTACACATCCTCTGTTCACAGCTTACTGGAAATATTAATGTTTCGGACTCTAGTTTTTGGATTTGAATCCTTGGGAGCAATAATAGTCAAAACCCCATTCTCAACCTGGGCCTTTATGTGATCCATCTTGACATCTTCTGGCAAAATGAACTGCCTGGAGAAGCCACCTCTCCCTCGTTCCATACAGTGCCACATACCCTCTGCCTTATCCTCTTCTTTCTTCCCTTCTCCTTTAATGTGGAGGATGTGACCATCTTCAACCTGAATCTTTATGTCATCTTTGTTCATCCCAGGTACATTGACCTTGAAGATGTGGGAATTGGATGTTTCCAACCAATCCACTTGACCCGTCGTGGAGTCATCTGTACTGAGTCTGAAAGGCAGGAAGTGCAGCAGCGGATCTCTCATGTAAGACGGAGCCATGAACTATCTGATTGCTTAAAAGGGTTTGTCAGGTAATAAAGAATTCGCGTTGGAATGTATTGAAT
>0_13543
ACAATACACCCATTTATTTATTCAATACAGAAGTATCCAATATATTGACTATGCTACGCAGCATATTCCTTGACATTGTCAAATGCGAGACAGCTACTTATCTGTCAAGCGTAACTACTAGTAAACTCACGAACCAAAACCTTCCAATATACAATGAGTTGTAAAGGCTCATATTTCAGAGCATGGATTATAATGTAGATAAGAATAAAATCTACCTGGGCATTTGTAGCCAATAAAGAAATACTAAACACCAATATTTACAACATAGGAAGAATCATCCTAGTTGATCTTCAAATGAGACCGTCTCTCATACACAAGCTGTCTTTTATGAAAGTAAGGCAGCTGTAAAATAACTGGGATAATTATGAATACATTCACATACAAATCTTGTTACATTAATCTGTCATCAACAGCAATGTTTTCAGATTTTTTGTAATAAAAATTTCCCAGGCATTTTTCTAGACTATTAGTATTACTGGCACACTGATATGCTGCTGAAGCCCACTAGTAATCTCACAAGTCAACTTCCACTGCTGTCCTCATCATGGAGAGAAATTTGATGATGGAAGTTTATGCAGTCAACAGATGAGATATGACTGCATGGGCATAGACATATGCTTTGACGTAAATCTTTAAAAGATGCAGATGCACACCATTCCGTAAGGTAAATGCTTGGCTAACTTGATGTATAAAGCCATCATTACTGCCTAGCTGATATAAATGCAAACATAGGCTCCCGTGCATGGTGTTCTGCTTTCTGGTCCATTCATGTTTACCAAATAATGAAGGGTAATACAGAGTTAAAACACCACTAAGAAGTGAAA
>0_1355
TAAAAATATACAAACATTTACAGAGCCCAACGGCATATTTGAGTACATTTGGTAATATCAATAATATTTATCTATTTTGATAGCTGGACTTCTGCAATTCTTCCATTTGCAGGCGGATCGATGAACTTTTCTGTGCCTGACTGCCAGCCTTATTACACAATAAAAATAAAACTGGTCATCCCTGGAAGGAAATGCAGCTGCAAATCAACTATCTATCAAGAAAATATGATTAAACAACCCACACATTCGATACTGCAATTAAAGACTCAATAACTAACTAAGTAATTACAATCCAGTGACAGACAGTAACGGAAAACAAAATTACTCGCTGGCTCCTCGATTCACCATTTCCATGTAACGAGCCAGCGACTCTTCCCTCTGAAGCTTCATCTCATTGTTCATCATGGCAATGACCTCCACTCGTTTATTCAGCTCGTCTTGGTTCAGAGAGGGATCTTTTCTC
>0_13558
TCTGGAAGTGCAGTTCATATTGGACATGGGGGAGTTTCATTGGTGAAATCTGGACATAGTACTCAGGCAGGGACTGTTTGTGCTACAACAAATATCATTAAGTCAAGTGTTGGTGGTGGTAATACCAAGGCTTCAAATGTGCGTCATATTGAAGCGGCTCAGTTTTATCACCACCTATTTCTTCAGGCACAGCATCAGGTGTCCAAAGGTTGCCTGCTACCCAAATAAAGAGTCATACAGGGAAGGCTGCTGCAACTGGTCAAACACTTCCCCATGTGTTTAGACCTAACTTGCCACCATCTACTTTGCCAGCAACTCAAGCTTTAGGAAGCACTGGCACTTCTCAGTCGCAAACCCTAAACCAGACAAATCAAGGAAGCTGTTTTCCATCAACCAGTGCTCATGGTCTAACTAAAGTAAAATTGAAGCCGCAAGCTGCCTCATTTGTTTCAGAGGCATCAGCTGTCCAAACAGATGCACATTTGAAATGCGTGGCAATTGACTCTAGCTTTCCTGTACCCCCAGCACTCATTGCAGAAGGAAATGCTGGGCAAGCTTCTATGGAGAAAACTTCATCAAGATCACCTGATGCATCTACGTTGCCTCTGGCTGTTGAGACCGGTGGTGGAGTATCAAATTCTTTATGTGCATCCAAGTCTGTTTCATGTCCAGTGATTGGTCCTTGTGAGTTAACAGATGACCCCACTAATTTAACTTCCATCTCAGATTTTTCTGATAATGTTATTATTAATGAAGGTGCAACATTGC
>0_1356
AATAAAGAAAAAGCACTAAAAGATCTGAAGAAATGTTAGATAATGATTCATGAACTTTTCTAGTCCCCAAATGCATCCTTCTTCCAAAAACGTACATTTATCTTTTCTAGGATGTATTATCATTCATTCAGTACATGATAAATATATGTTATTTAACTTCTGTTCAATAATGCCCTACTGTGCAATTACTTGATAAGCTAAGATTGTTGATCCAACTTTCATCTGCTATAGTTGATGCATTATCATCATTACGATGCCATCTCCATTGTGCATGGGTTGCATTGTAAATTGTGAGTTCACCATGTCCAAAGCTCGCCTCTCGAAATAATGACCATTGAGGTTGTGGATCCAGAAAATCAGAATCAAGGCTTTTTGTACCCCCTCCATCGCCTATGGTAATATGTACAGCTCCACAGGCATTGGCAGTATTCATGTAAACTCGACTAAAGCGTTCATAGGCATGGATATGACCAGCAAAAGCAATATCAACTTTTGCACCATAAAGTAGAGGCTCCATTGCTGCCCTCATATCATCACCCTCACCCCGATGAGCAGCATTACTGTTATACCAAGGGACATGGAACAGCGCAATAATCCAGGGCGTCTTGGTTTTGTTTACTCTTGAAAGGTCAGCCTGAAGCCACTCATATTGGTCAGAATTTTGTTTATATTTTGCAAATGAACCAAGCATTACTATGTGTACTCCTGCAACTTCAAAGGAGTAATAAAGATTTGAACTTGAACCACTTTCTTCAAAGGCATTCGCCATCGTGCATTGT
>0_13565
CGGTTAAGAACATCTGTCCATTTTATTATAATTCACCTGTTTCAAAATACATTATTTATCAGCCTCCAAACCCTTACCAATACCCAAGCCGATACATAATCTCAATCACCATTATCCACTAACTTATGTTTCAGTTAACCAGAGATTTCTATGGCTCTAACCTCAGATTTAGGCTGAGGCTGCTTGGGAACCGTAACAGTGAGCACTCCATTTTCCATGGTAGCCTTCACCTGGTCCACTTTTGCATTTTCCGGCAATCGGAAACTACGAACAAATTTCCCGTGAGAGCGCTCAATGCGGTGCCACTTGTCGGTCTTTTTCTCTTCTTCTTTCTTCCGTTCACCACTAATCTTTAAAACTCGGTCGTCTTCCACCTCTATCTTTACCTCCTCTTTCTTCAGACCTGGAAGATCAGCCTTGAAAATGTGCGCGTCAGAGGTTTCCTTCCAGTCTAGCTGAGTGTTGGCTATGGCTGTTGCGTCATTCCCTGCAAATGGCGCTATTTCCCTAAAAAATGGAGAATTAACAGATTCGAAAGGATCCCATAAATCGAGTGAGAAGGGATCGAAAACGCTTGATCGTCTGCCAAAGAAGCGAGGAACGAGAGACATGCTTGCGAAAAATGTCGACTCTTATAAAAAAAATGTAAATGCGCCTCGTGCCGAATTCGGCACGA
>0_13576
CTGGGGCAGGGTAACGGGGCAATGATGGGGCAGGGTAATGGGGCATTGATGGGATCACCCCTTGGAGGAGGACTTGGTCTTTCCCCTAGAATGGGTGGAGGGATTGGGAATGGCCTACGGAGGATTGGGGGTGGGCTTGGCGGGTCTCGGAGCTACTGCGCTTACCATTGGAGCAGCATCTCCCGCCAACCAGCTTTCTTCTGATGGTATGGGCAACAGCCATGGAGACAACTCAACAGTATCGCCAATTCCTTATGGGTTGGACGTAAGTGTAAGAGGCAGGAAAAGAGGTGGACCGGTGGAGAAAGTAGTTGAAAGAAGGCAGAGACGTATGATAAAGAATAGAGAATCGGCAGCAAGGTCGCGAGCTAGAAAACAGGCATATACCGTTGAGTTGGAAGCTGAAGTAACAGAACTCAAAGAAGAGAACAAGGAATTGCGAAAAAAACAGGCAGAAATGGCTGGACTGCTAAAAAAACAGATTATTGAGATGATGGCTCCCTCAATATCTCAGCGTTTGAAAACTAAAACAGGAGCACTAAAGAGGACACTGACAGGGCCATGGTAAAGGCTGCAATGAAATCAGAGTCAGTTATGTAAATTGAGTCTTCATGAACAGAGCTATTTACTCCCTGTATATTATTTAACCATTTCTTGTAGTAATTTGAAAATGGCCAACAGCTTTTTATCCA
>0_13584
TTCCAAGAATGTGGTGGAATTCTACATGTTGCAAATTGCATTTGTTTAATCTCCAAAGCCTTTTACAATCAAAAAGGCATAGAGCAGTTCATTCCAAGTGTCTGGCACTCCAGGAAGACACCAGTGACTGCAATCCTGCCTGCTAAGGGCAGAAGGTCCAGATCCATTGCCTAAATAATACAGTGATGAGTGACCATCTTTCCTCAATTGACTCAAATATGTTATGTTTAGCAGTTGAACATCCTTTTTGTGATTAAGCTGCTCCAGTGCTTTGGAGACAATGAGATTGTTGCTCCATAAATGTGGGTCAGGGAAATCGGCTAGACTTAGTGCTGGCTGGGTCTCTAAATGGCAATTCCCACCAGTTTTCCATGTCCCTCCCCTGAAATGCACAGGAGCATAGGTACGGAAGAATACATGTGCCCTTTCTGTATTTACTTCTTGACGAATCCATTCCATCACAGTCTTCATAGATCTCTCAAATGCAGTCAGGACATCCAGTGTCATGTTTACTGTTTGTCCTTCCTGAAAATAGCAGCCCCCTCTCAAGGTCTTCTCAAAGTTCCACCAATGCCCTGTGTTGAAGACTAGAATATCTGCATCCTTCCAATAACGAGATGTCCAGTCAACCAAATCCAATTTTATTGTAATTCTAACTTCAGGAGGAGAGCTTTTAGGAGGGCGGCCTTGCAAAACCAAAAATGGTGCCCTGTAATATTCCACGGTGCAATTGAACTCCTCG
>0_13592
CCACAAAACGGAATTTTTTTTCTATATATAGAAAAACCATGAGAAACTTGCGGAGATGTAAAAACGCTGAATCTTCTCAACTGAAATCCAAAATCGTCTCTCGAATGACGGGCCTTATAAATCGGCAATGGTAATGAATTGAAAAATATACAAAATGCAGAATCACAAATCACAGCGACGCATGTCTAACCAACAACATCAGAAAAAGTGGCATTATTCGATTGAAGCATAGCTTCAGCTGTTAAGTCAAAACACAAATCCCATCTCTGCGTCCCATCCATTTCACCTTTTAAAACTTGGAAAATGCAGGGGCGGAAGGGTTTGTTGACTTCACAAAGTAAAATACACAAAAAAAACAGAGGCAGCTACCTATAGCATACAAAAGAAGCCATTCAAGTCGGCCGTCCTGACTATGCCATAGACTGTCAGACAGACAAATCATCTCCTTTATTTTTTTTTTGGTGTTTTTCAGCAAGAGGCCAGGTAGAAGAAAGCTGCTATTTTCTGGTTAAAATGTCATCCGCTACCATGCTGCTGTTGGTATGCAGCCCCAAT
>0_136
ACGTGCAACTTCTGCATCGGAACAACTCTTGGTTGTCGGAGGTCCACAGAGGCCTGGATTTCCCTCAAATGCATTCTGCGGACCTTGTACAAATTTCCTCAATGAAGGAATGCTCCCTGTAAAAAGGTTGAAAGAGAAATTGAAATCATCCAAGCTGCTCATGTCTAGGAAAGACTGAGGAATCTGACCGGAGAGCTGGTTATGGGAGACGTCAAATGATTCAAGTAACGTCAAGCTTCCAATCTGAGGAGGAAGAGATCCTGAAAGATTGTTCCAGCTTAGATCTAACCCATATATGAGAGTGTCTGCTAGCATTCCCAACTCCAAAGGAATGGTCATGCTCAGTTTATTTCTAGCCAGGTATACCTCGCCTAATTGGCCGCAATTCCCCAATGAACCGGGGATCCTTCCTGTCAGTGCGTTTACGCTCAAATTTAATTTCTCCAGCATCTGAAGGTGACCAACTGCTGCCGGTATGCTGCCTTCCAACGAGTTTGCACTGAGATTTAAAACCTCTAAATTAATTAAATTTCCTATTTCTGGAGGAATCGTTCCAGTGAG
>0_13607
AACATTTATGTTCTTAAAAACAACCTGAAATAAAAAACATGTCATGTACAAGGAGGAAATGGAATGAAAGAATTTTCCTACGTATACCCATTTTGTAGCATTGGTCTGCATACAAAACCATTCTCATATTGCCAGAAATCAGGAAGCTAGAGATAGACATTTCTTGCACTAGCAACAAACATAAATGAACCAACATTCTCACTCCAATTAACATTTTCCTGTTGCACAAATCCTTTTAGGGTTTGCAGAATGACTTTTAGGATTTTCCTCTAAAGTTAAAGCATTGATGGTTGTTCTTTGCCTTTCCTTGAGGAAGCGTTGTGCAGTCCCAGTGATTATTTCACTGAAGAATCCCATAAGCATAAGCCATATAAGAGTGTTCCCCATGAAGGAAAATGAAAAATTCCACTGTTCAGCCTTTGATGTTCTTGACGGTATCACAGGGTTGTCGTTGAACTTTTCCCTGAGAGAGTGCAATCTTGCCATGAAATGGGCTGATGTATG
>0_13608
GGTGACAAAATATCTATTATCATTGACAAATCATCATACAGGATATATAATCAGGGCATTACCCTGCCAACATAAACAAAAAAAAAAAAAAAATGTTCTGATAAACCGTCCAAAATGTCAAAAAGTCAGCTCCTTAACAAAATTATTTAAGTGAACCCCTGTTATGATAAACCTTGTCCAAAATGTCAAAAAGTCAGTTCCTTAACAAAATTATTTAACTGAACCCCTGCTGGTAGAAAACTTAACTGCTAGTTAAATTAGCATTTATATCTACTCCCTGTCTTTCTTAAACTATCAGTAGTTTACAGACAAAGGCCATTGTTTCTTCCAAATAATAAAAATCATAGGTGATTGCCATTCTCATATGGGATCACCAATAATCTCCACAAGAGCACTGCCCTACCTTAAAATGATGAAAAGACTTTGCATCCCTCAAAACAATCTCTCTCCTGGCAATCTTAGAGATGAACTTCACAGTGATATGATAGTCAACACAAATACGGAGATTTTTCAAGACCCAGAGTTGTTCCAGGCAGTGTGCTGATGAGTCTAAAAGCAATGGCCAGCTTCTCACAATGCTGCCAGAGAATTTACTGCTTTTGCTCCTCCTCCACGTCGTGCAGCACCAGCTTAATATTGACCATTCGATACCTGCTTAATATTCACCGTTCAGTACATGTCCTTCTGCCTTCATCTGCCCAGCAAATTTGTCCAACTCTGC
>0_13609
TTCCGGGTCTCCTCTTCAATCTCTATCTGGATTTCACATTTCTTCGTATTCTTCCGGTAGGTTTTTATGCCCCTTAAATTCTTATATATATATGATTGATACCCACATGTTCATCCTGGTCTCCTCCTCTGGAAACCCCTTTCTGGAGTTTTCAGATTCCACAGTATTCTTCCGGTGGGTTTTGTTATTCATCAGTTCTCTTCAGAACTTGATAAAATATTAAATCTAAGCTTTCTCTATTATTTCTGTGGTTATTCGCCATCAAAAGATCTGATTATACGGGTTTTCGATGGCTGATCTTTTGAATCGTAGAACAATTCTTGTGTTTCTGTTAGGATCCCTTCTCCATCACTGGGTTTCCATAGAAGCAAGAACCCTTCACACAATAAACATCAAGTACCCGCAACTCTTCCCTGAGGGCTTTGATTGGGACAAGGAAAACCAGCATTTCATAGTGGGTTCTCTTCAATATGGCACTCTTCATACAGTCTCAGATGCAGGTGTCGCAGAGGATTTTATTAAGGATAAGGACTATGCAGGCAAAGCATCAATTCTGGGAATCACAGTGGATTCTAAAAGGAGCAGGGTGCTTGCTGTGATTCACAGGCCTGCAGACCCCAACGGGGAATCAGGGTTCAATGCCCTTGCAGGCTATGACTTGAAATCTGGCAAAAGGGTACTCTTTGTA
>0_13614
TGGAGAGGAACGGGCAATTGTTAGTTTCATAAGGCCTGTCTGAAGTTTGCGATTTCGCTTTCAGGGGACTTGGACTTTGCACGAAAGATTTCCTCTATTGGGGTATGGCGTCCTTATCTGGGCTCCTACAGAGGCCATTTGCAGCCATGACAGCCACCGTTGCAGCTGCACTGTATGCGGATGTGCCAGATAAATTGCACAAAAGAAGTTCTCCTACTTTGCAGGATTCAGGTCAGCCGTCTCTTCAAATTCAATCTTCACCGCCAGTTCATGAGACCTCATCCCTCTCTGACTGCACTACATCTTCCTGGTTTTCCTATGTATCTGTTTTTACACCGTCGAATATATCAACAATTAAAAAATACTCAATTCTCTCAAAAGTTTCTCCCGTTGAAGGAACAATGCCACACCGTCATGTTGTAGAAACGCCTCTCTTGAATGGGTCATTGAGCCCTTCAGCTTATAACTTGGCATGCAATAAAGACAAGTTTGGTGGACTTGCTTTCAATCATAAGTTTGTGTATAGGCCATCCAGTCTACTCTTCCCATACCCTATCCTCAATCAGCACTACAGCGGGCATTCCTCTTCATTTGCTTCTGTTCCTATTCTCGTCACGCTGTATAAGTCTGCAAATTTGTCATATGGTTTCCCAAATTCATCTTCGTCATCTCAAACTTCAAAATCTACATCTGAAAGCAGTCCTCGTAAGCATTCAGATTTGTCT
>0_13620
GCAAGTCAAAAATCGTAAATTTCATTGAAAATATATATATAATATACACGCCATGGCGGAGTCAGCCTACTGCGAAGCCCTACTCTGATTTCTAAGCTACCTGTTAACAATAAACAATAATAGAATAACAACCTGTGAGTGTTTAAGCTACCGGTTAAAAATAAACAATAATAGAATAACAACCTGTGAGTGTATTTTTTGGTAGGTCACGGGTTCGAACACGGCCCGCCTAAGTCAGACGATAGATCTGTTCATCTCAATGTCTCTCTGCGTGGGGCCGGTAACGGTGGCGGTGGCTGCCGCTGTGGAGGACTGGATCTTCCGCTTACCAGTGACGGCTCCATAGGCGTCCTTGACCCAATCCCAGAGATGCAGAACGATGAAGGTCCCGATTCCGCCGATCAAACCATAGGCGATTG
>0_13634
AGAGTCCAAATGAATCCCATGATGAGATATTGATTTGATAAGGCCATTATTGTTGAGAGACAAAATTTTATACATAACACCACATGGAAACTCTGGAGCAAATGTCAGGTGGAGCAAAATGTGGTGAAGGAGATGGGTTTAGGAGGGATGGTGAAATGCCACAAGTTTCCTTGAGCAGCCACCAGGTTGTGTCTGCAGAGAAATGTGTTCGAGTACATATCCTCCACGGTTCGATTCACGTCGTGGACAAAGACCTGGGTGGGCCTGGTAGAGCTGAATGCAAGAACAGCCGAAGTGTAAATGGCGTGCATCCGCCCGGGCGCCTCCGGCAAGTAACCTCTGGGTGCGTCGATCATGATGGCGTCCCACTCCCGACTGTAAATCTCCGCCGGAAGATTCCGTAACGCCAGCTTACACCTCGAAAACTCCAGCTCCTCCCTTCCCTGCGGCCCGCATTCCGGTTCCGACATCTCGTATTTCAACAAATCGTACGCATCGGTGACCATGGTATCCGCCGGGTATTCCACAAAGTGTGATTCCAGTACCGGGTG
>0_13643
AGAAATAGTTATACCATTATCATGATGCATGTAGGAACTCAGCGTATCATCATCGTTTTGCATGGAGCTTCCCAATCTAATCATTTGCAAAAACAATTTTGTTTTTACATTTAAATAAGTAAGCGAGCTTTAACAGCATATTGTGCTCGTTTTGAATTTTCAGATTGAGACTGCAACAATGATTTCAAAATAAGTTCTGTGCGTGTAATTTGCACTCCCAGATACAGGCCAAAATTTCTTCAATTTCACATCTCGTGAAATTACTAGTCTAGCTGAAGTAGAACCCTTCTAATTCCCAACATGATTTATGCCTTCATTATCAACTGCGACGTAGCCAACAAGAAAAAGTGGGTAATGTTGAGAGTATCTAGGAATTCTACGATAGTAGTTATAGCTTTCATTTGTCCAGTATGGTTTGGAGTGTTGTCTGAGTTCCGATGATTTGGAATACACAAAAGATGGTAACTGAAATCGATTGAGCAAGGTCAGATAAACAGCACATCCTGGTCGGCCTTCATATCCATTGCTGAGGTAAAACCTGAACTCCTCCTCCAAATCAGTCATATCAATACAAATGTTTTTCTTCAGTCTTAGTCCCCATACAAAATAACAATGTGGCTCCTTTACATTCTTGTCAAAATATGGGTATGGATTTGGATCACAGTATGCTGGAAGCTTTTCAAACTTCAAGTGACGGAAACGTGACAACCCACCCTCTCCAACTCCGAAAATCATCTTCATCTGAAGCTGTAACATGGATT
>0_13657
GAAATTTTTTACAGTGATTTTACCAAATAAGATGGTCAATTTCCGCTGACCACTACAGTAGGATAAAATGGTTATATATGTTCCAAAATAGCTATATATGCTTGCCAGACACTGCATCTTCCTCTGCCTTCAAATCAGAAATGTCTGCGAGAGGCAACCGATCATCCTCTGGAAGAACACTCCAGTTGGGTGATGACACGGCTCGCAACCATCGAAAGTCATCAACATTAGACCACATTCCAGTTTCATCCTTAAGATCTGACTGTTGCAACTCCTCCTCGATCCCTCGGTAAAAAAGTGCATAAGGAGCAAACCTGACTCTGTTGGTATACTCAACTATCGGTCTGCTACGAACCCTAAGATAAAAGTCGGTATTTGTAGTCTGGTGGATCCTAATCTGATGAGATGCAAGCATGAACACGCAATTCTCCGCTGATTCTATAAGTACAGAACCCATAACGGGCCCTGCAAACACCTGGCAGCCCTTCACTCTATGAATAAACAATGCCCTCAACCGACCCCGGAGATAAATTTTACAATTCACCAAGTCTGATAACGCAAAATCCCCATCTTTAGAAGCATCCAGATCATTAACCAGAACCATTCCTTCCTTGTTGAAACCAGGGAGCACAATAGTTGTCTCGGAGAGTGACAGCATTATTATCGTTCACTTTTCTTACTGCACTTTCAGGCTTTTGAATGGCTTCAGGGTTCTTTT
>0_13658
CAAATTTTATAATTTGACACTTTATACAACCTCGAACATTCGCGGCTTGACACCTTATATGAGGTGTCAAATAACTTAAACAAATTCAAAGTAAATAAATGTTGTAATTACTCGAGTTCTGGCATTTGCTGTTGGGGTTCATCTATTTGATTGATCGAATACAATTCCCGTAGCAAAAGGCTTTGGATTTTTGGCTATAGAAGTGTTGGGAAGTTATGTTAGAGGAGCAGCTTCTCTCGGATGTGAATTAATGATTCCTCTCAAGGGAATTGAAGAACCTAAGGATCCCGGAATGGCATTCAATGCCTTCGGCAGTTTCATGGTCTCGTCTGAAAGTCCGACCCCTGCCATTTCAGCGGACAGGACATCACGAGGGGGAACGGCGTAGATGCCAGAAAAGCAGGCATCACAGTAGGAGGGCGCCTCTTCTCCCAGCATCCCTCTCAGCCTCGCCAGAGGAAGGAAGGCAAGAGAGTCGGCTCCTATGAACTTCCGGGTCTGCTCGACGGTCATGTTGTGAGATATCAGCTGCTCTTTGCTGGGCGTGTCCACGCCGTAATAGCAGGAGCC
>0_13659
TTCGCGGGTTCCTGGTATTGGATTAATCTATACTGAATTGGTCACAGGGGTTCCTGCTATATTCTCACATTTTGTCACAAATCTTCCTGCATTTCATCAAGTACTTGTGTTTGTGTGCATCAAATCAGTTCCTGTTCCATTTGTCCCTGCTGAAGAACGTTATCTTATTGGTCGCATTGGCCCAAAGTATACCATATGTACAGATGTATTGTGAGGTATGGGTATAAAGATATCCCAAAAGATGATAATGATTTTGAGAATCGACTTATTCTCAGCATTGCTGAATTTATACAGATGGAAGCTGAAAAATCACAGTCTACAAGCTATGAAAATTCACTGGATGGAAGGATG
>0_13669
CAAGAAGCACTTGTTACTTAATTATGGAAGTGATTCCTGAGCCAATCACAAATGATTACATCCAGTTCTATACACTTCTTTAGCATAGAAAAATAAATTTATTTACATAAGCTTCAAGTGTTGATTCATGAACACTTGCATTTACTCGCTTCAAGGGGCTAAAAGATGCTAGACAAAATCCCATATATATGGTAAGCTTAGTTTATGCTTACACTTACCACATTGTTAATAAAAGGAAACAAGAATGCAAACAATATTTCAGGTCGGTAATTCATTGAATACATTAGACACATTGACATCCATTACTGTCTGTACCATGAAGTCGGCGACTTGAGCTTAGTAACCCACCAGCCTCTTTACACTTTGGCCATTTTGTAGCTTTGTTCTCTTCATTTTTCCATATCTTTGTTGTTAGAGAGTGGAAAAGACTCCTTACATAAGTACCGACTGCTGCCAAAAAATCCAAGAGCTGAACAAGGAGCGCGCCCACCATTTACATAGTACACATACAAA
>0_1367
CCATGCAATGTCCAGAGTACACATCCCCGAAGAATCATTGATAATGATAAATGAAAATTTCAATCTCTTATACACGAATCCCCGAAGAATAACAAATGAAAATTCCCATCTATTTAATATATTTAGTCAATTTGAACGTCGAATCGCTAACTGCTTATGAGGTTGTCTGCCTTATTTCCCAATGATTCCACTATGGATCAACAATATGTAGAAGAATTGGGTTGCCGAGAGAATGATAAGGAATGCCTCCACTGTTTTCTGCACCACCAATAACAGCCATAACCAAATCTCAAATCTCATTAACAAACAATTGTAGCAACTAATTTTCCTACCGGCATTTAAGAATCGGTACACAGCTCTTACCAGGCGTGAGTTCCTGCCGTGCAAATGAATTTCCTTGAATGCCAGCCTGTATTTAATAGCAGTTATGTATTCATGAAGATAGATAGCAGTTATGTATTTATGAAGATAGATAATTAGATTTGGTGCTGCAATATTTTCCATAGATGCACAGACACTCATGCATTTAATGCAAGATATGGTAATAAATACACATTTTTTCTGATTAATAATATGTTTGGTGACATTGTTTTAAATTCAAGATTTTAAATTTATATTATAACCAGTATGAATTTATTGTAGGCATTAATTTAATATGAGTTTGGAGGGATAAACATTTTCTATAGTGTAAAATACAATGTGTTATTTTTCATTGTTTAAATTGTGTTTGTGGAAAAGAGAGTATATATATCACCAAATAAACCTTTTAATCATAAAACTTAATTTTTTCGTGAAATAAACATGTTTTTTTTAAATCATATATAATTGACATTAAAATATTTTAATAACATGTACATCTAGACATTTGATCACT
>0_13670
AAATTTTAATTAAATAAAAACAGAACTGCAGTTTTTAAATCTTACTACAGGACCAATTTCCTCAAATATATCAAAACCATTATTATAAACTCGCTCTAAAAGTTTTATTTTCGAAAACTTGAACCATACATGGACGCAGAGGATGCAGAGCTATATTATCTTCGAAGCAAAACCTTACCTAATAAACTCTCACTATTAACCCTTAAAACCAACTGTCAAAATCCCAGCCTTTCGTACGACTCATAATATTTCTGAATCAGACAGAATTTGCAATGACATGACTAAACTAACATATTCTCAACAATTTGATATATGGGTTGCTGGAAGGAAAATATGATCTGTCCATTAGAAGCAAAGGCTGCTCCTTCTATATCAGAATCCCTTTGGAAAAAATGATTCCACCATGGGCATTCCATGGATTCTGAACTAAAACCTGACTGAGAATATTATGCTTTCCAGCTGAAGGGACAGTTGGTGATGTGTAGTAAGTTATTTCCACTGCAGTCCGGCTTGATAGCCTGCAGTCTGCAGCAGCAATGCCTTGATCTCCTCGCCTGTAACATCTTCCCTCTTGGATTTCTCTGCTTCGAAGACATCTAGTGCAAATCCATTGAGGCAGCTTATGACTGCTTGCTTAACATCAAGACCAAGCCCATCCAGAGCCCTGACTGTGGATAGAAGTAGGCCAGGCTTTTTTGAGCAGAACATATGGATGTTTAGGGCCTTCCCTTCTCTTGTTCTCACATCTACCC
>0_13705
TTCTTTTTGAACGACATGATTGGTGCTTTCATATCAAACATGGAAATGTTTGGTAACATCTCTGTTACAATCTGAATCCCTGAAGGACTATGGATTAATCACTTTTCTAAATCCCATCCACACCATGTTCACAAAGAATGAGTCTCCAGTTTCTTGGTACAACTTCAAAAACATACCTGAGATTGCAAGGCCTGAAGCGGTGTTTTCTCAAAGCTGCGCTCGTTTACGGTTTGGAGTAACGACAGGTCAGGGTTCATCCAACCTTCATGTCAAGCCTAGGCTCAAAGGCCATGGCAAGCTCAAAGCATTCCGATGTACTTGCTGTGGTGTCTACAGGACGGCTGGGAAGCCAACTCCATGCATTTTCAGTTACACTGTAAACTAGCACCTGTGTCACCTTTCTAAACTTCCTATTCCTATGTCCAGAGACTATGAAACATGTGCAATCCCCTACTCCTATGCACCACTTACTGCAGTCCAGAGAAATCCTCTTGAAATCTTCGGACAGGGACGGAGGCATTCTTGCAATCTCCTTCCACCATGATGAGGATGAAGAGGTCGAGGAAGAAGAGTTCACCTTGGCTTTGTCAAACTCCCATATAATAACCTGCAAAAGCTCCTCTGTATGTCCGAAAATGTACCCGGCGACTAGTACCCAAGACCCATAGGTAAGAAGGTAAGGTGACATGTAGTCATTGTCAGCCATCTCCGGCAATGGCGCATGGAAGTCCCCTGTTGGATGCTGAAACCCAGAATACCCGATTGGTCATGATCTGCAAAACAGTAGAATGAGCCTGCGCAGAAACCATGTCTTTCTT
>0_13707
CAAGTATTTTGGAGTCTTGTTCAAAATCTATTGTTCAGTTTACATTCCAGTGCCGATTCTTCGGCACCGAAGTATGATTTACTAACCACTGGAGTGGAAGCGTTTTGATGTTGCAGATGGCCATCACTAGAGAGCTTTTCAGCAGCTTTTGTTTCACCTAGGTTTTGAAATTTGTTGAGGATGGCGGCTAACAAATAGCTGGACGCAGGAATGGAAGAAAAAGCTAAAAGCCACCAAAACAATGGAGTAGAACTGGAAGTTTGGACGGCTTTCCAGGTGTTATCTAGGTGTCTTGGCAATTTAGTTTCTGTGCTCGATGCACCCAACCACGGTAGCGTCAATAGCAACCCTCCAACGGCTTGTTCAAGAGAATGCCATTAAAAAGCTCTGAGGTGAAGAAAATACTTTTGCTTGTTTTGTGCTTTCTGTACATCGATGAATTATTTATCAAAGGGCATAATTAGCACTCCAGTGTTTGTGGCTGATTATTGTGTTTGACGCTGCACGCTATTTCTCTGGGTGGGCTGATGATTATTGATGTTACACGATATTAAATCGGATGATTTTTAGGCCCCGACCGCGCCAAATTTGGAAAACTGGATGGTCCTTGATGACTAGAGCTTATGGCATGCAATTTTTGGCTATAAGGAATTTGGCAGATTATTATTCAGGAGAAATATTTATAAAACATCGACTGCCTTTCTTGGATAAAAAATGGTGCGGGTACTTCAAAGAAATGTTTTTATAATCTGGTATGGATTCATGAAAATAATAAAACGTATGGCAAATTTTACAATGAGAAACTGGAACTGGTTCAAT
>0_13710
AGAATATCTATGTATATCCTTTTATTTATTGACAAATTTACATTGTATATTCCCCATTGCTCCCGCAAAATACTCAATTATATCACCCACTGCTCTCGCACTACACTCATTCATAGGTATTTGGCATATTTACAGACTCGGTATATCACGCACCATGCAACTGTGACTTCCCAAATTATCTACGAACCTACTCCAACGGTACTCTCTTTCTCCACTGTACAAGCCTGCAACTCTTCCATTTGCAAAACCCAATGGAATTCCGTTTCCATTGCTCAAACTATCTCTGTATCAGATGCCGCGTTTTGCAATCAAAACCTGTTACATACGGAGATGGGTTCTTCACCAAAAAGTAAAAGACCAGACAAGAGGTCTTCCACAAGGTAATATTTTACACAGTAACATGAGTATGCTCGCCGTAAGGACTCGGGCGGACAACACACCCATCGGTCAGATAGCGAGAATCGAACCAGGCACTCTGCCACAGGCTCACCGACTATTAAGCTTTACAACGTTATAGAACATGACATCTCATCGTTTGCATATCTCATTTTCACAGTCCATGCCCCAAAACACTTTGGCTTAATCAAATTAGCTGGGATTGCACAGGGCATGAGTGAGTGGTGATCCATGGATGCTCTAGGCGAATTTCATCTGCTTTGAATCAACGCAAGCGTTTAGTCTCTTCACTTGTTTGAATCTAAAGATTGGCTTGATTTCTCTTTCTCTGCAACGAAACCACAAATTTTGGCGTAATGGCACTGACTCCTTTCTTCGGTCGATCAACAGCCGGTAGCCT
>0_13718
TTCGTTTTTGTGAGCATTTCAGCTTTAAGTGAAGATCAACTTATTAAGGTTCTCATGGAGCCTAGAAATGCACTTGGCAGGCAGTATAGAAAATTGTTTTCTATGGACAATGTTAAGTTGCACTTCACAGAAGGAGCAATGCGACAGATTGCAAAGAAAGCATTGGCTAAGAATACTGGAGCCCGTGGTTTACGTTCCATCCTTGAAAACCTTTTGACTGAAGCCATGTTTGAGATTCCAGAGGCAACAACAGGACACAATAGAATTGATGCCGTTGTCGTTGATGAAGAGGTGGTATCATCTACAAAATCAGAGGGAAAAGTGGCCAAGATCCTTCGTGGAGTAGGTGCATTGGAGCGGTATCTTTTAGAACAAGGAAAGGATTCATTGGTTGTCATTGATGCCCTTCAGGAGGGAGAAGCAGAGCCTGAGCTTACTGCGAGAGCTGCTGTGATGTAATTGTTTAGCTTGAAGAAGATAAGCTAATGAGAGTTAATGGAAAGAGCCATTCATTTTACACCATACAAAGAAGAATTGGAAATTGTAATCTACGCATTATTATCATTGGCCAACAATGTTGCCTTGCAACTGCTATTGTTGGCTCCAGTGAAAACCCTTCTGGGTTGGGTGCAACATATAGGACTAGCAGAAAATTAGTGTACAGAAACTTGCTTGAGCTGTGCTCTTGGTTCTAAGCACAAAACAGATGTGATTGTAGTTTCATCCATTCATTTAATGTGTAACAGTCATCTTCATTAGATTATATCATCCAAGATGTGAGGCATGCCATGAGCATTATATCTCAACATAGGCAAAAGTTGCACCAGAGAAGCTGCTGTTGTACTAGCCCATGTGTTTTCTTCTAT
>0_13722
ATGAATAAATCATTGTAGTTTGGTATTGTATGGTTATCGTTTTGCAATTAATGCAATTTCTGTATAAGTGAAACTTACAGGTCATCGTGAACAAAAGATGAGTTTGCCACAGTCTATACATAATTAATCAAACAAAATAGTACAATATAGGGAGCAAAACCCACCTTCTCCACCCTGGGCTTCTTTTTGTTGTGGATCAATAACGTTTAAGTATGTCGTCGCCTATGTGTAAAAGAATACCATCGAATCGGACATAACATCTTGAAAATACTCGATAAATAACAACTTCAAAATGTTTCTTGAAATATCAAATTCCTTATCCTTACCAATTCATATAGATGTTTAACCAAGAGATCAACGCGGAATCTTTGGAATTTATATAATACTATGATGAGTTAGGGAACCCTAACGGTTACATTGAATAGGAGAACGGCGTTAGCAAGAAGAGATGTGGAGACGGTGTGTATGGTGGCGAAGCCCCGTGCAAATCTGAACTTGCCGGTGCCTCCAATGACAGACACCTCCCGCTTGTCCATGAAGATTCTGTCAGCTCCCTGTATGGAGAGAGTGCTGCCCCTGTACTCTGCCGGCCACTCAAAGATGGCGGTGAAGACCAGCAAGAGGTCGGGGCGCGTGATGAGAGAGAGAGTCGGACAAATACATTCCCTGAGCTCTGCCAACGAGAAGCGAATCAGGCGACGCCTGCTGAGTGAGGATATCATCGATGACCACCATCGCCCCAAATCCCGGGCTTAGGATGCTTCCCAGTCCCACCGGCACCGCCGTTCGGTTACTCCCCACCACCACATCGTGCATGTGGAACAAAATATTAATTTCTTCACTTCGTACCGCTA
>0_13732
GAAATAATAACTATAAGTGGAAATACATATACGAACTATAGCGTCAGCCGTAACACAACATTCTTAGGGCCACGACATCGAAAAGACTCAAAATCAGAGGGTAGGTCTTAACAAATATAACTACATCGACAGGAAATCTTGCTTGATCTCTTATTTACACTTTTCTCCCAAACTTATTCCATATGAAATCGACCCAGACTATTTATTTGCTGGAACTACCAGTATATAGCATATGACGTAAACTTCACGGTTCATCTCTCAGTATCTCCCTCACTTGTCGACATAAGCACGAATTTTTGTAGCTTTAATTTCTTCCGCCATGGACGACCACTGCTACACCGGCGATGGCAGCTTAATTTCTTATCAGGCATTTCGAGGACACTGCGCAGGAGTTGAAGATGATACTGGCCACTCACTCCGCGATGGCAGCTTAATTCCTTATCAAGCATTTCGAGGACACTGCGCAGGAGTTGAAGATGACACCGGCCACTCACTCCAGATTACAGAAGCAAAGCCGCCGAG
>0_13745
AAATGAAAAACAAATATGATTTGCCATTAATAAAGAATGAATTAAAAAATTTCAACTCAGACGAATCTATAGAATGAATGCAACTGGTATATCTAGAACCTGTTTACATCCATTGAACTACATGAATGGGAAAGAACCAACTAAATCCTTGCTCAGGCACAAGTCTAATTTACAGTAGTAATCAAGGGCAAACCGGTTTGTTTGCAGCCCAGATCTCGCCCCCTAGCAAATCCAGTGTTGCTCATGAATTGACTGTCTGCTTCATCCTCTTTAACCACACCAGGCTGATGGCTCTCCATCCACCAAGGTTGAGGGGATTTATAAGACATGAATTTGTAGCCATAAGGAGGCCAATCGGTAGAATTCAAGAAGTCCCCACCTAAACTGACTGAGACTGCAGAACTGGGCTGCACTTGGGTGCAGTCATTTTCATCTTCAGCAGGCATGTTCAGATCCAACTCGGGGGTACTTCTCATGGCTGAAAGGTGCTGCTGCTCTGTGATGGAAAGGCTTGAAGAATTATTTGTACTAGCAGGGGGACTGGAGTGAGTCCTCTTGTGACCGCCCAAAGCTTGGCCAGATGGAAAATTCCTGTGACACACAGGGCATTCATGCACCCGAACTTTCTTAATCTCATTGGACAAACTCTGCTTA
>0_13747
GAATGGCCTTCTTCACTTTCATTATTTTGAATGGTCTTCTCGGTAAAAATATGTTACACTAATTTGACTTTAGTGAGGTTTTCACAATTACTCACTTTCACTATAAATCCCGGAGGATGAAACATGAACGTTCCCACCATACCACCTTTTACAGCCCAAAATTTCAGCTGCAGTATATTAAATCTTTCGTGTGCTGATGACTCGAGACTGAATTACCAGGCACAGGTAAAGCTGATTCGGGTCATGCCTTCTCAAGACCAAATGCGATCTTGAACATTTACAGGCTTCGTGTTATATATATGGCAATTTTCCATGGCGGTGTGGCACGGAATTATCCTACCAATAAACACCAAAAAAATATGCCCAAATGCAATATTGAACCTTTATGGGCTTCATGGTATATCGACGGGATTTTTCCATGGCATAAGGTCTTTCATGGATCTCTATGGCACGGAACTATGGTGCCAATTAGTGCCACAATTTACCTTCAGGCGTCCAACGCTGTCAACACAAAGCAGAGAGCGCACAGAAGGAAATATATTATTCTTTGAGAATGAGCAGCAGACAAGATCGATACTGGCGCAGTTGATACTGACAATTGCCCCTTTATGCCGGCAGTGCCATCGCGGCGGTTACTATTGCTTCCGCCTAAGACGCCCGCGTCTCTGGTCATGGTTTCCACGAGTACCGCTGGCTTTGCCTCGACGCTGGAGGCCAGGGCATAGTTAACCCCGGCTCCTGCCCCTGACGG
>0_1375
ACCGTCAAACGATACACGAATTATTGCAACGAATATTTGTACGAAGAAACCCAATAAAGAAGCATTGAATAATACAATTGATATGGTACATCGTCACATTCAATCCTAGTTTCACTGTCTATACAAAACCATGGTGAGACTCTAATAGCTCGGGAGCTTTAATGATCTTGAACCATCTCAAAAGCAAGTGTCCAACATACAGCAGCAACAGAGGGCAGCGCAACATCCTTTCCAGAAGCCATCTCCTCTCTGCTTTGTCTGAGCAGGAGCATAATCCTGAGGGGGAGGATAAACATGTTGAGGATACCCAGGAGGAGGAGGGGGGTATGCCTGAGGATGCCCTTCTGGTGGATACCCTTGAGAGGGAGGAGGAATCATCTGGTTTTTCTGACTGTCATTTGAGCTCATAGTTGCAGAGCGTTAGAGAATGTGGCTGCAATCTGCCTCTGATTATCAAATGATGTGATGATGAAGAATGTTTGGGAAGACAGGCTCTGTT
>0_13755
ACTTCTTCATATCCAGAAGATTTGCAACGCTCACTCGTAGTCTCCCAAAATTGCATTATAATTTTCAGTATCAACATCATTGTTATACTCAAAATCATAACTTTTCTAACTGCAGTTCAATTTGAAAAGTCATAACCCAGAACCGTTAATAAATTGCACTACTTACCACTTCAATCGTGAGGCTACCTCACCCAATAGGCTATTCAACTACCAGCCATCTACTAGCAGTCAGCACTAGTTTGCACAGCCTTGGGCCCAAATGAAGGCTATAAATTCAAAGGAATTGTAGCCAAGCTTAGGAATGATCTACATGGATAAAGAAATCAGAAGGTTTTGAAGCAATGTCAAAAGAAACAAATTAGGCCAAACAGGAAAGAGGTCCCTTGTGGCCCAAGAAAATCTTTCCCTTTAGGCAAAACTAGGATACAAGGAGTAATACTAGGAGATATACAAGGGAATCTAAGATATAGTTAGTGTGGCTAAAGTGGTAAAGACTTGTCTGGAGAAATGAGATCTTTCCATCAAATAAATTCAGAAAATGAAAACTGACCTCCTCGTCACATGTGAAAACTACAAAGTAGTTAAGATGACAAATTGTGAAGTTGACTTGGGATACCAAATTTGAACAAAAGTTTGACAAGGACAAGACAAGCCAGTAATCAAATAAACTTTGCGACCCTAGCCTGAGCATGCCACAGCATTAGTTATACTTTGGGGATTTCAGAAGATGAACAGTCTTAACAAGACCAGTACCCACGTTGGCAACCTCCTCCAATATATTTCTCACATCAAAAATTGTTGGATCTCTTTTCGTTTTCTCTTTTCTGCATCCTTTGAAAAGGGAGCTTCCATGTTCCATGT
>0_13760
CAGTATGCAATGTGTCAATTTATTCTCTGCTGTGAACACTGTACACATCAAATATGAAGACTTTGGAAAAATGATCTGTGATTAAAACATGAAGGATATTTAAATTTCTAAGAAAATTGAAAAACGCAAAAGCACTTCCTTCAGTCTTTCCTAAATGTGTTTGTCAAAACTTGATGCGCTGTAAGAAATTTCAGACAATTAGAAAATGGTCACTTTGTTCAGTGTTTTTCTCAAGGCCTTTTTCTGAACATGACACCCAGAATCAGTCTTCAGCTGTGGCACTGTTCCCCTAGGAGGATATTTGGGCAGCAGGGATTGGGTCATCATTATTGGTCCTTTGGGTGTTGGTGCCATTGGCTTTCTCTTGCTTATTTGGAACCTTTCCAGCTTTCTTATTAGCCTGTTCGCTTTGAGCAGCTTTGACCATTACTGCTTTAAACTGGTAAACAGAGTAGATACAATTCCGTCGAATTTTGGCCATCATATCCAAAAATAAATTGTAGCCTTCAAGCTTGTACTCTATGAGGGGATCTCGCTGAGCATATCCTCGCAAACCGACCGCTTGTTGGACAAACTTCAATGCTTGCAAATGTTCCTTCCATAGACGATCAATATTGGTCAATATAAAATAACGCTCTGCTTCTTTCATCAAACCGGGTGACTCTTTCTCTACCTCCTCCCTTTTTTGCAAGTATGCTTCCCGACCACGAAGTCGAAGATATTCCCGCAGGCCATCATAGCTGCTGCACTTTTCTGCTAGCACTTGAGGTGTCAAATCATTTAACAAATAACAGTACTGCTGTAATTTTGCAACAAGAGCGT
>0_13765
AAGAGAAAGAAGATGAAAAATAAAAAGGGTTTGTTAAGTCAAGTTGTCATGCTGTTTATTACTGCCCAAGTCATCAAAAGTTCAGTAATTGCAGGAAGTTTACCAGGTTCACGGATGCTGGACAAAACTGATCATATTATGCACTGTAAACATGATTAAACAGGATAATATCATGTATAAAAGTAAGTTATACTTTGTACCAAATCAAAATGATAGTCTCAATGCCTCAGGATAGTGTCTTCCAAGCACACAATAAATTGTTTCTATCACTGCGAACAACTGTGTAGGGTTGACCTCCTGGAGCTCCTTGTTGAGTACATTTTCTACAAACTGTGCCGCATAGCCCCATTATGCTGAAATTTCGTTATTTTCCAAATTTCAACCAAAAATGTTCATGGCTGCAATGTAACTCTCTATTTATTAAACACCCAGGTTTTCACCTTGGCTCAGGAGATCTGCATAAAGAAAGAATCCCTTCAAGTGCCATCCTATATATTACGAATCAATCAATCCTCAAGCCAATCCAGATGGAAGTGTTCTTCTGCAACTTCCACGCGGAGGCTAGGAATGGCAAAAACCTTGATAGATGACCACTGATGC
>0_13769
AGACCTAAAATACAGAACCAGCCAAACATTGTGCGATTATAGATCAGACATCTCCAAAACTTAGTGGAATTGATGATTCACAGCTGCCATATTTCTTATGCCCGGCAACCATCATAACTACTACATTAACATTCAAATGTGCTTTGAATGATTGACTGGATTTCCAAATTTTAAAACAAACTGATCAGTTTGACCAGACATGTATTAAACCATGTCTATTGCCAGTGTAGATCTCATTTCTCTCCTCGTCATAGAAAAGAGCAGTAATGTCTTCGAGAGCTTCTTGAACAGTGCTTCTGATTGCCGATGCATTTGGCCGATTTCTAGGACTAATCCTTACATTTGGATCATTTGCACGAATCTTAGCAAGACATTTTCCAGTCAAGATGTTGCTCATGTTTATGGAGCCCACATTTTCTTCTTCATCAGATCCATCAGGATGGGCCTTGCAATAAGAAATTATCAAATCTTGGTCACTAGTGATATAGATGTTATTTGTATTGCAGTCAGGATGCCATAACAAGTGGTCTTCAAAAGATGTCACCAGCACTCCTCGGAAATTCCAAACAGCAACAGTGCGATTGCGGAAGGTTAAAAATAACTGATTCTCATACAAGAAAATAAAGGCTGACGGTGTCATAAACTCTGTCCTGCTCACTTCAGTCATGTGTGAATTCCGAACATCTAGTATTTGGAGGTTCTCGTTTTCTTGTTTTACAAGGAGCTTTTCATTGAATTGCTCAATGAAATCTACTTTTTTGTTGCGATGCAACAAAAAATTGAAGGATTTTAAAACTGTACCATCTTCTATGGATAAGATCTTCAGTGGAACATGACCAGAAGTTCTCT
>0_13785
AATTATTTTTAGTTGTATTCAAAGTGCTAAAAGAAATGCCTTCCTTTTCACAAAACCTGTTTGATTCAGGTTTAAGAACCATGGACTAACAAAAATGTTTGCCCCTCTTGTATGCAAGCAAACATTGATTCCCCATATCGTGTTTAGGTAATCAATCTCAAAAAGGTAATCAATTTCAAAAAGGGTACCAGCACTTAACACTTCACAAAATAATTGGCATGAACCAAAAATTTTAAATAGAAGAAACAGATAATCATCTTCTGCTTGCCGCTAACAAAATTATATGCCTTATTCTTGATCTCCATAATTTTTTGTATCCTTCAAGAAAAAACTAATCAGGAGTCGGGCTTCCTTGATTGAGCTCAGCAAACCTCATACTCACACGCATGGAATGCTTTAAAAATTTCTCTGCGCAGCGTTGAACACACGTCTCTTCCTGCTTGTCCAGGGACTTGCGGCGAAAACTATCGACACAATGGTCAAAGCACCTTTCCACCAATGAATTATACATCCTCAGACTGTCTCTTATCTGAAATTGCTCGATCATCGTCATTCGTTGCTGATCCTCCTCCGGAATGTTGGTCATATCCCCCG
>0_13822
CATCAACTTTTCTCTTCCAAAACCTGTTTCTCAGGCACTTGAGTATCGTACATAACTCAAGATTACAATAAAAAAAAACAGCCCTTCTGAAAGCACAGGTATATTATGCATGGAGCAGAAAACGTGCTGATTTTGCGAAATGTAATCTACAGATAAGCATTACCAGAAGAATTCCAGTGACATGCTTGCAGTCGGATTCAAAATAAAGGAACTAGCACCTGCTCTGCTATGCATGATCGAATATCCTCAATGATATACTTTTTCATTGAGTCAATATTCACAAAGGAGAGTGAAAATTAAACTTATTAACAAAAATTGCTGAGCAAAAATGATGGTAAGTTAGACTCTAGAATGCCTAATAGATCTTCCTTGCTGCAACTTGAAACTTGTTCCTGTGACCTAAAAATACCCGAACTAAGCCTCCATGCTGCCTCCACTAGCTGACCCCTTAACCATTGGGATAGGAGTACCCCAGATGCATCAGTGCATTCTTTGTACAAAGGTAAGTACGCTATAGCTACCTGCAATTGATTAGGGAGATCCTGCAGAAATAGAGGGGACATACCTCGCATGATCACTCGCATTACATTTAAGTAGTGATTTTGTCCAAACTGGCGACCTCTTAAGAATGCTTCTTCTGACCAATATTCTTGTAAGAAGGTACGTAATTCAGATGTTACTGCTTCATCCTCTGATTTTGCAATAACGTTTGCCGTCTGGTATGTAGCTT
>0_13828
GTTTCAAGCGGTTAGATATATTGATTAATAACAGAAAACAAACAACCGCTCACAAAAGAGTTGGGAAAATAGCTTCTCAGCTGATATATACAAAGAAATACATCCTTAGCTTTTTCCTTTTACTTTCATGGTGACCTTCACATTGAGTCAACTCTTCACTAACGGGAATGAACTCATTTATGCATTCCCAACTAGACCTGCAATGGCAACTCTCTTCCTATTCATAGGGACCTTTAAGTTTAGATCCCCAATGATACATGTATTGATAGGTTTAACAAAAGAAAGATCTGCATCTTTTATCCATGGCTCCAGAATTCGCAAACTTATCAGAGCCAAGCTGGACATTATTCTTGCAAAAGACAAACATTATTCGAAACCAAATTCCTTAAGGATGGCCGCCCCAGGCTTTTCACTCTTGAAGCCATTAACGACCAGGTGAGGCTCAAGAAGCTGATGCAACTCCTGCAAATCTCAACCCTCGAGCCCGACGTGCTTGCATAAGAAAAGCCACTTCAGCTGCTGTCATTACTGCCTCCTGTCTCTGTCTTCGATTCTGTATAATATTCATTGCCCGTGCCATAATGTAGCATGGCAAAAGGAATCCAGCAGTTCTTAAGAGGAGTGTGAAGAATGTTGAAACATCCTCATCTCCTCCAGCACTAGCTATGGCTAGGGCGTGACGTAGAAGTAAAAGGGCCATGAAAATTAAAGCTGCAGACCGGCAACATGCAGCACCACTTGAATTGCCTGCTGTGTATTCATCATATTCAGCTTCCAAAAGGCGGTGTTCTGCTGCAGCCATAGCTATCACACGAGGATCATCCAGGTCCAATTGAGATCCCCAGTTTCCACTGATATCAATGGCAATGCCACCAGAATGAGGC
>0_13829
TTCTTTGAAGCGCATACTCCTATATCACTCATTCACAAAAAGTGTTAAACAGATAAACATCGTGCCTTACTGATTGCATCAATTCAAATATGCCAATCCGAGTTCTCTAAATAACTCTACAAGCTGAGAAATGCTTCTGAATTCCAATAATACAAATTTAATCTGGCTGCTGTTCTCTTCACAGAAAACAGAAGTTAAGGTATTGTTGGAGTTTTTTCCTAAAACCAAATGCTAAGGAATCAGTTATCCGTATGTCATACCTACTACACAGGTACAATTGTAAAAATGGACTGTAACTATCAACAACACATAAACAATCTGACTTCGATATCAAAAACATTTTCAGAACATTTTCTTATTTGGATGGTGTGCTTGAGATGGAATAGCTCCTTGTGACTAGTTCTGACTGTTCATATTGCATGTTATGCTTTATAATATCACAAGCCAACTTGCACTCGTCTACTGTCACAGAACTGTTGCCAAAACTTCTCTAATATCCAGGGATCTTGAAGATCAAAATTCTCCGTTATTAGAAAGACAGGTATTTTTCCTTTCGGTGTCCTCTGTCCTGCTGCTACCCTGTAGATTATCTTCATTGTCTTTTGCACATGATTTCCTGCACGGTAAATTTGAATCTTCATCAAATTGCCTCAATAGATGTTGTTCCTCTTCGGACAGCTGCTGAAGAGCCTTCTCAAATAAGGCTAACAGCTCTGGGTCAAAAAGGGGATAGTCCCATTTTTTATTCTCTATGGCAAAAACCCCAGAATCAGAGTAAACACTTGAATCTCCATCGTTTGCTAATTTGTCATCGATATTAAAAACAGGGCAATAATCTGTTTCCACTTTAGCTCCATCACCTGATGGCTGACCAGAGTTACCAGCATCATTG
>0_13832
AATTTTGATAATGGACATGGCTCAAAGGCTTCTGAGAATGAATTATACACAAAGAAGGTGACTGCCATGCAAATTGTTCTTGGTCTTATCAAAACGTATGGTTTGCAAGTTCGTGTTTTTGAAGACAACTTGCAGAAGAAACTAAGACAAATGGAACAGGAGAAAGAAAATAGAAAAATAAAGAAAAATAACGAGAATATTAAATATGCACAGGAGAGAATAAACAGAAAGAAGCACTTTAAGTCAAAGGCAGAGCATAAAGAAGACAAGAAGAAAGCTGCTGCTGAGAAAAAGGCACAGAAGAAAGAACAGAGAATGAAAGCTGCTGAGGAAGAGGAAAAGAATAAAAGACATCAATCTTTTGAACCTGGCTATGGGCTTTCAGAGAGGGAAAACGATACTTCAAAGAGAGCTAAGTATGCTTCACTGAACGAGAGAACCAGAGCGGCTGTTGGAATGGGCAACACAAAATTTTCACCTTACAATATTGAGGGGTTTCAAAATAAGTCTGGGATTATTGGTAATGATCACCATACATCAAGTTTTAGTGCCGATAATAGGGGCCTTACTGGACTTGCTGCTGGTGCTTTCACATCAGCACCTTCCATTGCAGCTCAAATAAATGTTGAGAGAAGACATCATGAGTACCCCCCAGCTTTTGGGACTAGTAATCTAAACCCTATTGGATCATCATTGTACGGCTCTAGTGCCCCTGCTGGTGGTTTTGGTGAGATTGATATAAATCATGTTAGAGCACCAGCATATGGGACTAGCGATTTGGCAAAGTCATCTGCAACCCAAAGTAACTATAATTTTGAGGGAAGAAGTCAGCAAAGCTATAAATTGAA
>0_13833
ACAACATGAAATAAATAAGAAACCAGTTACTGGACAATAATATAAAATCTGTAAACACAAACTGAAAAGAACCGATTACCAGACAGTTTCTACATTCCGTGATGCAAGCATCAATATACCCTCGTTTTCAGCGGCACCCGGTCGGAAAATATCTCACATCAGCAGAATATTTAATGCTCAGTGCTTAGTTCCACAGTTCAAAGAAATCCGCGTCAATGAGGGACGTCATGGTCAGTTCTTCTGGAAGAGTAGAATTAGGAATATAACCAGAGACTGGTGTTGTAGTGGTGGCGGCGGTTAGGAACGGGAGATCGGGCATAGATTGGCATGTGGGGAAGGAAGAAGAAAGGAGAGGGGAAGGGCAAGAAACGGGGGCCACAGATGTGTCAGGGTTTGGAGGAGCGGTGTAGGAATTTGAAGTTTTGCAAACTGCCGGGTGGGGGAGGGGTTTTCTGAACGATGCAGAACGGGCAGGGCTAGTGGACTGTGGGGAAGAGGAGGAGGCAGAAGGGGATGCAGTGGATTCGCGAGTAGTAGTGGTTGTGGGGGGAGTCGATGTCAAATGCTCAGCCATGGAAGAGGAGTTTGAAATTTTGCAGAGCACAGGGTGAGGGAAGGGTTTGCTGAATGATGGAGAAGTGGTGGAGTTACTAGACTGCGGGGCAGAGGGGGAGGCAGATGTTGCTGCGGTGGATTCTGGATTGCTTGTAGTTGGGGGAATTCCAGTGAACTGCTCAACCATGGCC
>0_13835
CTATGATCTTTTATTGACAACTGTTGAGACAGTACACATAAATAAATTGTTTTTTTCTCAAGAATACATAAATTCAAGAATCAATGCTCAATTACATATGCATAACAATACAGATATTTTTGGGAGATGCTTTCCGCTTTATAGAAATTACCAACTTGATATAATGGTAGGACAATGTCTACAAGATATGCCTTTCAGTACAAAATTGCAATGGAAACTCTACTTATTTCCTCAGTGTCAGAGATGCACTGTAGGTTCTTAAACTGGTGGACAGCACTGATTATGATAATGATGATGTTTAGCATCCTCTATGACCAACAAGGTTTATACAAAGCATTTACACATAATATATCATACCCACCTCAATCAGGCTGATATGTGGAATGTGTAATGCCACAGCAGGTCCCCTGCAATTCTTTCGAAGGAATGAATATCCTACATCAATTGCAAATTTCTTTAGAAATGATGATGACTTCCTGGCTTTGATGTATGAGTGACCCAGTATGTAAGCAACACCTGCCTCCTTTGCCTTAATCAATTCCAATAGCTCTTCCCTTACAGCGGGTGCTACTGTAGGGCTATTAAACAATTCAAATCTGACCCGCCGCTGTCTTCCCAATTGAGGAACATCCATTTCATACATGGACTGGAGACTCTGTAAAGTTGGAGACTTGCTGCTGGGAACACTCCCCGCTGCATTATCATCCTCATCTGCAATTACCATCCTCATGGAAGATCGAACAGGAGTGCTAATTACTGCCATCCTTCCATCCAGTGAATTTTCATAGCTTGT
>0_13836
TTCTTTTTAGCGGTTACAATTGTAAATCTCCCGCCTATCATATTGATACATACTCTGTACACCTATAACTACAACACAGGAGGTTGCCATCGAAGTAGGTTTCAGGGAGATCCTCTGAGAACCACGATATCGAAACTAAAAATAGCCCAATCACAGAATTCTGTGTTTCGCCATTCCTCTGCATTTCACCTTTGTTGGAAGTTCAGTACCTTGATGCAGAAAGCAAAGATAAATGCAAAGAAAACAGAAAACACCACCAGGACTCCTCCGACTACACCCAAGAAATCATGCTTGTATCCGAAGTAATCCTCCACGAATTTATTCAGTGGTTTTGGTCCCTCGCCCGCTACGTCTATCAGGGTTGTAACGTCGCCATACTGTGAGGCAATGAGGCCATAGACAGTCCAGGCAACTGGGCATATCCAGTAGTACCAAATCCACCATTTGGGGATTCTCTGCATATCCGTTCAAAAACCCTTTAGGAAAAACTCATTATCTCAACGAATTGGTCATAACCAAGCTATCATGTGGATATATTAAATAAGAGAAAGAAGCTTGAATACCGGTTTAGGAATGAAGAATCCTGAAAAGAGATTGAAAAGAGAATAGAACGCTGCAGCTACTATTGAGGCCACTTGGTGGTTCGGAGTAATGGAGACTGCCATCATTCCATAATAGGTGAAGTAGAGAAATGTCAAGTAGTTCAGGAAAAAGAACCAGCCAAATTTGTTAGCTGTCCACTCGAACTGAACCATACTGTAAACGATAAGACTGTACATAACTGTCTGGATGAAGATGTAAGGAAGCTCAATCACCACCTGAGCGAGAGC
>0_13841
ACTTCTTTTTGGTTTAACCATAATCAATTAATCAATGACTTAAAACATTCACAATAATTACCCAATGTGATTAAAGTCATCAATCATCTACATACTTTGTTATTCCAGTCACCAATCAATAGAAAAAGCTGCTATGACGTTCAGTACAGGTTTTGGAGCTAAAAAGTTGAAATTTCAGACGTAGTCATTTATAGCCAACTATCTGAAATTCCAACAGTATTCATGCTTAGTCTTTATCTGGACTACTATTCAATATTAGTCTTCTTGCCCACTAGGATTCGTGAGATCTGAAGTCCCCTGCTGAAAGCTTCATTGAAGAGTATCCGAGTCTGCAATGTTTGAAAGCCTGGCAACCATGAAAGCAAAGCCACAGGAATCATGATAATAATGCCAAATATCATCTCATACAATCGAGCAACTGCAACCACGATCTCCCAAACCATGGTAGGCTGCAATAGAGGCCTCAGAACTTGAGCAATTGATATCAAACCCCAGCCTGTTGGCATCAATGCCAGCACACTTGTGATCAGATCTATAAATTTGAGGTTAGTGACTGCCAGCAGAACTATGAGTACCAATAGGATGAAGCCAATGACTGAAACTTGAAAGCTACGGTAGTAGATATGTCGCTTTGCAGCATACTTATCTTCAGCATATGTTATGATCAGATAAATTGCAAGAGCCACAACCACATAAATCCATGAAAGAAGGTACACTAAAATACTTTTGCTATTATTCGCAATACGAAGCTGGTACACAATACCATACTGGAGAAATAGAAAGCGAATATCAATTAGTATTTCTAGAACCTTTCCCCATATACCTGTGCTATGTAAATGGTCATGTTCTTCATACCACCAAACTTCCCAG
>0_13843
TTGAAAAAAATTACATAATTCAATTGCGCTACACCTAATTTTTACACTACTACATCGTCTCTTCTCAGAATGAAATATCATCCAGTTGTCACAGGTAGTCAAGAGAAGCTTCCATATTGGGTGGTAAACAAAATACACGTAACACCTTTGCCGAGGCTACCTATTTGAATTTTAAAATACGCCCGTTTAACTATTCCTGATCATTAAAGTTAGTTTCACATGTATACGTACAAATATCTTGGAAGCTCTCTGGTAACTTGTAAGCTATCCATGGACTTTGTAAGCTTAGGTCAGAATTCCTGCTTCCTTGAAGTTTTCCCAAGGCTGAACTGGTAAAAATAATCACCACTGTTCACGGGGTCTATCATCAGAAGTTACACTTGAAAGCTCTTTCTTTTCAGAAGGTGGTGAAATTCTTATGTAAGGATCTTTCCGTACAGCCTTCAAAAGAAATTTTGCTTTATCTTTAGGAGAGGCTCTGGCCTTAACATGTGGTTTGCTCTCTTCCTCATCATCCAAATCGCTCCATTCATCATCGTCGCCATCACTGCCTTCTGTATCAGACCAATCTCCATCTTCATCGTCCTCGTCCTCTTCTAGGAAATTGACATTTTCTTCACCTGCTTCCTGAACTTGCCCTATA
>0_13850
ACTTCTTTTGCTGGAGTGACTACATTTCTGAACAGCCTCATGATATCTTGGGAGAGGCATTCCAAGTTCGTCTCAAAATTAATGAAGCCATGCATTAGTAAATATGCTAATTTCTGAATAAAAAGGCTAGGTTTGTCTTGTACTTTATTGTGTATGCATTCCCAAAATCTAAGGCAGTGTCACAGGGTTTGCCGAACTTTAGCCTTGAGGTTTGAAGTTTGCGAACCAACCTCAAAACATAGTTCAGATTCGTCTCAAGTTTGCCTTAGCTTTGATTTCTATGTTTGGTTCAGCCTTGTTGCACTCTGGTGGAAGTTAAGTTGGCCTGGAGATAGGTAAAAAACCCCGGAACCCTACTCTATAGGTGCAGAATCTTGAACGCTTATTTTCCAGTGGCCAACAGTTAATCCCTGGTCCTGTTTCTTTACTGTGTCGGGTCTGGTTTGGCATCTCTCTGCATGCATATCCCGTGGTGAGACTGTTGGAAAATGCTCAAACTAATGGAAAATATGTTACATTATTTATTTGGGTCTCTAAATTGTCTTATGTTTGGTCTGCAAACAAAACTCTCCATCTTATTTGAGTTGGCAAAGATAAGATCAATGTTAATGTTCACAAATCTTCATGTAATAGGTCAGTGGGACTAGAGATTACAGTTAGTGTCCATCGAACAGTGGAGGTCTCTAGAACAAGTCTAGACCTAAAATGCTATTAAATTAAGAGATATAAATGAAAATAACATAAAGGAAAGAACAAAAGCTAGGCAAACCTTAAACGTGATGACCTAGATTATCATCAACAACATAAGTGGAAATAAAGTAGA
>0_13856
CTTCTTCGATTGTTGTGACCTATAAGTCCGGCGGGTCACACACAGATAAACTGGCTCACAAAATCGTATTTCTGACCCGAGATTTGAAGAAAATGGTTGAGTAATCATAAGATTTCACCCTTGTTTGGATCTGGTCCAGACCTGCGCGAATCTGCCTCTTTTCTCGACATTATCTGCTCAAGGTTTTTCTGGGTGGCAATTGAAAATGCCTAAGGGAAAGAGCCGCCGTGATTTGGCTTCTCGAAGATCCAGGAAAACTCCGTACCTATCCAACCATGGTCAGGAGAAAGAGGCACTCACAGCAAATTCTTCTGAGACACAGGGTTCTTCCTTGAAAAAGGATTGGGAAGATGCAACTTGTGCTGTCTGTATGGACTTTCCTCATAATGCAGTACTTCTATTGTGCTCGTCACATGATAAAGGATGCCGCCCTTATATGTGTGCAACTAGCTACAGGCATTCTAACTGTCTTGACCAGTTCAGGAAAGCGTATACAAAATCTTCATCAGCAACAGATGTAACAAATACTGCAGACCATTCCGTGGAAAGCTCTACATCAAGTTTGGAACCAGTTACTGTTCCAAGATCAGAAAATGGCATTTTAGACAATGGGCGTTCAGCGTTAGGGTTACAGAGATTTGGATTTCCAAGATCTGTGATTTCAGACAGTGAAGATGCATCGTTGGATGGAGACTCAACACCAACGATTGGATCAACTTTAAACAGCCCACGAGAAAAATGGGAAGTTCCAGAGTTAGCGTGTCCTCTTTGT
>0_13868
GCATATCGTAAGATGCTGTTTTTTCCCCAAAATTTCCATTTATCAAAATCTTATGGCAAGATACATTTAACATACTCAACATATACAAGGTGCTGCTGCACAGCAATTTCCAAATAATTTGTATCGATCTAATCGAAAGAGGCAACACCAAATCTCTCTCATCGCTTCTGGCAATGCAACTATATCCATTCATTCATTGCATTATATTCACTTAAATTTTCTTTGTTCTACCACAATTTACCATGACTTGACGTCAATTCAACGAAGGGTATGAAACAATAAAGAATGGGTCATGACTTAAAATTTTGTCATCCATAGAGAAGTTGCCAATTGAAGCTACCATATGTCAGACATGAACCATTGTGGGGGCCTTTTCCGAAAATTCTTGTTGTAATGCTTCACTGAAGGCTGTCCTGACTCCTGATATCCCTTCTCATGTCATGTTAAGATACTAGGATAAAGAAGTACAATAACACGCTTCAAAGATTTCAATGGACCCTCTAAAAATTGTTGACCCTGTGTAGCAGAAATCAAGGCTTTGTACTCTTTTGAAAAGTCATCCAGGCGGACTGACACTGGGTTCACTCCACAAATCCGCATTACACAAACTTCCAAGTATAATGATTTC
>0_13870
CTTCGGGAGGGGCGTATTAAATTTCCAACCAGAAGCTTGCAATCTATAGCCGTACGTAGATCGACTTATCAGTTTGAGGCTGCCATATTTTCTCCAAAGGAGGGTTTCCTATCATAATTTATAGTACAAGGATGATATTATATTTGCTGCCAGATCGAGGGCCGAGCTTGCATTTCTCTTAGACCGATTTTTATCATATCAGAGGGCCGCGTTCATGAGTCTTCGTAAGCCATTGCTCCATTGCATCCACTGAATACAAGATGAATTTGAGGTTTCCTTTGCGAGTTATTAAGCCTCAATCCTTGACGCCGAGGGATATCTCTATGTTGGGTGAATTTAATTTGCATGATTTCTTCGACTTGGCCGAGCAGGATCTCCTGGACATAAATTTTCACTATACCAGGATGTGTTCCACAGTGGATTGACGTGGTCCATGTTGAATTGATCCTGTACTAGCCAAATTTATGTCTGAAGCCGTAGCAGCAAAAGGAGTGGGCCGACATCTAATTGCTTGCAAAACTGGACTGTTGCTTTATTGCAAGGGCGAAAGTTGTCGAATCACATCAGTGAAGCCAATTTCTTGAGGAAGTCGTTTGGCATAACACGCTAAGAAGTGATCGAATTTTATTGAAGGCAGAGCCGATTTCATTTTCAAAGATCGCATTCAATCATCTCTGAAGGGACGGATATCGATCTCTGAATCGATAGTCTTGATCGAGTTTCCCTACTGTGTATAAGTGCATTATTGGATAA
>0_13874
TTTTAAGGCAGAATGAAAATCTAAATTGCTTACAATTGACTTTTCAACATCTTTCATGAAAAGTATCAGAGGCCCATTCTTACTTTCGCTCGTCACAACCTCAAAAAGTGCATTGATCACTAGCTTGTCCATATCCTCTGCAGCAGAACTTTCTAACCGAAGTTCATTTGCACTACAGAAGAAACCATGATCTTCTTCACATAGACCACCAAGGTCAACACCCTCTGGAATTGGACTATCAAATCGTACACCAAGTTTAGATGATCCATTCTCTTCAAAAGCCAACAGTACTTTCCCTCGAGAGCCATAAGATGGACCCCTGGAAGGAGGTTGGAGAGATGAAGGATAGCCTGAATTTTGAGGAAAGCTAACATATTTTACGCGATCACCTGTCTTAAAGGAGTGACGTTTTGAAGCAGTTCCAAAGGAAGGTGCACCTGACGTCTCCTGCTTTGGCATCGCTTGTGACTTTAATGCAGTGCTTGGCTGAGAACAACATGCTATATCAACTTCAGTGCCTGGTGAAGCCCCACTTTTTGATTGCAAATTATCACCATGTACTGAGCGTTGCTTGAAGCATACACATTTACTTTCAGATCTTAGGCCTTCCTTCGAAACTTCTGCATCCTTCATTGATGAGCCCAATGGCATCGAACTGCTATCAAAAATAAGCAATTTTGCATCAAAATGATTCGCTAAAGCCTTTATTAGCATCTCCTGATATATCTCAGAGCCT
>0_13888
CCCTTCTGGAAAAGCGTACAAGAAATATATGGCATGGCTAAATCCCCTATTGAAAAGATTAAGCGAAATCTATGAAATGGCTAAATATACTGTCATCTCATGAAACTAAGGTGAAAGAGGTACAAATTGCCATGGATTAGCATAGAATTTGATATTTACTTCAACGCTGAATTCATTTTCCCTGATGGATTCTTGTGAATTAACATGATTTCTCATGAACTCTTCTGCTTATAACAGTTCTCTCCCACACCTCCATATCTGCTCCTTTCTGCACTAAGAAATTCACAACTTCTAAAAGATTTTCTGAGATTGCTGCATGGAGAGCAGTTACGCCATGTTTA
>0_13892
TTCTTTTTAGTAATCACGCTGGACATTTGTCATACATGAAATAGCACAATACATCAGCTGCAACAAGCCACAGGCTTCACCCAATATGGAACAAATTATCAAAGAACACGAACCTTTTAAACAGAAGGTGGATATGCTATATAAAATGGACTTTTCCAAAGTTCATTATGAATCATATTTACTATAGCCTATTCTACCTTTCATGCAAATGCCTGAGCATTTTATAAACGAAAATAAATCGACGCAGCTATAAAACAAAAGCCCGTACACTACAATGTATTAATACAAGCTGAGAACGTGCAAAATACATTCTGCGTAATTGCTTTCCAAAGCAATCGCTCATAGTTGGCACATGCAATCTGGAGCAGGATATGTATATATTGACTGCTTTTCTTTTCGTAACCTGAGTTGCCCTTGTCTCTGCTTATGACCAGTTCTAACCTTATGTTGAAAGTCCGACCAGTCAATACTTCTGTTCAGGAACAGCTGCCCCAGTGAGGTCATGTGTGGACGAATTGTTTTCTTATGATAGTTATAGGCACGGTGCCCTGCCAAAGCATTGTGCATGTTGCCAGGTGATGCTGAAATGAAGATATCACTCTGCATACTGACGTGATAATCCACAGCAGCCGAAATAGAAGCTTTCCCTTCAAGTTGTTTCAGTTGCTCTTCTGTTGCAAGACTCTTCTTATCTTCCATTAAAGGAAACAACTGCCGCAGTATTGAAATTCTTGCTTCCCCTCCATATACCTTGTGAGAAGCAAGGTAAAGTCGAGTCCTATTGCCAAAGC
>0_13897
AAGTGTCCTGCTCACCATTCCTTCTCAGTGAAGGGCTGGTGGGTGTGGCCTATATATACATATTCCTCATTTCATATCGTGTATGCGTTCGTTGTTTTGTATTGTAATTCTGAAACTTATAATTCGTTTTGGGTTTTAAACTTCAGTCTGTGTTGGGTTCTTTCATTTCCGCGGCACAGGAGGAGGATCCCACCAATATCTGATTAATTATGGAGGCTGTACAAAGCTCTGTGGAAGCTAAGATGCCGCTATATGACTGTCTTCTGTTTGATTTGGATGATACTCTGTATCCTCTAAGTACTGGACTTCAAACAATCTGTCGTGAAAATATTGAAGATTACATGGTCGAAGTTCTTAAAATTGATAAAAGCGAAGTTCCATCTATGTGCGTTGATCTTCACAAGAGTCATGGAACTACGATGGCTGGACTGAAGGCACTGGGCTATGAGATTGATAATGATTACTTTCATAGTATTGTGCATGGTAGATTGCCCTATGAGAACCTTAGACCTGATCCAGTGCTGAGGAGTTTGTTACTGAGTATGCCACAACGGAAAATAATATTCACCAATTCTGACAAAGTTCATGCTACAAAAACCTTAAGTAGGCTGGGATTGGAAGATTGTTTTGAAGGTGTAATATGCTTTGAAACGCTGAATCCCCCTCAACAAACTGTTGATAATAGTAATAGCTTGAAAGCTGTCGACCCAATTACAGAAACAACCGGTAATGAAGATGACTTGGAAACCTTTGAAGCACTGAATAGCTCTG
>0_13898
GCATCCAAAGAAGTTCCATAACAGAAATGAAAGCAGAACCACTGTGTGTTCTACTCTACATGAATTTGTACTTCCCTCGAACCAATTCTCAAAAAATCTTGTTTGCAGTCAATTCTAGAATCACGTGATTTATACAAGCATACAAGGAGATTCACTTGCTTGGAAAGAATCCAATGTGGTCAGTTTCACTTTTAAACAAGTGAAATGGTCACTAAGATTAAATAGAACCAGAACCTAACTGCACCAGAGGCAACCAAATCAATTTTGCATGCTAGGTTCTTTGACAGGCACCACCCTTCAAGAGCACTCAGGATCAGAAGTTGAAAGATGCTCAAAGCTTTGAATAGAGAGAACATATCTTAAATACTGTTTCAACTTCTTTCCATGCCTTCTCTAGGAATGCATCTCCCTTTGCTCAAAAGCCTACCTTCCAATGAGTCACAATGCTAAAGTTTTGATGACGTGGGTTGGCAGGCCGAGCAGAAGTACGTCAATGATTTTTGAAGTTAAATGTATGTCAATAAATTCTAGCATGATTTGTTGAAGCAGTCTTACTGGAACCTGCACTGATTAGACCTAAAAGTCTCATTGGCAATCAGATTCAGTATCAACTTCTCAAATAATTTTGCACGTGGCCCTGGCATGAGAACATTTACATTACCCCACTGAGAGCGATCTTTTCTTTTGCTAAATTTCCTGGCACACCAACCACCGGGAGTAACTCGACCTTGCTTCCGTTTCAAAAAAGTTCTGTCAATTTTGTCAAGCACTGGATCATCTTGATGAAACTGCCTAGCAAAAGCAGCACCATTCTCTTCTATGGCCTG
>0_139
CTCGAGCATAAGCAATCAACTGTTTAGTATCTCCTTCCGGGACCCCTTCTGCTATTATAGCTACTACTCTGATTGTTGGCTGCTTGAGAGCAGACATGGAGGAAGCAAATGCACTTCTATACGATGCAAAATTGATGAAGACATCAGCTGTTGGATGAGCTTTGCATGCAGCCTCAATAGCTGAATGAACAGGTATGGCAATTTCTTCCTGCCCAAAGAACAGTTTCTGAAATCCTTCGGAACCAGGATTGACGATTCCAGCAACAGATGGTGTCTCTCTACCGCAGAGAAAGTCAAAGTCTAGCATGCGTTGAATCGGAAGTTGCTTGTAATTGTAAAATAATGCTTGAGTTGAGCGAGAGAAAAGTTGCCCTGTCGACATCTTTTGCAAGGGAACTGCTGACAGTTACTCTTGTTGATCAAAACTAATAGCTCCGCACCCCCAAAAGACACTCCAGACAGAGCTGAGAAGGTAATTCACAACAAAAGCCGTG
>0_13907
TTCTCGAGGCTGCATTCGAGCCTCGACGGCAGTACCGCCCTGAGATCTGTCTTTTTTAGATTGCAGACCGCCTTTTCATAACAAAAACAAACTTTGCATTGGAATCTCTGCAGATTTTGTTTTCTATAGGTGGAAGCGATCATTTCAGGGAGAGGTATCACTAATGCCCTTTTGAACGAGGGGGAATCGATCGTGCTTGACTGTACTGTATGTGCGTCTCTCATCATTCAATCGATCAGACATTCATTCATTCATGTGCCGTATCGATCGATTGGTTGGTTTTCACAGCCTCTGAGAAACTGGCACTGGGCAGTCTTCAATATATGCATTGCCAGTTTAGTTTTGCTCGAATCCTTCCGAGCCCAGGTCTGAGAAATTTGTACGAGGGCCTGAGATTTGAATCTGAATAGGCAGGAGGGTTTTTTCTTCTTCCTTTTCACCTTAACCATCCAAACTCCATTTGGGGATGGAAATTCTTTTGGGATTCTTAAGGTGAGCCTAATGCACTGAGAATAGAGCCGGGGCTCGCTGTGGTAAAACTACTCCCGACTTAAGGAGCACTGGGTTGATCTGATCAGGATTGCCATGACCAGAGTAGGATCAACCCAGTTAAAGCCCCTGCCTGATGGAAAGATCGACAAGGTTTGATAAGGATATTATTGGGTTGACCAGGATCCTATTCACTATTTGATGTAAGTCAAATACAGTTTATGTGGCTGTGTCAGTAAGATATTGCCGCTCAATCAACAGGGGAGTTGATCAATATTAGGTTTATTTGATCCAGATTGGTTTGACCAGAGCAGGAGCAATCCAGTTAAA
>0_13913
TTATTGGTATATTTTCAGAGGGCCAGGGACAGTGAGCTGGCATTCTTGGGAGAGACATGGCTCAAGGAGCGTAGGAGATGGATTAACCAGCATGTATTGGGTTATGAAAGACAGAAATGGGGACCTGCTCTAGTGCATCTAAATAGGGAAGGACTGGCTGCATCTAGTGGCAGCAGAGCAGGGGCGAAGGAATTGTTTAAGCAGAGGCTCAGGGCATTCAACTTGGCCTTTGATCAGATATATGAAACACACCAACACTGGGTTATATCCGATGACGAGCTTCGAGTAGGCACCTTCATAAAAATTACTCAGTCTCTGGTCCCTGCTTATAGAAGCTTTGTTGAAACTTTTGGTCATTTGTTAGACAGTACTGGCAATGTAAATAGGTATATGAGGTATACCCCAGAGCAACTCGAAGATTTGCTGGCTGATCTGTTCACTGAGAAACCAACAAGAATGTCAAATTGAGCCGGGAAAGAACATATAGAGACCAACTCTTTTTGGTAAACAGGATTCGAAGAGTTGATTTCAATTCTTTTTCTATTTTGCAGCTTGTAGCATCTAGGCTTGCCCGATTTGAAAATCATTTTTTAAATTTGAGATGGAAAAGCTCACTCAAATGTAATTCCGATTCCATTCTTACTAGGCACGCAGTGGCTTGGAAGGTCCACAATGAGCAGAAAACCATTCCATACGTTTAGATGCCCTTGCTGGCATGGCTCACCATAGCTAGTTTATTAGAGTCCAAACAAAGCATTTGACCCTTT
>0_13919
AGGACTAGCAGGCAGCATCACAAAGATCGATAGGCTTTCCTCCAAGGTGGAGGAGGACTTTGCCATGTTTGCTGACATACCCCCAGGAGTCAAGTGGGGGGAGTTGATTTTGTAGCCTTAGGGAGCTAGAGATGCACAGGATTCTTGAGGAGGTCCACGTCTTGAATCGATACCTAGCTACAAAGCCCACAGTACTTTGTAGCAGGATGGATCAATGGCAATAGGTGCAGTCAAATGCCAAAGTGACAGATGAAGAGTCTAGTTGCAGTCAGATGTTGGGAAGCGCAGTGCAGAGTTGGCAACAGTATAGAGTTAGTAGCAACACAGATACTAGCAGCAGTCAGAGACTCGAGTGATAGATACATCATACTGATCACAGTGGATTCAGTATTTAGGATCCTTTTTAGTTGCAGACATTGCAGTTGCAGCAACAACAAACGGAGAGGGAGTTGCAATGCAGATGCAGTGTTGGCAACAGGTCAACAGAGTCAGCAATAGTACAGATGTAACAAATATCAGAGTTGCACAGTAGTTGGTGGGCAGCAGTAGCCAAGCATCAGTAGCTTGACAAGAGATGATGCAGAGATAGGGTGTTATTACAGGGGCAGCAACACTAGAACACATTCCTCGCGAGTGTTAGTTTTTGTAGCATCGAATGTGTTCTAGCCACGAAATTTTGTAGAGAGGCTAGAATACATGAGAT
>0_13929
AAGGCAAATAAATTGGAGTCATTTGCTAGTTAGAATATGGGTTGAATGAATCTCCCAAGAATCAGCTCACCAGATGTATGTTTACATCATTCTCCAGGAACTAGGACATACAGGTGCTGAAAGGATAGCTACATGATCCATATAGTACTTTCATCTACTGGATTCTAATGTACCGATTGGTGCCATGCTTGGCCCAATGGTTCTTCAAGTCAACAGGATATTCCAAACTATATCCATCAGCAATTAACCTCGCTAACAATTTTGCAAATGCTCCTCCACTCATTTTCCTACCACCCAGACGAGCACCCCGTTTATTGGGGTTCATTGGGAGAGGATACATGGATATAGATGTGGTGCAGCAGGCAGACTGCCAGCCACCACTACCCCACCTGTAACACTGTTGAGGAACCCCAGTGCAAGAGCACACAGGAATGGGTAAAGCTGAAGCATCAAATGTAATGGGTAAAGCTGAAGTGTCAAATGTAATGGGTAACCCTGAAGTGTCAAATGTAGTTTTATCTTCTTTGTAATCTTGATCCCTCATTTCATGCTTGACCACTGCAAGTAGTCCATTTGTGTCTTGCCCAGTTGTGGCACCCTTTTTTTGTTGTATCTTAAACACTGGAGTTATAGGTTCATAACCATTAAACACCTTATTTGATGGAGACTCCCTCTCACCTTTTATTCTGTTATCTGCCTGATTTGTCTGCTTAGGTTGCTCAGCTACCAGAGACTCGGAGTGAGGATCAG
>0_13946
ATTCCCATGGTGGGGTTCATGTCTTCTACATAATGATAATATAAAGCATATTGTCAATGCTAACTTACAAAGAACATTTAGATTCATACCAGCTTCCAAGTCCTAGCTCCTCCGGAATTGAATACAACACAAGCTCATACAATAAATATCAGTACTCCCTTGTTATTTGAGGGGATTTACGTTAGCATACAAGGGTCCCATATCAAACAGAATAAACCATGCCAACTTCTATAAGTGCGGCATGAGGAACACACAATGCCACTGATGACCCCCTGCAATTCTTTCTGAGAAAGTTATATGCGATATCAATGACAATCTTCTTGAGAAAACTCGAACCTTTTCTTGCCTTCACATTGGAATGGCCTAATATATAGGTAGTTCCATGTTCCTTGGCCTCCAGAAGTTCTTATAGCTCCTTTCTTAGAGCAGGATCTGATTCAGGACTGCTAAGCAGAACAGACTGAACTTCCCTCCACCAAGCTTGAAAAGGAAAAATGGGTTGTATGACGTCTTGGATGTTTTGGATAGTTGGTGACATAATGTAAGACACTGTAGCAGAGTCTATGCTCTTCACTGAATCACAACTTCGAACAATATCAATGGCATTTCCAGAGAGCATGGGTGTTCCCATGACAGCCATCTCCTCTTCTTCTGAAGATTTACTAATCGAACAAGAGTTTCTTTGCTCTGAACAGATAAAGTCCCCAA
>0_13947
GAATTCGGCACGAGGGCTTTGCCTCTTCTAGCTCTTGGGTTAAAAGTAGTCCAATTGCATATGCCCCTAGAGGATTGCGAGTTACAGTAGTACAATTTGCACAACTAAAAGTCTAATTTTTGTCTCTGGGTTGGTAGATTTGAATATGAAAATAAGGGACTGAAATCGATAAATCGATAGAGAATTCAAATCGAGTTTTCCCACTTTGGCAGTATGGCCGAGTCGAAATCAGCAGGAGCATCGGCAGCACATGCACCACCTGAACAACGATTTATATGTCGAGTATGTGAAAAGCAATTTTCCCAATACACTTGCCCTCGCTGTAATGTGCGCTATTGTTCACTTCCATGCTACAAGAAACACAGTCTTCGCTGTACAGAATCCTTTATGCGTGACAATGTCATGGAGGAGTTCCATCAGATAGAGCCAGAAAGTCAAACAAAGCAGAAAATGTTGGGCATTTTGAAACGCTTCCACTCAGAAAATGAAGATGACACTAGTGAAATTGAAGAAAGTGATGAAGATGACTTTCCACTTTCTGCGGAGACAATCCAAAAAATCGC
>0_13948
[truncated: 2,995,599 more chars]
