# Supplementary material for: A Consensus Genetic Map for Pinus taeda and Pinus elliottii and Extent of Linkage Disequilibrium in Two Genotype-Phenotype Discovery Populations of Pinus taeda
Source: G3 (Bethesda). 2015 Jun 11;5(8):1685–94. doi: 10.1534/g3.115.019588 (PMC4528325; doi:10.1534/g3.115.019588)
Supplement: Supporting Information [file supp_g3.115.019588_FileS6.txt]

CloneID	Cluster1	Cluster2	Cluster3
105A	0.96899	7.30E-05	0.030937
108A	0.999853	7.30E-05	7.40E-05
109B	0.964111	7.40E-05	0.035815
110B	0.999853	7.30E-05	7.40E-05
112C	0.943162	7.30E-05	0.056765
115B	0.999852	7.40E-05	7.40E-05
115C	0.999852	7.40E-05	7.40E-05
117A	0.999853	7.30E-05	7.40E-05
117B	0.999853	7.30E-05	7.40E-05
118B	0.999853	7.30E-05	7.30E-05
11A	0.746574	7.30E-05	0.253353
120A	0.8552	7.40E-05	0.144726
121C	0.655381	7.30E-05	0.344546
125B	0.799752	7.30E-05	0.200175
127A	0.741491	7.30E-05	0.258436
128A	0.665891	7.30E-05	0.334036
131B	0.76834	7.30E-05	0.231588
132A	7.60E-05	0.215837	0.784088
132B	7.60E-05	0.215837	0.784088
136C	0.621935	7.30E-05	0.377992
138A	0.95745	7.30E-05	0.042477
139B	0.999853	7.30E-05	7.40E-05
140B	0.963496	7.30E-05	0.036431
141A	0.999852	7.40E-05	7.40E-05
142B	0.999853	7.30E-05	7.40E-05
144B	0.999852	7.30E-05	7.40E-05
144C	0.999852	7.30E-05	7.40E-05
145A	0.999853	7.30E-05	7.40E-05
146C	0.969396	7.30E-05	0.030531
147A	0.999853	7.30E-05	7.40E-05
149B	0.999851	7.40E-05	7.50E-05
150A	0.815166	7.30E-05	0.184761
151C	0.999853	7.30E-05	7.40E-05
152B	0.999853	7.30E-05	7.40E-05
153B	0.999853	7.30E-05	7.40E-05
154C	0.999854	7.30E-05	7.40E-05
155B	0.999868	7.30E-05	5.80E-05
157A	0.87108	7.30E-05	0.128847
15A	0.916949	7.30E-05	0.082978
160C	0.999853	7.30E-05	7.40E-05
161A	0.999853	7.30E-05	7.40E-05
162A	0.999853	7.30E-05	7.40E-05
166B	0.999853	7.30E-05	7.40E-05
16A	0.824313	7.40E-05	0.175613
171A	0.979025	7.30E-05	0.020902
171B	0.979025	7.30E-05	0.020902
173A	0.995743	7.30E-05	0.004184
174A	0.902862	7.20E-05	0.097066
17C	0.737295	7.30E-05	0.262632
188A	0.999852	7.40E-05	7.40E-05
189A	0.999853	7.30E-05	7.40E-05
18A	0.821249	7.30E-05	0.178677
190A	0.999853	7.30E-05	7.40E-05
192C	0.809103	7.30E-05	0.190824
196A	0.90737	7.30E-05	0.092557
19A	0.856538	7.30E-05	0.143389
1B	0.746574	7.30E-05	0.253353
205B	0.999853	7.30E-05	7.40E-05
209A	0.999852	7.30E-05	7.40E-05
20A	0.868176	7.30E-05	0.131752
212A	0.999851	7.40E-05	7.50E-05
213A	7.50E-05	0.620963	0.378963
217C	0.881	7.30E-05	0.118926
219A	0.72847	7.30E-05	0.271457
21A	0.999853	7.30E-05	7.40E-05
220A	7.30E-05	0.999854	7.30E-05
220B	7.30E-05	0.999854	7.30E-05
224A	0.699057	7.30E-05	0.30087
226C	0.810011	7.30E-05	0.189916
227C	0.782017	7.30E-05	0.21791
22A	0.999852	7.30E-05	7.40E-05
22B	0.999852	7.30E-05	7.40E-05
234B	0.917312	7.30E-05	0.082615
235A	0.999853	7.30E-05	7.40E-05
235C	0.999853	7.30E-05	7.40E-05
236A	0.999853	7.30E-05	7.40E-05
238A	0.898721	7.30E-05	0.101206
239A	0.698782	7.40E-05	0.301144
23A	0.999853	7.30E-05	7.40E-05
242C	0.704547	7.30E-05	0.295381
245B	0.715569	7.30E-05	0.284358
248A	0.918068	7.40E-05	0.081858
24B	0.895354	7.30E-05	0.104573
250C	0.999852	7.40E-05	7.40E-05
253A	0.999851	7.40E-05	7.50E-05
254C	0.999853	7.30E-05	7.40E-05
256A	0.511464	7.30E-05	0.488463
257B	0.999851	7.40E-05	7.50E-05
258A	0.931187	7.30E-05	0.06874
260B	0.999853	7.30E-05	7.40E-05
262A	0.999853	7.30E-05	7.40E-05
264C	0.898412	7.40E-05	0.101514
265A	0.999853	7.30E-05	7.40E-05
268A	0.999854	7.30E-05	7.40E-05
269A	0.999853	7.30E-05	7.40E-05
26A	0.944226	7.30E-05	0.055701
270C	0.999851	7.40E-05	7.50E-05
271A	0.947806	7.30E-05	0.052121
272B	0.946815	7.30E-05	0.053113
275A	0.999854	7.30E-05	7.40E-05
276B	0.999847	7.60E-05	7.70E-05
277A	0.999853	7.30E-05	7.40E-05
279B	0.962094	7.30E-05	0.037833
27A	0.999853	7.30E-05	7.30E-05
281A	0.93495	7.30E-05	0.064977
282B	0.973737	7.30E-05	0.026191
283C	0.999853	7.30E-05	7.30E-05
285C	0.959093	7.40E-05	0.040833
286B	0.999854	7.30E-05	7.30E-05
287C	0.944429	7.30E-05	0.055498
288C	0.747346	7.40E-05	0.25258
289A	0.775209	7.30E-05	0.224717
28C	0.999853	7.30E-05	7.40E-05
290A	0.64071	7.30E-05	0.359217
290C	0.64071	7.30E-05	0.359217
291C	0.780652	7.30E-05	0.219276
292C	9.20E-05	9.00E-05	0.999818
294C	0.830918	7.30E-05	0.169009
299C	0.724001	7.30E-05	0.275926
300C	0.739761	7.30E-05	0.260166
302A	0.780728	7.30E-05	0.219198
302B	0.780728	7.30E-05	0.219198
303C	0.791799	7.30E-05	0.208128
305A	0.999853	7.30E-05	7.40E-05
306A	0.999853	7.30E-05	7.40E-05
307A	0.961518	7.30E-05	0.038409
310C	0.903663	7.30E-05	0.096265
312A	0.421972	7.40E-05	0.577954
314C	0.634227	7.30E-05	0.3657
315C	0.193159	7.30E-05	0.806768
316B	0.999852	7.40E-05	7.40E-05
318B	0.708737	0.143718	0.147546
320C	0.999853	7.30E-05	7.40E-05
322A	0.999869	7.30E-05	5.80E-05
323B	0.999854	7.30E-05	7.30E-05
324A	0.94964	7.30E-05	0.050287
324B	0.94964	7.30E-05	0.050287
326A	0.999853	7.30E-05	7.40E-05
32A	0.999854	7.30E-05	7.30E-05
330A	0.866798	7.30E-05	0.133129
331B	0.999853	7.30E-05	7.40E-05
332B	0.999854	7.30E-05	7.40E-05
332C	0.999854	7.30E-05	7.40E-05
333A	0.999854	7.30E-05	7.40E-05
334A	0.999854	7.30E-05	7.30E-05
335A	0.970396	7.60E-05	0.029528
336A	0.999853	7.30E-05	7.40E-05
339A	0.999854	7.20E-05	7.30E-05
339B	0.999854	7.20E-05	7.30E-05
340A	0.999854	7.30E-05	7.40E-05
341C	0.965789	7.30E-05	0.034137
343B	0.999854	7.30E-05	7.30E-05
344A	0.999854	7.30E-05	7.30E-05
344B	0.999854	7.30E-05	7.30E-05
346A	0.99985	7.40E-05	7.50E-05
347C	0.977253	7.40E-05	0.022673
348B	0.999851	7.40E-05	7.50E-05
348C	0.999851	7.40E-05	7.50E-05
349B	0.999852	7.40E-05	7.40E-05
34A	0.999854	7.30E-05	7.40E-05
351A	0.979646	7.40E-05	0.02028
352A	0.994906	7.50E-05	0.005019
353C	0.931769	0.068156	7.50E-05
355A	0.999853	7.40E-05	7.40E-05
357C	0.99985	7.50E-05	7.50E-05
358A	0.999853	7.30E-05	7.40E-05
35A	0.89074	7.30E-05	0.109187
360B	0.993715	7.30E-05	0.006212
361B	0.99985	7.40E-05	7.50E-05
362C	0.999854	7.30E-05	7.40E-05
364A	0.999082	7.30E-05	0.000846
365B	0.999854	7.30E-05	7.30E-05
366A	0.999853	7.40E-05	7.40E-05
366C	0.999853	7.40E-05	7.40E-05
368A	0.999854	7.20E-05	7.30E-05
368B	0.999854	7.20E-05	7.30E-05
368C	0.999854	7.20E-05	7.30E-05
369A	0.963748	7.30E-05	0.036179
36A	0.999853	7.30E-05	7.40E-05
370C	0.952786	7.30E-05	0.04714
371B	0.999854	7.30E-05	7.30E-05
372A	0.981927	7.30E-05	0.017999
373A	0.999854	7.30E-05	7.30E-05
373B	0.999854	7.30E-05	7.30E-05
375A	0.999867	7.40E-05	5.90E-05
377B	0.901554	7.30E-05	0.098373
378B	0.999869	7.30E-05	5.80E-05
379B	0.999853	7.30E-05	7.40E-05
380B	0.999853	7.30E-05	7.40E-05
382C	0.999868	5.80E-05	7.40E-05
383C	0.999853	7.30E-05	7.40E-05
384A	0.999851	7.40E-05	7.50E-05
385A	0.999853	7.30E-05	7.40E-05
385B	0.999853	7.30E-05	7.40E-05
386A	0.999854	7.30E-05	7.40E-05
386B	0.999854	7.30E-05	7.40E-05
387A	0.999853	7.30E-05	7.40E-05
388B	0.96761	7.30E-05	0.032318
389A	0.958377	7.30E-05	0.04155
38C	0.999853	7.30E-05	7.40E-05
390A	7.30E-05	0.999854	7.30E-05
390B	7.30E-05	0.999854	7.30E-05
390C	7.30E-05	0.999854	7.30E-05
391B	0.999853	7.30E-05	7.40E-05
391C	0.999853	7.30E-05	7.40E-05
392A	0.959072	7.30E-05	0.040855
393A	0.999854	7.30E-05	7.30E-05
393B	0.999854	7.30E-05	7.30E-05
393C	0.999854	7.30E-05	7.30E-05
395A	0.999854	7.30E-05	7.40E-05
395B	0.999854	7.30E-05	7.40E-05
396A	0.999854	7.20E-05	7.30E-05
396C	0.999854	7.20E-05	7.30E-05
398C	0.999853	7.30E-05	7.40E-05
399B	0.964582	7.40E-05	0.035344
399C	0.964582	7.40E-05	0.035344
400C	0.999854	7.30E-05	7.40E-05
401B	0.999869	7.30E-05	5.80E-05
401C	0.999869	7.30E-05	5.80E-05
406A	0.964229	7.30E-05	0.035698
407A	0.819775	7.30E-05	0.180152
407B	0.819775	7.30E-05	0.180152
408C	0.645913	7.30E-05	0.354014
410A	0.821067	7.30E-05	0.17886
411C	0.728505	7.40E-05	0.271421
412C	0.881345	7.30E-05	0.118582
414A	0.826499	7.30E-05	0.173428
415A	0.651654	7.30E-05	0.348273
416B	0.740067	7.30E-05	0.25986
417A	0.705914	7.30E-05	0.294013
418A	0.687725	7.40E-05	0.312201
419B	0.737503	7.40E-05	0.262424
41C	0.937149	7.30E-05	0.062777
420B	7.40E-05	7.30E-05	0.999853
421A	0.817779	7.30E-05	0.182148
422B	0.830473	0.011173	0.158354
423C	0.834748	7.30E-05	0.165179
424B	0.74621	7.30E-05	0.253717
425B	0.807649	7.30E-05	0.192278
427C	0.752837	7.30E-05	0.24709
42A	0.887697	5.80E-05	0.112245
430B	0.739149	7.30E-05	0.260778
430C	0.739149	7.30E-05	0.260778
431C	0.699941	7.60E-05	0.299984
433B	0.387164	7.30E-05	0.612763
434B	0.7194	7.30E-05	0.280528
435C	0.975472	7.50E-05	0.024453
436A	0.874224	7.30E-05	0.125703
437B	0.885854	7.30E-05	0.114073
439C	0.814118	7.40E-05	0.185807
43B	0.922138	7.30E-05	0.077789
441C	0.397493	7.30E-05	0.602434
442C	0.654149	7.30E-05	0.345777
443A	7.30E-05	0.999854	7.30E-05
443B	7.30E-05	0.999854	7.30E-05
443C	7.30E-05	0.999854	7.30E-05
448C	0.710269	7.30E-05	0.289658
449A	0.768106	7.30E-05	0.231821
451B	0.699694	7.50E-05	0.300231
453C	0.718996	7.30E-05	0.280931
459A	0.732859	7.40E-05	0.267067
45C	0.999854	7.30E-05	7.40E-05
461C	0.436735	7.30E-05	0.563192
463A	0.574927	7.30E-05	0.425
466C	0.769249	7.30E-05	0.230678
469C	0.747935	7.30E-05	0.251992
470A	0.999853	7.30E-05	7.40E-05
471B	0.788327	7.30E-05	0.2116
472A	0.770366	7.30E-05	0.229561
480A	0.911406	7.30E-05	0.088522
481A	0.983125	7.30E-05	0.016802
483A	0.936571	7.30E-05	0.063356
484A	0.999853	7.30E-05	7.40E-05
485A	0.943677	7.30E-05	0.05625
486B	0.999869	7.30E-05	5.80E-05
487C	0.950388	7.30E-05	0.049539
488C	0.999853	7.30E-05	7.40E-05
489B	0.999853	7.30E-05	7.30E-05
48B	0.954459	7.40E-05	0.045468
491C	0.999854	7.30E-05	7.40E-05
492C	0.99985	7.40E-05	7.50E-05
493A	0.965395	7.30E-05	0.034532
496B	0.999853	7.30E-05	7.40E-05
496C	0.999853	7.30E-05	7.40E-05
498B	0.954344	7.40E-05	0.045582
499A	0.999852	7.30E-05	7.40E-05
499B	0.999852	7.30E-05	7.40E-05
4B	0.937149	7.30E-05	0.062777
500B	0.408619	7.30E-05	0.591308
501A	0.453428	7.30E-05	0.546499
502C	0.610395	7.20E-05	0.389532
505B	0.383832	7.30E-05	0.616095
512B	0.822694	7.30E-05	0.177233
513C	0.912832	7.30E-05	0.087095
514A	0.778359	7.30E-05	0.221568
515B	0.748326	7.30E-05	0.251601
516B	0.591316	7.50E-05	0.40861
517B	0.42822	7.40E-05	0.571706
518A	0.906158	7.30E-05	0.093769
519B	0.823872	7.30E-05	0.176055
520B	0.857403	7.30E-05	0.142524
521A	0.999853	7.30E-05	7.40E-05
522A	0.887139	7.40E-05	0.112787
523B	0.986711	7.40E-05	0.013215
524B	0.999852	7.30E-05	7.40E-05
526A	0.99985	7.40E-05	7.50E-05
527B	0.999854	7.30E-05	7.40E-05
528C	0.999853	7.30E-05	7.40E-05
52A	0.928896	7.30E-05	0.07103
530B	0.999853	7.30E-05	7.40E-05
531A	0.942297	7.30E-05	0.057629
532A	0.985866	7.30E-05	0.01406
534A	0.999851	7.40E-05	7.50E-05
534B	0.999851	7.40E-05	7.50E-05
535C	0.999854	7.30E-05	7.40E-05
536A	0.999853	7.30E-05	7.40E-05
538C	0.89324	7.30E-05	0.106686
539A	0.999852	7.30E-05	7.40E-05
53C	0.803767	7.30E-05	0.19616
540A	0.976722	7.50E-05	0.023203
541A	0.999848	7.60E-05	7.70E-05
541C	0.999848	7.60E-05	7.70E-05
542C	0.999852	7.40E-05	7.40E-05
543C	0.999849	7.50E-05	7.60E-05
544B	0.999865	7.30E-05	6.20E-05
545A	0.999853	7.30E-05	7.40E-05
546C	0.902686	7.30E-05	0.097241
547C	0.91535	7.40E-05	0.084577
548C	0.999853	7.30E-05	7.40E-05
54C	0.883159	7.30E-05	0.116768
551A	0.999854	7.30E-05	7.30E-05
551C	0.999854	7.30E-05	7.30E-05
552A	0.906828	7.40E-05	0.093099
553B	0.999853	7.30E-05	7.40E-05
554A	0.949741	7.30E-05	0.050186
555C	0.999854	7.30E-05	7.30E-05
556A	0.999852	7.30E-05	7.40E-05
557B	0.999853	7.30E-05	7.40E-05
558A	0.999853	7.30E-05	7.40E-05
559A	0.999852	7.30E-05	7.40E-05
55A	0.999853	7.30E-05	7.40E-05
560B	0.996553	7.40E-05	0.003373
561A	0.959465	7.30E-05	0.040462
562A	0.999853	7.30E-05	7.40E-05
565C	0.929689	7.40E-05	0.070238
566B	0.999854	7.30E-05	7.30E-05
567B	0.999853	7.30E-05	7.40E-05
568A	0.999849	7.50E-05	7.50E-05
568B	0.999849	7.50E-05	7.50E-05
570A	0.958723	7.40E-05	0.041203
571A	0.980122	7.30E-05	0.019805
572C	0.999853	7.30E-05	7.40E-05
573C	0.999852	7.40E-05	7.40E-05
574B	0.999868	7.40E-05	5.90E-05
576A	0.999853	7.30E-05	7.40E-05
577B	0.999852	7.30E-05	7.40E-05
57A	0.999852	7.30E-05	7.40E-05
580A	0.95978	7.40E-05	0.040145
58B	0.999854	7.30E-05	7.40E-05
601A	7.40E-05	7.30E-05	0.999853
603A	7.40E-05	7.30E-05	0.999853
605B	7.30E-05	7.30E-05	0.999854
606B	0.084704	7.50E-05	0.915221
607C	7.40E-05	7.30E-05	0.999853
608A	7.40E-05	7.30E-05	0.999854
609A	8.00E-05	7.90E-05	0.999841
60A	0.999853	7.30E-05	7.40E-05
610A	7.40E-05	7.30E-05	0.999854
612C	0.07268	7.50E-05	0.927246
613A	7.50E-05	7.40E-05	0.99985
614A	7.40E-05	7.40E-05	0.999852
615C	0.395243	7.60E-05	0.60468
617B	0.539938	7.50E-05	0.459987
618A	7.30E-05	7.20E-05	0.999854
619B	7.40E-05	7.30E-05	0.999854
61A	0.920612	7.30E-05	0.079315
620C	0.095776	7.30E-05	0.904151
621A	7.40E-05	7.30E-05	0.999853
623A	7.50E-05	7.40E-05	0.999852
625C	0.286719	7.30E-05	0.713208
626C	0.326269	7.40E-05	0.673658
627B	0.085291	7.60E-05	0.914632
628A	7.40E-05	7.30E-05	0.999853
62A	0.999852	7.40E-05	7.40E-05
630A	7.40E-05	7.30E-05	0.999853
632B	0.199009	7.30E-05	0.800918
633B	0.727091	7.30E-05	0.272836
634C	0.796951	7.30E-05	0.202976
635C	7.70E-05	7.50E-05	0.999848
636C	0.031449	7.30E-05	0.968478
637B	7.40E-05	7.30E-05	0.999853
638A	7.50E-05	7.40E-05	0.999852
639B	7.40E-05	7.30E-05	0.999854
63B	0.876734	7.30E-05	0.123193
641A	0.452265	7.30E-05	0.547661
644B	7.40E-05	7.30E-05	0.999854
645A	7.40E-05	7.30E-05	0.999853
646A	7.30E-05	7.20E-05	0.999855
647B	7.30E-05	7.30E-05	0.999854
648B	7.30E-05	7.30E-05	0.999854
650B	7.30E-05	7.30E-05	0.999854
651C	7.60E-05	7.40E-05	0.99985
652B	8.80E-05	8.70E-05	0.999825
653A	7.30E-05	7.20E-05	0.999854
653B	7.30E-05	7.20E-05	0.999854
654C	7.40E-05	7.20E-05	0.999854
655A	7.40E-05	7.30E-05	0.999853
656B	7.40E-05	7.40E-05	0.999852
657C	7.30E-05	7.30E-05	0.999854
658B	7.40E-05	0.025824	0.974101
659A	0.110019	7.30E-05	0.889909
65A	0.999853	7.30E-05	7.40E-05
660A	7.40E-05	7.30E-05	0.999853
661B	7.40E-05	7.30E-05	0.999853
662B	7.40E-05	7.30E-05	0.999852
663A	7.30E-05	7.30E-05	0.999854
663B	7.30E-05	7.30E-05	0.999854
664A	7.40E-05	7.20E-05	0.999854
666C	7.40E-05	7.30E-05	0.999853
667B	0.264761	7.40E-05	0.735165
668A	7.40E-05	7.30E-05	0.999854
668B	7.40E-05	7.30E-05	0.999854
66A	0.83078	7.30E-05	0.169147
670A	7.60E-05	7.50E-05	0.999849
67C	0.911304	7.30E-05	0.088623
682C	7.30E-05	7.20E-05	0.999854
687A	7.40E-05	7.30E-05	0.999853
689B	7.40E-05	7.20E-05	0.999854
693B	0.999863	7.60E-05	6.10E-05
693C	0.999863	7.60E-05	6.10E-05
694B	0.910843	7.50E-05	0.089082
695A	0.999869	7.30E-05	5.80E-05
695B	0.999869	7.30E-05	5.80E-05
697A	0.976454	8.40E-05	0.023462
698A	0.970322	8.40E-05	0.029594
699A	0.999849	7.50E-05	7.60E-05
69A	0.987344	7.30E-05	0.012583
73A	0.999853	7.30E-05	7.40E-05
7A	0.999853	7.30E-05	7.40E-05
86C	0.999853	7.30E-05	7.40E-05
89C	0.968027	7.30E-05	0.0319
90C	0.999853	7.30E-05	7.40E-05
92A	0.999853	7.30E-05	7.40E-05
94C	0.999853	7.30E-05	7.40E-05
95C	0.999851	7.40E-05	7.50E-05
97B	0.999853	7.30E-05	7.40E-05
99C	0.999853	7.30E-05	7.40E-05
9A	0.999853	7.30E-05	7.40E-05
