# Supplementary material for: A Consensus Genetic Map for Pinus taeda and Pinus elliottii and Extent of Linkage Disequilibrium in Two Genotype-Phenotype Discovery Populations of Pinus taeda
Source: G3 (Bethesda). 2015 Jun 11;5(8):1685–94. doi: 10.1534/g3.115.019588 (PMC4528325; doi:10.1534/g3.115.019588)
Supplement: Supporting Information [file supp_g3.115.019588_FileS7.txt]

#File S7: MergeMap consensus genetic map for Pinus taeda and Pinus elliottii with genomic sequence alignments and predicted genes functions based on transcript alignments
#Legend: MergeMarkerID - identifier of marker used in input maps to allow consensus map merging, GeneSeqID - identifier used in alignment analysis of a marker's sequence (see File S5), LG - linkage group, LG_pos_cM - centiMorgan position of the locus in the linkage group, Pos_lCI - cM position of the lower bound of locus 95% confidence interval, Pos_uCI - cM position of the upper bound of locus 9…
MergeMarkerID	GeneSeqID	LG	LG_pos_cM	Pos_lCI	Pos_uCI	Delta_CIbounds	MarkerID	Marker_type	Seg_qtl-base1	Seg_qtl-base2	Seg_BC1	Seg_10-5	Aligned_scaff_ID	Aligned_genome_coord	Genome_pct_aligned	Genome_pct_ID	Aligned_transcript(Accession_Pending)	ESTvTr_pctID	ESTvTr_alignlen	ESTvTr_evalue	ESTvTr_bitscore	Aligned_CDD	CDD_desc	Tr_CDD_pID	Tr_CDD_alignlen	Tr_CDD_evalue	Tr_CDD_bitscore	Aligned_AGI_prot	Prot_desc	Tr_AGI_pctID	Tr_AGI_alignlen	Tr_AGI_evalue	Tr_AGI_bitscore	MarkerAcc
0_6869	0_6869	1	0.32	0.2	0.44	0.24	0_6869_01_53	SNP	0	1	1	0	tscaffold3982	329200--328716	100	99.8	AP	100	485	0	875	CDD|211385	cd11299; O-FucT_plant; GDP-fucose protein O-fucosyltransferase; len=290	52.12	330	2.00E-153	443	AT1G04910.1	O-fucosyltransferase family protein	70.66	501	0	556	gb|CF394182.1
0_5119	0_5119	1	5.27	4.91	5.63	0.72	0_5119_PAV	PAV	0	0	0	1	C32331350	38544--38307	87.5	99.2	AP	98.16	272	1.00E-128	464	NA	NA	NA	NA	NA	NA	NA	NA	NA	NA	NA	NA	gb|DR110068.1
0_15011	0_15011	1	8.05	7.68	8.41	0.73	0_15011_02_197	SNP	0	1	1	1	tscaffold8114	27117--27797	99.4	98.8	AP	99.27	681	0	1205	CDD|214636	smart00360; RRM; RNA recognition motif; len=73	32.84	67	4.00E-13	64.9	AT2G44710.1	RNA-binding (RRM/RBD/RNP motifs) family protein	33.9	531	4.00E-72	246	gb|DR058020.1
CL343Contig1	CL343Contig1	1	8.84	7.57	10.12	2.55	CL343Contig1_01_134	SNP	0	1	0	0	tscaffold2781	71738--83645	99.6	98.2	AP	99.64	1110	0	1984	CDD|235496	PRK05518; rpl6p; 50S ribosomal protein L6P; len=180	37.77	188	2.00E-49	160	AT4G10450.1	Ribosomal protein L6 family	74.87	191	4.00E-55	176	gb|CX646690.1
0_16055	0_16055	1	8.94	8.6	9.28	0.68	0_16055_289	SNP	0	0	0	1	tscaffold3344	196713--195882	96.1	92.3	AP	98.32	714	0	1227	NA	NA	NA	NA	NA	NA	NA	NA	NA	NA	NA	NA	gb|DR110945.1
0_2760	0_2760	1	9.68	9.35	10.01	0.66	0_2760_146	SNP	0	0	0	1	tscaffold348	269843--270284	91.3	98.2	AP	99.66	294	3.00E-146	526	CDD|215095	PLN00191; Enolase; len=457	93.75	32	5.00E-21	83.6	AT2G36530.1	Enolase	93.75	32	6.00E-19	78.9	gb|CO158450.1
0_6605	0_6605	1	9.78	8.32	11.24	2.92	0_6605_01_537	SNP	0	1	0	0	tscaffold8915	133520--134415	100	99.5	AP	96.94	620	0	1034	NA	NA	NA	NA	NA	NA	AT2G27830.1	Uncharacterized protein	33.83	201	1.00E-24	98.3	gb|CF399359.1
0_13608	0_13608	1	10.65	9.1	12.21	3.11	0_13608_01_303	SNP	0	1	0	1	tscaffold7279	659931--659209	100	98.9	AP	98.62	724	0	1256	CDD|205222	pfam13041; PPR_2; PPR repeat family; len=50	22.92	48	1.00E-05	40.9	AT1G63130.1	Tetratricopeptide repeat (TPR)-like superfamily protein	21.64	134	2.00E-41	148	gb|DR119615.1
PtIFG_2530_2	PtIFG_2530	1	10.84	9.29	12.4	3.11	rflpPita_IFG_2530_2	RFLP	0	1	0	0	tscaffold7392	31370--28947	100	98.5	AP	99.02	205	2.00E-98	361	CDD|238449	cd00884; beta_CA_cladeB; Carbonic anhydrases (CA) are zinc-containing enzymes that; len=190	51.83	191	3.00E-95	281	AT5G14740.2	Carbonic anhydrase 2/ CA2	55.84	231	6.00E-89	268	gb|H75202
0_14269	0_14269	1	11	10.47	11.54	1.07	0_14269_183	SNP	0	0	0	1	tscaffold285	72358--72613	100	99.6	AP	99.61	256	1.00E-126	457	NA	NA	NA	NA	NA	NA	NA	NA	NA	NA	NA	NA	gb|DR181830.1
UMN_822	UMN_822	1	11.08	9.53	12.64	3.11	UMN_822_01_99	SNP	0	1	0	0	scaffold900889	56984--56441	99.1	99.3	AP	98.72	547	0	957	CDD|215754	pfam00153; Mito_carr; Mitochondrial carrier protein; len=96	30.85	94	2.00E-20	84.2	AT1G72820.1	Mitochondrial substrate carrier family protein	65.79	342	1.00E-90	278	gb|BG317996.1
2_5829	2_5829	1	11.16	9.61	12.72	3.11	2_5829_01_167	SNP	0	1	0	0	scaffold623442	169255--168383	98.4	100	AP	98.98	881	0	1552	CDD|218113	pfam04499; SAPS; SIT4 phosphatase-associated protein; len=380	26.58	395	1.00E-69	235	AT1G07990.1	SIT4 phosphatase-associated family protein	54.17	672	0	612	gb|CO362579.1
UMN_4478	UMN_4478	1	11.25	9.7	12.81	3.11	UMN_4478_02_28	SNP	0	1	0	0	tscaffold1060	597046--596417	100	99.4	AP	100	629	0	1135	CDD|224117	COG1196; Smc; Chromosome segregation ATPases; len=1163	23.85	369	4.00E-12	69.7	AT5G66030.1	Golgi-localized GRIP domain-containing protein	46.11	785	2.00E-47	182	gb|BG276030.1
2_5895	2_5895	1	11.54	9.99	13.1	3.11	2_5895_02_693	SNP	0	1	0	0	scaffold87591	41843--40994	100	98.1	AP	99.37	636	0	1130	CDD|215843	pfam00295; Glyco_hydro_28; Glycosyl hydrolases family 28; len=325	35.12	168	4.00E-41	147	AT1G80170.1	Pectin lyase-like superfamily protein	56.93	202	3.00E-57	194	gb|CO198859.1
0_2615	0_2615	1	11.55	10	13.11	3.11	0_2615_02_190	SNP	0	1	0	0	scaffold889382.1	27752--26666	58.2	100	AP	100	760	0	1371	CDD|119407	cd02696; N-acetylmuramoyl-L-alanine amidase or MurNAc-LAA also known; len=172	37.93	58	0.001	39.1	NA	NA	NA	NA	NA	NA	gb|CX714595.1
0_2689	0_2689	1	11.57	10.02	13.13	3.11	0_2689_01_305	SNP	0	1	0	0	tscaffold6823	262176--261480	100	100	AP	100	697	0	1258	CDD|107361	cd06366; PBP1_GABAb_receptor; Ligand-binding domain of GABAb receptors; len=350	36.49	285	9.00E-75	248	AT4G35290.1	Glutamate receptor 2	51.22	777	0	568	gb|CO198203.1
PtIFG_2899_4	PtIFG_2899	1	11.59	10.04	13.15	3.11	rflpPita_IFG_2899_4	RFLP	0	1	0	0	scaffold793463	88582--88685	38.1	94.2	AP	99.43	175	1.00E-80	307	CDD|227410	COG5078; Ubiquitin-protein ligase; len=153	58.78	148	1.00E-77	230	AT1G64230.2	Ubiquitin-conjugating enzyme 28	92.57	148	4.00E-79	234	gb|H75245
0_14875	0_14875	1	12.14	10.6	13.69	3.09	0_14875_01_63	SNP	0	1	0	1	scaffold441200.1	19286--20273	99.6	99.5	AP	99.87	769	0	1382	CDD|227355	COG5022; Myosin heavy chain; len=1463	19.61	153	1.00E-06	52.8	AT4G21820.1	Binding/calmodulin binding protein	30.71	1107	4.00E-131	444	gb|DR060047.1
0_17009	0_17009	1	13.42	12.33	14.5	2.17	0_17009_02_198	SNP	0	1	1	0	scaffold149985.3	35713--34997	99.6	99.9	AP	99.86	718	0	1287	CDD|202095	pfam02026; RyR domain; len=95	42.11	57	0.029	33.7	AT1G12380.1	Uncharacterized protein	57.81	775	0	867	gb|DR098955.1
0_18789	0_18789	1	14.05	12.92	15.17	2.25	0_18789_01_316	SNP	0	1	1	0	scaffold69232	16640--15809	100	100	AP	99.64	829	0	1485	CDD|222749	pfam14432; DYW_deaminase; DYW family of nucleic acid deaminases; len=116	43.94	132	2.00E-32	117	AT5G16860.1	Tetratricopeptide repeat (TPR)-like superfamily protein	49.54	329	1.00E-117	363	gb|DR024913.1
CL4776Contig1	CL4776Contig1	1	14.48	13.32	15.64	2.32	CL4776Contig1_03_330	SNP	0	1	1	0	scaffold894190.2	86937--86069	82	91.1	AP	99.91	1063	0	1912	CDD|178689	PLN03144; Carbon catabolite repressor protein 4; len=606	80.76	608	0	1181	AT3G58560.1	DNAse I-like superfamily protein	70.51	607	0	833	gb|DR057621.1
0_13219	0_13219	1	14.94	13.72	16.17	2.45	0_13219_01_470	SNP	0	1	0	0	scaffold441200.1	21479--20592	99.9	96.8	AP	100	773	0	1395	CDD|227355	COG5022; Myosin heavy chain; len=1463	19.61	153	1.00E-06	52.8	AT4G21820.1	Binding/calmodulin binding protein	30.71	1107	4.00E-131	444	gb|CO367899.1
0_18006	0_18006	1	15.66	15.23	16.1	0.87	0_18006_75	SNP	0	0	0	1	C32573082	412524--364871	99	99.6	AP	99.64	830	0	1481	CDD|219525	pfam07699; GCC2_GCC3; GCC2 and GCC3; len=48	48	25	4.00E-04	39.3	AT5G11700.1	Uncharacterized protein	62.65	771	0	869	gb|DR018708.1
CL130Contig1	CL130Contig1	1	15.83	14.68	16.97	2.29	CL130Contig1_04_113	SNP	0	0	1	0	tscaffold890	198314--202234	99.5	99.8	AP	99.72	2142	0	3837	CDD|215825	pfam00262; Calreticulin family; len=359	56.99	365	9.00E-163	470	AT5G61790.1	Calnexin 1	67.12	517	0	558	gb|CO163508.1
0_12428	0_12428	1	16.23	15.11	17.36	2.25	0_12428_01_243	SNP	0	1	0	0	tscaffold6765	191954--192459	88	99.8	AP	87.21	86	6.00E-21	105	NA	NA	NA	NA	NA	NA	NA	NA	NA	NA	NA	NA	gb|DR081340.1
CL960Contig1	CL960Contig1	1	16.58	15.44	17.72	2.28	CL960Contig1_05_64	SNP	0	0	1	0	tscaffold2480	10092--12756	89.7	99.5	AP	98.19	1051	0	1819	NA	NA	NA	NA	NA	NA	AT3G48080.1	Alpha/beta-Hydrolases superfamily protein	39.86	143	2.00E-24	102	gb|DR094358.1
CL960Contig2	CL960Contig2	1	16.59	15.45	17.74	2.29	CL960Contig2_03_64	SNP	0	1	1	0	tscaffold2480	9971--10938	98.9	99.5	AP	99.38	975	0	1727	NA	NA	NA	NA	NA	NA	AT3G48080.1	Alpha/beta-Hydrolases superfamily protein	39.86	143	8.00E-25	102	gb|CO165255.1
CL1912Contig1	CL1912Contig1	1	16.66	15.54	17.78	2.24	CL1912Contig1_01_701	SNP	0	1	0	0	scaffold558776.2	27587--25772	95.8	99.6	AP	99.76	843	0	1514	CDD|216301	pfam01105; EMP24_GP25L; Emp24/gp25L/p24 family/GOLD; len=178	32.09	187	1.00E-27	104	AT3G22845.1	Emp24/gp25L/p24 family/GOLD family protein	38.05	205	1.00E-57	184	gb|CO161179.1
0_1033	0_1033	1	17.05	16.63	17.48	0.85	0_1033_555	SNP	0	0	0	1	scaffold890604.2	35639--36335	100	99.7	AP	100	697	0	1258	CDD|213243	cd03276; ABC_SMC6_euk; ATP-binding cassette domain of eukaryotic SM6 proteins; len=198	36.77	155	1.00E-44	161	AT5G61460.1	P-loop containing nucleoside triphosphate hydrolases superfamily protein	56.75	1045	1.00E-134	437	gb|CF666018.1
0_14614	0_14614	1	18.05	16.87	19.23	2.36	0_14614_01_530	SNP	0	1	1	1	scaffold54609.2	24785--23940	99.9	96.6	AP	97.83	828	0	1420	CDD|216081	pfam00722; Glyco_hydro_16; Glycosyl hydrolases family 16; len=174	41.4	157	7.00E-49	160	AT2G06850.1	Xyloglucan endotransglucosylase/hydrolase 4	33.15	184	9.00E-70	218	gb|CV035900.1
PtIFG_2086_13	PtIFG_2086	1	18.1	16.86	19.34	2.48	PtIFG_2086_13	RFLP	1	0	0	0	scaffold551260	10581--10376	85.9	93.2	AP	99.59	241	2.00E-117	426	CDD|216855	pfam02036; SCP2; SCP-2 sterol transfer family; len=100	33.66	101	1.00E-17	73.4	AT5G42890.1	Sterol carrier protein 2	65.57	122	3.00E-27	100	gb|H75047
PtIFG_1626_c	PtIFG_1626	1	18.78	17.58	19.99	2.41	PtIFG_1626_c	RFLP	1	0	0	0	scaffold707248	62178--61959	100	100	AP	99.55	220	7.00E-107	394	NA	NA	NA	NA	NA	NA	NA	NA	NA	NA	NA	NA	gb|H75183
CL4371Contig1	CL4371Contig1	1	18.92	17.77	20.07	2.3	CL4371Contig1_02_244	SNP	0	1	1	0	scaffold184906	33707--32880	99.5	99.4	AP	99.88	825	0	1485	CDD|213402	cd12203; GT1; myb-like; SANT family; len=66	66.67	66	5.00E-30	113	AT5G03680.1	Duplicated homeodomain-like superfamily protein	33.11	604	1.00E-75	257	gb|CF664634.1
2_3502	2_3502	1	19.2	18.07	20.33	2.26	2_3502_02_310	SNP	0	1	0	0	tscaffold5047	90420--91808	98.7	99.7	AP	98.94	942	0	1658	CDD|214636	smart00360; RRM; RNA recognition motif; len=73	32.43	74	2.00E-13	62.6	AT3G61860.1	RNA-binding (RRM/RBD/RNP motifs) family protein	48.74	238	9.00E-51	169	gb|CV033061.1
0_3122	0_3122	1	19.23	18.09	20.36	2.27	0_3122_02_491	SNP	0	1	0	0	scaffold380197.1	50550--51232	88.2	94.8	AP	99.74	763	0	1368	CDD|153420	cd07920; Pumilio-family RNA binding domain; len=322	26.23	122	9.00E-13	68.8	AT3G16810.1	Pumilio 24	44.36	692	4.00E-130	402	gb|CO164579.1
2_9833	2_9833	1	23.23	22.58	23.89	1.31	2_9833_650	SNP	0	0	0	1	tscaffold3003	969164--968409	100	99.5	AP	99.6	756	0	1350	CDD|216688	pfam01764; Lipase_3; Lipase class 3; len=141	24.83	149	2.00E-15	74.3	AT3G48080.1	Alpha/beta-Hydrolases superfamily protein	28.26	644	9.00E-70	241	gb|DR070911.1
PtIFG_653_d	PtIFG_653	1	23.69	22.57	24.81	2.24	PtIFG_653_d	RFLP	1	0	0	0	tscaffold1064	357674--357895	99.1	95.6	AP	95.61	228	3.00E-90	334	CDD|214550	smart00194; PTPc; Tyrosine phosphatase; catalytic domain protein; len=259	39.9	198	4.00E-61	197	AT1G71860.3	Tyrosine phosphatase 1	54.19	227	3.00E-84	260	gb|H75097
0_9080	0_9080	1	23.72	23.06	24.38	1.32	0_9080_131	SNP	0	0	0	1	tscaffold7632	133028--145499	96.9	93.9	AP	99.25	803	0	1422	CDD|216202	pfam00931; NB-ARC domain protein; len=285	20.36	275	2.00E-17	82.4	AT1G61180.1	LRR and NB-ARC domains-containing disease resistance protein	18.47	379	1.00E-59	217	gb|CO167760.1
0_17590	0_17590	1	24.34	23.67	25	1.33	0_17590_666	SNP	0	0	0	1	scaffold532281	51767--53621	100	99.8	AP	99.28	828	0	1471	NA	NA	NA	NA	NA	NA	NA	NA	NA	NA	NA	NA	gb|DR093287.1
0_10229	0_10229	1	25.39	24.73	26.06	1.33	0_10229_319	SNP	0	0	0	1	C32566682	102580--131222	100	100	AP	100	703	0	1269	CDD|173734	cd07830; STKc_MAK_like; Catalytic domain of Male germ cell-Associated Kinase-like; len=283	67.14	283	0	545	AT4G19110.2	Kinase superfamily protein	56.75	437	9.00E-146	428	gb|DR050572.1
UMN_1030	UMN_1030	1	28.24	27.46	29.02	1.56	UMN_1030_398	SNP	0	0	0	1	C32566682	148790--138304	100	100	AP	100	446	0	805	CDD|173734	cd07830; STKc_MAK_like; Catalytic domain of Male germ cell-Associated Kinase-like; len=283	67.14	283	0	545	AT4G19110.1	Kinase superfamily protein	56.44	427	9.00E-142	418	gb|AW985168.1
0_9409	0_9409	1	28.92	28.14	29.7	1.56	0_9409_331	SNP	0	0	0	1	scaffold558776.1	74222--73550	99.6	89.9	AP	95.29	170	3.00E-70	271	NA	NA	NA	NA	NA	NA	NA	NA	NA	NA	NA	NA	gb|DR014042.1
PtSIFG_0463	PtSIFG_0463	1	29.43	28.54	30.32	1.78	PtSIFG_0463	estSSR	1	0	0	0	scaffold184906	33668--32972	100	99.3	AP	100	694	0	1252	CDD|213402	cd12203; GT1; myb-like; SANT family; len=66	66.67	66	5.00E-30	113	AT5G03680.1	Duplicated homeodomain-like superfamily protein	33.11	604	1.00E-75	257	gb|BV728660
2_6220	2_6220	1	30.07	29.28	30.86	1.58	2_6220_491	SNP	0	0	0	1	scaffold28893	33308--34474	100	92.7	AP	99.9	1023	0	1842	CDD|215138	PLN02248; Cellulose synthase-like protein; len=1135	46.81	1019	0	1138	AT5G05170.1	Cellulose synthase family protein	74.47	1081	0	1156	gb|DR017425.1
2_1961	2_1961	1	30.62	29.83	31.4	1.57	2_1961_265	SNP	0	0	0	1	tscaffold3078	25330--22445	100	99.4	AP	99.07	965	0	1707	CDD|238383	cd00751; thiolase; Thiolase are ubiquitous enzymes that catalyze the reversible; len=386	52.78	396	0	522	AT2G33150.1	Peroxisomal 3-ketoacyl-CoA thiolase 3	80.74	462	0	581	gb|DR165437.1
0_13607	0_13607	1	31.63	30.86	32.39	1.53	0_13607_255	SNP	0	0	0	1	tscaffold4238	351018--350335	99.6	98.4	AP	99.2	501	0	886	NA	NA	NA	NA	NA	NA	AT4G14950.1	SNARE associated Golgi family protein	62.56	203	4.00E-84	259	gb|DR119598.1
UMN_3925	UMN_3925	1	32.15	31.38	32.92	1.54	UMN_3925_250	SNP	0	0	0	1	tscaffold227	19824--19365	100	99.8	AP	100	460	0	830	CDD|215181	PLN02317; Arogenate dehydratase; len=382	72.22	378	0	651	AT1G11790.1	Arogenate dehydratase 1	53.33	375	1.00E-169	486	gb|BE657146.1
UMN_1440	UMN_1440	1	32.43	31.66	33.21	1.55	UMN_1440_271	SNP	0	0	0	1	scaffold900889	54286--53841	100	99.1	AP	99.33	446	0	791	NA	NA	NA	NA	NA	NA	NA	NA	NA	NA	NA	NA	gb|BE241305.1
0_17343	0_17343	1	32.72	31.95	33.5	1.55	0_17343_02_417	SNP	0	1	0	1	scaffold903312	51205--50344	98.7	99.5	AP	98.62	870	0	1505	CDD|222492	pfam14009; DUF4228; Domain of unknown function; len=181	29.8	198	1.00E-32	117	AT2G30230.1	Uncharacterized protein	17.17	198	8.00E-34	122	gb|DR100638.1
2_6100	2_6100	1	33.34	32.57	34.12	1.55	2_6100_02_106	SNP	0	1	1	0	tscaffold3280	2165--1131	98.1	98.4	AP	99.76	838	0	1503	CDD|218633	pfam05553; DUF761; Cotton fiber expressed protein; len=38	62.16	37	2.00E-12	59.5	AT1G52140.1	Uncharacterized protein	29.44	214	1.00E-15	73.5	gb|CO200847.1
2_6409	2_6409	1	33.75	32.98	34.53	1.55	2_6409_01_60	SNP	0	1	0	1	tscaffold2062	975829--975094	100	98.9	AP	99.18	736	0	1301	CDD|173624	cd00192; PTKc; Catalytic domain of Protein Tyrosine Kinases; len=262	28.68	272	2.00E-41	150	AT1G52310.1	Kinase family protein / C-type lectin domain-containing protein	60.51	509	2.00E-125	383	gb|CO172072.1
PtIFG_1916_3	PtIFG_1916	1	34.98	34.21	35.76	1.55	rflpPita_IFG_1916_3	RFLP	0	1	0	0	scaffold54700.2	25993--25640	85.1	98.7	AP	94.66	281	2.00E-116	426	NA	NA	NA	NA	NA	NA	AT3G14200.1	Chaperone DnaJ-domain superfamily protein	35.96	114	2.00E-07	47.8	gb|H75030
0_18199	0_18199	1	35.18	34.41	35.96	1.55	0_18199_298	SNP	0	0	0	1	tscaffold4202	59837--59046	100	98.7	AP	97.85	792	0	1355	CDD|222492	pfam14009; DUF4228; Domain of unknown function; len=181	31.73	208	1.00E-34	123	AT2G30230.1	Uncharacterized protein	21.23	212	9.00E-39	135	gb|DR020327.1
UMN_519	UMN_519	1	35.62	34.85	36.39	1.54	UMN_519_289	SNP	0	0	0	1	scaffold754498	20929--80407	100	98.7	AP	100	616	0	1112	CDD|219448	pfam07522; DRMBL; DNA repair metallo-beta-lactamase; len=107	56.48	108	3.00E-41	144	AT3G26680.3	DNA repair metallo-beta-lactamase family protein	55	440	2.00E-87	281	gb|DT632325.1
UMN_1835	UMN_1835	1	37.14	36.36	37.91	1.55	UMN_1835_154	SNP	0	0	0	1	tscaffold5552	433121--433546	95.3	100	AP	100	426	0	769	NA	NA	NA	NA	NA	NA	AT3G26670.3	Uncharacterized protein	51.96	204	1.00E-66	214	gb|BM158078.1
0_5239	0_5239	1	37.28	36.51	38.05	1.54	0_5239_02_321	SNP	0	1	1	1	tscaffold4594	626879--624416	67.7	80.9	AP	99.19	370	0	654	NA	NA	NA	NA	NA	NA	NA	NA	NA	NA	NA	NA	gb|DR109958.1
0_1881	0_1881	1	37.55	36.78	38.32	1.54	0_1881_146	SNP	0	0	0	1	C31631076	7345--7635	100	95.7	AP	84.05	257	6.00E-71	273	CDD|176016	cd04051; C2_SRC2_like; C2 domain present in Soybean genes Regulated by Cold 2; len=125	45.24	126	2.00E-44	149	AT1G09070.1	Soybean gene regulated by cold-2	28.62	269	2.00E-32	124	gb|CO174285.1
0_14531	0_14531	1	37.55	36.77	38.32	1.55	0_14531_221	SNP	0	0	0	1	tscaffold2292	15200--203078	99.2	93.6	AP	100	879	0	1586	NA	NA	NA	NA	NA	NA	AT2G41945.1	Uncharacterized protein	52.05	146	5.00E-44	146	gb|CV033538.1
2_5809	2_5809	1	38.21	37.43	38.98	1.55	2_5809_235	SNP	0	0	0	1	scaffold494201.2	6673--6204	51.1	93.8	AP	99.78	923	0	1653	CDD|218853	pfam06011; TRP; Transient receptor potential ion channel; len=531	22.97	74	0.007	35.7	NA	NA	NA	NA	NA	NA	gb|CX651962.1
UMN_2867	UMN_2867	1	38.49	37.72	39.27	1.55	UMN_2867_01_289	SNP	0	1	0	0	scaffold882075.2	175082--174547	100	98.5	AP	98.89	539	0	939	CDD|217386	pfam03141; Methyltransf_29; S-adenosyl-L-methionine-dependent methyltransferase; len=506	31.3	115	4.00E-06	48.1	AT3G05390.1	Methyltransferase/ putative	56.58	479	4.00E-163	474	gb|BQ701718.1
0_659	0_659	1	40.59	39.81	41.36	1.55	0_659_02_194	SNP	0	0	1	0	tscaffold7784	134270--87352	100	100	AP	99.37	793	0	1413	CDD|177084	CHL00182; tatC; Sec-independent translocase component C; len=249	49.4	249	2.00E-96	292	AT2G01110.1	Sec-independent periplasmic protein translocase	76.82	289	1.00E-107	325	gb|CF669552.1
0_7619	0_7619	1	40.67	39.89	41.44	1.55	0_7619_01_202	SNP	0	1	1	1	scaffold9922	68887--68270	100	99.5	AP	99.19	618	0	1095	NA	NA	NA	NA	NA	NA	NA	NA	NA	NA	NA	NA	gb|CF392982.1
UMN_1092	UMN_1092	1	41.29	40.51	42.06	1.55	UMN_1092_01_257	SNP	0	0	1	0	tscaffold7315	149020--149635	100	99.5	AP	99.35	616	0	1094	CDD|173623	cd00180; PKc; Catalytic domain of Protein Kinases; len=215	38.46	195	1.00E-58	195	AT5G18610.2	Kinase superfamily protein	67.76	518	8.00E-176	509	gb|BQ696549.1
0_11475	0_11475	1	41.49	40.72	42.27	1.55	0_11475_02_179	SNP	0	1	0	0	tscaffold3183	62777--63449	77.5	96.7	AP	95.56	698	0	1113	NA	NA	NA	NA	NA	NA	AT2G37800.1	Cysteine/Histidine-rich C1 domain family protein	28.05	221	5.00E-14	70.8	gb|DR070247.1
PtIFG_2697_A	PtIFG_2697	1	41.65	40.88	42.43	1.55	rflpPita_IFG_2697_A	RFLP	1	1	0	0	scaffold375519	164652--164864	97.2	94	AP	94.04	218	6.00E-85	316	CDD|205222	pfam13041; PPR_2; PPR repeat family; len=50	43.75	48	4.00E-14	68.2	AT5G02860.1	Pentatricopeptide repeat (PPR) superfamily protein	54.15	698	2.00E-167	506	gb|H75226
UMN_1409	UMN_1409	1	42.18	41.41	42.96	1.55	UMN_1409_01_323	SNP	0	1	0	1	tscaffold4357	287579--288090	100	99.8	AP	100	512	0	924	CDD|144294	pfam00642; zf-CCCH; Zinc finger C-x8-C-x5-C-x3-H type and similar; len=27	46.15	26	6.00E-08	49.5	AT2G47850.3	Zinc finger C-x8-C-x5-C-x3-H type family protein	48.92	415	3.00E-108	334	gb|BF169518.1
UMN_819	UMN_819	1	42.55	41.78	43.33	1.55	UMN_819_01_44	SNP	0	1	1	0	scaffold8860	90699--91412	100	99.4	AP	99.72	714	0	1279	CDD|237046	PRK12297; obgE; GTPase CgtA; len=424	49.54	436	0	541	AT1G07615.1	GTP-binding protein Obg/CgtA	36.09	266	9.00E-64	221	gb|BE496412.1
0_13835	0_13835	1	42.58	41.81	43.36	1.55	0_13835_01_341	SNP	0	1	0	1	tscaffold1688	321347--320555	100	99.7	AP	99.87	793	0	1425	CDD|217193	pfam02705; K_trans; K+ potassium transporter; len=534	41.84	576	0	674	AT3G02050.1	K+ uptake transporter 3	69	771	0	776	gb|DR117473.1
CL745Contig1	CL745Contig1	1	43.23	42.45	44.01	1.56	CL745Contig1_03_203	SNP	0	1	1	0	tscaffold3226	244490--242301	100	99	AP	99.6	1258	0	2242	CDD|217391	pfam03152; Ubiquitin fusion degradation protein UFD1; len=176	67.61	176	7.00E-116	334	AT2G21270.3	Ubiquitin fusion degradation 1	66.25	323	3.00E-145	417	gb|CX646832.1
UMN_5610	UMN_5610	1	44.77	43.99	45.55	1.56	UMN_5610_606	SNP	0	0	1	1	C30501148	514--1268	88.4	100	AP	100	854	0	1541	CDD|217312	pfam03000; NPH3 family; len=249	48.76	283	2.00E-110	335	AT1G03010.1	Phototropic-responsive NPH3 family protein	50.67	673	0	644	gb|DT625603.1
0_13102	0_13102	1	45.14	44.36	45.91	1.55	0_13102_452	SNP	0	0	0	1	tscaffold7865	80073--76443	99.9	99.8	AP	99.76	840	0	1507	CDD|238073	cd00127; DSPc; Dual specificity phosphatases (DSP); len=139	34.11	129	9.00E-24	94.2	AT2G35680.1	Phosphotyrosine protein phosphatases superfamily protein	58.2	256	1.00E-61	201	gb|CO366176.1
2_6355	2_6355	1	45.32	44.54	46.09	1.55	2_6355_240	SNP	0	0	0	1	scaffold115505.2	20015--20707	85.1	99	AP	99.58	710	0	1269	NA	NA	NA	NA	NA	NA	AT5G56610.1	Phosphotyrosine protein phosphatases superfamily protein	72.09	43	2.00E-17	77	gb|CX650803.1
0_18328	0_18328	1	46.3	45.52	47.07	1.55	0_18328_260	SNP	0	0	0	1	tscaffold1177	406522--327222	99.8	99.4	AP	100	831	0	1499	NA	NA	NA	NA	NA	NA	AT5G47860.1	Uncharacterized protein	67.02	373	0	549	gb|DR021358.1
2_8073	2_8073	1	48.05	47.27	48.82	1.55	2_8073_153	SNP	0	0	0	1	tscaffold5571	3151--3802	99.6	90.3	AP	100	689	0	1243	NA	NA	NA	NA	NA	NA	NA	NA	NA	NA	NA	NA	gb|CX651722.1
CL317Contig2	CL317Contig2	1	48.15	47.38	48.93	1.55	CL317Contig2_05_323	SNP	0	1	1	0	tscaffold8721	106352--103774	100	99.7	AP	99.74	1511	0	2708	CDD|176514	cd08572; GDPD_GDE5_like; Glycerophosphodiester phosphodiesterase domain of mammalian; len=293	38.51	296	8.00E-95	288	AT5G41080.1	PLC-like phosphodiesterases superfamily protein	48.26	402	7.00E-94	290	gb|CV035569.1
0_16934	0_16934	1	48.28	47.5	49.05	1.55	0_16934_313	SNP	0	0	0	1	scaffold889452	6464--5505	98.9	99.4	AP	99.44	713	0	1270	NA	NA	NA	NA	NA	NA	NA	NA	NA	NA	NA	NA	gb|DR098272.1
2_9497	2_9497	1	48.83	48.06	49.61	1.55	2_9497_587	SNP	0	0	0	1	tscaffold8681	3907--4772	99.1	96.1	AP	98.7	770	0	1344	CDD|216585	pfam01582; TIR domain; len=135	43.68	87	3.00E-16	73.5	AT5G17970.1	Disease resistance protein (TIR-NBS-LRR class) family	32.33	133	4.00E-27	112	gb|CO366648.1
0_7891	0_7891	1	49.07	48.29	49.84	1.55	0_7891_287	SNP	0	0	0	1	scaffold145660	591--1055	100	97	AP	98.71	465	0	812	NA	NA	NA	NA	NA	NA	NA	NA	NA	NA	NA	NA	gb|CF388882.1
0_18258	0_18258	1	49.11	48.33	49.88	1.55	0_18258_02_276	SNP	0	1	0	0	tscaffold3619	81840--80914	99.7	99.8	AP	99.22	129	3.00E-56	228	NA	NA	NA	NA	NA	NA	NA	NA	NA	NA	NA	NA	gb|DR015380.1
PtRIP_0211	PtRIP_0211	1	49.58	48.8	50.36	1.56	PtRIP_0211	SSR	1	0	0	0	scaffold291992	59342--58973	100	94.5	NA	NA	NA	NA	NA	NA	NA	NA	NA	NA	NA	NA	NA	NA	NA	NA	NA	gb|BV683076
0_3028	0_3028	1	49.76	48.98	50.53	1.55	0_3028_471	SNP	0	0	0	1	scaffold291992	120765--121505	99.3	99.7	AP	98.79	741	0	1299	CDD|214567	smart00220; S_TKc; Serine/Threonine protein kinases; catalytic domain; len=254	33.17	199	1.00E-51	170	AT3G13530.1	Mitogen-activated protein kinase kinase kinase 7	29.57	230	5.00E-79	260	gb|CO165358.1
0_6709	0_6709	1	50.4	49.63	51.18	1.55	0_6709_02_239	SNP	0	1	1	0	scaffold760112	104092--105031	68.7	99.8	AP	100	729	0	1315	CDD|238121	cd00200; WD40 domain; len=289	22.12	312	2.00E-20	91.2	AT3G49660.1	Transducin/WD40 repeat-like superfamily protein	17.65	323	1.00E-56	195	gb|CF397662.1
PthCAB	PthCAB	1	50.91	50.13	51.69	1.56	PthCAB	ESTP	1	0	0	0	tscaffold65	148691--147613	97.4	97	AP	97.2	963	0	1615	CDD|215956	pfam00504; Chloroa_b-bind; Chlorophyll A-B binding protein; len=135	50.67	150	2.00E-55	177	AT2G05100.1	Photosystem II light harvesting complex gene 2.1	87.59	266	3.00E-120	348	gb|X13407
0_648	0_648	1	51.12	50.34	51.89	1.55	0_648_314	SNP	0	0	1	1	tscaffold2629	1059991--1060644	100	98.9	AP	100	651	0	1175	CDD|220922	pfam10979; DUF2786; Unknown function; len=43	40	40	2.00E-07	47.2	AT5G15840.1	B-box type zinc finger protein with CCT domain protein	29.47	95	2.00E-14	73.9	gb|CF669645.1
0_7052	0_7052	1	52.04	51.26	52.81	1.55	0_7052_246	SNP	0	0	0	1	tscaffold589	130290--130878	100	95	AP	99.08	544	0	955	CDD|173724	cd06606; STKc_MAPKKK; Catalytic domain of the Protein Serine/Threonine Kinase; len=260	31.88	69	5.00E-10	55.6	AT3G06030.1	NPK1-related protein kinase 3	26.47	102	2.00E-17	80.6	gb|CF393790.1
UMN_2913	UMN_2913	1	52.3	51.52	53.07	1.55	UMN_2913_01_32	SNP	0	1	0	0	tscaffold5179	298883--299570	100	99.3	AP	99.75	402	0	722	CDD|234801	PRK00591; prfA; Peptide chain release factor 1; len=359	27.68	112	3.00E-06	47.4	AT3G51980.1	ARM repeat superfamily protein	51.89	370	2.00E-56	193	gb|BQ701416.1
0_11790	0_11790	1	52.65	51.87	53.42	1.55	0_11790_234	SNP	0	0	0	1	tscaffold3297	87708--89303	100	100	AP	100	723	0	1305	CDD|238036	cd00083; HLH; Helix-loop-helix domain; len=60	41.51	53	2.00E-13	64.2	AT1G68810.1	Basic helix-loop-helix (bHLH) DNA-binding superfamily protein	44.13	315	6.00E-43	153	gb|DR069565.1
PtIFG_2006_A	PtIFG_2006	1	52.7	51.92	53.47	1.55	rflpPita_IFG_2006_A	RFLP	0	1	0	0	scaffold408210	64586--64427	100	98.1	AP	98.12	160	9.00E-73	273	CDD|238121	cd00200; WD40 domain; len=289	31.8	261	3.00E-63	211	AT5G16750.1	Transducin family protein / WD-40 repeat family protein	56.86	503	4.00E-136	420	gb|H75042
0_2723	0_2723	1	53.12	52.35	53.9	1.55	0_2723_422	SNP	0	0	0	1	tscaffold5530	30272--76691	99.7	98.2	AP	99.87	792	0	1424	NA	NA	NA	NA	NA	NA	AT4G03180.1	Uncharacterized protein	33.33	201	7.00E-13	64.8	gb|CO158775.1
CL1400Contig1	CL1400Contig1	1	53.51	52.73	54.28	1.55	CL1400Contig1_02_144	SNP	0	1	0	0	tscaffold3320	309368--349144	100	99.2	AP	99.49	792	0	1413	CDD|234790	PRK00550; rpsE; 30S ribosomal protein S5; len=168	53.61	166	2.00E-75	229	AT2G33800.1	Ribosomal protein S5 family protein	72	225	3.00E-98	293	gb|CO173447.1
CL14Contig4	CL14Contig4	1	54.14	53.37	54.92	1.55	CL14Contig4_03_193	SNP	0	1	0	0	scaffold408210	63642--64616	98.6	99.4	AP	99.31	873	0	1548	CDD|215956	pfam00504; Chloroa_b-bind; Chlorophyll A-B binding protein; len=135	50.67	150	2.00E-54	174	AT3G27690.1	Photosystem II light harvesting complex gene 2.3	87.31	268	2.00E-120	349	gb|DR017135.1
0_9322	0_9322	1	54.15	53.37	54.93	1.56	0_9322_255	SNP	0	0	0	1	tscaffold4748	311934--311079	99.7	100	AP	99.42	856	0	1525	CDD|223936	COG1004; Ugd; UDP-glucose 6-dehydrogenase; len=414	39.56	455	6.00E-123	368	AT5G39320.1	UDP-glucose 6-dehydrogenase family protein	82.64	478	0	588	gb|DR013127.1
0_3415	0_3415	1	56.08	55.3	56.85	1.55	0_3415_563	SNP	0	0	0	1	tscaffold6333	129949--130822	98.8	99.9	AP	99.87	755	0	1353	CDD|216485	pfam01412; ArfGap; GTPase activating protein for Arf; putative; len=117	44.44	144	5.00E-46	160	AT5G13300.1	ARF GTPase-activating protein	62.88	846	0	767	gb|CO162256.1
0_13402	0_13402	1	56.48	55.71	57.26	1.55	0_13402_441	SNP	0	0	0	1	tscaffold504	78978--79778	99.1	98.5	AP	99.75	802	0	1434	CDD|240271	PTZ00108; DNA topoisomerase 2-like protein; len=1388	17.24	232	6.00E-08	54.7	AT5G04660.1	Cytochrome P450/ family 77/ subfamily A/ polypeptide 4	13.2	197	2.00E-12	70.2	gb|CO363372.1
0_12488	0_12488	1	57.97	57.19	58.74	1.55	0_12488_01_289	SNP	0	1	0	1	tscaffold3619	43199--43960	99.7	99.9	AP	99.87	762	0	1370	CDD|173623	cd00180; PKc; Catalytic domain of Protein Kinases; len=215	34.67	199	6.00E-54	177	AT5G15080.1	Kinase superfamily protein	70.71	297	3.00E-90	280	gb|DR081770.1
0_2204	0_2204	1	58.08	57.31	58.86	1.55	0_2204_318	SNP	0	0	0	1	C30965046	2764--3352	99.7	89.5	AP	99.51	616	0	1094	NA	NA	NA	NA	NA	NA	NA	NA	NA	NA	NA	NA	gb|CO171120.1
0_16546	0_16546	1	58.47	57.7	59.25	1.55	0_16546_01_159	SNP	0	1	0	1	scaffold904646	93850--92884	100	99.3	AP	99.52	837	0	1492	NA	NA	NA	NA	NA	NA	AT1G49870.1	Uncharacterized protein	33.48	669	1.00E-70	255	gb|DR092419.1
0_12413	0_12413	1	58.55	57.78	59.32	1.54	0_12413_670	SNP	0	0	0	1	tscaffold5261	14168--13163	99.6	99.3	AP	99.47	756	0	1344	NA	NA	NA	NA	NA	NA	NA	NA	NA	NA	NA	NA	gb|DR081210.1
PtSIFG_0566	PtSIFG_0566	1	58.94	58.16	59.72	1.56	PtSIFG_0566	estSSR	1	0	0	0	tscaffold6682	74177--72674	97.5	85.5	AP	99.67	916	0	1631	CDD|216353	pfam01190; Pollen_Ole_e_I; Pollen proteins Ole e I-like protein; len=95	29.63	108	2.00E-14	66.7	AT5G41050.1	Pollen Ole e 1 allergen and extensin family protein	21.48	135	7.00E-20	85.4	gb|BV728755
UMN_CL58Contig1	UMN_CL58Contig1	1	59.57	58.79	60.35	1.56	UMN_CL58Contig1_03_174	SNP	0	1	0	0	tscaffold663	330646--268083	100	99.5	AP	99.66	594	0	1063	CDD|238182	cd00293; USP_Like; Usp: Universal stress family protein; len=130	30.77	143	1.00E-30	110	AT3G58450.2	Adenine nucleotide alpha hydrolases-like superfamily protein	36.31	157	2.00E-37	130	gb|DT633204.1
CL229Contig1	CL229Contig1	1	60.3	59.52	61.08	1.56	CL229Contig1_03_72	SNP	0	1	0	0	scaffold154663	177541--176165	99.8	100	AP	99.45	902	0	1606	CDD|216006	pfam00582; Usp; Universal stress family protein; len=139	24.83	149	7.00E-21	83.7	AT3G58450.2	Adenine nucleotide alpha hydrolases-like superfamily protein	32.26	155	1.00E-37	130	gb|CF669920.1
UMN_4694	UMN_4694	1	61.02	60.25	61.8	1.55	UMN_4694_364	SNP	0	0	0	1	scaffold23854	112560--112134	100	89	AP	88.58	473	0	646	CDD|217312	pfam03000; NPH3 family; len=249	36.8	231	1.00E-55	186	AT1G30440.1	Phototropic-responsive NPH3 family protein	28.88	367	7.00E-96	305	gb|BQ695898.1
estPtIFG_9053_a	PtIFG_9053	1	61.39	60.61	62.17	1.56	estPita_IFG_9053_A	ESTP	1	1	0	0	tscaffold3282	649767--650886	90	99	AP	97.73	528	0	884	NA	NA	NA	NA	NA	NA	AT3G16640.1	Translationally controlled tumor protein	76.79	168	3.00E-96	280	gb|AA739883
estPtIFG_20G2_a	PtIFG_20G2	1	61.41	60.63	62.19	1.56	estPita_IFG_20G2_A	ESTP	0	1	0	0	NA	NA	NA	NA	NA	NA	NA	NA	NA	NA	NA	NA	NA	NA	NA	NA	NA	NA	NA	NA	NA	NA
0_16257	0_16257	1	61.91	61.13	62.69	1.56	0_16257_01_349	SNP	0	1	1	0	tscaffold7610	90128--116352	100	99	AP	100	683	0	1232	NA	NA	NA	NA	NA	NA	AT5G02410.1	DIE2/ALG10 family	49.03	516	1.00E-171	498	gb|DR112311.1
0_4537	0_4537	1	62.9	62.12	63.68	1.56	0_4537_345	SNP	0	0	0	1	scaffold18001	352415--316245	100	78.7	AP	96.49	485	0	801	NA	NA	NA	NA	NA	NA	NA	NA	NA	NA	NA	NA	gb|CF473651.1
0_3805	0_3805	1	63.34	62.56	64.11	1.55	0_3805_286	SNP	0	0	0	1	tscaffold4856	75491--9180	51.3	99.2	AP	99.56	681	0	1214	CDD|221663	pfam12612; TFCD_C; Tubulin folding cofactor D C terminal; len=194	41.71	199	1.00E-50	178	AT3G60740.1	ARM repeat superfamily protein/ D/CHO	56.96	1099	0	1231	gb|CO159360.1
PtRIP_0790	PtRIP_0790	1	63.62	62.82	64.42	1.6	PtRIP_0790	SSR	1	0	0	0	scaffold709455	5274--5712	99.8	97.1	NA	NA	NA	NA	NA	NA	NA	NA	NA	NA	NA	NA	NA	NA	NA	NA	NA	gb|BV683109
0_5898	0_5898	1	63.71	62.9	64.52	1.62	0_5898_01_51	SNP	0	1	0	0	tscaffold76	257296--258022	100	99.9	AP	77.88	330	1.00E-65	257	CDD|238825	cd01647; RT_LTR: Reverse transcriptases (RTs) from retrotransposons; len=177	45.45	77	4.00E-23	87.7	NA	NA	NA	NA	NA	NA	gb|DR176957.1
2_792	2_792	1	64.21	63.4	65.02	1.62	2_792_01_319	SNP	0	1	0	0	scaffold70021.2	284766--285183	100	99.5	AP	100	418	0	755	CDD|163692	cd08061; MPN_NPL4; Mov34/MPN/PAD-1 family: nuclear protein localization-4; len=274	33.33	285	2.00E-71	228	AT3G63000.1	NPL4-like protein 1	63.83	412	3.00E-150	436	gb|DT637529.1
CL1198Contig1	CL1198Contig1	1	64.81	63.99	65.62	1.63	CL1198Contig1_04_129	SNP	0	1	0	0	tscaffold7913	97774--99202	99.6	99.9	AP	99.75	1189	0	2129	CDD|216353	pfam01190; Pollen_Ole_e_I; Pollen proteins Ole e I-like protein; len=95	31.07	103	8.00E-10	54.4	AT5G15780.1	Pollen Ole e 1 allergen and extensin family protein	31.52	184	2.00E-18	84.2	gb|CO363351.1
2_3444	2_3444	1	65.31	64.5	66.13	1.63	2_3444_01_51	SNP	0	1	0	1	tscaffold4117	4720--5436	100	99.9	AP	100	717	0	1294	CDD|187585	cd05324; carb_red_PTCR-like_SDR_c; Porcine testicular carbonyl reductase (PTCR)-like; len=225	51.76	85	3.00E-29	106	AT5G51030.1	NAD(P)-binding Rossmann-fold superfamily protein	46.56	131	4.00E-27	104	gb|CF663594.1
CL4033Contig1	CL4033Contig1	1	65.43	64.63	66.24	1.61	CL4033Contig1_03_434	SNP	0	1	1	0	tscaffold1949	35607--37291	100	99.7	AP	99.61	1013	0	1811	CDD|215926	pfam00450; Peptidase_S10; Serine carboxypeptidase; len=415	31.28	227	3.00E-46	160	AT1G43780.1	Serine carboxypeptidase-like 44	40.18	224	2.00E-62	205	gb|DR181018.1
CL1079Contig1	CL1079Contig1	1	65.69	64.88	66.49	1.61	CL1079Contig1_03_87	SNP	0	1	1	0	scaffold538552	7887--7393	38.1	100	AP	99.48	773	0	1377	CDD|220392	pfam09770; Topoisomerase II-associated protein PAT1; len=804	22.09	163	4.00E-06	45.5	NA	NA	NA	NA	NA	NA	gb|CV035047.1
0_12956	0_12956	1	65.7	64.9	66.49	1.59	0_12956_423	SNP	0	0	0	1	tscaffold7654	666356--667321	99.3	98.5	AP	98.87	887	0	1548	CDD|234068	TIGR02946; acyl_WS_DGAT; Acyltransferase; WS/DGAT/MGAT; len=446	23.57	157	4.00E-14	70	AT5G53390.1	O-acyltransferase (WSD1-like) family protein	29.27	205	8.00E-25	102	gb|CO364143.1
PsUME_Ps3_A	PsUME_Ps3	1	66.34	65.52	67.16	1.64	PsUME_Ps3_A	RFLP	1	0	0	0	tscaffold1279	282443--290924	97.4	96.3	AP	96.17	809	0	1314	CDD|238186	cd00305; Cu-Zn_Superoxide_Dismutase; Copper/zinc superoxide dismutase (SOD); len=144	58.33	144	4.00E-59	182	AT2G28190.1	Copper/zinc superoxide dismutase 2	67.57	148	2.00E-69	212	gb|X58578
PtIFG_1D9_1	PtIFG_1D9	1	66.68	65.87	67.49	1.62	rflpPita_IFG_1D9_1	RFLP	0	1	0	0	NA	NA	NA	NA	NA	NA	NA	NA	NA	NA	NA	NA	NA	NA	NA	NA	NA	NA	NA	NA	NA	NA
0_15329	0_15329	1	68.19	67.37	69	1.63	0_15329_01_71	SNP	0	1	1	1	tscaffold52	2740334--2739664	100	100	AP	99.85	671	0	1207	NA	NA	NA	NA	NA	NA	AT5G45190.2	Cyclin family protein	26	427	9.00E-15	76.7	gb|DR168656.1
CL2342Contig1	CL2342Contig1	1	68.56	67.74	69.37	1.63	CL2342Contig1_01_407	SNP	0	1	0	0	scaffold165478.2	2321--862	98.7	99.5	AP	98.89	814	0	1427	CDD|220392	pfam09770; Topoisomerase II-associated protein PAT1; len=804	25.29	87	3.00E-05	40.9	NA	NA	NA	NA	NA	NA	gb|DR160825.1
0_12074	0_12074	1	68.87	68.05	69.68	1.63	0_12074_01_66	SNP	0	1	0	0	scaffold61616	57119--57958	99.6	97.2	AP	99.88	840	0	1510	NA	NA	NA	NA	NA	NA	NA	NA	NA	NA	NA	NA	gb|DR163131.1
0_4676	0_4676	1	69	68.18	69.81	1.63	0_4676_02_137	SNP	0	1	1	0	tscaffold7935	445036--445597	100	99.3	AP	100	563	0	1016	CDD|131304	TIGR02250; FCP1_euk; FCP1-like phosphatase; phosphatase domain; len=156	44.31	167	2.00E-59	203	AT2G33540.1	C-terminal domain phosphatase-like 3	53.08	616	2.00E-126	429	gb|CF473834.1
CL3319Contig1	CL3319Contig1	1	69.65	68.83	70.46	1.63	CL3319Contig1_04_195	SNP	0	1	0	0	scaffold362857.3	82756--124912	99.8	99.8	AP	100	830	0	1498	CDD|204526	pfam10601; zf-LITAF-like; LITAF-like zinc ribbon domain; len=73	30.99	71	1.00E-17	73.8	AT5G13190.1	Uncharacterized protein	67.21	122	1.00E-40	136	gb|DR386885.1
2_5703	2_5703	1	70.02	69.19	70.84	1.65	2_5703_02_216	SNP	0	0	1	0	tscaffold5994	104947--105788	100	99.9	AP	100	842	0	1519	CDD|217249	pfam02840; Prp18 domain; len=144	61.54	143	1.00E-80	247	AT1G03140.1	Splicing factor Prp18 family protein	59.43	419	4.00E-150	436	gb|CV036645.1
0_1573	0_1573	1	70.59	69.77	71.41	1.64	0_1573_300	SNP	0	0	0	1	tscaffold6563	99787--18675	100	99.9	AP	100	840	0	1516	NA	NA	NA	NA	NA	NA	AT1G16730.1	Uncharacterized protein	42.42	165	1.00E-35	130	gb|CO169717.1
UMN_5798	UMN_5798	1	70.98	70.16	71.81	1.65	UMN_5798_01_346	SNP	0	0	1	0	scaffold903602	27330--26776	98.8	99.6	AP	99.29	562	0	998	CDD|205602	pfam13424; TPR_12; Tetratricopeptide repeat; len=78	28.57	77	4.00E-11	58.5	AT4G10840.2	Tetratricopeptide repeat (TPR)-like superfamily protein	55.7	386	6.00E-55	192	gb|CD028055.1
2_4841	2_4841	1	71.16	70.34	71.97	1.63	2_4841_01_72	SNP	0	1	0	0	tscaffold8083	1602--461	99.6	99.9	AP	99.53	852	0	1523	CDD|241376	cd13222; PH-GRAM_GEM; Glabra 2 expression modulator (gem) pleckstrin; len=127	68.5	127	4.00E-87	259	AT5G13200.1	GRAM domain family protein	55.42	240	1.00E-100	300	gb|DR120340.1
estPtIFG_8537_a	PtIFG_8537	1	71.58	70.76	72.39	1.63	estPita_IFG_8537_A	ESTP	0	1	0	0	NA	NA	NA	NA	NA	NA	NA	NA	NA	NA	NA	NA	NA	NA	NA	NA	NA	NA	NA	NA	NA	NA
0_9308	0_9308	1	71.61	70.79	72.43	1.64	0_9308_290	SNP	0	0	0	1	tscaffold5361	43605--44762	100	99	AP	99.49	792	0	1411	CDD|215689	pfam00067; p450; Cytochrome P450; len=461	33.48	460	3.00E-104	323	AT2G45560.1	Cytochrome P450/ family 76/ subfamily C/ polypeptide 1	40.9	489	3.00E-112	346	gb|DR012987.1
0_18284	0_18284	1	71.91	71.07	72.75	1.68	0_18284_01_72	SNP	0	1	1	0	tscaffold4733	91053--89705	100	100	AP	100	842	0	1519	CDD|203405	pfam06200; tify; Tify domain; len=36	57.14	35	9.00E-08	47.5	AT1G74950.1	TIFY domain/Divergent CCT motif family protein	33.33	126	3.00E-25	102	gb|DR021047.1
0_9482	0_9482	1	72.41	71.58	73.24	1.66	0_9482_01_348	SNP	0	1	1	0	tscaffold979	14168--14967	99.4	100	AP	99.88	806	0	1445	CDD|215689	pfam00067; p450; Cytochrome P450; len=461	31.33	450	1.00E-86	277	AT2G46660.1	Cytochrome P450/ family 78/ subfamily A/ polypeptide 6	52.92	497	6.00E-114	352	gb|DR014892.1
0_6292	0_6292	1	73.41	72.58	74.23	1.65	0_6292_253	SNP	0	0	0	1	tscaffold5304	1308549--1218625	96.7	98	AP	98.58	635	0	1099	CDD|218322	pfam04909; Amidohydro_2; Amidohydrolase; len=272	27.47	182	9.00E-22	89.6	AT2G35450.1	Catalytics/hydrolases	61.38	189	4.00E-40	142	gb|DR078437.1
2_3447	2_3447	1	74.67	73.84	75.49	1.65	2_3447_02_516	SNP	0	1	1	1	tscaffold6749	105065--104274	100	99.5	AP	98.87	793	0	1389	NA	NA	NA	NA	NA	NA	NA	NA	NA	NA	NA	NA	gb|CO170792.1
0_12156	0_12156	1	79.16	78.34	79.98	1.64	0_12156_02_134	SNP	0	0	1	0	tscaffold7108	308527--307710	99.6	99.8	AP	99.88	818	0	1471	CDD|173623	cd00180; PKc; Catalytic domain of Protein Kinases; len=215	34.34	198	1.00E-38	140	AT3G06030.1	NPK1-related protein kinase 3	23.61	288	5.00E-78	257	gb|DR164174.1
0_10503	0_10503	1	80.24	79.42	81.06	1.64	0_10503_377	SNP	0	0	1	1	tscaffold6329	936060--935316	100	99.7	AP	100	631	0	1139	CDD|216995	pfam02362; B3 DNA binding domain; len=97	32.35	102	4.00E-29	108	AT5G62000.4	Auxin response factor 2	71.38	311	1.00E-120	370	gb|DR054271.1
0_15417	0_15417	1	80.79	79.97	81.6	1.63	0_15417_01_138	SNP	0	1	0	0	tscaffold3233	141559--142231	99.6	96.6	AP	99.56	685	0	1222	CDD|238121	cd00200; WD40 domain; len=289	22.57	226	4.00E-16	73.9	AT1G11160.1	Transducin/WD40 repeat-like superfamily protein	16.09	230	4.00E-34	131	gb|DR169282.1
CL1310Contig1	CL1310Contig1	1	81.72	80.9	82.53	1.63	CL1310Contig1_01_180	SNP	0	1	0	0	C32563832	9208--8358	100	99.3	AP	99.53	851	0	1519	CDD|216997	pfam02365; NAM; No apical meristem protein; len=130	68.7	131	4.00E-81	244	AT1G77450.1	NAC domain containing protein 32	72.84	162	9.00E-95	285	gb|CF397241.1
0_10124	0_10124	1	82.27	81.45	83.09	1.64	0_10124_414	SNP	0	0	0	1	scaffold892452.1	268531--282208	100	99.8	AP	97.59	663	0	1133	CDD|240578	cd12951; RRP7_Rrp7A; RRP7 domain ribosomal RNA-processing protein 7 A (Rrp7A) and; len=129	46.32	136	8.00E-34	120	AT5G38720.1	Uncharacterized protein	61.03	136	3.00E-35	130	gb|DR049521.1
2_3494	2_3494	1	82.75	81.93	83.57	1.64	2_3494_01_196	SNP	0	1	0	0	tscaffold3110	228842--226789	100	96.4	AP	99.33	1041	0	1853	CDD|223769	COG0697; RhaT; Permeases of the drug/metabolite transporter (DMT); len=292	21.23	292	1.00E-11	63.7	AT2G40900.1	Nodulin MtN21 /EamA-like transporter family protein	34.25	327	1.00E-32	127	gb|DR092590.1
0_17561	0_17561	1	83.62	82.8	84.44	1.64	0_17561_575	SNP	0	0	0	1	scaffold558717	150070--150760	99	98.4	AP	98.28	698	0	1207	CDD|128914	smart00668; CTLH; C-terminal to LisH motif; len=58	33.9	59	8.00E-12	61	AT1G15750.4	Transducin family protein / WD-40 repeat family protein	63.41	328	9.00E-96	318	gb|DR102184.1
0_18610	0_18610	1	85.74	84.92	86.56	1.64	0_18610_233	SNP	0	0	0	1	scaffold442497	61341--59782	100	99.8	AP	100	836	0	1508	CDD|203405	pfam06200; tify; Tify domain; len=36	42.86	35	3.00E-06	43.2	AT1G72450.1	Jasmonate-zim-domain protein 6	28.4	169	7.00E-29	113	gb|DR023506.1
2_1833	2_1833	1	86.6	85.78	87.42	1.64	2_1833_342	SNP	0	0	0	1	tscaffold1478	28602--29657	100	98.9	AP	98.87	622	0	1095	CDD|223669	COG0596; MhpC; Hydrolases or acyltransferases (alpha/beta hydrolase; len=282	20.51	195	1.00E-07	52.7	AT3G02030.1	Transferases/ transferring acyl groups other than amino-acyl groups/acyltransferases	47.76	446	2.00E-65	228	gb|CO196702.1
UMN_2740	UMN_2740	1	87.12	86.29	87.94	1.65	UMN_2740_01_228	SNP	0	0	1	0	C32305476	5416--5144	100	99.6	AP	100	273	6.00E-138	493	CDD|238182	cd00293; USP_Like; Usp: Universal stress family protein; len=130	27.1	155	7.00E-19	79.7	AT5G17390.1	Adenine nucleotide alpha hydrolases-like superfamily protein	45.3	181	4.00E-31	118	gb|CO198275.1
estPtIFG_1576_a	PtIFG_1576	1	87.25	86.43	88.07	1.64	estPtIFG_1576_a	ESTP	1	1	0	0	scaffold390855.2	161543--156484	99.9	99.1	AP	99.86	697	0	1252	NA	NA	NA	NA	NA	NA	NA	NA	NA	NA	NA	NA	gb|DR681980
NZPR1699	NZPR1699	1	87.39	86.53	88.24	1.71	NZPR1699	SSR	1	0	0	0	scaffold680031	35493--36033	98.4	96.8	NA	NA	NA	NA	NA	NA	NA	NA	NA	NA	NA	NA	NA	NA	NA	NA	NA	gb|BV728927
UMN_4721	UMN_4721	1	88.14	87.31	88.96	1.65	UMN_4721_259	SNP	0	0	0	1	tscaffold6007	367141--368105	100	99.3	AP	99.53	430	0	767	CDD|178166	PLN02551; Aspartokinase; len=521	78.54	508	0	927	AT5G14060.2	Aspartate kinase family protein	72.66	512	0	616	gb|DT633543.1
0_4588	0_4588	1	90.15	89.33	90.97	1.64	0_4588_01_583	SNP	0	0	1	0	tscaffold7188	466032--466558	100	100	AP	97.79	408	0	695	CDD|143410	cd07091; ALDH_F1-2_Ald2-like; ALDH subfamily: ALDH families 1and 2; len=476	65.25	259	1.00E-159	455	AT3G48000.1	Aldehyde dehydrogenase 2B4	60.84	263	2.00E-138	404	gb|CF476253.1
CL3492Contig1	CL3492Contig1	1	90.31	89.49	91.13	1.64	CL3492Contig1_02_188	SNP	0	1	1	0	tscaffold2907	1983965--1982971	99.4	100	AP	99.9	1002	0	1799	NA	NA	NA	NA	NA	NA	AT5G54930.1	AT hook motif-containing protein	34.88	129	1.00E-17	79	gb|CO365475.1
2_6033	2_6033	1	90.7	89.88	91.52	1.64	2_6033_01_357	SNP	0	1	1	0	tscaffold7410	252051--251326	100	99.4	AP	99.45	726	0	1292	CDD|133143	cd05476; pepsin_A_like_plant; Chroloplast Nucleoids DNA-binding Protease and Nucellin; len=265	34.8	296	2.00E-66	217	AT3G52500.1	Eukaryotic aspartyl protease family protein	38.51	444	2.00E-108	334	gb|CV036536.1
0_11034	0_11034	1	90.83	90.01	91.65	1.64	0_11034_01_396	SNP	0	1	0	0	C32474434	39590--40503	99.6	99.9	AP	99.76	827	0	1480	CDD|203011	pfam04433; SWIRM domain; len=80	43.53	85	7.00E-31	114	AT2G47620.1	SWITCH/sucrose nonfermenting 3A	35.63	449	5.00E-69	233	gb|DR743306.1
UMN_557	UMN_557	1	91	90.18	91.82	1.64	UMN_557_01_232	SNP	0	1	1	0	tscaffold5489	250284--249886	100	99.7	AP	100	399	0	720	NA	NA	NA	NA	NA	NA	AT4G25610.2	C2H2-like zinc finger protein	52.77	235	5.00E-75	255	gb|BG526888.1
PtIFG_2253_A	PtIFG_2253	1	91.5	90.68	92.33	1.65	rflpPita_IFG_2253_A	RFLP	1	1	0	0	tscaffold5399	11383--11195	99.5	96.3	AP	97.89	190	5.00E-82	311	CDD|215833	pfam00274; Glycolytic; Fructose-bisphosphate aldolase class-I; len=348	61.78	157	2.00E-95	282	AT4G38970.1	Fructose-bisphosphate aldolase 2	85.81	155	1.00E-93	280	gb|H75063
0_1302	0_1302	1	91.63	90.81	92.46	1.65	0_1302_01_39	SNP	0	1	1	1	tscaffold5262	138802--138006	99.9	99.9	AP	99.87	797	0	1433	CDD|214568	smart00221; STYKc; Kinase; len=258	28.21	280	2.00E-52	182	AT1G49730.1	Kinase superfamily protein	45.17	642	2.00E-151	459	gb|DR047714.1
0_11448	0_11448	1	92	91.18	92.83	1.65	0_11448_02_66	SNP	0	0	1	0	scaffold137177.2	12586--11804	100	98.2	AP	98.44	576	0	998	CDD|224828	COG1916; of PrgY (pheromone shutdown)-like protein; len=388	26.67	120	5.00E-06	45.4	AT5G52030.2	TraB family protein	44.34	212	3.00E-28	110	gb|DR069952.1
0_11588	0_11588	1	92.12	91.3	92.94	1.64	0_11588_02_103	SNP	0	1	1	0	scaffold255647.2	257204--256474	99.3	99.9	AP	99.73	731	0	1310	NA	NA	NA	NA	NA	NA	AT2G41610.1	Uncharacterized protein	37.29	236	2.00E-35	133	gb|DR071202.1
0_4255	0_4255	1	92.35	91.53	93.17	1.64	0_4255_01_292	SNP	0	1	1	0	scaffold90911	20169--20720	100	99.3	AP	99.28	552	0	978	CDD|113585	pfam04819; DUF716; Family of unknown function; len=137	45.99	137	2.00E-40	140	AT1G55230.1	Family of unknown function	36.27	306	5.00E-79	246	gb|CF479277.1
0_13063	0_13063	1	92.58	91.76	93.4	1.64	0_13063_02_374	SNP	0	1	1	1	tscaffold8064	96840--96023	100	100	AP	100	815	0	1471	NA	NA	NA	NA	NA	NA	NA	NA	NA	NA	NA	NA	gb|CO365018.1
0_7457	0_7457	1	93.5	92.68	94.32	1.64	0_7457_01_288	SNP	0	0	1	0	tscaffold385	1970348--1970956	100	100	AP	99.34	609	0	1085	CDD|215864	pfam00335; Tetraspannin; Tetraspanin family; len=221	24.8	250	2.00E-24	98.2	AT5G46700.1	Tetraspanin family protein	65.53	264	3.00E-50	169	gb|CF392145.1
PtRIP_0540	PtRIP_0540	1	94.47	93.37	95.57	2.2	PtRIP_0540	SSR	1	0	0	0	scaffold712975	22206--21945	100	86.8	NA	NA	NA	NA	NA	NA	NA	NA	NA	NA	NA	NA	NA	NA	NA	NA	NA	gb|BV683152
2_6111	2_6111	1	94.54	93.71	95.36	1.65	2_6111_833	SNP	0	0	0	1	scaffold356267	117138--118110	99.8	99.5	AP	99.49	974	0	1737	CDD|218191	pfam04652; DUF605; Vta1-like; len=315	25.4	126	3.00E-10	58.2	AT4G26750.1	Hydroxyproline-rich glycoprotein family protein	33.54	158	4.00E-11	61.9	gb|DR167618.1
2_4102	2_4102	1	94.59	93.77	95.41	1.64	2_4102_01_756	SNP	0	0	1	0	scaffold898361.2	127313--125704	100	100	AP	99.82	1130	0	2031	CDD|176407	cd01812; BAG1_N; Ubiquitin-like domain of BAG1; len=71	61.97	71	2.00E-28	104	AT5G07220.1	BCL-2-associated athanogene 3	45.14	288	1.00E-55	184	gb|DR097222.1
UMN_2993	UMN_2993	1	95.85	95.03	96.67	1.64	UMN_2993_01_167	SNP	0	1	0	1	tscaffold1664	101211--100793	100	99.3	AP	99.05	419	0	740	CDD|221294	pfam11891; DUF3411; Domain of unknown function; len=179	42.78	180	3.00E-65	207	AT3G08640.1	Uncharacterized protein	71.73	237	6.00E-97	296	gb|DR687847.1
UMN_7192	UMN_7192	1	96.22	95.39	97.04	1.65	UMN_7192_01_174	SNP	0	1	0	0	scaffold90911	21437--20901	100	99.6	AP	99.81	535	0	960	CDD|113585	pfam04819; DUF716; Family of unknown function; len=137	45.99	137	3.00E-40	139	AT1G55230.1	Family of unknown function	36.27	306	8.00E-80	249	gb|DR048301.1
0_7494	0_7494	1	96.95	96.13	97.77	1.64	0_7494_02_313	SNP	0	1	0	0	scaffold847886	25906--26779	100	99.8	AP	100	571	0	1031	CDD|225871	COG3334; Uncharacterized protein; len=192	29.85	67	0.01	34.8	AT5G56360.1	Calmodulin-binding protein	53.76	173	4.00E-52	180	gb|CF392645.1
0_12785	0_12785	1	97.25	96.43	98.07	1.64	0_12785_73	SNP	0	0	0	1	tscaffold579	26822--27113	100	99.3	AP	97.95	292	7.00E-140	504	NA	NA	NA	NA	NA	NA	AT5G13970.1	Uncharacterized protein	26.65	514	1.00E-20	94.4	gb|DR387962.1
CL3817Contig1	CL3817Contig1	1	97.57	96.76	98.38	1.62	CL3817Contig1_05_296	SNP	0	1	0	0	tscaffold1777	51146--92446	99.2	100	AP	99.8	1022	0	1831	CDD|217400	pfam03168; LEA_2; Late embryogenesis abundant protein; len=98	21.05	95	5.00E-06	43.1	AT4G13270.1	Late embryogenesis abundant (LEA) hydroxyproline-rich glycoprotein family	36.99	219	4.00E-26	103	gb|DR094930.1
2_9199	2_9199	1	97.7	96.89	98.5	1.61	2_9199_01_52	SNP	0	1	0	0	C32305476	2640--3783	100	99	AP	99.48	773	0	1379	CDD|238182	cd00293; USP_Like; Usp: Universal stress family protein; len=130	30.26	76	9.00E-08	45.8	AT3G03290.1	Adenine nucleotide alpha hydrolases-like superfamily protein	52.83	106	6.00E-25	96.3	gb|CO363873.1
NZPR1680	NZPR1680	1	97.82	96.83	98.82	1.99	NZPR1680	SSR	1	0	0	0	scaffold600607	65651--65996	98.9	96.9	NA	NA	NA	NA	NA	NA	NA	NA	NA	NA	NA	NA	NA	NA	NA	NA	NA	gb|BV728925
2_7083	2_7083	1	99.12	98.3	99.93	1.63	2_7083_269	SNP	0	0	0	1	tscaffold9072	100715--100002	100	99.7	AP	99.72	710	0	1272	CDD|223699	COG0626; MetC; Cystathionine beta-lyases/cystathionine gamma-synthases; len=396	38.94	226	1.00E-66	212	AT3G01120.1	Pyridoxal phosphate (PLP)-dependent transferases superfamily protein	32.14	224	2.00E-92	284	gb|DR049963.1
PtSIFG_4218	PtSIFG_4218	1	99.96	98.74	101.17	2.43	PtSIFG_4218	estSSR	1	0	0	0	scaffold112972	6009--5387	100	99.4	AP	99.84	620	0	1110	CDD|192171	pfam08879; WRC; Uncharacterized protein; len=46	77.78	45	2.00E-23	93.9	AT4G37740.1	Growth-regulating factor 2	58	150	7.00E-46	171	gb|BV728761
PtIFG_1576_1	PtIFG_1576	1	99.99	99.18	100.8	1.62	rflpPita_IFG_1576_1	RFLP	0	1	0	0	scaffold390855.2	161543--156484	99.9	99.1	AP	99.86	697	0	1252	NA	NA	NA	NA	NA	NA	NA	NA	NA	NA	NA	NA	gb|BV729024
0_17383	0_17383	1	100.33	99.52	101.14	1.62	0_17383_01_149	SNP	0	0	1	0	tscaffold2751	173608--174443	99.6	100	AP	100	836	0	1508	CDD|197757	smart00490; HELICc; Helicase superfamily c-terminal domain protein; len=82	30.12	83	7.00E-14	68.4	AT5G39840.1	ATP-dependent RNA helicase/ mitochondrial/ putative	67.6	642	0	642	gb|DR100878.1
PtTX4030	PtTX4030	1	100.88	99.7	102.06	2.36	PtTX4030	SSR	1	0	0	0	scaffold240545	161961--162250	100	97.6	NA	NA	NA	NA	NA	NA	NA	NA	NA	NA	NA	NA	NA	NA	NA	NA	NA	gb|BV728838
0_757	0_757	1	100.88	100.06	101.7	1.64	0_757_91	SNP	0	0	0	1	tscaffold4382	50388--49740	99.7	98	AP	87.27	652	0	803	CDD|215247	PLN02448; UDP-glycosyltransferase family protein; len=459	36.99	465	3.00E-113	344	AT2G30150.1	UDP-Glycosyltransferase superfamily protein	30.97	465	3.00E-106	327	gb|CF668719.1
0_12133	0_12133	1	102.7	101.88	103.51	1.63	0_12133_02_127	SNP	0	1	0	1	scaffold903954.2	46355--47626	99.9	99.2	AP	99.74	771	0	1379	CDD|193568	cd08022; M28_PSMA_like; M28 Zn-peptidase prostate-specific membrane antigen; len=286	51.67	269	4.00E-122	370	AT5G19740.1	Peptidase M28 family protein	50	690	0	619	gb|DR163861.1
2_5499	2_5499	1	103.67	102.85	104.48	1.63	2_5499_01_564	SNP	0	1	0	0	scaffold7356	179243--180426	100	99.8	AP	99.57	922	0	1647	CDD|203591	pfam07173; DUF1399; Unknown function; len=137	39.07	151	2.00E-29	114	AT1G56230.1	Uncharacterized protein	36.08	715	4.00E-168	505	gb|DR095611.1
PtIFG_2782_31	PtIFG_2782	1	106.11	105.14	107.08	1.94	PtIFG_2782_31	RFLP	1	0	0	0	NA	NA	NA	NA	NA	NA	NA	NA	NA	NA	NA	NA	NA	NA	NA	NA	NA	NA	NA	NA	NA	NA
UMN_3450	UMN_3450	1	106.58	105.77	107.4	1.63	UMN_3450_01_72	SNP	0	1	0	0	scaffold99670	443004--442476	100	98.7	AP	70.56	394	4.00E-48	192	CDD|190527	pfam03110; SBP domain; len=79	77.92	77	2.00E-49	165	AT1G02065.1	Squamosa promoter binding protein-like 8	55.84	154	4.00E-51	179	gb|BF518076.1
0_545	0_545	1	106.81	105.99	107.62	1.63	0_545_141	SNP	0	0	0	1	scaffold405423	134336--133858	100	99.6	AP	99.79	479	0	859	CDD|113585	pfam04819; DUF716; Family of unknown function; len=137	37.29	59	3.00E-09	50.4	AT1G55230.1	Family of unknown function	32.31	65	6.00E-15	69.4	gb|CF670606.1
2_3541	2_3541	1	108.23	107.41	109.04	1.63	2_3541_390	SNP	0	0	0	1	tscaffold4303	21170--21880	100	99	AP	99.86	710	0	1276	CDD|215247	PLN02448; UDP-glycosyltransferase family protein; len=459	37.03	343	3.00E-88	276	AT2G30150.1	UDP-Glycosyltransferase superfamily protein	31.59	345	2.00E-114	344	gb|CF397197.1
CL2379Contig1	CL2379Contig1	1	109.72	108.9	110.54	1.64	CL2379Contig1_01_55	SNP	0	0	1	0	scaffold83509.2	80544--81493	100	99.9	AP	99.58	950	0	1694	CDD|199909	cd10747; DnaJ_C; C-terminal substrate binding domain of DnaJ and HSP40; len=158	33.74	163	1.00E-46	153	AT2G22360.1	DNAJ heat shock family protein	21.92	146	2.00E-65	211	gb|CO364151.1
0_18762	0_18762	1	109.95	109.13	110.76	1.63	0_18762_290	SNP	0	0	0	1	tscaffold3224	3060006--2917399	99.9	99.9	AP	100	827	0	1492	CDD|222424	pfam13862; BCIP; p21-C-terminal region-binding protein; len=189	38.6	215	4.00E-62	200	AT2G44510.1	CDK inhibitor P21 binding protein	43.79	306	8.00E-72	231	gb|DR024723.1
0_3552	0_3552	1	110.6	109.79	111.42	1.63	0_3552_01_66	SNP	0	1	0	0	scaffold736013	28606--29261	96.5	99.4	AP	99.39	656	0	1166	NA	NA	NA	NA	NA	NA	NA	NA	NA	NA	NA	NA	gb|CO161166.1
UMN_1142	UMN_1142	1	111.43	110.62	112.25	1.63	UMN_1142_01_250	SNP	0	1	0	0	NA	NA	NA	NA	NA	NA	NA	NA	NA	NA	NA	NA	NA	NA	NA	NA	NA	NA	NA	NA	NA	NA
PtRIP_0367	PtRIP_0367	1	112.32	111.08	113.56	2.48	PtRIP_0367	SSR	1	0	0	0	scaffold889324	50727--50172	100	96.8	NA	NA	NA	NA	NA	NA	NA	NA	NA	NA	NA	NA	NA	NA	NA	NA	NA	gb|BV683081
0_4265	0_4265	1	112.58	111.77	113.4	1.63	0_4265_02_56	SNP	0	1	0	1	tscaffold4564	127283--127929	100	100	AP	100	647	0	1168	CDD|173623	cd00180; PKc; Catalytic domain of Protein Kinases; len=215	38.46	195	2.00E-47	169	AT5G65700.2	Leucine-rich receptor-like protein kinase family protein	60.29	972	0	670	gb|CF479412.1
PtRIP_1027	PtRIP_1027	1	112.75	111.52	113.99	2.47	PtRIP_1027	SSR	1	0	0	0	scaffold377631.1	85911--86334	100	96.7	NA	NA	NA	NA	NA	NA	NA	NA	NA	NA	NA	NA	NA	NA	NA	NA	NA	gb|BV683129
UMN_5684	UMN_5684	1	114.17	113.35	114.98	1.63	UMN_5684_530	SNP	0	0	0	1	scaffold502208.2	52321--52981	100	99.5	AP	75.25	202	4.00E-27	129	NA	NA	NA	NA	NA	NA	NA	NA	NA	NA	NA	NA	gb|BQ635290.1
2_3136	2_3136	1	116.42	115.61	117.24	1.63	2_3136_190	SNP	0	0	0	1	C32096316	13309--13807	61.1	100	AP	99.39	818	0	1452	CDD|237663	PRK14293; Chaperone protein DnaJ; len=374	57.1	359	3.00E-175	501	AT1G80030.2	Molecular chaperone Hsp40/DnaJ family protein	58.84	498	0	527	gb|CF668546.1
0_1691	0_1691	1	116.49	115.67	117.3	1.63	0_1691_434	SNP	0	0	0	1	tscaffold2429	19060--20181	99.4	99.1	AP	100	651	0	1175	CDD|219759	pfam08241; Methyltransf_11; Methyltransferase domain; len=92	34.65	101	2.00E-22	90	AT2G41040.1	S-adenosyl-L-methionine-dependent methyltransferases superfamily protein	54.52	321	4.00E-65	213	gb|CO169177.1
0_6617	0_6617	1	116.84	116.02	117.65	1.63	0_6617_01_108	SNP	0	0	1	0	scaffold900573	3603--4169	100	99.8	AP	99.29	567	0	1007	NA	NA	NA	NA	NA	NA	AT3G13227.1	Serine-rich protein-related protein	64	25	1.00E-07	46.3	gb|CF399297.1
0_15985	0_15985	1	118.06	117.25	118.88	1.63	0_15985_737	SNP	0	0	0	1	tscaffold8222	255789--355529	72.6	88.9	AP	100	650	0	1173	CDD|221645	pfam12576; DUF3754; Unknown function; len=150	19.21	151	1.00E-15	74.3	AT3G19340.1	Uncharacterized protein	49.8	508	6.00E-167	486	gb|CX713111.1
0_3683	0_3683	1	118.32	117.5	119.14	1.64	0_3683_01_300	SNP	0	0	1	0	tscaffold8020	162712--162109	100	99.7	AP	100	604	0	1090	CDD|191899	pfam07939; DUF1685; Unknown function; len=63	48.48	33	0.01	32.3	AT1G05870.4	Uncharacterized protein	31.2	125	4.00E-21	87	gb|CO157732.1
PtSIFG_0145	PtSIFG_0145	1	118.57	117.68	119.47	1.79	PtSIFG_0145	estSSR	1	0	0	0	tscaffold3526	589262--589748	100	99.2	AP	99.8	489	0	877	CDD|238125	cd00204; ANK; Ankyrin repeats; len=126	36.17	94	2.00E-12	65.5	AT2G41900.1	CCCH-type zinc finger protein with ARM repeat domain protein	45.43	755	0	554	gb|BV728739
2_2142	2_2142	1	119.21	118.4	120.03	1.63	2_2142_294	SNP	0	0	0	1	tscaffold4607	92502--246635	98.4	100	AP	99.81	1037	0	1862	CDD|223489	COG0412; Dienelactone hydrolase and related enzymes; len=236	25.22	230	1.00E-28	108	AT3G23600.1	Alpha/beta-Hydrolases superfamily protein	60	215	6.00E-44	150	gb|CX646370.1
2_6499	2_6499	1	119.59	118.77	120.4	1.63	2_6499_01_174	SNP	0	1	0	0	tscaffold3036	86605--85621	100	99.4	AP	99.77	856	0	1535	CDD|218209	pfam04678; DUF607; Unknown function; len=180	37.21	172	2.00E-57	185	AT5G42610.1	Uncharacterized protein	44.74	228	1.00E-68	219	gb|DR092976.1
2_9822	2_9822	1	119.89	119.07	120.7	1.63	2_9822_02_132	SNP	0	1	0	0	tscaffold630	39626--40949	100	99.5	AP	98.76	965	0	1691	CDD|215577	PLN03103; GDP-L-galactose-hexose-1-phosphate guanyltransferase; len=403	72.75	400	0	719	AT4G26850.1	Mannose-1-phosphate guanylyltransferase GDP	62.02	445	0	626	gb|CX649830.1
0_3046	0_3046	1	120.05	119.23	120.86	1.63	0_3046_01_359	SNP	0	1	0	0	tscaffold4506	503903--513334	100	96.5	AP	91.14	858	0	1231	NA	NA	NA	NA	NA	NA	AT5G11090.1	Serine-rich protein-related protein	47.5	160	7.00E-28	106	gb|CO165093.1
estPtIFG_9198_a	PtIFG_9198	1	120.38	119.48	121.29	1.81	estPtIFG_9198_a	ESTP	1	0	0	0	C32540384	67915--67327	95.5	91.5	AP	98.4	626	0	1081	CDD|227581	COG5256; TEF1; Translation elongation factor EF-1alpha (GTPase); len=428	60.56	431	0	643	AT5G60390.3	GTP binding Elongation factor Tu family protein	93.72	446	0	666	gb|AA739984
0_14523	0_14523	1	120.7	119.88	121.51	1.63	0_14523_733	SNP	0	0	0	1	scaffold847057.1	33217--12925	98.9	98.5	AP	99.63	815	0	1456	NA	NA	NA	NA	NA	NA	AT4G22000.1	Uncharacterized protein	75.26	97	2.00E-42	139	gb|CV033404.1
0_12663	0_12663	1	121.35	120.53	122.17	1.64	0_12663_398	SNP	0	0	0	1	C32444092	47553--8214	96.7	90.7	AP	95.95	888	0	1438	NA	NA	NA	NA	NA	NA	AT5G41761.1	Uncharacterized protein	44.87	78	6.00E-22	86.2	gb|DR387063.1
0_14622	0_14622	1	121.9	121.08	122.72	1.64	0_14622_110	SNP	0	0	1	1	C32568654	205599--206368	100	98.7	AP	99.07	428	0	751	CDD|221661	pfam12609; DUF3774; Wound-induced protein; len=78	80	20	1.00E-06	41.3	AT4G10270.1	Wound-responsive family protein	77.27	22	5.00E-10	52.3	gb|CV036034.1
UMN_2770	UMN_2770	1	122.38	121.56	123.2	1.64	UMN_2770_01_367	SNP	0	0	1	0	scaffold486373.1	231139--232011	100	99.8	AP	99.84	629	0	1130	CDD|219119	pfam06645; SPC12; Microsomal signal peptidase 12 kDa subunit; len=76	43.84	73	3.00E-25	91.6	AT4G40042.1	Microsomal signal peptidase 12 kDa subunit SPC12	58.82	85	5.00E-28	100	gb|BQ655367.1
2_3824	2_3824	1	124.84	123.96	125.71	1.75	2_3824_01_343	SNP	0	1	1	1	tscaffold2033	172787--173714	100	99.9	AP	100	928	0	1674	CDD|176863	cd07821; PYR_PYL_RCAR_like; Pyrabactin resistance 1 (PYR1); len=140	25.87	143	3.00E-27	102	AT1G01360.1	Regulatory component of ABA receptor 1	55.92	152	5.00E-34	122	gb|CO157761.1
CL77Contig1	CL77Contig1	1	125.25	124.37	126.12	1.75	CL77Contig1_04_124	SNP	0	1	0	0	scaffold170068.2	68219--67895	25.1	98.2	AP	99.67	923	0	1653	CDD|215853	pfam00314; Thaumatin family; len=212	56.6	212	1.00E-99	292	AT5G38280.1	PR5-like receptor kinase	36.82	258	3.00E-110	335	gb|CO161685.1
PtIFG_1457_A	PtIFG_1457	1	125.52	124.41	126.64	2.23	PtIFG_1457_A	RFLP	1	0	0	0	tscaffold2817	259078--259724	97	98.2	AP	97.92	336	8.00E-156	553	CDD|215577	PLN03103; GDP-L-galactose-hexose-1-phosphate guanyltransferase; len=403	73.25	400	0	721	AT4G26850.1	Mannose-1-phosphate guanylyltransferase GDP	65.13	413	0	621	gb|H75107
PtTX4181	PtTX4181	1	126.26	125.14	127.37	2.23	PtTX4181	SSR	1	0	0	0	scaffold207511	15416--15990	97.8	99.5	NA	NA	NA	NA	NA	NA	NA	NA	NA	NA	NA	NA	NA	NA	NA	NA	NA	gb|BV728850
0_2654	0_2654	1	128	127.13	128.87	1.74	0_2654_479	SNP	0	0	0	1	tscaffold6662	6937--7722	99	99.8	AP	100	594	0	1072	CDD|214636	smart00360; RRM; RNA recognition motif; len=73	27.42	62	2.00E-08	51.8	AT3G52980.1	Zinc finger (CCCH-type) family protein / RNA recognition motif (RRM)-containing protein	43.88	433	4.00E-70	234	gb|CO198492.1
0_17868	0_17868	1	128.16	127.29	129.03	1.74	0_17868_178	SNP	0	0	0	1	scaffold64839	80910--81720	100	98.9	AP	98.63	801	0	1398	CDD|216363	pfam01205; Family protein UPF0029; len=110	40.18	112	3.00E-41	136	AT4G38090.2	Ribosomal protein S5 domain 2-like superfamily protein	26.79	112	7.00E-38	131	gb|DR017591.1
0_7045	0_7045	1	129.12	128.26	129.99	1.73	0_7045_269	SNP	0	0	0	1	tscaffold1961	366545--365813	100	99.3	AP	98.37	734	0	1269	CDD|191899	pfam07939; DUF1685; Unknown function; len=63	54.55	33	0.004	33.5	AT1G05870.4	Uncharacterized protein	32.41	108	3.00E-15	70.8	gb|CF393795.1
PtRIP_0984	PtRIP_0984	1	129.81	128.83	130.8	1.97	PtRIP_0984	SSR	1	0	0	0	tscaffold4506	265406--265816	99.5	90.9	NA	NA	NA	NA	NA	NA	NA	NA	NA	NA	NA	NA	NA	NA	NA	NA	NA	gb|BV683125
CL1894Contig1	CL1894Contig1	1	129.86	129	130.72	1.72	CL1894Contig1_03_38	SNP	0	1	0	0	tscaffold2817	257605--259092	100	100	AP	100	1037	0	1871	CDD|215577	PLN03103; GDP-L-galactose-hexose-1-phosphate guanyltransferase; len=403	73.25	400	0	724	AT4G26850.1	Mannose-1-phosphate guanylyltransferase GDP	65.13	413	0	621	gb|DR097376.1
NZPR0943	NZPR0943	1	130.99	130.01	131.97	1.96	NZPR0943	SSR	1	0	0	0	C32448888	9261--8716	97	90.9	NA	NA	NA	NA	NA	NA	NA	NA	NA	NA	NA	NA	NA	NA	NA	NA	NA	gb|BV728921
CL3054Contig1	CL3054Contig1	1	130.99	130.13	131.85	1.72	CL3054Contig1_01_82	SNP	0	1	1	0	tscaffold4433	29309--30361	95.1	99.9	AP	100	900	0	1624	CDD|239088	cd02395; SF1_like-KH; Splicing factor 1 (SF1) K RNA-binding domain (KH); len=120	51.64	122	7.00E-48	157	AT2G38610.2	RNA-binding KH domain-containing protein	65.85	284	3.00E-102	304	gb|CO362380.1
2_7488	2_7488	1	131	130.15	131.86	1.71	2_7488_353	SNP	0	0	0	1	tscaffold2486	137401--106950	100	99.8	AP	99.9	966	0	1734	CDD|238121	cd00200; WD40 domain; len=289	20	170	8.00E-06	47.3	AT5G05570.2	Transducin family protein / WD-40 repeat family protein	39.37	795	3.00E-107	358	gb|DR163364.1
estPtIFG_9102_a	PtIFG_9102	1	131.09	130.11	132.07	1.96	estPtIFG_9102_a	ESTP	1	0	0	0	C31533378	1374--1931	100	94.5	AP	99.73	365	0	650	CDD|219541	pfam07731; Cu-oxidase_2; Multicopper oxidase; len=135	45.98	87	3.00E-33	114	AT2G30210.1	Laccase 3	66.04	106	6.00E-43	148	gb|AA739915
2_3884	2_3884	1	131.57	130.7	132.43	1.73	2_3884_02_413	SNP	0	1	0	0	scaffold888033	62322--61223	99.7	99.9	AP	98.57	910	0	1593	CDD|190521	pfam03096; Ndr family; len=284	32.56	86	4.00E-32	115	AT5G11790.1	N-MYC downregulated-like 2	68.99	129	1.00E-29	111	gb|DR093744.1
2_3934	2_3934	1	131.95	131.08	132.81	1.73	2_3934_01_408	SNP	0	1	0	0	tscaffold4756	980374--979586	99.7	98.7	AP	99.62	788	0	1409	CDD|236453	PRK09287; 6-phosphogluconate dehydrogenase; len=459	55.89	467	0	775	AT1G64190.1	6-phosphogluconate dehydrogenase family protein	81.28	486	0	788	gb|DR091351.1
0_18264	0_18264	1	132.99	132.12	133.86	1.74	0_18264_01_553	SNP	0	1	1	0	tscaffold4184	13012--14202	99.7	100	AP	99.36	781	0	1391	CDD|238875	cd01837; SGNH_plant_lipase_like; len=315	36.47	340	8.00E-109	325	AT4G01130.1	GDSL-like Lipase/Acylhydrolase superfamily protein	55.68	352	2.00E-111	335	gb|DR015410.1
0_6817	0_6817	1	133.02	132.15	133.89	1.74	0_6817_01_157	SNP	0	1	0	0	C31814088	3953--3253	99	99.2	AP	100	602	0	1086	CDD|214789	smart00724; TLC; TRAM; LAG1 and CLN8 domains; len=205	33.64	217	1.00E-51	170	AT1G13580.3	LAG1 longevity assurance	71.91	299	2.00E-87	267	gb|CF394869.1
PtIFG_2146_2	PtIFG_2146	1	134.41	133.37	135.44	2.07	PtIFG_2146_2	RFLP	1	0	0	0	NA	NA	NA	NA	NA	NA	NA	NA	NA	NA	NA	NA	NA	NA	NA	NA	NA	NA	NA	NA	NA	NA
0_13249	0_13249	1	134.98	134.11	135.85	1.74	0_13249_149	SNP	0	0	0	1	scaffold236920.1	11876--12644	76.2	91.2	AP	99.29	846	0	1503	CDD|192735	pfam11282; DUF3082; Unknown function; len=82	32.93	82	2.00E-16	71.9	AT3G15110.1	Uncharacterized protein	49.28	209	6.00E-38	137	gb|CO368519.1
0_8304	0_8304	1	135.96	135.08	136.83	1.75	0_8304_02_414	SNP	0	1	0	0	tscaffold6621	323224--324097	98.8	91	AP	98.63	879	0	1532	CDD|215649	pfam00004; AAA; ATPase family associated with various cellular activities; len=131	30.5	141	6.00E-21	88.8	AT3G50930.1	Cytochrome BC1 synthesis	38.16	456	1.00E-90	291	gb|CX646734.1
2_10439	2_10439	1	136.14	135.26	137.01	1.75	2_10439_334	SNP	0	0	0	1	scaffold52137.1	14190--13670	100	99	AP	99.62	521	0	931	CDD|191899	pfam07939; DUF1685; Unknown function; len=63	54.55	33	0.004	33.5	AT1G05870.4	Uncharacterized protein	32.76	116	9.00E-16	72.4	gb|CF392499.1
0_4344	0_4344	1	136.3	135.41	137.19	1.78	0_4344_01_218	SNP	0	1	1	0	scaffold79399	8433--7866	100	99.3	AP	97.22	503	0	850	CDD|222710	pfam14363; AAA_assoc; Domain associated at C-terminal with AAA; len=100	25.49	102	4.00E-13	63.4	AT5G40010.1	AAA-ATPase 1	19.81	212	9.00E-29	115	gb|CF478287.1
0_15713	0_15713	1	136.79	135.91	137.67	1.76	0_15713_01_86	SNP	0	1	1	1	scaffold262900.2	42768--41937	100	99.8	AP	99.64	826	0	1480	NA	NA	NA	NA	NA	NA	NA	NA	NA	NA	NA	NA	gb|CX712350.1
UMN_6317	UMN_6317	1	137.73	136.83	138.63	1.8	UMN_6317_351	SNP	0	0	0	1	scaffold891774	5274--5843	85.1	91.2	AP	99.85	670	0	1204	CDD|234565	PRK00002; aroB; 3-dehydroquinate synthase; len=358	56.94	360	0	550	AT5G66120.2	3-dehydroquinate synthase/ putative	78.76	386	0	534	gb|DR743897.1
2_8309	2_8309	1	138.9	138	139.8	1.8	2_8309_512	SNP	0	0	0	1	tscaffold1950	340531--284332	100	99.4	AP	98.94	847	0	1489	CDD|239303	cd03005; PDI_a_ERp46; PDIa family; len=102	42.72	103	1.00E-31	110	AT2G47470.3	Thioredoxin family protein	26.45	121	1.00E-43	149	gb|CX648331.1
UMN_5803	UMN_5803	1	141.3	140.4	142.2	1.8	UMN_5803_524	SNP	0	0	0	1	tscaffold2986	468508--467852	99.5	99.4	AP	99.54	657	0	1171	CDD|215690	pfam00069; Pkinase; Kinase domain protein; len=260	36.05	172	1.00E-37	142	AT1G28440.1	HAESA-like 1	53.77	861	0	586	gb|BQ699684.1
0_13957	0_13957	1	141.46	140.56	142.36	1.8	0_13957_02_302	SNP	0	1	0	1	tscaffold2986	464301--466522	99.3	100	AP	100	890	0	1606	CDD|173623	cd00180; PKc; Catalytic domain of Protein Kinases; len=215	37.56	221	2.00E-44	161	AT1G28440.1	HAESA-like 1	53.65	986	0	649	gb|DR178803.1
2_5973	2_5973	1	142.12	141.25	143	1.75	2_5973_264	SNP	0	0	0	1	scaffold659033	44121--43537	100	99.5	AP	99.83	585	0	1050	NA	NA	NA	NA	NA	NA	AT1G01500.1	Erythronate-4-phosphate dehydrogenase family protein	42.12	292	1.00E-69	222	gb|CX652735.1
PtIFG_658_A	PtIFG_658	1	142.19	141.28	143.1	1.82	rflpPita_IFG_658_A	RFLP	1	1	0	0	NA	NA	NA	NA	NA	NA	NA	NA	NA	NA	NA	NA	NA	NA	NA	NA	NA	NA	NA	NA	NA	NA
estPtIFG_2053_b	PtIFG_2053	1	142.62	141.71	143.54	1.83	estPita_IFG_2053_b	ESTP	0	1	0	0	NA	NA	NA	NA	NA	NA	NA	NA	NA	NA	NA	NA	NA	NA	NA	NA	NA	NA	NA	NA	NA	NA
0_9546	0_9546	1	142.66	141.78	143.53	1.75	0_9546_245	SNP	0	0	0	1	scaffold5569	48663--47483	100	99.7	AP	99.74	775	0	1386	CDD|215926	pfam00450; Peptidase_S10; Serine carboxypeptidase; len=415	42.3	357	5.00E-143	414	AT2G35780.1	Serine carboxypeptidase-like 26	50.14	359	1.00E-145	423	gb|CO361155.1
estPmaLU_SB41_a	PmaLU_SB41	1	143.62	142.7	144.53	1.83	estPmaLU_SB41_a	ESTP	1	0	0	0	tscaffold6426	588257--589671	100	93.7	AP	93.72	653	0	987	CDD|132766	cd07305; Porin3_Tom40; Translocase of outer mitochondrial membrane 40 (Tom40); len=279	38.83	291	9.00E-115	336	AT3G20000.1	Translocase of the outer mitochondrial membrane 40	66.45	304	3.00E-109	324	gb|AF051231
0_14443	0_14443	1	143.73	142.84	144.62	1.78	0_14443_549	SNP	0	0	0	1	tscaffold752	220197--221359	100	96.9	AP	87.71	903	0	1155	NA	NA	NA	NA	NA	NA	NA	NA	NA	NA	NA	NA	gb|CV035430.1
0_17149	0_17149	1	144.13	143.24	145.02	1.78	0_17149_166	SNP	0	0	0	1	scaffold39694	75234--74926	100	99.4	AP	99.68	309	3.00E-155	553	CDD|218672	pfam05641; Agenet domain; len=66	35.94	64	2.00E-08	50	AT1G09320.1	Agenet domain-containing protein	25.23	214	8.00E-24	100	gb|DR099668.1
0_17861	0_17861	1	144.71	143.82	145.59	1.77	0_17861_705	SNP	0	0	0	1	scaffold627178	148088--148882	99.7	99.5	AP	86.42	530	7.00E-178	625	NA	NA	NA	NA	NA	NA	NA	NA	NA	NA	NA	NA	gb|DR017558.1
UMN_3595	UMN_3595	1	145.84	144.95	146.73	1.78	UMN_3595_301	SNP	0	0	0	1	C32443756	44462--45115	95.1	99.8	AP	99.69	652	0	1168	NA	NA	NA	NA	NA	NA	NA	NA	NA	NA	NA	NA	gb|BQ700868.1
0_4922	0_4922	1	146.94	146.06	147.83	1.77	0_4922_130	SNP	0	0	0	1	C32402938	41657--42326	100	99.3	AP	99.64	548	0	980	CDD|218209	pfam04678; DUF607; Unknown function; len=180	37.93	174	3.00E-52	169	AT2G23790.1	Uncharacterized protein	42.4	217	5.00E-70	222	gb|CF399918.1
UMN_2731	UMN_2731	1	146.96	146.04	147.87	1.83	UMN_2731_01_297	SNP	0	1	0	0	C31653144	2779--3119	64.8	98.2	AP	99.62	526	0	940	CDD|218253	pfam04765; DUF616; Unknown function; len=306	48.35	242	7.00E-97	294	AT1G28240.1	Uncharacterized protein	35.48	248	1.00E-113	347	gb|BF221275.1
0_18572	0_18572	1	147.61	146.73	148.5	1.77	0_18572_595	SNP	0	0	0	1	tscaffold704	488904--488220	99.4	95.7	AP	99.43	705	0	1254	CDD|227223	COG4886; Leucine-rich repeat (LRR) protein; len=394	33.82	207	2.00E-12	67.3	AT4G20140.1	Leucine-rich repeat transmembrane protein kinase	36.68	349	1.00E-62	220	gb|DR023213.1
0_11794	0_11794	1	147.99	147.08	148.91	1.83	0_11794_01_53	SNP	0	1	0	1	tscaffold1688	400290--399437	99.4	97.5	AP	98.63	873	0	1517	NA	NA	NA	NA	NA	NA	NA	NA	NA	NA	NA	NA	gb|DR069590.1
0_2366	0_2366	1	148.21	147.29	149.13	1.84	0_2366_01_572	SNP	0	1	1	0	tscaffold9024	121898--122906	100	100	AP	100	760	0	1371	CDD|216793	pfam01928; CYTH domain; len=175	26.45	155	2.00E-23	96.4	AT1G26190.1	Phosphoribulokinase / Uridine kinase family	49.57	466	5.00E-91	293	gb|DR011526.1
CL342Contig1	CL342Contig1	1	148.37	147.45	149.29	1.84	CL342Contig1_04_165	SNP	0	1	1	0	tscaffold1688	350912--352671	99.9	99.8	AP	99.8	1465	0	2630	CDD|215424	PLN02790; Transketolase; len=654	84.86	654	0	1383	AT2G45290.1	Transketolase	75.88	742	0	1117	gb|CX712626.1
0_3518	0_3518	1	148.65	147.77	149.54	1.77	0_3518_755	SNP	0	0	0	1	scaffold861780	14639--67372	95.6	97.4	AP	100	822	0	1483	CDD|223398	COG0321; LipB; Lipoate-protein ligase B; len=221	38.76	209	1.00E-65	205	AT1G04640.2	Lipoyltransferase 2	66.08	227	2.00E-83	252	gb|CO161500.1
0_17655	0_17655	1	149.46	148.56	150.35	1.79	0_17655_387	SNP	0	0	0	1	scaffold476434.2	29824--30467	99.8	98.6	AP	98.76	643	0	1126	NA	NA	NA	NA	NA	NA	AT5G55040.2	DNA-binding bromodomain-containing protein	24.81	270	4.00E-08	56.4	gb|DR102712.1
0_14052	0_14052	1	149.66	148.74	150.58	1.84	0_14052_01_530	SNP	0	1	1	0	tscaffold827	466123--465075	100	99.8	AP	99.85	647	0	1162	CDD|214982	smart01026; Beach; Beige/BEACH domain; len=280	67.14	280	9.00E-172	531	AT2G45540.1	WD-40 repeat family protein / beige-related protein	56.63	3032	0	2962	gb|DR179585.1
0_10712	0_10712	1	149.69	148.78	150.61	1.83	0_10712_02_123	SNP	0	1	0	0	scaffold647981.3	20303--20992	99.9	97.1	AP	98.29	700	0	1207	NA	NA	NA	NA	NA	NA	NA	NA	NA	NA	NA	NA	gb|DR056397.1
0_6916	0_6916	1	150.34	149.42	151.26	1.84	0_6916_02_249	SNP	0	0	1	0	tscaffold738	2394046--2393396	99.8	100	AP	99.84	645	0	1159	NA	NA	NA	NA	NA	NA	NA	NA	NA	NA	NA	NA	gb|CF397029.1
0_9862	0_9862	1	150.77	149.88	151.65	1.77	0_9862_701	SNP	0	0	0	1	scaffold771740.1	254346--253501	99.2	98.8	AP	99.16	829	0	1458	CDD|227223	COG4886; Leucine-rich repeat (LRR) protein; len=394	30.49	223	3.00E-13	69.6	AT4G20140.1	Leucine-rich repeat transmembrane protein kinase	34.29	350	1.00E-58	210	gb|DR091371.1
UMN_2022	UMN_2022	1	153.13	152.25	154.02	1.77	UMN_2022_PAV	PAV	0	0	0	1	scaffold660038	115076--114501	100	99.5	AP	74.12	85	2.00E-04	53.6	NA	NA	NA	NA	NA	NA	NA	NA	NA	NA	NA	NA	gb|BQ634457.1
2_4150	2_4150	1	154.01	153.1	154.92	1.82	2_4150_02_20	SNP	0	1	0	0	scaffold226512.1	176062--175146	100	100	AP	99.45	917	0	1636	NA	NA	NA	NA	NA	NA	NA	NA	NA	NA	NA	NA	gb|CO163647.1
UMN_6077	UMN_6077	1	154.45	153.54	155.36	1.82	UMN_6077_01_24	SNP	0	1	0	0	tscaffold4729	1241585--1241045	100	99.6	AP	100	541	0	976	CDD|205222	pfam13041; PPR_2; PPR repeat family; len=50	34.78	46	6.00E-08	50.1	AT1G77360.1	Tetratricopeptide repeat (TPR)-like superfamily protein	31.12	437	2.00E-95	305	gb|AA556971.1
0_15547	0_15547	1	155.72	154.84	156.61	1.77	0_15547_141	SNP	0	0	0	1	scaffold889635	41297--40948	100	97.7	AP	99.34	301	2.00E-149	535	NA	NA	NA	NA	NA	NA	NA	NA	NA	NA	NA	NA	gb|CX714143.1
CL199Contig3	CL199Contig3	1	157.46	156.55	158.36	1.81	CL199Contig3_02_149	SNP	0	1	0	0	scaffold860624	31225--29270	99.5	98.1	AP	98.36	1160	0	2006	NA	NA	NA	NA	NA	NA	AT5G46530.1	AWPM-19-like family protein	58.06	155	4.00E-52	167	gb|DR165470.1
0_14744	0_14744	1	157.96	157.05	158.86	1.81	0_14744_01_155	SNP	0	1	0	0	scaffold294296	39997--40705	100	97.6	AP	82.96	311	1.00E-82	311	NA	NA	NA	NA	NA	NA	NA	NA	NA	NA	NA	NA	gb|DR058703.1
0_3069	0_3069	1	158.48	157.61	159.35	1.74	0_3069_320	SNP	0	0	0	1	scaffold260140	4507--5331	100	99.9	AP	99.36	786	0	1398	NA	NA	NA	NA	NA	NA	NA	NA	NA	NA	NA	NA	gb|CO164796.1
PtIFG_2441_1	PtIFG_2220	1	159.02	158.12	159.91	1.79	rflpPita_IFG_2441_1	RFLP	1	1	0	0	scaffold890513	22496--20312	100	99.5	AP	100	580	0	1047	CDD|214636	smart00360; RRM; RNA recognition motif; len=73	46.58	73	2.00E-28	103	AT4G13850.3	Glycine-rich RNA-binding protein 2	54.84	124	7.00E-35	123	gb|DT626617
PtRIP_0064	PtRIP_0064	1	159.42	158.52	160.31	1.79	PtRIP_0064	SSR	1	0	0	0	tscaffold7576	150767--150485	100	95.9	NA	NA	NA	NA	NA	NA	NA	NA	NA	NA	NA	NA	NA	NA	NA	NA	NA	gb|BV683046
UMN_188	UMN_188	1	161.59	160.68	162.49	1.81	UMN_188_PAV	PAV	0	0	1	1	tscaffold2528	17453--17618	100	90.6	AP	98.8	166	4.00E-76	291	CDD|222661	pfam14299; PP2; Phloem protein 2; len=154	39.15	189	5.00E-54	175	AT2G02360.1	Phloem protein 2-B10	35.23	281	1.00E-94	284	gb|CD017482.1
estPtIFG_107_a	PtIFG_107	1	161.65	160.75	162.54	1.79	estPtIFG_107_a	ESTP	1	0	0	0	scaffold37702.2	2828--3340	100	97.7	AP	98.64	513	0	877	CDD|214369	CHL00118; atpG; ATP synthase CF0 B' subunit; len=156	36.96	138	1.00E-24	96.2	AT4G32260.1	ATPase/ F0 complex/ subunit B/B'/ bacterial/chloroplast	59.21	152	3.00E-28	108	gb|H75114
PtSIFG_0206	PtSIFG_0206	1	161.82	160.92	162.71	1.79	PtSIFG_0206	estSSR	1	0	0	0	tscaffold665	198165--199204	100	96.1	AP	97.01	635	0	1056	NA	NA	NA	NA	NA	NA	NA	NA	NA	NA	NA	NA	gb|BV728656
PtTX3058	PtTX3058	1	161.92	161.02	162.81	1.79	PtTX3058	SSR	1	0	0	0	scaffold891601.2	9597--9015	95.9	96.7	NA	NA	NA	NA	NA	NA	NA	NA	NA	NA	NA	NA	NA	NA	NA	NA	NA	gb|BV728829
UMN_4702	UMN_4702	1	161.96	161.06	162.85	1.79	UMN_4702_01_557	SNP	0	1	0	0	tscaffold2272	12190--56744	98.6	92.7	AP	99.4	504	0	895	CDD|238088	cd00156; REC; Signal receiver domain; len=113	32.74	113	6.00E-28	104	AT2G01830.1	CHASE domain containing histidine kinase protein	31.2	125	5.00E-32	126	gb|BG319329.1
2_6731	2_6731	1	161.98	161.08	162.87	1.79	2_6731_01_215	SNP	0	1	0	1	scaffold896667	51059--50272	100	99.9	AP	99.75	788	0	1413	CDD|221867	pfam12937; F-box-like; Uncharacterized protein; len=47	39.02	41	3.00E-08	48.3	AT4G24210.1	F-box family protein	46.36	151	8.00E-33	118	gb|DR019431.1
CL998Contig1	CL998Contig1	1	162.5	161.61	163.4	1.79	CL998Contig1_04_168	SNP	0	1	0	0	scaffold520859	57369--58662	99.6	99.7	AP	99.9	1035	0	1862	CDD|224995	COG2084; MmsB; 3-hydroxyisobutyrate dehydrogenase and related; len=286	45.61	285	6.00E-108	318	AT4G29120.1	6-phosphogluconate dehydrogenase family protein	71.43	294	4.00E-107	319	gb|CF388035.1
CL3508Contig1	CL3508Contig1	1	162.5	161.61	163.4	1.79	CL3508Contig1_02_211	SNP	0	1	0	0	tscaffold7774	414964--413974	100	99.1	AP	99.9	992	0	1784	CDD|128780	smart00504; Ubox; Modified RING finger domain; len=63	52.38	63	3.00E-24	95	AT3G19380.1	Plant U-box 25	41.1	382	2.00E-52	183	gb|CX652777.1
0_11003	0_11003	1	162.55	161.66	163.45	1.79	0_11003_02_50	SNP	0	1	0	0	scaffold107805.1	60499--59105	99.5	99.4	AP	99.4	836	0	1485	CDD|240271	PTZ00108; DNA topoisomerase 2-like protein; len=1388	18.25	285	0.019	37.3	AT3G58090.1	Disease resistance-responsive (dirigent-like protein) family protein	35.24	105	9.00E-11	63.5	gb|DR743051.1
0_16213	0_16213	1	162.68	161.79	163.58	1.79	0_16213_01_311	SNP	0	1	0	1	C32567730	54274--53574	100	99.2	AP	100	599	0	1081	CDD|225803	COG3264; Small-conductance mechanosensitive channel; len=835	20.49	122	0.043	32.7	AT4G17010.1	Uncharacterized protein	42.48	113	7.00E-07	46.8	gb|DR112012.1
UMN_7016	UMN_7016	1	162.97	162.08	163.87	1.79	UMN_7016_02_141	SNP	0	1	0	1	scaffold329249	5706--5217	100	97.4	AP	83.85	390	6.00E-112	410	CDD|217320	pfam03016; Exostosin family; len=292	30.5	141	1.00E-19	84.8	AT1G68470.1	Exostosin family protein	40.71	140	6.00E-37	137	gb|BI397870.1
UMN_CL290Contig1	UMN_CL290Contig1	1	163.08	162.19	163.98	1.79	UMN_CL290Contig1_08_336	SNP	0	1	0	0	C32486484	47650--52840	100	99.9	AP	99.93	1357	0	2443	CDD|240254	PTZ00069; 60S ribosomal protein L5; len=300	65.25	282	3.00E-150	426	AT3G25520.1	Ribosomal protein L5	75.6	291	3.00E-138	397	gb|DR016010.1
PtIFG_975_2	PtIFG_975	1	163.08	162.19	163.98	1.79	rflpPita_IFG_975_2	RFLP	0	1	0	0	tscaffold4303	54123--58123	95.4	98.7	AP	100	483	0	872	CDD|214811	smart00767; DCD is a plant specific domain in proteins involved; len=132	48.48	132	1.00E-58	189	AT3G11000.2	DCD (Development and Cell Death) domain protein	35.19	162	5.00E-72	240	gb|H75119
2_3279	2_3279	1	163.26	162.37	164.15	1.78	2_3279_01_318	SNP	0	1	0	0	scaffold887388.3	6534--7254	100	99	AP	99.86	722	0	1294	CDD|227223	COG4886; Leucine-rich repeat (LRR) protein; len=394	26.67	240	4.00E-09	56.5	AT5G66330.1	Leucine-rich repeat (LRR) family protein	41.3	322	2.00E-64	213	gb|DR061092.1
estPmaLU_SB58_a	PmaLU_SB58	1	163.36	162.47	164.26	1.79	estPmaLU_SB58_a	ESTP	1	0	0	0	C32486484	52099--52774	99.8	87.1	AP	89.1	532	0	688	CDD|240254	PTZ00069; 60S ribosomal protein L5; len=300	65.6	282	1.00E-150	427	AT3G25520.1	Ribosomal protein L5	75.6	291	3.00E-138	397	gb|AF051242
CL199Contig1	CL199Contig1	1	163.39	162.5	164.28	1.78	CL199Contig1_06_148	SNP	0	1	0	0	scaffold860624	29264--31228	100	99	AP	99.74	1156	0	2073	NA	NA	NA	NA	NA	NA	AT5G46530.1	AWPM-19-like family protein	58.06	155	4.00E-52	167	gb|CO165714.1
UMN_2001	UMN_2001	1	163.66	162.76	164.57	1.81	UMN_2001_01_235	SNP	0	1	1	0	tscaffold2757	1425868--1426652	100	100	AP	99.82	553	0	994	CDD|163687	cd08056; MPN_PRP8; Mpr1p; len=252	74.6	252	5.00E-163	502	AT1G80070.1	Pre-mRNA-processing-splicing factor	95.48	2303	0	4642	gb|BE209131.1
2_9100	2_9100	1	164.61	163.65	165.56	1.91	2_9100_01_505	SNP	0	1	1	0	C32477516	53032--51854	99.9	99.3	AP	99.8	984	0	1766	NA	NA	NA	NA	NA	NA	AT4G34260.1	1/2-alpha-L-fucosidases	55.23	822	0	976	gb|CF669526.1
UMN_1023	UMN_1023	1	164.95	164.06	165.84	1.78	UMN_1023_01_134	SNP	0	1	0	0	tscaffold7774	341076--341650	100	99	AP	98.96	575	0	1011	CDD|187754	cd09293; AMN1; Antagonist of mitotic exit network protein 1; len=226	24.88	217	3.00E-12	65	AT1G80570.2	RNI-like superfamily protein	64.67	467	2.00E-147	434	gb|AW985305.1
2_2559	2_2559	1	165.07	164.18	165.96	1.78	2_2559_01_303	SNP	0	1	0	1	scaffold37702.2	2618--3353	99.6	100	AP	99.73	736	0	1321	CDD|214369	CHL00118; atpG; ATP synthase CF0 B' subunit; len=156	34.64	153	1.00E-25	98.5	AT4G32260.1	ATPase/ F0 complex/ subunit B/B'/ bacterial/chloroplast	59.87	152	3.00E-23	94.9	gb|DR178645.1
PtIFG_2882_1	PtIFG_2882	1	165.49	164.6	166.38	1.78	rflpPita_IFG_2882_1	RFLP	0	1	0	0	NA	NA	NA	NA	NA	NA	NA	NA	NA	NA	NA	NA	NA	NA	NA	NA	NA	NA	NA	NA	NA	NA
PtIFG_2897_A	PtIFG_2897	1	166.46	165.57	167.35	1.78	rflpPita_IFG_2897_A	RFLP	0	1	0	0	tscaffold4342	166605--165903	94.6	95.3	AP	96.12	309	1.00E-137	489	NA	NA	NA	NA	NA	NA	AT4G37300.1	Maternal effect embryo arrest 59	40.91	176	2.00E-29	108	gb|H75242
0_1722	0_1722	1	167	166.11	167.9	1.79	0_1722_01_260	SNP	0	1	0	1	tscaffold1893	262489--263367	100	98.1	AP	99.73	731	0	1310	CDD|163615	cd00839; MPP_PAPs; Purple acid phosphatases of the metallophosphatase; len=294	36	350	9.00E-104	316	AT3G07130.1	Purple acid phosphatase 15	58.25	503	2.00E-150	446	gb|CO175810.1
2_1182	2_1182	1	167.02	166.15	167.89	1.74	2_1182_352	SNP	0	0	0	1	scaffold488585.1	56403--54878	100	99.7	AP	99.75	788	0	1409	CDD|197555	smart00175; RAB; Rab subfamily of small GTPases; len=164	59.15	164	6.00E-98	284	AT4G35860.1	GTP-binding 2	79.72	212	1.00E-100	294	gb|DR010909.1
CL358Contig2	CL358Contig2	1	167.44	166.54	168.34	1.8	CL358Contig2_01_76	SNP	0	1	0	0	tscaffold4214	229750--174062	100	98.9	AP	99.89	914	0	1644	NA	NA	NA	NA	NA	NA	AT4G37300.1	Maternal effect embryo arrest 59	37.71	175	3.00E-25	97.8	gb|CV147239.1
PtIFG_2931_A	PtIFG_2931	1	167.8	166.91	168.69	1.78	rflpPita_IFG_2931_A	RFLP	1	1	0	0	tscaffold703	280935--463767	100	98.3	AP	98.35	242	2.00E-112	408	CDD|215438	PLN02818; Tocopherol cyclase; len=403	63.38	213	7.00E-118	344	AT4G32770.1	Tocopherol cyclase/ chloroplast / vitamin E deficient 1 VTE1) / sucrose export defective 1 (SXD1	64.73	224	5.00E-130	379	gb|H75250
0_7006	0_7006	1	167.86	166.97	168.75	1.78	0_7006_01_371	SNP	0	0	1	0	scaffold684354.2	31887--30972	98.3	99.4	AP	98.9	639	0	1122	CDD|239952	cd04516; TBP_eukaryotes; Eukaryotic TATA box binding protein (TBP): Present; len=174	86.21	174	4.00E-128	361	AT1G55520.2	TATA binding protein 2	92.5	200	2.00E-123	351	gb|CF396442.1
UMN_828	UMN_828	1	168.31	167.42	169.21	1.79	UMN_828_01_73	SNP	0	1	1	0	scaffold890767	34633--35169	100	99.8	AP	99.26	537	0	953	CDD|132768	cd06093; PX_domain; The Phox domain; a phosphoinositide binding module; len=106	27.97	118	4.00E-20	87	AT4G32160.1	Phox (PX) domain-containing protein	38.83	734	8.00E-104	338	gb|DR054969.1
estPtNCS_6N3E_a	PtNCS_6N3E	1	168.41	167.52	169.31	1.79	estPtNCS_6N3E_a	ESTP	1	0	0	0	tscaffold5606	14896--13741	100	98.1	AP	97.96	636	0	1070	CDD|133421	cd01336; MDH_cytoplasmic_cytosolic; Cytoplasmic and cytosolic Malate dehydrogenases; len=325	69.23	325	0	640	AT1G04410.1	Lactate/malate dehydrogenase family protein	88.86	332	6.00E-176	495	gb|AA557074
0_3964	0_3964	1	168.99	168.09	169.88	1.79	0_3964_01_453	SNP	0	1	0	1	tscaffold8637	197247--196365	100	99.2	AP	99.61	767	0	1366	NA	NA	NA	NA	NA	NA	NA	NA	NA	NA	NA	NA	gb|CX645731.1
PtIFG_2393_1	PtIFG_2393	1	169.39	168.51	170.28	1.77	rflpPita_IFG_2393_1	RFLP	1	1	0	0	scaffold548197.2	102157--101977	75.9	98.8	AP	91.23	114	8.00E-36	152	CDD|221990	pfam13225; DUF4033; Domain of unknown function; len=85	74.12	85	1.00E-51	165	AT1G64680.1	Uncharacterized protein	70.94	234	1.00E-88	267	gb|H75095
PtRIP_0158	PtRIP_0158	1	169.52	168.64	170.4	1.76	PtRIP_0158	SSR	1	0	0	0	C31884778	10723--11220	100	98.1	NA	NA	NA	NA	NA	NA	NA	NA	NA	NA	NA	NA	NA	NA	NA	NA	NA	gb|BV683068
2_6324	2_6324	1	169.75	168.89	170.61	1.72	2_6324_420	SNP	0	0	0	1	C32570184	180260--181198	100	99.4	AP	96.82	944	0	1566	CDD|173795	cd04852; Peptidases_S8_3; Peptidase S8 family domain; uncharacterized subfamily 3; len=307	54.17	240	3.00E-108	335	AT5G67360.1	Subtilase family protein	49.8	753	0	649	gb|CO366233.1
CL2037Contig1	CL2037Contig1	1	170.11	169.22	170.99	1.77	CL2037Contig1_03_241	SNP	0	1	1	0	scaffold627876	22460--23520	98.8	99.9	AP	100	943	0	1701	NA	NA	NA	NA	NA	NA	AT4G00450.1	RNA polymerase II transcription mediators	42.21	1296	0	891	gb|CV033726.1
PtRIP_1072	PtRIP_1072	1	170.62	169.74	171.51	1.77	PtRIP_1072	SSR	1	0	0	0	scaffold359067.2	45855--46387	100	97.9	NA	NA	NA	NA	NA	NA	NA	NA	NA	NA	NA	NA	NA	NA	NA	NA	NA	gb|BV683135
UMN_1913	UMN_1913	1	171.74	170.86	172.63	1.77	UMN_1913_01_273	SNP	0	0	1	0	tscaffold9021	687201--686341	97	99.6	AP	99.61	513	0	917	CDD|236561	PRK09550; mtnK; Methylthioribose kinase; len=401	41.22	410	3.00E-179	509	AT1G49820.1	S-methyl-5-thioribose kinase	69.05	420	8.00E-146	425	gb|DR097151.1
0_9449	0_9449	1	172.72	171.84	173.6	1.76	0_9449_02_290	SNP	0	1	0	0	tscaffold6542	4369--3579	94	99.5	AP	99.24	794	0	1411	CDD|217321	pfam03018; Dirigent-like protein; len=144	40.91	154	2.00E-56	178	AT4G23690.1	Disease resistance-responsive (dirigent-like protein) family protein	54.49	156	1.00E-63	199	gb|DR014422.1
2_10215	2_10215	1	172.92	172.04	173.8	1.76	2_10215_01_53	SNP	0	1	0	1	tscaffold6662	10691--10092	100	99.3	AP	99.83	600	0	1077	CDD|214636	smart00360; RRM; RNA recognition motif; len=73	27.42	62	3.00E-08	51.8	AT3G52980.1	Zinc finger (CCCH-type) family protein / RNA recognition motif (RRM)-containing protein	43.06	432	3.00E-69	233	gb|DR162036.1
0_1145	0_1145	1	173.19	172.31	174.07	1.76	0_1145_01_361	SNP	0	1	1	0	tscaffold8040	49817--49103	100	98.2	AP	99.86	710	0	1276	CDD|217321	pfam03018; Dirigent-like protein; len=144	40.94	149	5.00E-56	177	AT4G23690.1	Disease resistance-responsive (dirigent-like protein) family protein	53.46	159	3.00E-58	185	gb|CF665312.1
CL5Contig4	CL5Contig4	1	173.71	172.83	174.59	1.76	CL5Contig4_05_124	SNP	0	1	0	0	tscaffold4948	95929--94559	46.9	91.7	AP	99.08	2273	0	4010	CDD|216918	pfam02179; BAG domain; len=76	32.05	78	7.00E-07	48.8	AT2G46240.1	BCL-2-associated athanogene 6	28.54	494	1.00E-40	164	gb|DR052400.1
PtIFG_1636_6	PtIFG_1636	1	175.59	174.71	176.47	1.76	rflpPita_IFG_1636_6	RFLP	0	1	0	0	C28565774	382--583	78.6	96.5	AP	99.61	256	5.00E-126	453	CDD|223268	COG0190; FolD; 5; len=283	55.94	286	6.00E-132	379	AT4G00620.1	Amino acid dehydrogenase family protein	64.46	287	2.00E-172	486	gb|H75187
0_14824	0_14824	1	175.88	175	176.76	1.76	0_14824_01_185	SNP	0	1	0	0	tscaffold2422	4084653--4083814	100	99.5	AP	99.73	729	0	1306	CDD|223732	COG0659; SUL1; Sulfate permease and related transporters (MFS superfamily); len=554	20.69	232	3.00E-06	48.8	AT2G25680.1	Molybdate transporter 1	59.01	444	2.00E-64	218	gb|DR059514.1
0_18435	0_18435	1	176.83	175.95	177.71	1.76	0_18435_01_458	SNP	0	1	0	1	scaffold854575	4254--5509	100	98.3	AP	100	749	0	1352	CDD|201368	pfam00646; F-box domain; len=48	34.15	41	2.00E-04	39.1	AT5G15710.1	Galactose oxidase/kelch repeat superfamily protein	24.8	371	1.00E-33	131	gb|DR022159.1
PtSIFG_2229	PtSIFG_2229	1	177.69	176.81	178.57	1.76	PtSIFG_2229	estSSR	1	0	0	0	scaffold99092	24826--25642	99.9	98.4	AP	99.76	820	0	1467	CDD|222492	pfam14009; DUF4228; Domain of unknown function; len=181	39.36	188	4.00E-53	171	AT2G30230.1	Uncharacterized protein	18.28	186	3.00E-42	144	gb|BV728684
2_4563	2_4563	1	180.26	179.37	181.14	1.77	2_4563_02_254	SNP	0	1	0	0	scaffold904571	57371--58188	100	98.8	AP	99.5	802	0	1431	NA	NA	NA	NA	NA	NA	NA	NA	NA	NA	NA	NA	gb|CO166631.1
PtIFG_851_1	PtIFG_851	1	184.89	184	185.77	1.77	rflpPita_IFG_851_1	RFLP	1	1	0	0	NA	NA	NA	NA	NA	NA	NA	NA	NA	NA	NA	NA	NA	NA	NA	NA	NA	NA	NA	NA	NA	NA
CL3421Contig1	CL3421Contig1	2	0	0	0	0	CL3421Contig1_03_57	SNP	0	1	0	0	scaffold783045	43711--44788	99.1	99.6	AP	99.91	1079	0	1938	CDD|217650	pfam03634; TCP family transcription factor; len=122	50.55	91	3.00E-36	131	AT5G51910.2	TCP family transcription factor	59.48	116	8.00E-37	139	gb|DR117275.1
CL1926Contig1	CL1926Contig1	2	5.85	5.85	5.85	0	CL1926Contig1_03_77	SNP	0	1	0	0	scaffold202678.3	164323--163473	99.5	96.2	AP	99.41	854	0	1519	NA	NA	NA	NA	NA	NA	NA	NA	NA	NA	NA	NA	gb|DR016652.1
0_13044	0_13044	2	7.45	7.24	7.67	0.43	0_13044_383	SNP	0	0	0	1	scaffold848667	5239--4437	100	91.4	AP	100	777	0	1402	CDD|205595	pfam13417; GST_N_3; Glutathione S-transferase; N-terminal domain protein; len=75	22.97	74	2.00E-08	50.3	AT2G02380.1	Glutathione S-transferase (class zeta) 2	15.31	209	1.00E-26	104	gb|CO364838.1
0_1682	0_1682	2	8.8	8.8	8.8	0	0_1682_01_580	SNP	0	1	0	0	scaffold652130	24542--23599	100	99.1	AP	100	740	0	1335	CDD|238125	cd00204; ANK; Ankyrin repeats; len=126	43.65	126	7.00E-32	120	AT2G26650.1	K+ transporter 1	41.12	608	3.00E-160	484	gb|CO176136.1
UMN_6070	UMN_6070	2	9.98	9.76	10.19	0.43	UMN_6070_263	SNP	0	0	0	1	tscaffold4910	67156--66646	97.7	96.9	AP	98.65	518	0	902	CDD|224415	COG1498; SIK1; Implicated in ribosomal biogenesis; Nop56p; len=395	39.51	405	2.00E-123	372	AT1G56110.1	Nucleolar protein NOP56	76.7	442	0	535	gb|BQ696801.1
0_18451	0_18451	2	12.77	12.56	12.99	0.43	0_18451_178	SNP	0	0	0	1	scaffold884233	6834--5717	100	87.3	AP	97.7	869	0	1476	CDD|216202	pfam00931; NB-ARC domain protein; len=285	32.68	254	8.00E-33	130	AT3G44670.2	Disease resistance protein (TIR-NBS-LRR class) family	26.11	942	5.00E-104	357	gb|DR015560.1
CL133Contig2	CL133Contig2	2	13.68	13.68	13.68	0	CL133Contig2_06_75	SNP	0	1	0	0	tscaffold2704	130877--130073	67.9	99	AP	99.37	796	0	1418	NA	NA	NA	NA	NA	NA	AT3G13227.1	Serine-rich protein-related protein	50	36	9.00E-08	46.4	gb|DR097700.1
0_1078	0_1078	2	13.75	13.75	13.75	0	0_1078_01_483	SNP	0	1	0	0	C32384350	40692--40061	99.6	91.4	AP	98.41	565	0	975	CDD|217401	pfam03169; OPT oligopeptide transporter protein; len=619	26.12	647	7.00E-134	411	AT1G65730.1	YELLOW STRIPE like 7	55.21	672	0	544	gb|CF665780.1
2_9455	2_9455	2	15.3	15.3	15.3	0	2_9455_01_443	SNP	0	1	0	0	tscaffold6010	20346--21100	100	99.9	AP	99.47	755	0	1346	CDD|222749	pfam14432; DYW_deaminase; DYW family of nucleic acid deaminases; len=116	40.91	132	4.00E-30	116	AT2G27610.1	Tetratricopeptide repeat (TPR)-like superfamily protein	41.13	761	0	658	gb|DR744569.1
0_4924	0_4924	2	15.5	15.5	15.5	0	0_4924_01_230	SNP	0	1	0	1	C29794376	112--636	100	92.5	AP	98.63	511	0	892	CDD|233145	TIGR00836; amt; Ammonium transporter; len=403	34.23	111	1.00E-28	107	AT3G24290.1	Ammonium transporter 1/5	64.17	120	6.00E-37	133	gb|CF399937.1
0_14991	0_14991	2	16.48	16.32	16.65	0.33	0_14991_01_174	SNP	0	1	0	1	scaffold855061	31762--31207	100	99.3	AP	99.46	557	0	987	CDD|128780	smart00504; Ubox; Modified RING finger domain; len=63	59.38	64	3.00E-28	106	AT3G19380.1	Plant U-box 25	50.69	432	5.00E-126	375	gb|DR061130.1
0_16390	0_16390	2	16.5	16.34	16.67	0.33	0_16390_01_121	SNP	0	1	0	0	tscaffold1839	5286--4656	100	95.7	AP	98.87	618	0	1083	CDD|233145	TIGR00836; amt; Ammonium transporter; len=403	41.27	441	5.00E-150	438	AT4G13510.1	Ammonium transporter 1/1	71.01	483	3.00E-175	508	gb|DR094025.1
CL4553Contig1	CL4553Contig1	2	16.75	16.59	16.92	0.33	CL4553Contig1_01_93	SNP	0	1	0	0	scaffold890840	13022--12061	99.4	99.2	AP	99.76	824	0	1478	CDD|214567	smart00220; S_TKc; Serine/Threonine protein kinases; catalytic domain; len=254	32.24	152	8.00E-26	101	AT4G01330.1	Kinase superfamily protein	71.98	207	2.00E-63	208	gb|CO199739.1
0_10614	0_10614	2	17.15	17.14	17.16	0.02	0_10614_457	SNP	0	0	0	1	scaffold740791	15772--15527	19.1	98.5	AP	99.72	712	0	1272	NA	NA	NA	NA	NA	NA	NA	NA	NA	NA	NA	NA	gb|DR055497.1
2_3141	2_3141	2	17.17	17	17.34	0.34	2_3141_01_131	SNP	0	1	0	0	tscaffold4648	511144--510354	100	95.6	AP	99.37	794	0	1413	CDD|216202	pfam00931; NB-ARC domain protein; len=285	30.08	266	1.00E-35	135	AT4G11170.1	Disease resistance protein (TIR-NBS-LRR class) family	28.52	533	1.00E-83	285	gb|DR021360.1
CL193Contig1	CL193Contig1	2	17.2	17.03	17.37	0.34	CL193Contig1_03_104	SNP	0	1	0	0	tscaffold1250	805420--755182	48.1	99.6	AP	99.66	2335	0	4179	CDD|238112	cd00189; TPR; Tetratricopeptide repeat domain; len=100	24.51	102	3.00E-04	40.1	AT5G41950.1	Tetratricopeptide repeat (TPR)-like superfamily protein	62.25	506	5.00E-124	380	gb|DR163538.1
0_8229	0_8229	2	17.67	17.65	17.69	0.04	0_8229_134	SNP	0	0	0	1	C32518926	71006--70344	100	99.2	AP	100	663	0	1196	CDD|240700	cd12254; RRM_hnRNPH_ESRPs_RBM12_like; RNA recognition motif found in heterogeneous nuclear; len=73	32	75	7.00E-13	61.8	AT5G66010.1	RNA-binding (RRM/RBD/RNP motifs) family protein	18.14	226	1.00E-32	122	gb|CF387159.1
UMN_5166	UMN_5166	2	18.12	17.93	18.32	0.39	UMN_5166_01_35	SNP	0	1	0	1	scaffold220893	9753--10250	100	99.6	AP	99.8	499	0	895	NA	NA	NA	NA	NA	NA	NA	NA	NA	NA	NA	NA	gb|BF517729.1
2_9087	2_9087	2	18.21	18.02	18.41	0.39	2_9087_01_114	SNP	0	1	0	1	tscaffold3773	85133--86017	100	99.9	AP	99.66	885	0	1582	NA	NA	NA	NA	NA	NA	NA	NA	NA	NA	NA	NA	gb|DR021068.1
2_4251	2_4251	2	18.41	18.39	18.42	0.03	2_4251_123	SNP	0	0	0	1	scaffold889280	51055--41558	74.9	98.8	AP	99.56	903	0	1611	CDD|223560	COG0484; DnaJ-class molecular chaperone with C-terminal Zn finger; len=371	54.55	66	6.00E-27	108	AT3G12170.1	Chaperone DnaJ-domain superfamily protein	62.2	246	2.00E-82	255	gb|CO164658.1
UMN_2378	UMN_2378	2	18.85	18.68	19.03	0.35	UMN_2378_01_410	SNP	0	1	0	1	scaffold858663	43611--43113	100	99.8	AP	99.8	499	0	895	CDD|204002	pfam08613; Cyclin; Uncharacterized protein; len=140	37.14	105	2.00E-20	81.7	AT1G44110.1	Cyclin A1/1	20.69	58	2.00E-21	89.1	gb|BF221153.1
0_5461	0_5461	2	19	18.99	19.01	0.02	0_5461_405	SNP	0	0	0	1	scaffold76679.2	20067--22206	98.7	99.9	AP	99.87	753	0	1350	CDD|203407	pfam06203; CCT motif; len=45	51.11	45	8.00E-21	85	AT5G41380.1	CCT motif family protein	43.75	176	2.00E-33	129	gb|DR164941.1
CL1566Contig1	CL1566Contig1	2	19.93	19.76	20.1	0.34	CL1566Contig1_03_200	SNP	0	1	0	0	scaffold397475	37311--34858	99.9	92.7	AP	99.89	890	0	1602	CDD|218949	pfam06232; ATS3; Embryo-specific protein 3; len=126	37.59	141	5.00E-49	157	AT5G62200.1	Embryo-specific protein 3/ ATS3	34.04	141	1.00E-44	150	gb|DR182324.1
0_6226	0_6226	2	20.63	20.58	20.68	0.1	0_6226_311	SNP	0	0	0	1	tscaffold1615	434708--433907	100	98.3	AP	98.77	810	0	1424	CDD|215628	PLN03196; MOC1-like protein; len=487	36	75	6.00E-10	57	AT4G09620.1	Mitochondrial transcription termination factor family protein	61.33	150	1.00E-50	166	gb|DR078868.1
0_12244	0_12244	2	21.91	21.85	21.98	0.13	0_12244_603	SNP	0	0	0	1	tscaffold7622	1386556--1385836	100	99.6	AP	98.89	721	0	1265	CDD|219141	pfam06697; DUF1191; Unknown function; len=278	41.04	307	8.00E-85	261	AT4G22900.1	Uncharacterized protein	33.84	331	1.00E-101	308	gb|DR079727.1
PtTX2189	PtTX2189	2	25.88	25.72	26.03	0.31	PtTX2189	SSR	1	0	0	0	scaffold839967	7931--7210	96.9	87.5	NA	NA	NA	NA	NA	NA	NA	NA	NA	NA	NA	NA	NA	NA	NA	NA	NA	gb|BV728821
0_18496	0_18496	2	26.29	26.04	26.55	0.51	0_18496_676	SNP	0	0	0	1	scaffold353978	15468--17856	98.7	87.7	AP	87.19	874	0	1097	CDD|215412	PLN02769; Galacturonosyltransferase; putative; len=629	28.12	256	3.00E-30	122	AT2G38650.2	Galacturonosyltransferase 7	27.87	244	1.00E-105	330	gb|DR022585.1
PtSIFG_1252	PtSIFG_1252	2	26.87	26.72	27.02	0.3	PtSIFG_1252	estSSR	1	0	0	0	C32094586	11793--8782	99.4	85.3	AP	98.82	510	0	899	NA	NA	NA	NA	NA	NA	AT5G66230.2	Chalcone-flavanone isomerase family protein	29.92	381	9.00E-31	122	gb|BV728680
2_8878	2_8878	2	28.36	28.1	28.61	0.51	2_8878_405	SNP	0	0	0	1	tscaffold1974	17437--71850	100	99.2	AP	99.89	931	0	1674	CDD|218253	pfam04765; DUF616; Unknown function; len=306	59.63	322	1.00E-173	492	AT1G34550.1	Uncharacterized protein	67.48	409	2.00E-179	524	gb|DR096440.1
PtIFG_3012_3	PtIFG_3012	2	28.83	28.64	29.02	0.38	PtIFG_3012_3	RFLP	1	0	0	0	tscaffold745	1399782--1399538	98.4	98.4	AP	97.96	245	4.00E-114	416	CDD|180983	PRK07453; Protochlorophyllide oxidoreductase; len=322	51.9	158	1.00E-65	211	AT5G54190.2	Protochlorophyllide oxidoreductase A	80.39	153	7.00E-45	157	gb|H75262
2_10380	2_10380	2	29.38	29.13	29.64	0.51	2_10380_395	SNP	0	0	0	1	tscaffold1697	10662--11640	100	98.3	AP	99.65	867	0	1550	NA	NA	NA	NA	NA	NA	AT5G66230.2	Chalcone-flavanone isomerase family protein	29.92	381	3.00E-30	121	gb|CV035779.1
0_15941	0_15941	2	31.05	30.78	31.31	0.53	0_15941_636	SNP	0	0	0	1	tscaffold8904	191973--189842	100	98.7	AP	99.42	869	0	1548	CDD|190394	pfam02704; GASA; Gibberellin regulated protein; len=60	65	60	5.00E-25	90.8	AT1G74670.1	Gibberellin-regulated family protein	50.79	63	5.00E-27	98.5	gb|CX712810.1
PtSIFG_0493	PtSIFG_0493	2	32.06	31.84	32.29	0.45	PtSIFG_0493	estSSR	1	0	0	0	tscaffold6173	4534--37356	99.5	99.6	AP	99.33	747	0	1319	CDD|203350	pfam05920; Homeobox_KN; Homeobox KN domain; len=40	55	40	7.00E-19	79.5	AT5G25220.2	KNOTTED1-like homeobox gene 3	79.7	271	5.00E-123	366	gb|BV728661
PtRIP_0065	PtRIP_0065	2	33.24	33.04	33.45	0.41	PtRIP_0065	SSR	1	0	0	0	C32165300	3663--3320	100	99.7	NA	NA	NA	NA	NA	NA	NA	NA	NA	NA	NA	NA	NA	NA	NA	NA	NA	gb|BV683047
PtSIFG_4454	PtSIFG_4454	2	34.55	34.34	34.76	0.42	PtSIFG_4454	estSSR	1	0	0	0	scaffold202678.3	165457--163191	99.7	96.2	AP	97.52	766	0	1296	CDD|190394	pfam02704; GASA; Gibberellin regulated protein; len=60	66.67	60	6.00E-30	105	AT1G74670.1	Gibberellin-regulated family protein	48.44	64	3.00E-29	106	gb|BV728693
PtTX3025	PtTX3025	2	34.75	34.55	34.96	0.41	PtTX3025	SSR	1	0	0	0	tscaffold3579	26788--27083	100	96.7	NA	NA	NA	NA	NA	NA	NA	NA	NA	NA	NA	NA	NA	NA	NA	NA	NA	gb|BV728855
0_9242	0_9242	2	35.86	35.61	36.11	0.5	0_9242_PAV	PAV	0	0	0	1	scaffold853884	3356--3574	89.5	89.4	AP	98.61	216	5.00E-102	376	CDD|173723	cd06605; PKc_MAPKK; Catalytic domain of the dual-specificity Protein Kinase; len=265	26.56	64	0.046	31.1	AT1G56120.1	Leucine-rich repeat transmembrane protein kinase	41.88	117	9.00E-20	85.8	gb|DR012245.1
PtIFG_2885_1	PtIFG_2885	2	37.24	37.03	37.44	0.41	PtIFG_2885_1	RFLP	1	0	0	0	NA	NA	NA	NA	NA	NA	NA	NA	NA	NA	NA	NA	NA	NA	NA	NA	NA	NA	NA	NA	NA	NA
PtSIFG_1207	PtSIFG_1207	2	37.45	37.25	37.65	0.4	PtSIFG_1207	estSSR	1	0	0	0	scaffold676633.2	141959--141481	90.9	97.7	AP	96.44	505	0	839	CDD|197664	smart00338; BRLZ; Basic region leucin zipper; len=65	42.86	63	3.00E-15	71.8	AT4G38900.3	Basic-leucine zipper (bZIP) transcription factor family protein	42.63	577	8.00E-60	211	gb|BV728789
PtSIFG_1325	PtSIFG_1325	2	38.17	37.96	38.37	0.41	PtSIFG_1325	estSSR	1	0	0	0	tscaffold7099	126892--63416	100	98.9	AP	99.6	744	0	1326	CDD|227511	COG5184; ATS1; Alpha-tubulin suppressor and related RCC1 domain-containing; len=476	24.65	357	1.00E-25	108	AT1G19880.1	Regulator of chromosome condensation (RCC1) family protein	55.23	545	9.00E-125	380	gb|BV728683
0_1803	0_1803	2	38.37	38.1	38.64	0.54	0_1803_265	SNP	0	0	0	1	tscaffold3339	491220--489638	100	99.7	AP	100	647	0	1168	CDD|217174	pfam02668; Taurine catabolism dioxygenase TauD; TfdA family; len=215	19.78	273	2.00E-16	75.8	AT3G21360.1	2-oxoglutarate (2OG) and Fe(II)-dependent oxygenase superfamily protein	38.69	336	7.00E-60	198	gb|CO175081.1
PtIFG_2150_A	PtIFG_2150	2	39.19	38.98	39.39	0.41	PtIFG_2150_A	RFLP	1	0	0	0	scaffold119295.1	42269--42439	100	98.2	AP	98.83	171	9.00E-79	300	NA	NA	NA	NA	NA	NA	NA	NA	NA	NA	NA	NA	gb|H75058
UMN_706	UMN_706	2	40.59	40.34	40.83	0.49	UMN_706_364	SNP	0	0	0	1	scaffold395279	187690--187199	97.8	99	AP	98.81	503	0	881	CDD|222436	pfam13886; DUF4203; Domain of unknown function; len=210	29.87	77	0.038	34.2	AT1G16860.1	Ubiquitin-specific protease family C19-related protein	46.8	391	3.00E-100	309	gb|BG319154.1
UMN_874	UMN_874	2	43.01	42.76	43.25	0.49	UMN_874_556	SNP	0	0	0	1	scaffold903442	32025--32157	17	100	AP	100	784	0	1415	CDD|220369	pfam09731; Mitofilin; Mitochondrial inner membrane protein; len=493	30.63	382	6.00E-51	185	AT4G39690.1	Uncharacterized protein	38.14	687	6.00E-71	246	gb|BQ698629.1
0_13929	0_13929	2	43.04	42.8	43.29	0.49	0_13929_02_332	SNP	0	1	0	1	tscaffold1419	1421224--1421973	100	99.5	AP	99.87	750	0	1348	CDD|218941	pfam06217; GAGA_bind; GAGA binding protein-like family; len=301	41.43	321	1.00E-92	280	AT5G42520.2	Basic pentacysteine 6	35.63	348	2.00E-97	294	gb|DR178530.1
0_17220	0_17220	2	43.67	43.43	43.92	0.49	0_17220_301	SNP	0	0	0	1	tscaffold6446	373289--372685	100	100	AP	100	500	0	902	CDD|197585	smart00225; BTB; Broad-Complex; Tramtrack and Bric a brac; len=97	27.27	88	6.00E-07	44.2	AT5G19000.1	BTB-POZ and MATH domain 1	45.45	154	3.00E-31	117	gb|DR388496.1
CL352Contig1	CL352Contig1	2	43.81	43.56	44.05	0.49	CL352Contig1_03_122	SNP	0	1	0	0	tscaffold1362	266524--210501	100	99.2	AP	99.78	924	0	1658	CDD|215639	PLN03226; Serine hydroxymethyltransferase; len=475	66.57	332	0	640	AT4G37930.1	Serine transhydroxymethyltransferase 1	80.18	333	6.00E-166	477	gb|DR163819.1
0_7262	0_7262	2	44.32	44.08	44.57	0.49	0_7262_368	SNP	0	0	0	1	scaffold893928	8717--8099	100	98.2	AP	98.22	619	0	1067	NA	NA	NA	NA	NA	NA	NA	NA	NA	NA	NA	NA	gb|CF471229.1
2_5026	2_5026	2	44.4	44.15	44.64	0.49	2_5026_01_268	SNP	0	1	0	0	scaffold676633.2	142288--143335	100	99.8	AP	100	575	0	1038	CDD|197664	smart00338; BRLZ; Basic region leucin zipper; len=65	42.86	63	3.00E-15	71.8	AT4G38900.3	Basic-leucine zipper (bZIP) transcription factor family protein	42.63	577	8.00E-60	211	gb|CF391477.1
2_5730	2_5730	2	45.05	44.81	45.3	0.49	2_5730_436	SNP	0	0	0	1	tscaffold8046	30108--31426	100	99.5	AP	99.75	785	0	1409	CDD|221960	pfam13178; DUF4005; Unknown function; len=105	34.38	96	2.00E-10	59.9	AT1G19870.1	IQ-domain 32	23.46	648	2.00E-30	129	gb|CX647584.1
UMN_4818	UMN_4818	2	46.09	45.85	46.34	0.49	UMN_4818_48	SNP	0	0	0	1	tscaffold5725	246767--247457	100	98.7	AP	98.99	595	0	1040	CDD|216202	pfam00931; NB-ARC domain protein; len=285	31.11	180	8.00E-23	99.7	AT5G17680.1	Disease resistance protein (TIR-NBS-LRR class)/ putative	28.06	752	9.00E-64	235	gb|BG318406.1
0_16524	0_16524	2	47.45	47.21	47.7	0.49	0_16524_02_57	SNP	0	1	0	1	scaffold839868	7258--6328	99.9	99.4	AP	99.46	932	0	1658	CDD|215247	PLN02448; UDP-glycosyltransferase family protein; len=459	29.24	407	5.00E-56	192	AT2G30150.1	UDP-Glycosyltransferase superfamily protein	25.19	401	9.00E-83	262	gb|DR095142.1
0_12862	0_12862	2	47.8	47.56	48.05	0.49	0_12862_01_220	SNP	0	1	0	0	tscaffold241	186706--185901	100	96.5	AP	99	601	0	1058	CDD|218633	pfam05553; DUF761; Cotton fiber expressed protein; len=38	51.52	33	1.00E-07	44.5	AT5G47920.1	Uncharacterized protein	33.9	59	1.00E-11	59.3	gb|DR388759.1
0_15958	0_15958	2	48.11	47.87	48.36	0.49	0_15958_01_145	SNP	0	1	0	0	C32082478	8971--9813	99.9	99.5	AP	99.88	841	0	1512	CDD|215689	pfam00067; p450; Cytochrome P450; len=461	29.01	486	9.00E-92	291	AT2G46660.1	Cytochrome P450/ family 78/ subfamily A/ polypeptide 6	55.89	501	7.00E-110	341	gb|CX712860.1
2_8397	2_8397	2	49.18	48.94	49.43	0.49	2_8397_02_115	SNP	0	1	0	0	scaffold195285	21323--22544	99.9	99.7	AP	99.77	855	0	1534	CDD|217082	pfam02519; Auxin_inducible; Auxin responsive protein; len=99	47.78	90	6.00E-33	113	AT4G34760.1	SAUR-like auxin-responsive family protein	38.98	118	1.00E-38	129	gb|DR051939.1
UMN_6063	UMN_6063	2	50.94	50.7	51.19	0.49	UMN_6063_01_143	SNP	0	1	0	0	scaffold297972	10742--11082	55.8	86.2	AP	99.65	566	0	1012	CDD|239460	cd03344; GroEL; GroEL_like type I chaperonin; len=520	63.92	521	0	855	AT3G23990.1	Heat shock protein 60	84.37	563	0	795	gb|CO368089.1
0_15611	0_15611	2	52.26	52.02	52.51	0.49	0_15611_01_161	SNP	0	1	0	0	scaffold522939	251371--250732	100	99.5	AP	99.84	640	0	1150	CDD|215059	PLN00111; Accumulation of photosystem one; len=399	58.19	177	1.00E-91	275	AT5G57930.2	Uncharacterized protein	54.8	177	4.00E-86	263	gb|CX714422.1
UMN_4296	UMN_4296	2	52.94	52.7	53.19	0.49	UMN_4296_01_314	SNP	0	1	0	0	scaffold843560	28334--27944	99.7	97.2	AP	100	393	0	710	CDD|238694	cd01400; 6PGL: 6-Phosphogluconolactonase subfamily; len=219	44.83	232	5.00E-91	275	AT5G24400.1	NagB/RpiA/CoA transferase-like superfamily protein	52.09	311	1.00E-102	310	gb|AI812369.1
0_13543	0_13543	2	54.99	54.66	55.32	0.66	0_13543_583	SNP	0	0	0	1	tscaffold4330	41974--42796	99.8	99.6	AP	99.76	823	0	1472	CDD|173726	cd06610; STKc_OSR1_SPAK; Catalytic domain of the Protein Serine/Threonine Kinases; len=267	61.42	267	2.00E-174	504	AT4G24100.1	Kinase superfamily protein	53.62	759	3.00E-161	488	gb|DR118935.1
estPtIFG_8569_a	PtIFG_8569	2	55.39	55.15	55.64	0.49	estPita_IFG_8569_A	ESTP	1	1	0	0	tscaffold490	594488--594287	100	96.9	AP	93.07	202	1.00E-82	309	CDD|100015	cd02186; alpha_tubulin; The tubulin superfamily includes five distinct families; len=434	89.17	434	0	981	AT1G50010.1	Tubulin alpha-2 chain	92.83	446	0	677	gb|AA739585
2_5345	2_5345	2	55.99	55.73	56.24	0.51	2_5345_01_159	SNP	0	1	0	1	scaffold808001.2	7795--6594	97.6	99.5	AP	99.77	866	0	1553	CDD|216202	pfam00931; NB-ARC domain protein; len=285	28.36	275	5.00E-33	127	AT1G27170.1	Transmembrane receptors/ATP binding protein	32.27	533	4.00E-81	279	gb|CO163037.1
PtIFG_2538_B	PtIFG_2538	2	58.4	58.14	58.66	0.52	PtIFG_2538_B	RFLP	1	0	0	0	scaffold707248	62161--61909	97.7	98.8	AP	98.82	254	7.00E-121	441	NA	NA	NA	NA	NA	NA	NA	NA	NA	NA	NA	NA	gb|H75204
0_8053	0_8053	2	58.7	58.39	59.01	0.62	0_8053_243	SNP	0	0	0	1	tscaffold4296	649238--648609	100	98.5	AP	93.57	544	0	839	CDD|113585	pfam04819; DUF716; Family of unknown function; len=137	32.79	61	6.00E-14	63.5	AT1G55230.1	Family of unknown function	38.46	65	1.00E-16	73.6	gb|CF385498.1
0_14482	0_14482	2	59.01	58.7	59.32	0.62	0_14482_502	SNP	0	0	0	1	scaffold44972	76075--75034	97.5	99.5	AP	99.76	825	0	1476	NA	NA	NA	NA	NA	NA	AT2G01640.2	Uncharacterized protein	35.34	133	5.00E-14	67.2	gb|CV032929.1
2_4579	2_4579	2	60.97	60.65	61.28	0.63	2_4579_731	SNP	0	0	0	1	tscaffold7568	367425--457388	100	96.3	AP	100	955	0	1723	CDD|239511	cd03419; GRX_GRXh_1_2_like; Glutaredoxin (GRX) family; len=82	61.9	84	4.00E-43	140	AT5G20500.1	Glutaredoxin family protein	44.35	115	1.00E-35	124	gb|CO365392.1
2_6168	2_6168	2	61.16	60.91	61.42	0.51	2_6168_01_379	SNP	0	1	0	0	tscaffold4908	479182--480200	99.3	99.9	AP	99.41	842	0	1499	CDD|223545	COG0469; PykF; Pyruvate kinase; len=477	30.26	152	5.00E-31	116	AT5G63680.1	Pyruvate kinase family protein	27.07	181	3.00E-51	173	gb|CO162844.1
CL1020Contig1	CL1020Contig1	2	61.99	61.73	62.25	0.52	CL1020Contig1_05_61	SNP	0	1	0	0	tscaffold1312	246420--245325	100	99.8	AP	99.82	1096	0	1968	CDD|173795	cd04852; Peptidases_S8_3; Peptidase S8 family domain; uncharacterized subfamily 3; len=307	55.51	236	5.00E-114	350	AT3G14240.1	Subtilase family protein	60.68	763	0	712	gb|CX713062.1
UMN_1271	UMN_1271	2	62.21	61.89	62.53	0.64	UMN_1271_263	SNP	0	0	0	1	scaffold446456	6911--7338	99.8	99.1	AP	100	428	0	773	CDD|238121	cd00200; WD40 domain; len=289	21.28	235	4.00E-06	47.3	AT1G17720.2	Phosphatase 2A/ regulatory subunit PR55/ BETA	76.75	443	7.00E-94	296	gb|BG275989.1
0_7496	0_7496	2	63.14	62.88	63.39	0.51	0_7496_01_373	SNP	0	1	0	1	tscaffold4126	17607--32584	100	99.6	AP	99.85	683	0	1223	CDD|216594	pfam01594; UPF0118; Uncharacterized protein; len=327	18.14	215	2.00E-07	52.6	AT5G55960.1	Uncharacterized protein	48.32	683	3.00E-157	474	gb|CF392615.1
CL1989Contig1	CL1989Contig1	2	63.63	63.37	63.89	0.52	CL1989Contig1_01_345	SNP	0	1	1	0	scaffold664061	104951--104772	16.4	100	AP	99.78	907	0	1627	CDD|215997	pfam00566; RabGAP-TBC; Rab-GTPase-TBC domain; len=206	32.75	229	6.00E-58	197	AT3G55020.1	Ypt/Rab-GAP domain of gyp1p superfamily protein	57.22	769	0	546	gb|DR078532.1
CL3466Contig1	CL3466Contig1	2	63.78	63.53	64.04	0.51	CL3466Contig1_01_91	SNP	0	1	1	0	scaffold608503	39479--40547	100	99.6	AP	99.44	719	0	1279	CDD|234139	TIGR03182; PDH_E1_alph_y; Pyruvate dehydrogenase E1 component; alpha subunit; len=315	52.17	322	0	530	AT1G01090.1	Pyruvate dehydrogenase E1 alpha/ ALPHA	78.97	409	0	522	gb|DR181778.1
0_8476	0_8476	2	64.06	63.74	64.38	0.64	0_8476_705	SNP	0	0	0	1	tscaffold3472	534129--498103	32.6	99.3	AP	97.5	280	1.00E-130	473	NA	NA	NA	NA	NA	NA	AT1G09794.1	Cox19 family protein CHCH motif	63.79	58	6.00E-15	64.4	gb|CX648027.1
UMN_4224	UMN_4224	2	64.73	64.42	65.05	0.63	UMN_4224_167	SNP	0	0	0	1	scaffold50120.1	20421--19393	99.2	95.9	AP	78.67	211	1.00E-39	170	NA	NA	NA	NA	NA	NA	NA	NA	NA	NA	NA	NA	gb|BQ654985.1
UMN_601	UMN_601	2	65.07	64.75	65.39	0.64	UMN_601_350	SNP	0	0	0	1	scaffold765684	72957--72315	100	99	AP	98.83	513	0	897	CDD|216202	pfam00931; NB-ARC domain protein; len=285	25	88	8.00E-05	38.8	AT1G61180.1	LRR and NB-ARC domains-containing disease resistance protein	26.17	107	1.00E-22	93.7	gb|BQ696391.1
estPtIFG_9022_a	PtIFG_9022	2	66.23	65.96	66.49	0.53	estPtIFG_9022_a	ESTP	1	0	0	0	scaffold284265.1	24503--25324	93.9	99	AP	97.42	621	0	1036	CDD|211318	cd11566; eIF1_SUI1; Eukaryotic initiation factor 1; len=84	72.62	84	1.00E-49	155	AT1G54290.1	Translation initiation factor SUI1 family protein	88.5	113	1.00E-44	144	gb|AA739862
2_10549	2_10549	2	66.46	66.13	66.78	0.65	2_10549_744	SNP	0	0	0	1	tscaffold6648	199528--205163	99.7	98.9	AP	99.37	796	0	1413	CDD|220392	pfam09770; Topoisomerase II-associated protein PAT1; len=804	22.7	141	2.00E-07	52.5	AT1G30970.1	Zinc finger (C2H2 type) family protein	39.38	419	3.00E-35	136	gb|DR387040.1
0_1675	0_1675	2	66.96	66.71	67.21	0.5	0_1675_01_136	SNP	0	1	0	0	tscaffold5908	1172191--1171394	99	99.6	AP	99.37	798	0	1420	CDD|216332	pfam01151; ELO; GNS1/SUR4 family; len=244	31.17	247	2.00E-51	170	AT3G06470.1	GNS1/SUR4 membrane family protein	44	275	3.00E-62	201	gb|CO176160.1
2_1909	2_1909	2	67.33	67	67.66	0.66	2_1909_773	SNP	0	0	0	1	tscaffold5279	19805--20706	100	99.7	AP	99.67	902	0	1615	NA	NA	NA	NA	NA	NA	AT1G77450.1	NAC domain containing protein 32	81.58	38	1.00E-15	74.1	gb|CO167108.1
2_2268	2_2268	2	69.39	69.06	69.71	0.65	2_2268_190	SNP	0	0	0	1	tscaffold9014	1180236--1162920	100	97.8	AP	100	855	0	1543	CDD|175982	cd04015; C2_plant_PLD; C2 domain present in plant phospholipase D (PLD); len=158	53.16	158	9.00E-76	245	AT2G42010.1	Phospholipase D beta 1	57.13	849	0	836	gb|DR100060.1
PtRIP_9315	PtRIP_9315	2	69.54	69.26	69.83	0.57	PtRIP_9315	SSR	1	0	0	0	scaffold366129.2	7041--6697	100	94.8	NA	NA	NA	NA	NA	NA	NA	NA	NA	NA	NA	NA	NA	NA	NA	NA	NA	gb|BV683144
0_14988	0_14988	2	69.91	69.59	70.24	0.65	0_14988_559	SNP	0	0	0	1	scaffold565833	76441--77136	100	98.3	AP	100	697	0	1258	CDD|173623	cd00180; PKc; Catalytic domain of Protein Kinases; len=215	33.51	194	1.00E-33	128	AT3G24660.1	Transmembrane kinase-like 1	54.18	670	7.00E-141	430	gb|DR061125.1
UMN_3316	UMN_3316	2	70.67	70.34	70.99	0.65	UMN_3316_268	SNP	0	0	0	1	tscaffold5126	110449--110021	100	99.8	AP	100	429	0	774	CDD|222479	pfam13967; RSN1_TM; Late exocytosis; associated with Golgi transport; len=151	21.23	146	6.00E-11	59.4	AT4G35870.1	Early-responsive to dehydration stress protein ERD4	47.17	265	3.00E-57	200	gb|BF777489.1
2_5827	2_5827	2	71.58	71.25	71.9	0.65	2_5827_164	SNP	0	0	0	1	tscaffold8195	81948--11422	100	99.7	AP	99.66	871	0	1561	CDD|217834	pfam03998; Utp11 protein; len=239	41.49	241	1.00E-54	177	AT3G60360.1	Embryo sac development arrest 14	58.7	230	3.00E-57	184	gb|CO201465.1
0_3203	0_3203	2	73.9	73.66	74.14	0.48	0_3203_01_231	SNP	0	1	1	0	tscaffold2296	992157--990919	100	99.9	AP	98.73	785	0	1371	CDD|227476	COG5147; REB1; Myb superfamily proteins; len=512	33	100	2.00E-14	70.2	AT4G09460.1	Myb domain protein 6	55.5	209	1.00E-51	169	gb|CO163969.1
2_3332	2_3332	2	73.91	73.42	74.39	0.97	2_3332_206	SNP	0	0	0	1	tscaffold5255	1067352--863523	100	99.5	AP	99.88	863	0	1552	CDD|227511	COG5184; ATS1; Alpha-tubulin suppressor and related RCC1 domain-containing; len=476	33.33	144	5.00E-24	98.4	AT5G63860.1	Regulator of chromosome condensation (RCC1) family protein	64.95	214	2.00E-74	235	gb|DR024708.1
0_5786	0_5786	2	75.74	75.5	75.98	0.48	0_5786_01_272	SNP	0	1	0	0	scaffold902102.2	30113--30839	99.6	99.4	AP	100	727	0	1312	CDD|173623	cd00180; PKc; Catalytic domain of Protein Kinases; len=215	37.88	198	2.00E-52	173	AT1G11050.1	Kinase superfamily protein	56.59	311	9.00E-85	270	gb|DR177765.1
PtIFG_1A7_A	PtIFG_1A7	2	76.1	75.86	76.34	0.48	rflpPita_IFG_1A7_A	RFLP	1	1	0	0	tscaffold6575	10981--10476	100	95.5	AP	95.29	510	0	798	NA	NA	NA	NA	NA	NA	AT4G32330.2	TPX2 (targeting protein for Xklp2) family protein	42.35	85	2.00E-10	62.1	gb|AI812330
0_266	0_266	2	79.15	78.46	79.83	1.37	0_266_PAV	PAV	0	0	0	1	scaffold717537	98276--97552	100	98.2	AP	98.76	725	0	1269	CDD|216202	pfam00931; NB-ARC domain protein; len=285	24.65	284	2.00E-23	101	AT5G17680.1	Disease resistance protein (TIR-NBS-LRR class)/ putative	23.92	790	7.00E-86	300	gb|CF672963.1
PtIFG_2564_A	PtIFG_2564	2	81.53	81.08	81.98	0.9	rflpPita_IFG_2564_A	RFLP	1	1	0	0	tscaffold697	72583--72999	100	96.5	AP	97.4	231	5.00E-102	376	CDD|215956	pfam00504; Chloroa_b-bind; Chlorophyll A-B binding protein; len=135	37.78	135	6.00E-38	132	AT3G08940.2	Light harvesting complex photosystem II	64.89	262	4.00E-95	286	gb|H75212
CL3367Contig1	CL3367Contig1	2	81.62	80.83	82.42	1.59	CL3367Contig1_01_189	SNP	0	1	1	0	tscaffold2554	1909166--1908411	100	100	AP	100	756	0	1364	CDD|237987	cd00020; ARM; Armadillo/beta-catenin-like repeats; len=120	34.75	118	8.00E-12	65	AT1G77460.2	Armadillo/beta-catenin-like repeat/ C2 calcium/lipid-binding domain (CaLB) protein	55.25	2143	0	1467	gb|DR101416.1
2_8694	2_8694	2	82.97	82.17	83.77	1.6	2_8694_02_77	SNP	0	0	1	0	scaffold690905	22188--23435	100	98.7	AP	100	891	0	1608	CDD|227476	COG5147; REB1; Myb superfamily proteins; len=512	29.82	114	3.00E-19	85.2	AT4G38620.1	Myb domain protein 4	62.14	206	3.00E-52	173	gb|CO361315.1
PtTX4036	PtTX4036	2	83.53	83.08	83.98	0.9	PtTX4036	SSR	1	0	0	0	scaffold778114	69342--60374	19	94.3	NA	NA	NA	NA	NA	NA	NA	NA	NA	NA	NA	NA	NA	NA	NA	NA	NA	gb|BV728879
0_4492	0_4492	2	84.18	83.44	84.93	1.49	0_4492_01_45	SNP	0	1	1	0	scaffold164234.1	370217--369651	100	98.8	AP	99.65	567	0	1014	NA	NA	NA	NA	NA	NA	NA	NA	NA	NA	NA	NA	gb|CF474926.1
2_8346	2_8346	2	86.47	85.62	87.32	1.7	2_8346_02_348	SNP	0	1	1	0	tscaffold6598	239689--238696	100	100	AP	99.7	994	0	1781	CDD|215818	pfam00249; Myb_DNA-binding; Myb-like DNA-binding domain; len=47	56	25	2.00E-05	39.8	AT4G34990.1	Myb domain protein 32	42.19	128	8.00E-19	82	gb|CO361678.1
PtIFG_2536_1	PtIFG_2536	2	89.48	88.93	90.02	1.09	rflpPita_IFG_2536_1	RFLP	0	1	0	0	NA	NA	NA	NA	NA	NA	NA	NA	NA	NA	NA	NA	NA	NA	NA	NA	NA	NA	NA	NA	NA	NA
0_886	0_886	2	89.71	89.16	90.25	1.09	0_886_02_324	SNP	0	1	0	0	C32348714	2881--2126	99.5	98.9	AP	99.47	756	0	1346	CDD|227476	COG5147; REB1; Myb superfamily proteins; len=512	29.49	78	6.00E-14	68.3	AT4G38620.1	Myb domain protein 4	52.63	171	2.00E-31	116	gb|CF667432.1
0_4441	0_4441	2	90.32	89.96	90.67	0.71	0_4441_01_198	SNP	0	1	1	0	C32405444	27592--28151	100	98.6	AP	98.74	476	0	832	CDD|222193	pfam13520; AA_permease_2; Amino acid permease; len=425	27.67	159	7.00E-15	71.2	AT2G01170.1	Bidirectional amino acid transporter 1	41.3	184	1.00E-16	78.2	gb|CF479574.1
CL1027Contig1	CL1027Contig1	2	92.6	92.12	93.08	0.96	CL1027Contig1_04_408	SNP	0	1	0	0	tscaffold2709	69911--68986	98.8	99.5	AP	99.57	928	0	1658	CDD|215818	pfam00249; Myb_DNA-binding; Myb-like DNA-binding domain; len=47	55.32	47	9.00E-16	68.3	AT4G38620.1	Myb domain protein 4	57.3	185	3.00E-38	136	gb|DR117038.1
UMN_CL78Contig1	UMN_CL78Contig1	2	93.75	93.27	94.23	0.96	UMN_CL78Contig1_01_192	SNP	0	1	0	0	C31300012	4375--5248	100	97.1	AP	97.92	626	0	1067	CDD|237980	cd00010; AAI_LTSS: Alpha-Amylase Inhibitors (AAI); len=63	31.15	61	3.00E-10	52.4	AT3G53980.2	Bifunctional inhibitor/lipid-transfer protein/seed storage 2S albumin superfamily protein	58.06	93	4.00E-18	76.3	gb|CO368062.1
PtRIP_1040	PtRIP_1040	2	93.79	93.36	94.22	0.86	PtRIP_1040	SSR	1	0	0	0	scaffold22458	28310--27923	100	99	NA	NA	NA	NA	NA	NA	NA	NA	NA	NA	NA	NA	NA	NA	NA	NA	NA	gb|BV683133
UMN_3266	UMN_3266	2	95.6	95.13	96.07	0.94	UMN_3266_220	SNP	0	0	0	1	C31794036	4112--3794	92.7	94.4	AP	74.03	154	1.00E-14	84.2	NA	NA	NA	NA	NA	NA	NA	NA	NA	NA	NA	NA	gb|BQ700747.1
0_2048	0_2048	2	96.1	95.64	96.57	0.93	0_2048_205	SNP	0	0	0	1	tscaffold2259	3766907--3766190	100	99.7	AP	99.86	718	0	1290	CDD|219576	pfam07786; DUF1624; Unknown function; len=222	26.02	123	1.00E-06	48.3	AT5G47900.1	Uncharacterized protein	58	400	7.00E-113	343	gb|CO172643.1
estPtIFG_464_a	PtIFG_464	2	96.59	96.16	97.02	0.86	estPtIFG_464_a	ESTP	1	0	0	0	C32193208	18881--19621	99.2	98.4	AP	98.8	250	2.00E-118	430	CDD|215807	pfam00230; MIP; Major intrinsic protein; len=218	46.72	137	8.00E-46	153	AT2G45960.3	Plasma membrane intrinsic protein 1B	70.39	152	1.00E-50	169	gb|H75150
UMN_4649	UMN_4649	2	98.14	97.67	98.61	0.94	UMN_4649_99	SNP	0	0	0	1	tscaffold1093	688739--733901	100	99.8	AP	99.84	620	0	1113	CDD|143406	cd07087; ALDH_F3-13-14_CALDH-like; ALDH subfamily: Coniferyl aldehyde dehydrogenase; len=426	51.13	221	4.00E-108	322	AT1G23800.1	Aldehyde dehydrogenase 2B7	28.1	242	6.00E-88	274	gb|DR168649.1
2_2119	2_2119	2	98.69	98.21	99.18	0.97	2_2119_01_61	SNP	0	1	0	0	C26897754	441--412	4.8	100	AP	83.4	476	2.00E-138	499	NA	NA	NA	NA	NA	NA	NA	NA	NA	NA	NA	NA	gb|CF388836.1
estPaINR_PAXY13_a	PaINR_PAXY13	2	100.02	99.59	100.46	0.87	estPaINR_PAXY13_a	ESTP	1	0	0	0	C32193208	18502--20173	98.2	94.4	AP	94.69	848	0	1326	CDD|215807	pfam00230; MIP; Major intrinsic protein; len=218	50.87	230	7.00E-92	274	AT4G35100.2	Plasma membrane intrinsic protein 3	79.27	275	3.00E-108	319	gb|EX438659
0_10900	0_10900	2	100.15	99.66	100.63	0.97	0_10900_564	SNP	0	0	0	1	tscaffold4310	483336--406752	55.9	89.9	AP	95.83	144	2.00E-59	233	NA	NA	NA	NA	NA	NA	NA	NA	NA	NA	NA	NA	gb|CO201159.1
2_6391	2_6391	2	102.03	101.52	102.54	1.02	2_6391_02_394	SNP	0	1	0	0	scaffold108934	85001--84054	100	99.8	AP	99.64	839	0	1501	CDD|240752	cd12306; RRM_II_PABPs; RNA recognition motif in type II polyadenylate-binding; len=73	46.48	71	1.00E-19	84.7	AT3G12640.1	RNA binding (RRM/RBD/RNP motifs) family protein	29.76	746	1.00E-61	221	gb|DR090433.1
CL298Contig1	CL298Contig1	2	102.07	101.56	102.58	1.02	CL298Contig1_01_87	SNP	0	1	0	0	tscaffold5855	47239--48051	99.7	99.4	AP	97.29	813	0	1377	CDD|215853	pfam00314; Thaumatin family; len=212	57.01	214	2.00E-98	288	AT5G38280.1	PR5-like receptor kinase	39.84	246	2.00E-108	330	gb|DR094829.1
2_7326	2_7326	2	102.82	102.34	103.3	0.96	2_7326_371	SNP	0	0	0	1	tscaffold9113	43082--142060	100	96.1	AP	100	1054	0	1902	CDD|224962	COG2051; RPS27A; Ribosomal protein S27E; len=67	22.39	67	0.033	32.4	AT4G11960.1	PGR5-like B	65.07	292	1.00E-127	372	gb|DR097247.1
UMN_3001	UMN_3001	2	103.33	102.43	104.24	1.81	UMN_3001_01_56	SNP	0	1	1	0	tscaffold4732	273549--274073	100	99.4	AP	100	525	0	948	CDD|215702	pfam00083; Sugar_tr; Sugar (and other) transporter; len=449	35.53	273	1.00E-60	207	AT1G30220.1	Inositol transporter 2	52.25	467	2.00E-101	319	gb|CO200134.1
2_5301	2_5301	2	103.49	103.01	103.97	0.96	2_5301_321	SNP	0	0	0	1	tscaffold7546	70389--118952	99.2	98.2	AP	99.41	847	0	1505	CDD|216141	pfam00833; Ribosomal_S17e; Ribosomal S17; len=122	67.5	120	5.00E-72	214	AT5G04800.4	Ribosomal S17 family protein	80.74	135	6.00E-68	205	gb|CF471101.1
0_15938	0_15938	2	104.48	103.92	105.04	1.12	0_15938_01_294	SNP	0	1	0	1	tscaffold8952	500936--499903	100	99.8	AP	99.88	809	0	1456	CDD|224143	COG1222; RPT1; ATP-dependent 26S proteasome regulatory subunit; len=406	52.91	395	0	545	AT5G43010.1	Regulatory particle triple-A ATPase 4A	90.45	398	5.00E-137	401	gb|CX712723.1
2_7844	2_7844	2	104.62	104.14	105.1	0.96	2_7844_489	SNP	0	0	0	1	tscaffold3693	225204--224102	100	99.2	AP	99.68	927	0	1647	CDD|238033	cd00078; HECTc; HECT domain; len=352	36.36	429	5.00E-116	373	AT4G38600.1	HEAT repeat/HECT-domain ubiquitin-transferase	65.97	1769	0	1758	gb|DR092434.1
UMN_5214	UMN_5214	2	104.91	104.01	105.81	1.8	UMN_5214_01_52	SNP	0	0	1	0	scaffold489943.4	71079--70489	100	99.4	AP	100	352	3.00E-180	636	CDD|216554	pfam01529; zf-DHHC; DHHC palmitoyltransferase; len=167	33.16	187	8.00E-46	158	AT3G26935.1	DHHC-type zinc finger family protein	53.79	422	7.00E-93	291	gb|BG832401.1
UMN_4605	UMN_4605	2	105.37	104.84	105.9	1.06	UMN_4605_01_153	SNP	0	1	0	1	C32433970	22542--22113	100	99.8	AP	99.77	431	0	769	CDD|153253	cd07991; LPLAT_LPCAT1-like; Lysophospholipid Acyltransferases (LPLATs); len=211	48.17	191	4.00E-73	229	AT2G45670.1	Calcineurin B subunit-related protein	70.49	288	5.00E-84	269	gb|CO366523.1
0_14306	0_14306	2	105.41	104.88	105.93	1.05	0_14306_357	SNP	0	0	0	1	scaffold515152	52945--53400	58.5	99.8	AP	99.87	779	0	1400	CDD|114912	pfam06220; zf-U1; U1 zinc finger; len=38	51.35	37	1.00E-07	44.7	AT5G26749.1	C2H2 and C2HC zinc fingers superfamily protein	45.27	148	1.00E-33	117	gb|DR182309.1
0_9106	0_9106	2	105.6	105.08	106.13	1.05	0_9106_02_55	SNP	0	1	0	1	scaffold31830	150702--151565	99.7	99.4	AP	99.65	864	0	1539	CDD|206146	pfam13976; gag_pre-integrs; GAG-pre-integrase domain; len=67	28.36	67	0.003	33.1	ATMG00300.1	Gag-Pol-related retrotransposon family protein	23.76	101	4.00E-19	79.6	gb|CO199430.1
2_9683	2_9683	2	105.83	105.31	106.36	1.05	2_9683_02_409	SNP	0	1	0	1	tscaffold7672	182346--183224	100	99.7	AP	98.86	880	0	1546	CDD|216974	pfam02325; YGGT family; len=75	35.21	71	8.00E-13	61.7	AT3G07430.1	YGGT family protein	66.97	109	8.00E-22	91.5	gb|CV144432.1
0_6429	0_6429	2	105.9	105.37	106.42	1.05	0_6429_262	SNP	0	0	0	1	scaffold641276	53008--54142	100	99.8	AP	100	901	0	1626	CDD|237177	PRK12704; Phosphodiesterase; len=520	23.96	96	0.005	39.4	AT5G22640.1	MORN (Membrane Occupation and Recognition Nexus) repeat-containing protein	45.05	637	0	553	gb|DR160471.1
0_11153	0_11153	2	106.33	105.81	106.86	1.05	0_11153_180	SNP	0	0	0	1	tscaffold8335	104549--78890	99.1	99.9	AP	99.73	743	0	1328	CDD|225480	COG2928; Uncharacterized protein; len=222	30.05	203	2.00E-28	108	AT1G43130.1	Like COV 2	73.57	227	9.00E-73	227	gb|DR744374.1
CL2160Contig1	CL2160Contig1	2	106.77	105.88	107.67	1.79	CL2160Contig1_01_63	SNP	0	1	1	0	scaffold16780	90695--91413	100	99.3	AP	99.42	690	0	1227	CDD|175973	cd00030; C2 domain; len=102	32.69	104	4.00E-15	66.3	AT1G03370.1	C2 calcium/lipid-binding and GRAM domain containing protein	40.35	114	4.00E-32	121	gb|DR168126.1
UMN_4149	UMN_4149	2	107.14	106.62	107.67	1.05	UMN_4149_01_291	SNP	0	1	0	1	scaffold897807	79319--79666	100	99.1	AP	73.39	342	9.00E-51	206	NA	NA	NA	NA	NA	NA	NA	NA	NA	NA	NA	NA	gb|BQ655882.1
PtIFG_48_1	PtIFG_48	2	107.64	107.07	108.2	1.13	rflpPita_IFG_48_1	RFLP	0	1	0	0	NA	NA	NA	NA	NA	NA	NA	NA	NA	NA	NA	NA	NA	NA	NA	NA	NA	NA	NA	NA	NA	NA
0_3671	0_3671	2	108.12	107.56	108.69	1.13	0_3671_02_293	SNP	0	1	0	0	C32221256	7057--8335	100	99.9	AP	100	755	0	1362	CDD|153171	cd04899; ACT_ACR-UUR-like_2; C-terminal ACT domains of the bacterial signal-transducing; len=70	37.5	72	4.00E-20	84	AT1G76990.5	ACT domain repeat 3	60	390	4.00E-91	287	gb|CO160297.1
0_17365	0_17365	2	108.54	107.63	109.45	1.82	0_17365_01_126	SNP	0	0	1	0	tscaffold5607	66422--67184	100	100	AP	99.61	763	0	1366	NA	NA	NA	NA	NA	NA	NA	NA	NA	NA	NA	NA	gb|DR100713.1
2_4230	2_4230	2	108.85	108.33	109.38	1.05	2_4230_392	SNP	0	0	0	1	scaffold517487.2	10341--183879	100	99.6	AP	100	741	0	1337	NA	NA	NA	NA	NA	NA	AT1G42430.1	Uncharacterized protein	81.54	325	0	539	gb|CO170967.1
0_12282	0_12282	2	109.1	108.19	110.02	1.83	0_12282_02_216	SNP	0	1	1	1	tscaffold9081	178930--179346	53.9	99.5	AP	100	771	0	1391	CDD|238011	cd00054; EGF_CA; Calcium-binding EGF-like domain; len=38	43.33	30	0.001	35.7	AT1G21270.1	Wall-associated kinase 2	27.27	121	1.00E-06	48.8	gb|DR079995.1
UMN_599	UMN_599	2	109.34	108.38	110.3	1.92	UMN_599_01_373	SNP	0	0	1	0	scaffold673913.2	3552--4393	100	100	AP	100	538	0	971	CDD|218165	pfam04597; Ribophorin_I; Ribophorin I; len=429	44.04	436	3.00E-172	500	AT1G76400.1	Ribophorin I	56.85	591	0	543	gb|DR688566.1
0_17758	0_17758	2	109.66	109.1	110.21	1.11	0_17758_01_125	SNP	0	1	0	0	scaffold318850	29055--29877	99.6	97.2	AP	95.43	722	0	1160	CDD|198294	cd03185; GST_C_Tau; C-terminal; len=127	46.97	132	2.00E-43	145	AT1G78370.1	Glutathione S-transferase TAU 20	42.33	215	6.00E-63	199	gb|DR016643.1
0_13129	0_13129	2	109.77	108.86	110.68	1.82	0_13129_02_133	SNP	0	1	1	0	scaffold99735	187931--187073	100	99.9	AP	99.42	859	0	1530	NA	NA	NA	NA	NA	NA	NA	NA	NA	NA	NA	NA	gb|BG317382.1
PtRIP_0941	PtRIP_0941	2	110.08	109.62	110.54	0.92	PtRIP_0941	SSR	1	0	0	0	C32555404	83871--84397	100	99.4	NA	NA	NA	NA	NA	NA	NA	NA	NA	NA	NA	NA	NA	NA	NA	NA	NA	gb|BV683120
2_6700	2_6700	2	112.24	111.6	112.87	1.27	2_6700_02_497	SNP	0	0	1	0	tscaffold3565	223680--222730	100	100	AP	99.58	951	0	1701	CDD|215138	PLN02248; Cellulose synthase-like protein; len=1135	48.57	733	0	875	AT4G39350.1	Cellulose synthase A2	73.3	914	0	986	gb|DR163407.1
2_5931	2_5931	2	112.35	111.82	112.88	1.06	2_5931_435	SNP	0	0	0	1	C32119828	17466--18235	100	99.4	AP	100	761	0	1373	CDD|217400	pfam03168; LEA_2; Late embryogenesis abundant protein; len=98	27.36	106	3.00E-07	45.4	AT2G35980.1	Late embryogenesis abundant (LEA) hydroxyproline-rich glycoprotein family	38.06	155	9.00E-28	106	gb|DR048912.1
2_8876	2_8876	2	112.37	111.74	113.01	1.27	2_8876_01_191	SNP	0	0	1	0	tscaffold7427	39408--38631	98.7	99.9	AP	99.62	790	0	1406	CDD|222279	pfam13639; zf-RING_2; Ring finger domain protein; len=46	57.78	45	1.00E-12	59.3	AT3G58720.2	RING/U-box superfamily protein	33.33	66	7.00E-17	75.8	gb|CO368193.1
0_14848	0_14848	2	113.67	113.13	114.22	1.09	0_14848_344	SNP	0	0	0	1	C31885582	2068--3086	99.4	99.5	AP	98.83	767	0	1344	CDD|226022	COG3491; PcbC; Isopenicillin N synthase and related dioxygenases; len=322	29.17	288	1.00E-33	127	AT3G11180.1	2-oxoglutarate (2OG) and Fe(II)-dependent oxygenase superfamily protein	25.47	322	6.00E-132	386	gb|DR059705.1
0_8280	0_8280	2	113.92	113.34	114.49	1.15	0_8280_229	SNP	0	0	0	1	scaffold903026	142329--141919	50.6	99.8	AP	99.51	814	0	1447	CDD|220612	pfam10172; DDA1; Det1 complexing ubiquitin ligase; len=65	52.24	67	2.00E-18	73.7	AT5G41560.1	Det1/DDB1-complexing	62.89	97	7.00E-34	115	gb|CX646558.1
PtLP3_1	PtLP3_1	2	114.05	113.56	114.54	0.98	PtLP3_1	ESTP	1	0	0	0	tscaffold4310	217843--218727	95.6	98.9	AP	98.92	744	0	1306	NA	NA	NA	NA	NA	NA	NA	NA	NA	NA	NA	NA	gb|U67135
PtRIP_0968	PtRIP_0968	2	114.15	113.66	114.64	0.98	PtRIP_0968	SSR	1	0	0	0	scaffold363299	19234--19738	79	98.6	NA	NA	NA	NA	NA	NA	NA	NA	NA	NA	NA	NA	NA	NA	NA	NA	NA	gb|BV683124
0_4803	0_4803	2	114.31	113.74	114.88	1.14	0_4803_482	SNP	0	0	0	1	tscaffold5392	528920--527950	100	100	AP	100	617	0	1113	CDD|200453	cd11314; AmyAc_arch_bac_plant_AmyA; Alpha amylase catalytic domain found in archaeal; len=302	49.57	345	3.00E-160	457	AT1G76130.1	Alpha-amylase-like 2	71.39	395	6.00E-148	431	gb|CF475296.1
estPtIFG_lp3_3_a	PtIFG_lp3	2	115.3	114.77	115.83	1.06	estPtIFG_lp3_3_a	ESTP	1	0	0	0	NA	NA	NA	NA	NA	NA	NA	NA	NA	NA	NA	NA	NA	NA	NA	NA	NA	NA	NA	NA	NA	NA
0_16880	0_16880	2	115.67	115.1	116.24	1.14	0_16880_444	SNP	0	0	0	1	tscaffold773	1842291--1843086	99.7	100	AP	99.62	796	0	1425	CDD|133139	cd05472; cnd41_like; Chloroplast Nucleoids DNA-binding Protease; len=299	41.35	341	2.00E-97	297	AT5G33340.1	Eukaryotic aspartyl protease family protein	31.47	429	1.00E-122	368	gb|DR097981.1
estPtIFG_8939_a	PtIFG_8939	2	115.71	114.59	116.82	2.23	estPita_IFG_8939_A	ESTP	1	1	0	0	scaffold403396.1	132025--132692	100	98.8	AP	98.5	668	0	1157	CDD|179041	PRK00474; rps9p; 30S ribosomal protein S9P; len=134	48.18	137	6.00E-48	153	AT3G49080.1	Ribosomal protein S5 domain 2-like superfamily protein	24.29	140	4.00E-58	189	gb|AA739822
0_13868	0_13868	2	116.18	115.06	117.29	2.23	0_13868_01_538	SNP	0	1	0	1	tscaffold6824	1149426--1148455	100	99.5	AP	99.21	631	0	1113	CDD|221296	pfam11894; DUF3414; Unknown function; len=1612	26.76	142	7.00E-08	56.6	AT4G38760.1	Uncharacterized protein	35.36	2053	0	1206	gb|DR117814.1
estPmaLU_SB32_a	PmaLU_SB32	2	116.7	116.19	117.22	1.03	estPmaLU_SB32_a	ESTP	1	0	0	0	tscaffold1572	642091--641453	93.8	82.7	AP	85.33	668	0	753	CDD|217307	pfam02984; Cyclin_C; Cyclin; C-terminal domain; len=117	37.04	54	1.00E-08	47.6	AT5G43080.1	Cyclin A3/1	24.14	58	6.00E-10	54.7	gb|AF124749
0_3729	0_3729	2	116.74	116.17	117.31	1.14	0_3729_721	SNP	0	0	0	1	tscaffold3369	98830--100511	99.8	100	AP	99.64	845	0	1510	CDD|225344	COG2730; BglC; Endoglucanase; len=407	27.39	230	2.00E-27	112	AT3G26130.1	Cellulase (glycosyl hydrolase family 5) protein	13.77	363	3.00E-23	103	gb|CO159948.1
NZPR0143	NZPR0143	2	118.97	118.44	119.49	1.05	NZPR0143	SSR	1	0	0	0	NA	NA	NA	NA	NA	NA	NA	NA	NA	NA	NA	NA	NA	NA	NA	NA	NA	NA	NA	NA	NA	NA
PtIFG_3006_1	PtIFG_3006	2	120	119.27	120.74	1.47	rflpPita_IFG_3006_1	RFLP	1	1	0	0	NA	NA	NA	NA	NA	NA	NA	NA	NA	NA	NA	NA	NA	NA	NA	NA	NA	NA	NA	NA	NA	NA
0_5688	0_5688	2	120.42	119.69	121.16	1.47	0_5688_01_443	SNP	0	1	0	0	tscaffold231	257714--4497	99	98.6	AP	99.76	421	0	755	CDD|173795	cd04852; Peptidases_S8_3; Peptidase S8 family domain; uncharacterized subfamily 3; len=307	50.61	247	8.00E-108	334	AT1G20160.1	Subtilisin-like serine endopeptidase family protein	46.99	781	0	649	gb|CV031922.1
PtTX2037	PtTX2037	2	121.27	120.73	121.82	1.09	PtTX2037	SSR	1	0	0	0	scaffold795055	5920--6163	100	95.5	NA	NA	NA	NA	NA	NA	NA	NA	NA	NA	NA	NA	NA	NA	NA	NA	NA	gb|BV728860
2_394	2_394	2	121.38	120.65	122.12	1.47	2_394_01_251	SNP	0	1	0	0	tscaffold3326	1156481--1155355	100	100	AP	99.7	999	0	1792	CDD|149439	pfam08375; Rpn3_C; Proteasome regulatory subunit C-terminal; len=68	60.29	68	3.00E-29	104	AT1G20200.1	PAM domain (PCI/PINT associated module) protein	84.49	187	3.00E-63	206	gb|CO199959.1
0_7427	0_7427	2	122.07	121.34	122.81	1.47	0_7427_01_340	SNP	0	1	0	0	tscaffold4898	69022--68486	95.4	97.8	AP	97.57	536	0	908	CDD|223354	COG0277; GlcD; FAD/FMN-containing dehydrogenases; len=459	25.81	186	5.00E-22	98.4	AT2G46740.1	D-arabinono-1/4-lactone oxidase family protein	40.03	572	3.00E-109	344	gb|CF391438.1
0_2302	0_2302	2	122.18	121.45	122.92	1.47	0_2302_01_41	SNP	0	1	0	0	tscaffold597	442500--442254	100	96	AP	95.95	247	1.00E-109	401	NA	NA	NA	NA	NA	NA	AT5G42470.1	Uncharacterized protein	46.56	262	2.00E-80	257	gb|CO170005.1
2_4110	2_4110	2	122.77	122.03	123.5	1.47	2_4110_01_301	SNP	0	1	0	0	tscaffold1492	684403--683017	100	99.3	AP	99.89	898	0	1611	CDD|211385	cd11299; O-FucT_plant; GDP-fucose protein O-fucosyltransferase; len=290	50.3	336	2.00E-159	461	AT2G01480.1	O-fucosyltransferase family protein	60.79	556	0	614	gb|CX645512.1
0_2716	0_2716	2	123.02	122.28	123.75	1.47	0_2716_01_512	SNP	0	1	0	0	tscaffold4310	281252--282112	99.4	99.7	AP	99.4	662	0	1178	NA	NA	NA	NA	NA	NA	NA	NA	NA	NA	NA	NA	gb|CO158798.1
0_17194	0_17194	2	123.16	122.42	123.89	1.47	0_17194_01_114	SNP	0	1	0	0	tscaffold4882	306069--356098	100	98.6	AP	91.16	611	0	852	NA	NA	NA	NA	NA	NA	NA	NA	NA	NA	NA	NA	gb|DR099883.1
0_15010	0_15010	2	123.55	122.82	124.29	1.47	0_15010_01_259	SNP	0	1	0	0	tscaffold6504	6442--7164	100	99.7	AP	99.86	723	0	1299	CDD|222207	pfam13536; EmrE; Multidrug resistance efflux transporter; len=112	16.67	114	4.00E-04	38.4	AT1G34470.1	Uncharacterized protein	65.82	316	4.00E-103	312	gb|DR058018.1
0_18624	0_18624	2	123.71	122.98	124.44	1.46	0_18624_02_66	SNP	0	1	0	1	tscaffold214	154189--155878	99.7	99	AP	99.65	868	0	1550	CDD|203841	pfam08030; NAD_binding_6; Ferric reductase NAD binding domain protein; len=149	38.25	183	2.00E-50	169	AT1G64060.1	Respiratory burst oxidase protein f/ f/atrbohf/rbohap108/rbohf/rboh f	65.09	444	2.00E-159	479	gb|DR023622.1
0_4170	0_4170	2	123.84	123.14	124.54	1.4	0_4170_450	SNP	0	0	0	1	scaffold781565	157169--156426	100	96.9	AP	97.96	636	0	1083	CDD|202833	pfam03962; Mnd1 family; len=188	29.85	67	0.003	34.9	AT4G29170.2	Mnd1 family protein	22.39	67	2.00E-13	64.7	gb|CF476684.1
0_17832	0_17832	2	124.11	123.38	124.84	1.46	0_17832_01_104	SNP	0	1	0	0	scaffold904730.1	88669--89095	100	97.6	AP	95.78	427	0	699	CDD|216006	pfam00582; Usp; Universal stress family protein; len=139	19.58	143	3.00E-06	44.4	AT3G58450.2	Adenine nucleotide alpha hydrolases-like superfamily protein	12.82	156	5.00E-19	83	gb|DR017278.1
0_14750	0_14750	2	124.16	123.43	124.89	1.46	0_14750_02_256	SNP	0	1	1	0	scaffold355166.2	34377--34998	100	100	AP	100	622	0	1122	CDD|191640	pfam06916; DUF1279; Unknown function; len=88	33.33	114	2.00E-24	90.8	AT2G20940.1	Uncharacterized protein	55.91	127	3.00E-32	113	gb|DR058816.1
2_8611	2_8611	2	124.45	123.72	125.18	1.46	2_8611_01_96	SNP	0	1	0	0	tscaffold92	343704--342967	100	100	AP	99.46	738	0	1317	NA	NA	NA	NA	NA	NA	NA	NA	NA	NA	NA	NA	gb|DR118319.1
PtIFG_1918_h	PtIFG_1918	2	125.11	124.56	125.66	1.1	PtIFG_1918_h	RFLP	1	0	0	0	C23035345	293--50	100	96.4	AP	97.2	250	7.00E-114	417	CDD|200442	cd11286; ADF_cofilin_like; Cofilin; Destrin; and related actin depolymerizing factors; len=133	48.65	111	4.00E-54	167	AT3G46010.1	Actin depolymerizing factor 1	63.39	112	4.00E-46	148	gb|H75102
0_2107	0_2107	2	125.34	124.63	126.05	1.42	0_2107_01_537	SNP	0	1	1	0	scaffold435670	50454--51283	100	100	AP	100	582	0	1050	CDD|219759	pfam08241; Methyltransf_11; Methyltransferase domain; len=92	36.89	103	9.00E-24	93.9	AT1G23360.1	S-adenosyl-L-methionine-dependent methyltransferases superfamily protein	25.98	127	3.00E-20	89.6	gb|CO172207.1
UMN_5395	UMN_5395	2	126	125.28	126.72	1.44	UMN_5395_01_430	SNP	0	1	0	1	scaffold167894.1	38966--39543	100	100	AP	100	578	0	1043	CDD|213950	TIGR04337; AmmeMemoSam_rS; AmmeMemoRadiSam system radical SAM enzyme; len=349	26.15	65	0.006	37.3	AT1G18740.1	Uncharacterized protein	51.73	346	3.00E-106	322	gb|CO365534.1
2_795	2_795	2	126.17	125.45	126.89	1.44	2_795_02_130	SNP	0	1	0	0	scaffold433422	135196--130924	96.5	90.3	AP	99.26	542	0	962	CDD|218405	pfam05057; DUF676; Serine esterase; putative; len=214	30	220	8.00E-41	149	AT1G09980.1	Serine esterase family protein/ putative	47.43	837	0	640	gb|CO175330.1
0_7881	0_7881	2	126.66	125.97	127.35	1.38	0_7881_01_382	SNP	0	1	0	1	scaffold890181	140033--140668	100	99.1	AP	98.9	637	0	1121	NA	NA	NA	NA	NA	NA	AT3G61660.1	Uncharacterized protein	37.29	59	2.00E-07	47.4	gb|CF390246.1
0_10899	0_10899	2	126.97	126.28	127.65	1.37	0_10899_03_173	SNP	0	1	0	0	tscaffold2492	267121--266332	100	100	AP	100	790	0	1425	NA	NA	NA	NA	NA	NA	NA	NA	NA	NA	NA	NA	gb|CO201157.1
CL3311Contig1	CL3311Contig1	2	127.23	126.54	127.91	1.37	CL3311Contig1_03_249	SNP	0	1	0	0	tscaffold6989	68056--67019	100	99.8	AP	99.59	972	0	1736	NA	NA	NA	NA	NA	NA	NA	NA	NA	NA	NA	NA	gb|DR090602.1
0_5619	0_5619	2	127.3	126.61	127.99	1.38	0_5619_717	SNP	0	0	0	1	tscaffold3374	43431--42658	93.7	97.8	AP	85.69	559	0	645	NA	NA	NA	NA	NA	NA	NA	NA	NA	NA	NA	NA	gb|CV032303.1
2_8315	2_8315	2	127.68	126.99	128.36	1.37	2_8315_02_245	SNP	0	1	1	0	tscaffold7184	835519--839325	100	99.2	AP	100	745	0	1344	CDD|215926	pfam00450; Peptidase_S10; Serine carboxypeptidase; len=415	46.59	425	0	546	AT2G35780.1	Serine carboxypeptidase-like 26	64.22	436	0	533	gb|CO173776.1
UMN_3241	UMN_3241	2	128.01	127.33	128.7	1.37	UMN_3241_572	SNP	0	0	0	1	scaffold896538	14205--13482	100	99.4	AP	76.92	611	1.00E-136	495	CDD|218704	pfam05701; DUF827; Plant protein of unknown function; len=484	46.4	541	4.00E-81	271	AT2G26570.1	Uncharacterized protein	52.66	583	3.00E-49	187	gb|BQ700734.1
2_9680	2_9680	2	128.58	127.89	129.26	1.37	2_9680_01_44	SNP	0	1	0	0	scaffold12303.3	4068--4840	100	99.9	AP	99.74	769	0	1380	CDD|216153	pfam00854; PTR2; POT family; len=372	34.16	404	2.00E-76	248	AT2G02040.1	Peptide transporter 2	40.61	559	4.00E-108	339	gb|DR096615.1
0_3806	0_3806	2	128.9	128.19	129.61	1.42	0_3806_181	SNP	0	0	0	1	scaffold87740	16431--17038	77.7	99.8	AP	99.53	633	0	1124	NA	NA	NA	NA	NA	NA	AT5G02640.1	Uncharacterized protein	32.92	161	5.00E-18	77.5	gb|CO159362.1
PtIFG_1623_A	PtIFG_1623	2	129.21	128.53	129.89	1.36	rflpPita_IFG_1623_A	RFLP	1	1	0	0	tscaffold1547	3179021--3178774	100	98.8	AP	97.19	249	4.00E-114	416	NA	NA	NA	NA	NA	NA	NA	NA	NA	NA	NA	NA	gb|H75100
PtIFG_66_1	PtIFG_66	2	129.56	128.88	130.24	1.36	rflpPita_IFG_66_1	RFLP	1	1	0	0	tscaffold687	310590--310378	96	94	AP	96.38	221	3.00E-96	354	CDD|173623	cd00180; PKc; Catalytic domain of Protein Kinases; len=215	35.92	206	3.00E-43	154	AT2G23770.1	Kinase family protein / peptidoglycan-binding LysM domain-containing protein	32.39	639	1.00E-92	301	gb|H75018
PtRIP_0508	PtRIP_0508	2	129.96	129.28	130.64	1.36	PtRIP_0508	SSR	1	0	0	0	tscaffold2737	565883--565365	75.7	98.8	NA	NA	NA	NA	NA	NA	NA	NA	NA	NA	NA	NA	NA	NA	NA	NA	NA	gb|BV683085
0_4245	0_4245	2	131.02	130.3	131.74	1.44	0_4245_189	SNP	0	0	0	1	tscaffold6382	140588--141112	100	100	AP	100	525	0	948	NA	NA	NA	NA	NA	NA	AT3G52610.1	Uncharacterized protein	32.64	481	3.00E-68	228	gb|CF479303.1
0_7326	0_7326	2	131.41	130.73	132.1	1.37	0_7326_01_63	SNP	0	1	1	0	scaffold71824.2	47646--48185	99.8	99.1	AP	99.81	540	0	969	CDD|238182	cd00293; USP_Like; Usp: Universal stress family protein; len=130	29.33	150	1.00E-18	78.6	AT3G58450.2	Adenine nucleotide alpha hydrolases-like superfamily protein	24.39	164	3.00E-35	125	gb|CF471052.1
UMN_3932	UMN_3932	2	131.53	130.85	132.22	1.37	UMN_3932_01_240	SNP	0	1	0	0	scaffold142796	15038--14379	98.6	98.3	AP	99.85	648	0	1164	CDD|222279	pfam13639; zf-RING_2; Ring finger domain protein; len=46	50	46	1.00E-10	53.2	AT3G61460.1	Brassinosteroid-responsive RING-H2	34.04	141	8.00E-20	82.3	gb|BQ635277.1
0_17822	0_17822	2	131.81	131.13	132.5	1.37	0_17822_02_156	SNP	0	1	0	1	scaffold58270	58962--58219	100	99.7	AP	98.92	744	0	1314	CDD|173623	cd00180; PKc; Catalytic domain of Protein Kinases; len=215	35.92	206	2.00E-43	155	AT2G23770.1	Kinase family protein / peptidoglycan-binding LysM domain-containing protein	33.13	646	2.00E-102	328	gb|DR017237.1
0_7580	0_7580	2	132.12	131.44	132.81	1.37	0_7580_01_264	SNP	0	1	0	0	tscaffold687	114024--114575	100	99.1	AP	98.37	552	0	960	CDD|235899	PRK06975; Bifunctional uroporphyrinogen-III; len=656	22.22	81	1.00E-04	42.4	AT2G23770.1	Kinase family protein / peptidoglycan-binding LysM domain-containing protein	28.71	317	1.00E-34	133	gb|CF393304.1
0_14	0_14	2	132.63	131.91	133.34	1.43	0_14_423	SNP	0	0	0	1	tscaffold3913	136920--158140	100	91.6	AP	91.56	320	8.00E-128	462	NA	NA	NA	NA	NA	NA	NA	NA	NA	NA	NA	NA	gb|DR068823.1
CL2136Contig1	CL2136Contig1	2	132.72	132.03	133.4	1.37	CL2136Contig1_01_65	SNP	0	1	0	0	C32562440	20058--19410	100	99.4	AP	98.92	649	0	1141	NA	NA	NA	NA	NA	NA	NA	NA	NA	NA	NA	NA	gb|CX650698.1
0_8499	0_8499	2	133.6	132.89	134.32	1.43	0_8499_180	SNP	0	0	0	1	tscaffold353	218270--195555	97.9	99.4	AP	99.05	840	0	1478	CDD|215795	pfam00215; OMPdecase; Orotidine 5'-phosphate decarboxylase / HUMPS family; len=217	41.41	227	2.00E-61	201	AT3G54470.1	Uridine 5'-monophosphate synthase / UMP synthase PYRE-F) (UMPS	69.13	473	4.00E-138	410	gb|CX648210.1
UMN_3523	UMN_3523	2	133.94	133.23	134.66	1.43	UMN_3523_395	SNP	0	0	0	1	scaffold353833.1	125637--126094	100	100	AP	100	458	0	827	CDD|234438	TIGR03999; thiol_BshA; N-acetyl-alpha-D-glucosaminyl L-malate synthase BshA; len=374	29.57	115	3.00E-05	45.7	AT5G04480.2	UDP-Glycosyltransferase superfamily protein	53.75	666	0	675	gb|BQ701831.1
PtSIFG_1052	PtSIFG_1052	2	134.18	133.49	134.86	1.37	PtSIFG_1052	estSSR	1	0	0	0	scaffold35653	46576--46938	97.3	100	AP	98.62	363	0	637	CDD|216006	pfam00582; Usp; Universal stress family protein; len=139	29.61	152	2.00E-20	82.9	AT3G58450.1	Adenine nucleotide alpha hydrolases-like superfamily protein	27.61	163	1.00E-35	125	gb|BV728674
0_10413	0_10413	2	134.19	133.48	134.91	1.43	0_10413_174	SNP	0	0	0	1	scaffold266028	147807--148481	98.5	100	AP	99.85	680	0	1218	CDD|222279	pfam13639; zf-RING_2; Ring finger domain protein; len=46	50	42	4.00E-12	60.5	AT5G01980.1	RING/U-box superfamily protein	32.99	194	7.00E-22	96.6	gb|DR053302.1
0_13343	0_13343	2	134.68	133.99	135.37	1.38	0_13343_01_53	SNP	0	1	0	0	scaffold2877.1	110029--109341	100	100	AP	100	689	0	1243	CDD|238093	cd00162; RING-finger (Really Interesting New Gene) domain; len=45	47.92	48	8.00E-15	65.2	AT3G61460.1	Brassinosteroid-responsive RING-H2	48.08	156	5.00E-38	131	gb|CO369792.1
0_2077	0_2077	2	135.07	134.35	135.78	1.43	0_2077_419	SNP	0	0	0	1	scaffold227318	146128--146840	99.9	99.6	AP	80.3	198	5.00E-43	179	NA	NA	NA	NA	NA	NA	NA	NA	NA	NA	NA	NA	gb|CO168737.1
0_538	0_538	2	135.74	135.02	136.45	1.43	0_538_01_396	SNP	0	1	0	1	tscaffold6175	29516--28875	100	98.4	AP	99.69	641	0	1148	CDD|223224	COG0146; HyuB; N-methylhydantoinase B/acetone carboxylase; alpha subunit; len=563	50.91	552	0	697	AT5G37830.1	Oxoprolinase 1	74.5	745	0	788	gb|CF670720.1
0_12721	0_12721	2	135.74	135.02	136.45	1.43	0_12721_01_355	SNP	0	1	1	0	tscaffold4715	17315--18099	99.7	99.7	AP	99.62	785	0	1406	CDD|233207	TIGR00955; 3a01204; The Eye Pigment Precursor Transporter (EPP) Family protein; len=617	33.38	683	0	600	AT2G37360.1	ABC-2 type transporter family protein	63.09	680	2.00E-166	503	gb|DR387501.1
0_1423	0_1423	2	135.88	135.16	136.59	1.43	0_1423_01_390	SNP	0	1	0	1	scaffold263921	215424--214733	74.7	80.2	AP	99.87	782	0	1406	CDD|219737	pfam08172; CASP_C; CASP C terminal; len=245	40	35	0.015	31.2	NA	NA	NA	NA	NA	NA	gb|DR089033.1
UMN_6889	UMN_6889	2	137.25	136.53	137.96	1.43	UMN_6889_01_380	SNP	0	1	0	0	tscaffold6564	7920--7355	99.5	91.9	AP	99.83	585	0	1052	CDD|163619	cd00844; MPP_Dbr1_N; Dbr1 RNA lariat debranching enzyme; len=262	64.89	262	1.00E-174	492	AT4G31770.1	Debranching enzyme 1	63.8	384	1.00E-123	369	gb|BG318128.1
0_17386	0_17386	2	138.1	137.39	138.82	1.43	0_17386_01_81	SNP	0	1	0	1	tscaffold3774	335734--336567	100	99.3	AP	99.64	834	0	1490	CDD|215690	pfam00069; Pkinase; Kinase domain protein; len=260	31.47	143	3.00E-26	102	AT1G54960.1	NPK1-related protein kinase 2	25	156	3.00E-46	163	gb|DR100898.1
2_7373	2_7373	2	138.45	137.73	139.16	1.43	2_7373_01_264	SNP	0	1	0	0	tscaffold3043	5036--4235	100	99.6	AP	99.88	800	0	1438	NA	NA	NA	NA	NA	NA	AT5G64816.2	Uncharacterized protein	66.67	120	9.00E-53	166	gb|DR011039.1
PtTX4033	PtTX4033	2	138.58	137.87	139.29	1.42	PtTX4033	SSR	1	0	0	0	C31390154	908--718	100	97.4	NA	NA	NA	NA	NA	NA	NA	NA	NA	NA	NA	NA	NA	NA	NA	NA	NA	gb|BV728878
2_6229	2_6229	2	138.87	138.16	139.58	1.42	2_6229_294	SNP	0	0	0	1	tscaffold7634	25117--24275	100	99.9	AP	100	843	0	1521	NA	NA	NA	NA	NA	NA	AT5G22930.1	Uncharacterized protein	80	55	4.00E-22	96.8	gb|CF664187.1
2_1818	2_1818	2	139.63	138.91	140.34	1.43	2_1818_01_168	SNP	0	0	1	0	scaffold117472	79672--79042	100	99.2	AP	100	631	0	1139	CDD|238427	cd00831; CHS_like; Chalcone and stilbene synthases; len=361	43.81	331	6.00E-137	396	AT5G13930.1	Chalcone and stilbene synthase family protein	76.2	332	6.00E-145	419	gb|CO174645.1
0_9390	0_9390	2	140.65	139.93	141.36	1.43	0_9390_01_347	SNP	0	1	0	1	tscaffold6794	32796--33360	100	99.6	AP	100	565	0	1020	NA	NA	NA	NA	NA	NA	AT2G28140.1	Uncharacterized protein	48	100	2.00E-17	81.3	gb|DR013769.1
CL444Contig1	CL444Contig1	2	141.69	140.97	142.4	1.43	CL444Contig1_02_256	SNP	0	1	0	0	C31500464	2804--3647	91.9	98.9	AP	100	412	0	744	NA	NA	NA	NA	NA	NA	NA	NA	NA	NA	NA	NA	gb|CO368693.1
CL940Contig1	CL940Contig1	2	141.94	141.22	142.65	1.43	CL940Contig1_03_253	SNP	0	1	1	0	scaffold223385.3	351930--345535	100	99.9	AP	99.77	1313	0	2349	NA	NA	NA	NA	NA	NA	NA	NA	NA	NA	NA	NA	gb|DR690425.1
2_6453	2_6453	2	142.08	141.36	142.79	1.43	2_6453_03_240	SNP	0	1	0	0	tscaffold4552	807305--808155	100	99.6	AP	99.88	851	0	1526	CDD|216100	pfam00754; F5_F8_type_C; F5/8 type C domain; len=128	23.81	84	7.00E-05	39.8	AT2G28100.1	Alpha-L-fucosidase 1	47.93	169	2.00E-20	89.7	gb|DR101553.1
0_13732	0_13732	2	142.1	141.38	142.81	1.43	0_13732_01_60	SNP	0	1	0	1	scaffold443407	48228--36092	98.7	91.6	AP	95.18	519	0	820	NA	NA	NA	NA	NA	NA	NA	NA	NA	NA	NA	NA	gb|DR120652.1
2_3756	2_3756	2	142.78	142.06	143.49	1.43	2_3756_03_120	SNP	0	1	0	0	scaffold5737	192497--103434	100	99	AP	100	829	0	1496	NA	NA	NA	NA	NA	NA	NA	NA	NA	NA	NA	NA	gb|DR081542.1
0_17165	0_17165	2	143.21	142.49	143.92	1.43	0_17165_01_364	SNP	0	1	1	0	tscaffold9022	189987--190693	100	98.9	AP	100	707	0	1276	CDD|116972	pfam08392; FAE1_CUT1_RppA; FAE1/Type III polyketide synthase-like protein; len=290	54.61	282	1.00E-149	433	AT1G19440.1	3-ketoacyl-CoA synthase 4	45.54	448	3.00E-153	451	gb|DR099751.1
2_6439	2_6439	2	143.29	142.57	144	1.43	2_6439_03_106	SNP	0	1	0	1	tscaffold6818	27154--156030	96.3	93.5	AP	99.54	878	0	1568	CDD|223540	COG0464; SpoVK; ATPases of the AAA+ class; len=494	42.01	288	4.00E-77	250	AT2G27600.1	AAA-type ATPase family protein	81.96	438	8.00E-162	467	gb|CV035619.1
0_8823	0_8823	2	143.42	142.7	144.13	1.43	0_8823_01_306	SNP	0	1	0	0	C32526286	84897--83758	93.3	99.7	AP	99.86	701	0	1261	CDD|238125	cd00204; ANK; Ankyrin repeats; len=126	30	60	4.00E-04	38.5	AT1G20980.1	Squamosa promoter binding protein-like 14	40	325	7.00E-48	174	gb|CX651253.1
0_14388	0_14388	2	144.11	143.39	144.82	1.43	0_14388_01_47	SNP	0	1	0	1	tscaffold4175	302190--301438	100	99.7	AP	99.87	753	0	1353	CDD|217193	pfam02705; K_trans; K+ potassium transporter; len=534	42.96	575	0	701	AT2G35060.1	K+ uptake permease 11	64.45	782	0	838	gb|CV034894.1
CL1536Contig1	CL1536Contig1	2	144.16	143.44	144.87	1.43	CL1536Contig1_05_120	SNP	0	1	1	0	tscaffold1292	466526--467577	100	100	AP	99.9	1052	0	1894	CDD|224129	COG1208; GCD1; Nucleoside-diphosphate-sugar pyrophosphorylase involved; len=358	28.92	166	5.00E-32	118	AT2G39770.2	Glucose-1-phosphate adenylyltransferase family protein	82.29	175	2.00E-62	200	gb|DR023804.1
CL1799Contig1	CL1799Contig1	2	144.29	143.57	145	1.43	CL1799Contig1_04_741	SNP	0	1	0	0	tscaffold681	358949--363097	99.4	99.9	AP	99.91	1091	0	1965	CDD|215956	pfam00504; Chloroa_b-bind; Chlorophyll A-B binding protein; len=135	41.13	141	3.00E-41	139	AT3G54890.1	Photosystem I light harvesting complex gene 1	78.22	202	3.00E-82	250	gb|CO361171.1
PtIFG_1D11_A	PtIFG_1D11	2	144.37	143.65	145.08	1.43	rflpPita_IFG_1D11_A	RFLP	1	1	0	0	NA	NA	NA	NA	NA	NA	NA	NA	NA	NA	NA	NA	NA	NA	NA	NA	NA	NA	NA	NA	NA	NA
CL1360Contig1	CL1360Contig1	2	144.53	143.81	145.24	1.43	CL1360Contig1_05_460	SNP	0	1	0	0	tscaffold5000	219105--220388	99.3	99.1	AP	99.41	1022	0	1813	CDD|238029	cd00074; H2A; Histone 2A; len=115	80.87	115	7.00E-62	188	AT1G08880.1	Histone superfamily protein	71.76	131	4.00E-55	173	gb|CO366925.1
0_10663	0_10663	2	144.71	143.99	145.42	1.43	0_10663_01_213	SNP	0	1	0	0	scaffold893812	19068--19846	100	99.8	AP	100	423	0	764	NA	NA	NA	NA	NA	NA	NA	NA	NA	NA	NA	NA	gb|DR056096.1
2_4137	2_4137	2	145	144.28	145.71	1.43	2_4137_02_672	SNP	0	1	0	1	scaffold718562	26965--27922	100	99.9	AP	99.16	958	0	1694	CDD|201356	pfam00628; PHD-finger; len=51	47.83	46	2.00E-09	55.2	AT2G37520.1	Acyl-CoA N-acyltransferase with RING/FYVE/PHD-type zinc finger domain protein	41.78	572	2.00E-136	437	gb|DR014145.1
CL2311Contig1	CL2311Contig1	2	145.17	144.45	145.88	1.43	CL2311Contig1_01_79	SNP	0	1	0	0	scaffold122809	96275--97277	98.5	99	AP	99.09	883	0	1555	CDD|197547	smart00156; PP2Ac; Phosphatase 2A s; catalytic domain; len=271	57.41	270	1.00E-156	442	AT2G39840.1	Type one serine/threonine protein phosphatase 4	84.51	297	1.00E-119	351	gb|DR012629.1
PtIFG_2986_A	PtIFG_2986	2	145.56	144.84	146.27	1.43	rflpPita_IFG_2986_A	RFLP	1	1	0	0	NA	NA	NA	NA	NA	NA	NA	NA	NA	NA	NA	NA	NA	NA	NA	NA	NA	NA	NA	NA	NA	NA
0_16186	0_16186	2	146.25	145.53	146.96	1.43	0_16186_01_106	SNP	0	1	1	0	tscaffold1818	1091348--1091525	100	98.3	NA	NA	NA	NA	NA	NA	NA	NA	NA	NA	NA	NA	NA	NA	NA	NA	NA	gb|DR111908.1
CL1080Contig1	CL1080Contig1	2	146.54	145.83	147.26	1.43	CL1080Contig1_03_90	SNP	0	1	0	0	scaffold652460.2	193257--191851	100	99.5	AP	99.24	1183	0	2089	CDD|239495	cd03401; Band_7_prohibitin; Uncharacterized protein; len=196	72.34	94	2.00E-50	162	AT5G44140.1	Prohibitin 7	78.87	142	2.00E-41	142	gb|DR097174.1
0_14674	0_14674	2	146.81	146.09	147.52	1.43	0_14674_01_80	SNP	0	1	1	1	scaffold285409.1	17911--17318	98.8	99.2	AP	98.82	595	0	1034	NA	NA	NA	NA	NA	NA	NA	NA	NA	NA	NA	NA	gb|CV034496.1
0_15581	0_15581	2	147.59	146.87	148.3	1.43	0_15581_132	SNP	0	0	1	1	scaffold868383	65269--65709	98.9	99.8	AP	99.77	441	0	787	CDD|217400	pfam03168; LEA_2; Late embryogenesis abundant protein; len=98	18.87	106	5.00E-06	42.7	AT4G05220.1	Late embryogenesis abundant (LEA) hydroxyproline-rich glycoprotein family	32.56	172	2.00E-28	109	gb|CX714264.1
0_4685	0_4685	2	147.76	147	148.52	1.52	0_4685_365	SNP	0	0	0	1	scaffold121717	104669--104238	99.1	97.7	AP	97.69	432	0	735	CDD|240828	cd12382; RRM_RBMX_like; Rna recognition motif in heterogeneous nuclear; len=80	46.15	78	3.00E-23	88.4	AT3G23830.2	Glycine-rich RNA-binding protein 4	42.55	94	2.00E-33	117	gb|CF473991.1
0_1576	0_1576	2	148.08	147.37	148.8	1.43	0_1576_01_407	SNP	0	1	1	0	tscaffold7980	191414--192162	100	99.2	AP	97.79	633	0	1079	CDD|185685	cd02176; GH16_XET; Xyloglucan endotransglycosylase; len=263	50.7	213	5.00E-100	295	AT5G57550.1	Xyloglucan endotransglucosylase/hydrolase 25	41.07	224	6.00E-85	259	gb|CO169699.1
2_9845	2_9845	2	148.46	147.74	149.19	1.45	2_9845_02_79	SNP	0	1	1	0	C31842382	7551--8512	100	100	AP	100	685	0	1236	CDD|215726	pfam00112; Peptidase_C1; Papain family cysteine protease; len=213	46.09	230	3.00E-99	295	AT3G54940.2	Papain family cysteine protease	66.47	334	1.00E-142	414	gb|CF478804.1
UMN_4378	UMN_4378	2	148.95	148.19	149.71	1.52	UMN_4378_110	SNP	0	0	0	1	scaffold287662.2	510424--600152	78.4	97.6	AP	98.3	470	0	814	NA	NA	NA	NA	NA	NA	NA	NA	NA	NA	NA	NA	gb|BF049719.1
0_644	0_644	2	149.99	149.26	150.72	1.46	0_644_01_296	SNP	0	1	0	1	scaffold894949	13748--14382	100	98.7	AP	99.21	635	0	1121	CDD|205222	pfam13041; PPR_2; PPR repeat family; len=50	32.61	46	4.00E-05	36.6	AT3G53700.1	Pentatricopeptide repeat (PPR) superfamily protein	25.33	75	2.00E-21	88.5	gb|CF669669.1
2_3641	2_3641	2	150.38	149.68	151.08	1.4	2_3641_361	SNP	0	0	1	1	tscaffold4542	585340--584498	100	100	AP	99.64	843	0	1510	NA	NA	NA	NA	NA	NA	NA	NA	NA	NA	NA	NA	gb|DR163351.1
0_18075	0_18075	2	150.48	149.75	151.21	1.46	0_18075_03_90	SNP	0	1	0	0	tscaffold7291	449527--448684	100	99.5	AP	99.76	844	0	1514	NA	NA	NA	NA	NA	NA	NA	NA	NA	NA	NA	NA	gb|DR019345.1
CL2390Contig1	CL2390Contig1	2	151.88	151.16	152.61	1.45	CL2390Contig1_01_110	SNP	0	1	1	0	scaffold253086	74856--74168	100	98.3	AP	98.99	691	0	1207	CDD|218302	pfam04873; EIN3; Ethylene insensitive 3; len=332	21.24	386	4.00E-91	286	AT3G20770.1	Ethylene insensitive 3 family protein	55.44	478	2.00E-145	439	gb|DR055065.1
2_2572	2_2572	2	151.98	151.21	152.75	1.54	2_2572_356	SNP	0	0	0	1	tscaffold414	162650--75765	99.4	96.4	AP	99.89	944	0	1698	NA	NA	NA	NA	NA	NA	AT4G37608.1	Uncharacterized protein	38.03	71	2.00E-06	43.6	gb|CO161451.1
CL1864Contig1	CL1864Contig1	2	152.81	152.07	153.55	1.48	CL1864Contig1_04_186	SNP	0	1	0	0	scaffold360097	76066--77030	63.7	99.4	AP	99.85	1334	0	2394	CDD|146145	pfam03357; Snf7; Uncharacterized protein; len=169	28.31	166	1.00E-25	99.2	AT1G03950.1	Vacuolar protein sorting-associated protein 2.3	29.74	195	5.00E-27	105	gb|CO164404.1
0_14613	0_14613	2	153.07	152.33	153.81	1.48	0_14613_01_110	SNP	0	1	0	1	scaffold617806	138761--139611	99.6	99.2	AP	99.52	827	0	1474	NA	NA	NA	NA	NA	NA	NA	NA	NA	NA	NA	NA	gb|CV035895.1
0_5057	0_5057	2	153.37	152.64	154.1	1.46	0_5057_01_358	SNP	0	0	1	0	scaffold866025	52644--53294	100	96.2	AP	99.85	646	0	1160	NA	NA	NA	NA	NA	NA	NA	NA	NA	NA	NA	NA	gb|CF401509.1
2_4244	2_4244	2	153.69	152.91	154.47	1.56	2_4244_124	SNP	0	0	0	1	scaffold377976	38863--39900	99.8	94	AP	93.14	102	2.00E-34	150	NA	NA	NA	NA	NA	NA	NA	NA	NA	NA	NA	NA	gb|CF391997.1
2_7065	2_7065	2	153.69	152.96	154.42	1.46	2_7065_01_169	SNP	0	1	1	0	scaffold238061	81671--80859	99.5	99.8	AP	99.76	818	0	1463	CDD|215818	pfam00249; Myb_DNA-binding; Myb-like DNA-binding domain; len=47	43.48	46	7.00E-10	51	AT1G34670.1	Myb domain protein 93	52.27	88	2.00E-25	99.6	gb|CV033744.1
0_8695	0_8695	2	153.89	153.15	154.64	1.49	0_8695_01_172	SNP	0	1	0	0	scaffold894190.1	15037--14158	100	99.3	AP	93.64	723	0	1101	NA	NA	NA	NA	NA	NA	NA	NA	NA	NA	NA	NA	gb|CX650071.1
0_576	0_576	2	155.82	155.09	156.54	1.45	0_576_01_328	SNP	0	1	0	0	scaffold790270	101448--100784	100	99.5	AP	100	103	3.00E-45	187	NA	NA	NA	NA	NA	NA	NA	NA	NA	NA	NA	NA	gb|CF663612.1
2_10497	2_10497	2	156.45	155.72	157.19	1.47	2_10497_273	SNP	0	0	0	1	tscaffold2159	12785--71907	100	100	AP	99.58	956	0	1710	CDD|178374	PLN02775; Dihydrodipicolinate reductase; putative; len=286	68.61	274	4.00E-173	486	AT3G59890.2	Dihydrodipicolinate reductase/ bacterial/plant	64.73	275	3.00E-99	301	gb|DR060649.1
0_17533	0_17533	2	157.18	156.45	157.92	1.47	0_17533_135	SNP	0	0	0	1	tscaffold2159	132819--133108	99.3	99.7	AP	99.31	290	2.00E-144	515	CDD|178374	PLN02775; Dihydrodipicolinate reductase; putative; len=286	68.61	274	4.00E-173	486	AT3G59890.2	Dihydrodipicolinate reductase/ bacterial/plant	64.73	275	3.00E-99	301	gb|DR101866.1
2_6366	2_6366	2	157.83	157.11	158.56	1.45	2_6366_02_103	SNP	0	1	0	0	tscaffold6667	68434--69591	100	99.3	AP	99.89	889	0	1599	CDD|223268	COG0190; FolD; 5; len=283	54.9	286	2.00E-138	399	AT4G00620.1	Amino acid dehydrogenase family protein	74.07	297	6.00E-170	484	gb|DR058141.1
0_18231	0_18231	2	158.82	158.08	159.56	1.48	0_18231_194	SNP	0	0	0	1	tscaffold251	181710--182147	100	100	AP	100	438	0	791	NA	NA	NA	NA	NA	NA	NA	NA	NA	NA	NA	NA	gb|DR020613.1
0_5559	0_5559	2	158.9	158.21	159.6	1.39	0_5559_01_412	SNP	0	1	1	1	tscaffold7976	484095--483489	100	96.9	AP	100	520	0	939	CDD|215247	PLN02448; UDP-glycosyltransferase family protein; len=459	33.47	487	3.00E-87	278	AT2G30140.1	UDP-Glycosyltransferase superfamily protein	29.55	494	3.00E-129	387	gb|DR057157.1
UMN_4239	UMN_4239	2	159.04	158.3	159.78	1.48	UMN_4239_108	SNP	0	0	0	1	scaffold22762.2	85696--83335	100	99.5	AP	99.74	379	0	679	CDD|238112	cd00189; TPR; Tetratricopeptide repeat domain; len=100	33	100	1.00E-11	59.3	AT3G04240.1	Tetratricopeptide repeat (TPR)-like superfamily protein	22.3	139	1.00E-27	113	gb|CX650297.1
2_3871	2_3871	2	159.59	158.84	160.34	1.5	2_3871_693	SNP	0	0	0	1	C32559764	21177--20355	100	99.6	AP	99.51	823	0	1471	NA	NA	NA	NA	NA	NA	AT1G11430.1	Plastid developmental protein DAG/ putative	50.57	174	2.00E-42	153	gb|DT625049.1
0_12087	0_12087	2	160.04	159.28	160.8	1.52	0_12087_467	SNP	0	0	0	1	scaffold380493.3	6548--5754	99	97.6	AP	99.26	810	0	1434	CDD|190184	pfam01985; CRS1_YhbY; CRS1 / YhbY (CRM) domain; len=84	40.23	87	5.00E-23	89.8	AT2G21350.1	RNA-binding CRS1 / YhbY (CRM) domain protein	43.14	153	2.00E-28	109	gb|DR163300.1
0_9511	0_9511	2	160.08	159.38	160.78	1.4	0_9511_02_48	SNP	0	1	1	1	tscaffold251	118099--118969	100	97.1	AP	97.36	872	0	1467	NA	NA	NA	NA	NA	NA	NA	NA	NA	NA	NA	NA	gb|CO360868.1
UMN_1866	UMN_1866	2	160.56	159.86	161.26	1.4	UMN_1866_01_68	SNP	0	1	0	1	scaffold181088	111223--110560	99.6	97.3	AP	99.1	557	0	984	NA	NA	NA	NA	NA	NA	NA	NA	NA	NA	NA	NA	gb|BQ634182.1
0_2252	0_2252	2	160.57	159.81	161.34	1.53	0_2252_224	SNP	0	0	0	1	scaffold850160	34626--35176	99.6	94.4	AP	100	544	0	982	NA	NA	NA	NA	NA	NA	NA	NA	NA	NA	NA	NA	gb|CO170559.1
2_6180	2_6180	2	160.89	160.12	161.65	1.53	2_6180_141	SNP	0	0	0	1	tscaffold2259	4842023--4860414	98.5	99.4	AP	99.66	879	0	1575	CDD|238670	cd01374; KISc_CENP_E; Kinesin motor domain; len=321	61.49	322	2.00E-170	507	AT4G39050.1	Kinesin motor family protein	54.46	1109	0	611	gb|DR120484.1
0_15416	0_15416	2	161.1	160.4	161.81	1.41	0_15416_01_253	SNP	0	1	1	1	scaffold869896.2	51392--52085	99.9	98.6	AP	100	692	0	1249	NA	NA	NA	NA	NA	NA	NA	NA	NA	NA	NA	NA	gb|DR169277.1
CL1791Contig1	CL1791Contig1	2	161.41	160.71	162.12	1.41	CL1791Contig1_03_50	SNP	0	1	0	0	scaffold895695	114348--113312	100	99.6	AP	99.76	834	0	1492	CDD|218655	pfam05608; DUF778; Unknown function; len=119	50	136	1.00E-62	194	AT2G26070.1	Uncharacterized protein	56.96	230	1.00E-96	287	gb|DR100581.1
2_5095	2_5095	2	161.99	161.29	162.69	1.4	2_5095_02_155	SNP	0	1	0	0	scaffold901343.2	27307--27888	100	98.6	AP	100	582	0	1050	CDD|218633	pfam05553; DUF761; Cotton fiber expressed protein; len=38	48.57	35	4.00E-09	48.7	AT5G54300.1	Uncharacterized protein	27.4	73	4.00E-11	59.4	gb|CF388104.1
0_10515	0_10515	2	162.19	161.49	162.88	1.39	0_10515_01_370	SNP	0	1	1	1	scaffold66261	46610--45771	100	98.6	AP	99.3	718	0	1269	CDD|219352	pfam07258; HCaRG protein; len=177	30.49	82	6.00E-08	46.5	NA	NA	NA	NA	NA	NA	gb|DR054420.1
NZPR1078	NZPR1078	2	162.29	161.54	163.05	1.51	NZPR1078	SSR	1	0	0	0	tscaffold3645	370390--370772	93.5	95.3	NA	NA	NA	NA	NA	NA	NA	NA	NA	NA	NA	NA	NA	NA	NA	NA	NA	gb|BV728924
CL4156Contig1	CL4156Contig1	2	163.01	162.31	163.7	1.39	CL4156Contig1_04_115	SNP	0	1	0	0	tscaffold251	241905--242741	98.7	99	AP	99.76	837	0	1501	NA	NA	NA	NA	NA	NA	NA	NA	NA	NA	NA	NA	gb|DR097201.1
0_8795	0_8795	2	163.74	163.04	164.44	1.4	0_8795_01_334	SNP	0	1	0	0	scaffold379720.5	138167--137413	99.7	99.9	AP	99.87	755	0	1357	NA	NA	NA	NA	NA	NA	NA	NA	NA	NA	NA	NA	gb|CX650984.1
2_2172	2_2172	2	163.8	163.05	164.54	1.49	2_2172_282	SNP	0	0	0	1	tscaffold2185	19994--29258	100	88.5	AP	98.8	751	0	1310	CDD|221790	pfam12819; Malectin_like; Carbohydrate-binding protein of the ER; len=335	30.7	342	8.00E-54	189	AT3G21340.1	Leucine-rich repeat protein kinase family protein	27.07	809	0	557	gb|CF672191.1
UMN_4514	UMN_4514	2	164.42	163.68	165.16	1.48	UMN_4514_102	SNP	0	0	0	1	scaffold457482	33784--84825	100	99.6	AP	99.81	534	0	958	CDD|173737	cd07834; STKc_MAPK; Catalytic domain of the Serine/Threonine Kinase; len=330	52.26	354	0	524	AT4G01370.1	MAP kinase 4	70.76	383	2.00E-153	442	gb|BG040555.1
CL1435Contig1	CL1435Contig1	2	164.88	164.18	165.57	1.39	CL1435Contig1_01_172	SNP	0	1	0	0	scaffold689216	51930--51218	100	98.2	AP	98.74	713	0	1242	CDD|146171	pfam03392; Insect pheromone-binding family; A10/OS-D; len=95	34.62	26	0.03	29.4	NA	NA	NA	NA	NA	NA	gb|DR094839.1
CL4082Contig1	CL4082Contig1	2	164.9	164.2	165.59	1.39	CL4082Contig1_01_442	SNP	0	1	0	0	tscaffold5100	659009--314118	100	99.9	AP	99.91	1079	0	1941	CDD|219471	pfam07574; SMC_Nse1; Nse1 non-SMC component of SMC5-6 complex; len=180	31.72	186	5.00E-41	141	AT5G21140.1	Embryo defective 1379	51.23	285	1.00E-83	257	gb|CF667005.1
0_18745	0_18745	2	165.11	164.41	165.8	1.39	0_18745_02_227	SNP	0	1	1	0	scaffold457482	90592--89354	99.9	99.6	AP	91.95	783	0	1166	CDD|173737	cd07834; STKc_MAPK; Catalytic domain of the Serine/Threonine Kinase; len=330	57.76	232	2.00E-131	377	AT4G01370.1	MAP kinase 4	74.37	238	1.00E-103	309	gb|DR024617.1
2_1768	2_1768	2	165.82	165.12	166.52	1.4	2_1768_01_403	SNP	0	1	0	0	tscaffold1004	23844--24585	100	100	AP	99.87	742	0	1335	CDD|215091	PLN00179; Acyl; len=390	75.34	369	0	741	AT2G43710.2	Plant stearoyl-acyl-carrier-protein desaturase family protein	71.25	393	0	617	gb|DR386561.1
0_12774	0_12774	2	166.12	165.42	166.81	1.39	0_12774_01_62	SNP	0	1	0	0	scaffold693118	22986--23440	98.9	94	AP	99.34	454	0	809	CDD|221790	pfam12819; Malectin_like; Carbohydrate-binding protein of the ER; len=335	30.59	353	8.00E-61	209	AT3G21340.1	Leucine-rich repeat protein kinase family protein	30.85	791	0	552	gb|DR387922.1
0_12036	0_12036	2	166.29	165.53	167.04	1.51	0_12036_135	SNP	0	0	0	1	tscaffold971	235314--235902	100	99.1	AP	98.98	589	0	1038	NA	NA	NA	NA	NA	NA	AT2G28310.3	Uncharacterized protein	49.73	372	7.00E-128	376	gb|DR162925.1
PtIFG_1165_a	PtIFG_1165	2	166.9	166.17	167.64	1.47	PtIFG_1165_a	RFLP	1	0	0	0	scaffold707248	62156--61949	95	100	AP	99.53	213	2.00E-101	376	NA	NA	NA	NA	NA	NA	NA	NA	NA	NA	NA	NA	gb|H75179
UMN_3258	UMN_3258	2	167.32	166.62	168.02	1.4	UMN_3258_01_333	SNP	0	1	0	1	scaffold878172.2	2068--2618	100	98.9	AP	98.91	551	0	967	CDD|221912	pfam13086; AAA_11; AAA domain; len=220	23.61	216	1.00E-18	85.5	AT1G05460.1	P-loop containing nucleoside triphosphate hydrolases superfamily protein	29.33	658	5.00E-72	253	gb|BQ701891.1
2_10170	2_10170	2	168.11	167.42	168.81	1.39	2_10170_01_295	SNP	0	1	0	0	scaffold450182	47657--48693	99.9	99.6	AP	100	758	0	1368	CDD|191093	pfam04788; DUF620; Unknown function; len=243	72.73	242	1.00E-143	411	AT1G49840.1	Uncharacterized protein	58.11	370	9.00E-168	483	gb|CO162552.1
0_5994	0_5994	2	169.85	168.99	170.71	1.72	0_5994_239	SNP	0	0	0	1	tscaffold1549	22236--22929	99.5	99.5	AP	99.48	575	0	1023	CDD|176669	cd07245; Glo_EDI_BRP_like_9; This conserved domain belongs to a superfamily including the; len=114	35	120	1.00E-33	118	AT1G80160.1	Lactoylglutathione lyase / glyoxalase I family protein	60.82	171	6.00E-41	139	gb|CO362535.1
0_17958	0_17958	2	170.04	169.35	170.74	1.39	0_17958_02_344	SNP	0	1	0	0	tscaffold2355	115121--115841	100	99.9	AP	100	721	0	1301	CDD|222983	PHA03098; Kelch-like protein; len=534	21.65	194	2.00E-10	60.6	AT1G80440.1	Galactose oxidase/kelch repeat superfamily protein	36.34	355	2.00E-47	166	gb|DR018313.1
2_8466	2_8466	2	170.29	169.6	170.99	1.39	2_8466_01_1045	SNP	0	1	0	1	scaffold707989.1	36067--37164	100	99.7	AP	99.73	743	0	1332	CDD|235400	PRK05305; Phosphatidylserine decarboxylase; len=206	17.46	63	0.035	32.5	AT5G20120.1	Uncharacterized protein	44	100	3.00E-08	50.7	gb|DR092263.1
0_2217	0_2217	2	172.25	171.5	173	1.5	0_2217_01_143	SNP	0	1	0	1	tscaffold6815	77864--78730	99	99.3	AP	99.67	610	0	1085	CDD|178316	PLN02714; Thiamin pyrophosphokinase; len=229	72.49	229	3.00E-145	409	AT2G44750.2	Thiamin pyrophosphokinase 2	60.47	258	2.00E-107	315	gb|CO170991.1
0_6029	0_6029	2	174.4	173.54	175.25	1.71	0_6029_102	SNP	0	0	0	1	tscaffold2926	61176--60348	98.8	99	AP	98.55	691	0	1195	CDD|197621	smart00277; GRAN; Granulin; len=51	40.35	57	5.00E-06	39.6	AT1G47128.1	Granulin repeat cysteine protease family protein	39.74	78	8.00E-30	111	gb|CO362243.1
0_2999	0_2999	2	175.09	174.34	175.84	1.5	0_2999_471	SNP	0	0	0	1	C32563762	38253--39165	100	99.6	AP	99.04	418	0	737	NA	NA	NA	NA	NA	NA	NA	NA	NA	NA	NA	NA	gb|CO165545.1
2_9838	2_9838	2	175.09	174.34	175.84	1.5	2_9838_01_193	SNP	0	1	0	0	tscaffold3409	36085--36863	100	100	AP	100	779	0	1406	CDD|217321	pfam03018; Dirigent-like protein; len=144	62.33	146	7.00E-72	216	AT5G42500.1	Disease resistance-responsive (dirigent-like protein) family protein	50.68	146	2.00E-65	202	gb|DR078583.1
0_18300	0_18300	2	175.57	174.82	176.33	1.51	0_18300_01_73	SNP	0	1	0	0	C31712440	8606--9163	86	99.3	AP	99.85	649	0	1166	CDD|214568	smart00221; STYKc; Kinase; len=258	28.72	94	3.00E-05	41.4	AT4G18710.1	Kinase superfamily protein	18.75	144	3.00E-18	80.5	gb|DR021194.1
CL4354Contig1	CL4354Contig1	2	176.03	175.26	176.8	1.54	CL4354Contig1_01_183	SNP	0	0	1	0	tscaffold6026	382341--389252	100	100	AP	99.92	1211	0	2181	CDD|163658	cd07415; MPP_PP2A_PP4_PP6; PP2A; len=285	74.65	284	0	597	AT2G42500.1	Phosphatase 2A-3	94.67	300	2.00E-137	396	gb|DR052375.1
2_9772	2_9772	2	176.92	175.99	177.85	1.86	2_9772_172	SNP	0	0	0	1	tscaffold7059	5889--8192	91.2	98.8	AP	99.01	810	0	1418	CDD|223442	COG0365; Acs; Acyl-coenzyme A synthetases/AMP-(fatty) acid ligases; len=528	25.28	530	6.00E-76	250	AT1G55320.1	Acyl-activating enzyme 18	66.34	514	3.00E-154	462	gb|CO368007.1
CL2046Contig1	CL2046Contig1	2	178.23	177.46	179	1.54	CL2046Contig1_03_213	SNP	0	1	1	0	tscaffold2551	484060--483243	99.8	99.8	AP	99.02	818	0	1436	CDD|218624	pfam05529; Bap31; B-cell receptor-associated protein 31-like; len=149	20.83	144	0.038	31.4	AT5G17190.1	Integral to membrane/ endoplasmic reticulum	41.86	129	2.00E-12	61.1	gb|DR052608.1
0_9473	0_9473	2	178.83	178.02	179.65	1.63	0_9473_02_334	SNP	0	1	0	1	scaffold221377	50824--50770	6.6	98.2	AP	98.75	561	0	975	CDD|173624	cd00192; PTKc; Catalytic domain of Protein Tyrosine Kinases; len=262	30.22	182	1.00E-29	112	AT3G06030.1	NPK1-related protein kinase 3	22.69	216	2.00E-53	184	gb|DR014844.1
2_5173	2_5173	2	179.16	178.35	179.98	1.63	2_5173_01_568	SNP	0	1	0	0	scaffold763491	57568--56456	100	99.9	AP	99.28	832	0	1480	CDD|238039	cd00086; homeodomain; Homeodomain; len=59	41.38	58	1.00E-14	66.9	AT4G17460.1	Homeobox-leucine zipper protein 4 (HB-4) / HD-ZIP protein	43.6	289	5.00E-55	183	gb|CF670748.1
0_16732	0_16732	2	179.37	178.56	180.19	1.63	0_16732_01_386	SNP	0	1	0	0	tscaffold4632	381548--380921	100	98.7	AP	99.36	628	0	1115	CDD|239482	cd03388; PAP2_SPPase1; PAP2_like proteins; sphingosine-1-phosphatase subfamily; len=151	36.25	160	4.00E-45	155	AT3G58490.1	Phosphatidic acid phosphatase (PAP2) family protein	54.44	417	7.00E-117	351	gb|DR096737.1
0_10262	0_10262	2	180.55	179.74	181.37	1.63	0_10262_01_559	SNP	0	1	0	0	tscaffold7156	92539--21027	95.3	99.9	AP	99.75	796	0	1429	CDD|216174	pfam00887; ACBP; Acyl CoA binding protein; len=87	34.15	82	2.00E-19	84.2	AT3G05420.1	Acyl-CoA binding protein 4	56.75	689	0	539	gb|DR050865.1
0_18318	0_18318	2	181.03	180.22	181.85	1.63	0_18318_02_111	SNP	0	1	0	0	scaffold415720	125066--124379	100	99.7	AP	99.85	688	0	1236	CDD|217321	pfam03018; Dirigent-like protein; len=144	59.18	147	9.00E-69	208	AT1G65870.1	Disease resistance-responsive (dirigent-like protein) family protein	55.03	149	9.00E-67	206	gb|DR021245.1
2_2792	2_2792	2	181.33	180.52	182.15	1.63	2_2792_01_267	SNP	0	1	0	0	tscaffold8203	377496--376651	100	98.9	AP	99.05	841	0	1487	CDD|220792	pfam10513; EPL1; Enhancer of polycomb-like; len=145	33.79	145	1.00E-25	105	AT4G32620.2	Enhancer of polycomb-like transcription factor protein	30.43	1091	3.00E-99	354	gb|DR182319.1
0_15741	0_15741	2	181.91	181.1	182.72	1.62	0_15741_01_564	SNP	0	0	1	0	scaffold233756.1	9879--11450	100	99.6	AP	99.35	771	0	1366	CDD|203841	pfam08030; NAD_binding_6; Ferric reductase NAD binding domain protein; len=149	41.52	171	5.00E-52	179	AT5G47910.1	Respiratory burst oxidase D	60.2	902	0	785	gb|CX715081.1
0_13185	0_13185	2	182.82	182.01	183.63	1.62	0_13185_01_129	SNP	0	1	0	0	scaffold897555.2	14547--15489	100	99.6	AP	100	794	0	1433	CDD|147218	pfam04938; SIP1; Survival motor neuron (SMN) interacting protein 1; len=233	33.8	287	3.00E-54	184	AT1G54380.1	Spliceosome protein-related protein	36.81	288	2.00E-62	215	gb|CO367402.1
PtTX2094	PtTX2094	2	183.3	182.46	184.15	1.69	PtTX2094	SSR	1	0	0	0	C31988704	8444--7938	100	85.3	NA	NA	NA	NA	NA	NA	NA	NA	NA	NA	NA	NA	NA	NA	NA	NA	NA	gb|BV728820
2_6310	2_6310	2	183.77	182.87	184.66	1.79	2_6310_133	SNP	0	0	0	1	scaffold319662	114777--51319	51.9	100	AP	99.67	896	0	1606	NA	NA	NA	NA	NA	NA	AT3G51100.1	Uncharacterized protein	45.1	204	4.00E-56	179	gb|DR014967.1
2_4959	2_4959	2	184.19	183.39	185	1.61	2_4959_01_165	SNP	0	1	0	0	tscaffold1906	8271--9513	100	99.9	AP	99.77	860	0	1544	CDD|239460	cd03344; GroEL; GroEL_like type I chaperonin; len=520	54.79	219	3.00E-105	316	AT3G23990.1	Heat shock protein 60	44.74	228	9.00E-97	297	gb|DR385513.1
0_378	0_378	2	186.1	185.3	186.91	1.61	0_378_01_442	SNP	0	1	0	0	C32469266	20853--20150	99.8	97.2	AP	95.99	573	0	928	CDD|217321	pfam03018; Dirigent-like protein; len=144	64.15	106	5.00E-53	165	AT3G58090.1	Disease resistance-responsive (dirigent-like protein) family protein	53.77	106	3.00E-47	155	gb|CF671957.1
estPpINR_AS01C10_1_a	PpINR_AS01C10	2	187.32	186.48	188.17	1.69	estPpINR_AS01C10_1_a	ESTP	1	0	0	0	scaffold853288	59065--57737	99.3	93	AP	93.55	574	0	886	CDD|217907	pfam04116; FA_hydroxylase; Fatty acid hydroxylase superfamily; len=114	21.67	120	7.00E-11	58.7	AT4G25700.1	Beta-hydroxylase 1/ 1/B1/chy1/BCH1	60.71	308	2.00E-36	136	gb|AL749809
CL2275Contig1	CL2275Contig1	2	188.05	187.25	188.86	1.61	CL2275Contig1_04_197	SNP	0	1	1	0	scaffold263436	106136--107322	100	99.8	AP	99.47	939	0	1674	CDD|173624	cd00192; PTKc; Catalytic domain of Protein Tyrosine Kinases; len=262	29.09	110	7.00E-10	54.8	AT2G28930.2	Kinase 1B	55.03	169	1.00E-27	107	gb|CO161607.1
UMN_1633	UMN_1633	2	189.25	188.45	190.06	1.61	UMN_1633_02_368	SNP	0	0	1	0	NA	NA	NA	NA	NA	NA	NA	NA	NA	NA	NA	NA	NA	NA	NA	NA	NA	NA	NA	NA	NA	NA
0_11446	0_11446	2	189.95	189.07	190.83	1.76	0_11446_168	SNP	0	0	0	1	C32569386	144290--219428	94.9	99.7	AP	99.87	768	0	1377	CDD|205222	pfam13041; PPR_2; PPR repeat family; len=50	38.89	36	0.001	37.8	AT2G32230.1	Aceous RNase P 1	53.92	536	0	539	gb|DR069940.1
0_15371	0_15371	2	191.74	190.86	192.62	1.76	0_15371_383	SNP	0	0	0	1	tscaffold5546	258982--257478	96.8	100	AP	98.89	719	0	1261	NA	NA	NA	NA	NA	NA	AT1G01500.1	Erythronate-4-phosphate dehydrogenase family protein	36.05	294	6.00E-49	169	gb|DR168983.1
PtRIP_0958	PtRIP_0958	2	192.29	191.44	193.14	1.7	PtRIP_0958	SSR	1	0	0	0	scaffold426679.2	36247--36779	99.8	97.9	NA	NA	NA	NA	NA	NA	NA	NA	NA	NA	NA	NA	NA	NA	NA	NA	NA	gb|BV683122
2_1160	2_1160	2	193.22	192.4	194.04	1.64	2_1160_01_177	SNP	0	1	0	0	scaffold69628	158089--157136	100	96.9	AP	99.48	954	0	1701	CDD|236453	PRK09287; 6-phosphogluconate dehydrogenase; len=459	56.32	467	0	781	AT3G02360.1	6-phosphogluconate dehydrogenase family protein	78.38	481	0	795	gb|DR094698.1
0_12076	0_12076	2	193.98	193.16	194.8	1.64	0_12076_01_310	SNP	0	1	0	1	tscaffold5546	256831--257593	100	98.8	AP	97.43	662	0	1117	NA	NA	NA	NA	NA	NA	AT1G01500.1	Erythronate-4-phosphate dehydrogenase family protein	36.05	294	6.00E-49	169	gb|DR163149.1
0_7085	0_7085	2	194.16	193.34	194.98	1.64	0_7085_02_130	SNP	0	1	0	0	tscaffold800	27752--28328	99.8	100	AP	100	577	0	1041	CDD|144398	pfam00786; PBD; P21-Rho-binding domain; len=59	41.18	34	7.00E-06	43.2	AT4G28556.1	PAK-box/P21-Rho-binding family protein	35.21	142	6.00E-14	70.1	gb|CF395535.1
2_3470	2_3470	2	194.41	193.59	195.24	1.65	2_3470_01_182	SNP	0	1	0	0	tscaffold5546	44716--45341	100	99.8	AP	100	626	0	1130	NA	NA	NA	NA	NA	NA	AT1G01500.1	Erythronate-4-phosphate dehydrogenase family protein	36.98	192	6.00E-31	118	gb|CF667926.1
0_17543	0_17543	2	194.68	193.86	195.5	1.64	0_17543_01_196	SNP	0	1	0	0	scaffold149414	63268--65749	99.7	100	AP	99.76	417	0	747	CDD|216153	pfam00854; PTR2; POT family; len=372	32.31	65	6.00E-06	43.1	AT1G27040.1	Major facilitator superfamily protein	55.64	133	1.00E-34	127	gb|DR101994.1
0_8572	0_8572	2	194.8	193.94	195.67	1.73	0_8572_475	SNP	0	0	0	1	scaffold892492	22229--22894	95.8	97.3	AP	89.54	669	0	886	NA	NA	NA	NA	NA	NA	NA	NA	NA	NA	NA	NA	gb|CX648941.1
2_1808	2_1808	2	195.71	194.89	196.53	1.64	2_1808_02_59	SNP	0	1	1	0	tscaffold5217	16146--17747	100	100	AP	99.66	1166	0	2089	NA	NA	NA	NA	NA	NA	AT1G72416.3	Chaperone DnaJ-domain superfamily protein	48.57	35	2.00E-06	47.1	gb|DR385493.1
0_10333	0_10333	2	196.3	195.48	197.12	1.64	0_10333_03_186	SNP	0	1	1	1	scaffold774378.2	24615--25205	81	98.6	AP	98.75	560	0	975	CDD|216598	pfam01602; Adaptin_N; Adaptin N terminal region; len=522	22.64	349	5.00E-32	131	AT3G55480.1	Affected trafxn/cking 2	39.91	1165	2.00E-158	501	gb|DR051484.1
0_118	0_118	2	197.45	196.61	198.29	1.68	0_118_02_127	SNP	0	1	1	0	tscaffold5531	264961--265773	100	98.4	AP	100	608	0	1097	CDD|224157	COG1236; YSH1; Exonuclease of the beta-lactamase fold involved in RNA; len=427	28.42	366	6.00E-61	212	AT5G23880.1	Cleavage and polyadenylation specificity factor 100	68.41	744	0	626	gb|DR742486.1
2_9408	2_9408	2	197.86	196.96	198.76	1.8	2_9408_165	SNP	0	0	0	1	scaffold390736.2	47774--48602	95.1	99.8	AP	99.28	829	0	1469	CDD|214845	smart00835; Cupin_1; Cupin; len=146	37.84	148	5.00E-37	128	AT1G02335.1	Germin-like protein subfamily 2 member 2 precursor	41.23	211	4.00E-53	173	gb|DR048402.1
2_10306	2_10306	2	198.51	197.66	199.36	1.7	2_10306_01_334	SNP	0	1	1	0	tscaffold1674	281828--282739	99.6	99.9	AP	99.89	912	0	1642	CDD|206039	pfam13868; Trichoplein; Tumor suppressor; Mitostatin; len=349	21.52	79	0.03	35.7	NA	NA	NA	NA	NA	NA	gb|DR014709.1
2_10320	2_10320	2	198.82	197.92	199.73	1.81	2_10320_650	SNP	0	0	0	1	scaffold450318	15006--21870	100	99.3	AP	100	712	0	1285	CDD|217320	pfam03016; Exostosin family; len=292	29.05	358	9.00E-71	231	AT2G20370.1	Exostosin family protein	68.1	511	0	551	gb|DR118436.1
2_9060	2_9060	2	198.94	198.1	199.79	1.69	2_9060_01_462	SNP	0	0	1	0	NA	NA	NA	NA	NA	NA	NA	NA	NA	NA	NA	NA	NA	NA	NA	NA	NA	NA	NA	NA	NA	NA
CL4689Contig1	CL4689Contig1	2	199.69	198.84	200.54	1.7	CL4689Contig1_02_275	SNP	0	1	0	0	scaffold252662	92060--171894	94.9	100	AP	100	1049	0	1893	CDD|193317	pfam12843; DUF3820; Unknown function; len=67	39.02	41	0.046	31.3	AT1G51080.1	Uncharacterized protein	33.47	251	6.00E-34	126	gb|DR387197.1
0_12681	0_12681	2	199.71	198.86	200.55	1.69	0_12681_01_532	SNP	0	1	1	0	scaffold849546	7365--8810	100	100	AP	100	765	0	1380	CDD|221960	pfam13178; DUF4005; Unknown function; len=105	36.19	105	5.00E-16	73	AT4G14750.1	IQ-domain 19	39.23	181	2.00E-29	117	gb|DR180821.1
0_6449	0_6449	2	199.88	199	200.76	1.76	0_6449_356	SNP	0	0	0	1	tscaffold1674	276193--276998	100	99.4	AP	100	806	0	1454	CDD|206039	pfam13868; Trichoplein; Tumor suppressor; Mitostatin; len=349	21.52	79	0.004	39.1	AT4G28910.3	Interactor of JAZ	47.75	111	3.00E-24	106	gb|DR160295.1
0_4650	0_4650	2	200.05	199.17	200.93	1.76	0_4650_277	SNP	0	0	0	1	scaffold471218.1	8525--9292	100	100	AP	99.61	519	0	928	NA	NA	NA	NA	NA	NA	AT2G36630.1	Sulfite exporter TauE/SafE family protein	60.98	82	7.00E-24	93.8	gb|CF473215.1
0_16801	0_16801	2	200.34	199.47	201.22	1.75	0_16801_351	SNP	0	0	1	1	scaffold459290	78378--77522	100	99.5	AP	99.77	857	0	1530	CDD|222983	PHA03098; Kelch-like protein; len=534	24.06	133	2.00E-11	61.7	AT3G61350.1	SKP1 interacting partner 4	40.73	248	5.00E-44	154	gb|DR097353.1
0_3260	0_3260	2	200.51	199.63	201.38	1.75	0_3260_229	SNP	0	0	0	1	scaffold124268	46164--37893	96.8	96.5	AP	99.77	858	0	1539	CDD|99938	cd05506; Bromo_plant1; Bromodomain; uncharacterized subfamily specific to plants; len=99	65.66	99	3.00E-54	172	AT3G27260.1	Global transcription factor group E8	35.06	251	3.00E-47	168	gb|CO163397.1
2_10478	2_10478	2	201.42	200.54	202.29	1.75	2_10478_46	SNP	0	0	0	1	tscaffold7153	673555--675976	100	99.7	AP	99.75	799	0	1429	CDD|100015	cd02186; alpha_tubulin; The tubulin superfamily includes five distinct families; len=434	86.87	434	0	966	AT4G14960.2	Tubulin/FtsZ family protein	87.89	446	0	677	gb|DN445915.1
0_18810	0_18810	2	202.71	201.85	203.58	1.73	0_18810_02_148	SNP	0	1	0	0	tscaffold4655	154942--155748	100	99.9	AP	100	807	0	1456	CDD|221201	pfam11744; ALMT; Aluminum activated malate transporter; len=399	44.01	459	4.00E-164	474	AT3G18440.1	Aluminum-activated malate transporter 9	38.81	505	2.00E-141	424	gb|DR015858.1
0_731	0_731	2	204.37	203.49	205.24	1.75	0_731_479	SNP	0	0	0	1	scaffold783035	156245--155602	100	99.7	AP	100	644	0	1162	CDD|219760	pfam08242; Methyltransf_12; Methyltransferase domain; len=98	29.25	106	5.00E-17	77.4	AT2G26200.1	S-adenosyl-L-methionine-dependent methyltransferases superfamily protein	53.9	590	4.00E-90	292	gb|CF663522.1
2_765	2_765	2	204.62	203.74	205.49	1.75	2_765_02_58	SNP	0	1	0	0	tscaffold8346	352149--380976	99.2	100	AP	99.65	863	0	1546	NA	NA	NA	NA	NA	NA	AT1G01500.1	Erythronate-4-phosphate dehydrogenase family protein	53.08	292	7.00E-100	301	gb|CO200424.1
2_3973	2_3973	2	205.33	204.46	206.2	1.74	2_3973_01_298	SNP	0	1	0	0	scaffold4989	108993--109842	100	100	AP	99.86	723	0	1301	CDD|201378	pfam00658; PABP; Poly-adenylate binding protein; unique domain; len=72	69.12	68	3.00E-32	116	AT2G23350.1	Poly(A) binding protein 4	29.3	314	6.00E-56	195	gb|CO168923.1
0_13278	0_13278	2	205.88	205.01	206.75	1.74	0_13278_02_209	SNP	0	1	1	0	C32074754	18377--17213	100	99.7	AP	99.37	790	0	1406	CDD|223861	COG0790; FOG: TPR repeat; SEL1 subfamily; len=292	21.99	141	1.00E-13	69.7	AT1G67340.1	HCP-like superfamily protein with MYND-type zinc finger	53.49	344	2.00E-64	214	gb|CO368852.1
2_10116	2_10116	2	206.28	205.33	207.22	1.89	2_10116_163	SNP	0	0	0	1	tscaffold1231	302912--301812	98.4	99.8	AP	99.57	924	0	1653	CDD|223739	COG0667; Tas; Oxidoreductases ( aryl-alcohol dehydrogenases)-like protein; len=316	39.23	181	7.00E-58	187	AT1G60680.1	NAD(P)-linked oxidoreductase superfamily protein	68.97	203	2.00E-75	235	gb|CO158752.1
0_13747	0_13747	2	206.94	206.08	207.8	1.72	0_13747_02_451	SNP	0	1	0	0	scaffold646053	31404--32968	100	99.3	AP	99.33	751	0	1332	CDD|214765	smart00656; Amb_all domain protein; len=190	48.79	207	9.00E-76	238	AT4G13710.2	Pectin lyase-like superfamily protein	67.03	370	0	543	gb|DR120786.1
CL1634Contig1	CL1634Contig1	2	207.52	206.62	208.41	1.79	CL1634Contig1_03_163	SNP	0	1	1	0	tscaffold2120	4705781--4704881	100	99.9	AP	99.89	901	0	1620	CDD|217309	pfam02990; EMP70; Endomembrane protein 70; len=518	54.48	547	0	724	AT3G13772.1	Transmembrane nine 7	80.84	616	0	679	gb|DR095858.1
0_630	0_630	2	209.06	208.11	210.01	1.9	0_630_278	SNP	0	0	1	1	scaffold898362	33460--34080	100	99.2	AP	92.14	560	0	805	CDD|218805	pfam05910; DUF868; Plant protein of unknown function; len=271	44.69	273	6.00E-104	306	AT3G04860.1	Uncharacterized protein	42.21	289	5.00E-122	354	gb|CF669815.1
0_10373	0_10373	2	209.46	208.51	210.41	1.9	0_10373_01_300	SNP	0	1	1	0	tscaffold7567	97353--95095	100	99.4	AP	99.71	685	0	1223	CDD|206650	cd01851; GBP; Guanylate-binding protein family (N-terminal domain); len=224	38.36	232	3.00E-53	184	AT5G45160.1	Root hair defective 3 GTP-binding protein RHD3	65.35	808	0	951	gb|DR051785.1
0_16669	0_16669	2	209.77	208.82	210.72	1.9	0_16669_02_130	SNP	0	1	0	0	scaffold164110.1	40904--42089	99	100	AP	100	722	0	1303	CDD|215818	pfam00249; Myb_DNA-binding; Myb-like DNA-binding domain; len=47	31.11	45	4.00E-07	42.5	AT4G38620.1	Myb domain protein 4	52	50	7.00E-16	70.3	gb|DR096185.1
CL2254Contig1	CL2254Contig1	2	210.15	209.2	211.1	1.9	CL2254Contig1_05_556	SNP	0	1	0	0	scaffold42577.1	23391--23712	26.5	99.7	AP	99.92	1210	0	2177	CDD|220392	pfam09770; Topoisomerase II-associated protein PAT1; len=804	17.42	264	1.00E-12	71	AT1G15780.1	Uncharacterized protein	31.49	1337	9.00E-119	404	gb|CO200068.1
0_8845	0_8845	2	210.66	209.73	211.59	1.86	0_8845_673	SNP	0	0	0	1	C32515952	38593--36099	98.1	99.3	AP	99.88	812	0	1460	CDD|216649	pfam01694; Rhomboid family; len=146	54.11	146	2.00E-47	160	AT2G29050.1	RHOMBOID-like 1	66.27	338	4.00E-115	345	gb|CX651421.1
0_17892	0_17892	2	211.26	210.31	212.21	1.9	0_17892_02_229	SNP	0	1	0	1	tscaffold2294	101502--102057	69.1	99.3	AP	100	556	0	1003	NA	NA	NA	NA	NA	NA	NA	NA	NA	NA	NA	NA	gb|DR017882.1
2_3239	2_3239	2	212.17	211.22	213.11	1.89	2_3239_02_38	SNP	0	1	1	1	scaffold196029.2	59950--48898	100	99.2	AP	100	727	0	1312	CDD|111833	pfam02987; LEA_4; Late embryogenesis abundant protein; len=44	59.09	44	2.00E-05	42.3	AT3G53040.1	Late embryogenesis abundant protein / LEA protein/ putative	28.15	270	3.00E-20	92.5	gb|DN458859.1
0_2643	0_2643	2	213.37	212.4	214.34	1.94	0_2643_01_116	SNP	0	1	0	0	C30639426	352--1065	100	100	AP	100	624	0	1126	CDD|212558	cd11660; SANT_TRF; Telomere repeat binding factor-like DNA-binding domains; len=50	56.86	51	2.00E-21	85.3	AT1G72740.2	Homeodomain-like/winged-helix DNA-binding family protein	39.64	280	8.00E-49	166	gb|CO198627.1
0_10228	0_10228	2	214.06	213.11	215	1.89	0_10228_242	SNP	0	0	0	1	scaffold849546	11886--10341	99.2	99.7	AP	98.92	922	0	1617	CDD|221960	pfam13178; DUF4005; Unknown function; len=105	36.19	105	1.00E-17	79.1	AT1G01110.2	IQ-domain 18	31.13	408	3.00E-50	182	gb|DR050571.1
0_8688	0_8688	2	214.27	213.31	215.24	1.93	0_8688_01_851	SNP	0	1	0	0	scaffold888763.2	16277--15209	98.9	98.9	AP	82.12	548	1.00E-153	549	CDD|225127	COG2217; ZntA; Cation transport ATPase; len=713	38.9	347	4.00E-97	313	AT1G63440.1	Heavy metal atpase 5	64.5	524	2.00E-156	478	gb|CX650039.1
UMN_887	UMN_887	2	214.47	213.51	215.44	1.93	UMN_887_02_210	SNP	0	1	0	1	tscaffold2143	64492--65014	100	99.8	AP	95.16	62	5.00E-18	98.7	NA	NA	NA	NA	NA	NA	NA	NA	NA	NA	NA	NA	gb|BQ696840.1
2_7945	2_7945	2	214.94	213.97	215.91	1.94	2_7945_01_214	SNP	0	1	0	1	tscaffold362	889961--889449	100	93.6	AP	99.02	510	0	893	NA	NA	NA	NA	NA	NA	NA	NA	NA	NA	NA	NA	gb|DR058031.1
2_9009	2_9009	2	215.28	214.33	216.23	1.9	2_9009_126	SNP	0	0	0	1	scaffold133599	47528--45977	100	98.5	AP	100	743	0	1341	CDD|215689	pfam00067; p450; Cytochrome P450; len=461	29.4	466	9.00E-81	262	AT2G46950.1	Cytochrome P450/ family 709/ subfamily B/ polypeptide 2	38.76	498	1.00E-107	336	gb|DR080652.1
0_15627	0_15627	2	215.76	214.81	216.71	1.9	0_15627_129	SNP	0	0	0	1	tscaffold362	888194--889016	100	99.8	AP	99.88	823	0	1480	CDD|238287	cd00519; Lipase_3; Lipase (class 3); len=229	25.29	257	2.00E-33	125	AT2G42690.1	Alpha/beta-Hydrolases superfamily protein	50.36	419	8.00E-126	374	gb|CX714517.1
2_7707	2_7707	2	216.87	215.9	217.84	1.94	2_7707_02_67	SNP	0	1	0	0	scaffold55594	147072--145984	99.8	96.4	AP	99.48	960	0	1714	CDD|217368	pfam03100; CcmE; Uncharacterized protein; len=130	35.4	161	1.00E-43	147	AT3G51790.1	Transmembrane protein G1P-related 1	65.75	181	2.00E-63	204	gb|DR097227.1
UMN_1291	UMN_1291	2	217.27	216.33	218.22	1.89	UMN_1291_86	SNP	0	0	0	1	scaffold866975.2	35641--36007	99.5	99.7	AP	99.73	367	0	657	CDD|214567	smart00220; S_TKc; Serine/Threonine protein kinases; catalytic domain; len=254	32.87	143	2.00E-30	119	AT3G53030.1	Ser/arg-rich protein kinase 4	65.77	520	3.00E-150	447	gb|CD027719.1
0_18750	0_18750	2	217.44	216.49	218.38	1.89	0_18750_01_42	SNP	0	1	1	1	tscaffold5698	48803--49529	100	99.9	AP	100	727	0	1312	CDD|216061	pfam00687; Ribosomal_L1; Ribosomal protein L1p/L10e family; len=200	28.28	198	4.00E-24	98	AT3G58660.1	Ribosomal protein L1p/L10e family	33.47	251	8.00E-48	170	gb|DR024625.1
0_13919	0_13919	2	218.35	217.4	219.29	1.89	0_13919_02_271	SNP	0	1	1	0	scaffold287750.2	4096--4806	100	97.9	AP	77.15	744	3.00E-168	598	NA	NA	NA	NA	NA	NA	NA	NA	NA	NA	NA	NA	gb|DR178493.1
0_7148	0_7148	2	218.44	217.47	219.41	1.94	0_7148_01_391	SNP	0	1	0	0	scaffold117227	71883--72540	99.3	84.7	AP	99.71	688	0	1229	CDD|240687	cd12241; RRM_SF3B14; RNA recognition motif found in pre-mRNA branch site protein; len=77	83.12	77	8.00E-50	155	AT5G12190.1	RNA-binding (RRM/RBD/RNP motifs) family protein	85.25	122	3.00E-48	154	gb|CF472380.1
0_9524	0_9524	2	218.57	217.62	219.52	1.9	0_9524_02_59	SNP	0	0	1	0	scaffold538895.1	45641--44849	100	99.6	AP	99.75	795	0	1422	CDD|128780	smart00504; Ubox; Modified RING finger domain; len=63	51.56	64	5.00E-17	76.1	AT5G67340.1	ARM repeat superfamily protein	28.78	469	1.00E-67	233	gb|CO361009.1
2_1728	2_1728	2	218.61	217.67	219.56	1.89	2_1728_01_302	SNP	0	0	1	0	scaffold607299	77637--76921	100	100	AP	100	717	0	1294	CDD|204810	pfam12023; DUF3511; Domain of unknown function; len=47	70.21	47	7.00E-22	82.8	AT1G72720.1	Uncharacterized protein	42.86	91	6.00E-20	81.2	gb|CX649609.1
CL1128Contig1	CL1128Contig1	2	219.16	218.21	220.11	1.9	CL1128Contig1_02_242	SNP	0	0	1	0	scaffold635990.1	49197--50223	99.7	99.9	AP	100	1027	0	1853	CDD|218302	pfam04873; EIN3; Ethylene insensitive 3; len=332	20.82	389	1.00E-93	294	AT3G20770.1	Ethylene insensitive 3 family protein	52.88	486	2.00E-146	442	gb|DR022453.1
0_11991	0_11991	2	219.57	218.6	220.54	1.94	0_11991_01_203	SNP	0	1	0	1	scaffold402359.2	31515--31206	100	99.7	AP	98.71	310	5.00E-153	544	CDD|190882	pfam04144; SCAMP family; len=177	37.43	187	6.00E-60	191	AT1G61250.1	Secretory carrier 3	54.43	316	9.00E-104	309	gb|DR162513.1
0_12556	0_12556	2	219.93	218.96	220.9	1.94	0_12556_02_130	SNP	0	1	0	0	scaffold866613.1	26059--26804	100	99.5	AP	99.46	746	0	1328	CDD|214845	smart00835; Cupin_1; Cupin; len=146	36.43	140	5.00E-37	128	AT1G02335.1	Germin-like protein subfamily 2 member 2 precursor	38.21	212	2.00E-51	169	gb|DR385977.1
2_3445	2_3445	2	220.79	219.82	221.76	1.94	2_3445_02_399	SNP	0	1	0	1	scaffold218435	152359--151726	100	99.8	AP	99.84	634	0	1139	NA	NA	NA	NA	NA	NA	AT3G03341.1	Uncharacterized protein	64.29	70	1.00E-26	95	gb|CF390061.1
0_856	0_856	2	221.92	220.98	222.86	1.88	0_856_591	SNP	0	0	0	1	scaffold588501.2	35075--35845	100	99.9	AP	99.87	772	0	1384	CDD|190565	pfam03208; PRA1 family protein; len=153	44.9	147	9.00E-46	150	AT1G55190.1	PRA1 (Prenylated rab acceptor) family protein	44.94	178	7.00E-46	153	gb|CF667739.1
UMN_CL411Contig1	UMN_CL411Contig1	2	222	221.09	222.91	1.82	UMN_CL411Contig1_02_116	SNP	0	1	0	0	scaffold871896	99786--100413	97.4	98.9	AP	99.36	628	0	1112	NA	NA	NA	NA	NA	NA	NA	NA	NA	NA	NA	NA	gb|BG040734.1
0_2529	0_2529	3	0	0	0	0	0_2529_559	SNP	0	0	0	1	tscaffold4357	34172--35049	100	99.9	AP	99.23	775	0	1375	CDD|238083	cd00143; PP2Cc; Serine/threonine phosphatases; family 2C; catalytic domain; len=254	32.93	331	3.00E-66	217	AT1G16220.1	Phosphatase 2C family protein	53.29	486	4.00E-117	358	gb|CO197259.1
2_6495	2_6495	3	3.56	3.56	3.56	0	2_6495_300	SNP	0	0	0	1	C32411042	35314--33157	100	99.6	AP	100	842	0	1519	CDD|233757	TIGR02168; SMC_prok_B; Chromosome segregation protein SMC; common bacterial type; len=1179	19.23	182	2.00E-06	48.5	AT1G67170.1	Uncharacterized protein	34.56	298	4.00E-26	107	gb|DR181054.1
0_16700	0_16700	3	7.38	7.38	7.38	0	0_16700_115	SNP	0	0	0	1	tscaffold5236	266865--266078	100	99.1	AP	98.59	355	7.00E-175	618	NA	NA	NA	NA	NA	NA	NA	NA	NA	NA	NA	NA	gb|DR096494.1
0_5387	0_5387	3	11.43	11.43	11.43	0	0_5387_782	SNP	0	0	0	1	scaffold121805	76680--75728	100	99.1	AP	99.36	935	0	1662	CDD|224117	COG1196; Smc; Chromosome segregation ATPases; len=1163	24.24	231	9.00E-11	64.4	AT4G18570.1	Tetratricopeptide repeat (TPR)-like superfamily protein	55.56	108	3.00E-18	89.6	gb|DR165475.1
CL4390Contig1	CL4390Contig1	3	12.88	12.84	12.92	0.08	CL4390Contig1_03_67	SNP	0	1	1	0	scaffold228634.1	34849--34682	21.4	95.2	AP	99.75	787	0	1407	NA	NA	NA	NA	NA	NA	NA	NA	NA	NA	NA	NA	gb|DR024634.1
0_12178	0_12178	3	14.91	14.91	14.91	0	0_12178_548	SNP	0	0	0	1	scaffold893341	17717--18960	100	100	AP	99.64	839	0	1503	NA	NA	NA	NA	NA	NA	AT2G45250.1	Integral membrane protein hemolysin-III	37.18	78	4.00E-09	57.1	gb|DR164348.1
CL2300Contig1	CL2300Contig1	3	18.37	18.29	18.44	0.15	CL2300Contig1_04_121	SNP	0	1	0	0	scaffold902296.2	11808--13092	100	99.7	AP	99.43	707	0	1260	CDD|240726	cd12280; RRM_FET; RNA recognition motif in the FET family of RNA-binding; len=81	50.57	87	2.00E-33	121	AT2G36660.1	Poly(A) binding protein 7	21.83	142	2.00E-26	113	gb|DN459493.1
CL3140Contig1	CL3140Contig1	3	18.46	18.34	18.58	0.24	CL3140Contig1_01_223	SNP	0	1	0	0	scaffold902296.2	13090--15174	100	99.6	AP	99.89	892	0	1604	CDD|240726	cd12280; RRM_FET; RNA recognition motif in the FET family of RNA-binding; len=81	50.57	87	5.00E-35	122	AT5G58470.2	TBP-associated factor 15B	43.35	263	3.00E-27	110	gb|DR688928.1
0_4838	0_4838	3	18.94	18.92	18.96	0.04	0_4838_266	SNP	0	0	1	1	scaffold578814.1	25712--26353	100	99.4	AP	97.89	331	3.00E-158	563	NA	NA	NA	NA	NA	NA	AT5G67430.1	Acyl-CoA N-acyltransferases (NAT) superfamily protein	45.81	155	7.00E-51	170	gb|CF400966.1
2_5793	2_5793	3	19.86	19.84	19.88	0.04	2_5793_437	SNP	0	0	0	1	scaffold877253	219381--206044	100	99.8	AP	99.89	876	0	1577	CDD|234059	TIGR02917; PEP_TPR_lipo; PEP-CTERM system TPR-repeat lipoprotein; putative; len=899	20.81	298	2.00E-06	50.9	AT3G51770.2	Tetratricopeptide repeat (TPR)-containing protein	60.99	951	1.00E-178	546	gb|DR015928.1
0_11313	0_11313	3	20.15	19.74	20.55	0.81	0_11313_01_235	SNP	0	1	0	0	tscaffold2174	265671--266174	100	97.3	AP	95.32	427	0	691	CDD|173737	cd07834; STKc_MAPK; Catalytic domain of the Serine/Threonine Kinase; len=330	43.17	183	9.00E-63	199	AT1G57870.2	Shaggy-like kinase 42	86.81	182	5.00E-83	255	gb|DR745768.1
PbRAMS	PbRAMS	3	21.33	21.24	21.41	0.17	PbRAMS	ESTP	1	0	0	0	tscaffold904	63783--61454	98.4	96.6	AP	96.67	1650	0	2724	NA	NA	NA	NA	NA	NA	NA	NA	NA	NA	NA	NA	gb|U38186
CL3124Contig1	CL3124Contig1	3	23.74	23.55	23.92	0.37	CL3124Contig1_04_69	SNP	0	1	0	0	tscaffold4357	39028--38168	100	99.9	AP	99.88	861	0	1548	CDD|238083	cd00143; PP2Cc; Serine/threonine phosphatases; family 2C; catalytic domain; len=254	32.93	331	3.00E-66	217	AT1G16220.1	Phosphatase 2C family protein	53.29	486	4.00E-117	358	gb|CO167003.1
0_17801	0_17801	3	24.4	24.21	24.58	0.37	0_17801_01_242	SNP	0	1	1	0	tscaffold5850	279758--280460	100	100	AP	98.29	409	0	708	NA	NA	NA	NA	NA	NA	NA	NA	NA	NA	NA	NA	gb|DR017077.1
2_2293	2_2293	3	24.48	24.29	24.66	0.37	2_2293_01_82	SNP	0	1	0	0	tscaffold6457	43912--206289	100	99.7	AP	99.44	717	0	1279	CDD|219433	pfam07500; TFIIS_M; Transcription factor S-II (TFIIS); central domain; len=115	43.8	121	1.00E-36	129	AT2G38560.1	Transcript elongation factor IIS	52.91	378	3.00E-97	296	gb|DR109466.1
CL4138Contig1	CL4138Contig1	3	26.06	25.88	26.25	0.37	CL4138Contig1_01_504	SNP	0	1	0	0	tscaffold1250	696954--697335	42.5	100	AP	100	899	0	1622	CDD|187661	cd08958; FR_SDR_e; Flavonoid reductase (FR); extended (e) SDRs; len=293	54.76	294	7.00E-154	436	AT5G58490.1	NAD(P)-binding Rossmann-fold superfamily protein	63.44	320	2.00E-100	302	gb|CO365642.1
PtIPST_pLP2	PtIPST_pLP2	3	26.38	26.18	26.57	0.39	PtIPST_pLP2	ESTP	1	0	0	0	NA	NA	NA	NA	NA	NA	NA	NA	NA	NA	NA	NA	NA	NA	NA	NA	NA	NA	NA	NA	NA	NA
0_14764	0_14764	3	26.93	26.54	27.32	0.78	0_14764_01_392	SNP	0	1	1	1	scaffold466207	55505--17383	100	99	AP	99.31	579	0	1025	CDD|216153	pfam00854; PTR2; POT family; len=372	30.52	403	1.00E-83	269	AT3G54140.1	Peptide transporter 1	43.61	571	7.00E-115	358	gb|DR058857.1
2_10223	2_10223	3	27.09	26.93	27.24	0.31	2_10223_651	SNP	0	0	0	1	tscaffold6217	236829--118865	85.8	100	AP	100	833	0	1503	CDD|239266	cd02968; SCO (an acronym for Synthesis of Cytochrome c Oxidase); len=142	47.52	141	4.00E-72	222	AT3G08950.1	Electron transport SCO1/SenC family protein	66.82	220	2.00E-65	212	gb|CO161638.1
2_4181	2_4181	3	27.25	26.86	27.63	0.77	2_4181_01_392	SNP	0	1	1	0	scaffold854671	129933--131161	100	100	AP	100	704	0	1270	CDD|240291	PTZ00146; Fibrillarin; len=293	47.83	46	2.00E-05	45.1	AT2G34040.1	Apoptosis inhibitory protein 5 API5	69.5	505	0	743	gb|DR177732.1
PtIFG_1D9_2	PtIFG_1D9	3	27.64	27.46	27.83	0.37	PtIFG_1D9_2	RFLP	1	0	0	0	NA	NA	NA	NA	NA	NA	NA	NA	NA	NA	NA	NA	NA	NA	NA	NA	NA	NA	NA	NA	NA	NA
UMN_CL298Contig1	UMN_CL298Contig1	3	28.1	27.93	28.27	0.34	UMN_CL298Contig1_04_379	SNP	0	1	0	0	tscaffold6332	326986--331400	99.1	98.8	AP	99.23	781	0	1382	CDD|217479	pfam03297; Ribosomal_S25; S25 ribosomal protein; len=105	63.21	106	9.00E-46	145	AT2G21580.1	Ribosomal protein S25 family protein	90.74	108	3.00E-32	111	gb|BQ290937.1
0_5550	0_5550	3	28.57	28.44	28.69	0.25	0_5550_374	SNP	0	0	0	1	scaffold686043	2069--2537	71.7	100	AP	100	654	0	1180	CDD|238112	cd00189; TPR; Tetratricopeptide repeat domain; len=100	22.52	111	9.00E-05	40.1	AT3G56190.1	Alpha-soluble NSF attachment protein 2	68.63	271	9.00E-81	249	gb|DR057196.1
0_15951	0_15951	3	29.48	28.63	30.33	1.7	0_15951_01_323	SNP	0	1	1	0	scaffold678468	74176--74849	99.3	92.1	AP	100	678	0	1223	NA	NA	NA	NA	NA	NA	NA	NA	NA	NA	NA	NA	gb|CX712826.1
0_16428	0_16428	3	29.73	28.89	30.58	1.69	0_16428_02_68	SNP	0	0	1	0	scaffold268790	154171--153417	100	95.4	AP	95.14	761	0	1205	CDD|238287	cd00519; Lipase_3; Lipase (class 3); len=229	27.64	275	1.00E-36	134	AT4G18550.1	Alpha/beta-Hydrolases superfamily protein	53.28	396	3.00E-118	355	gb|DR094349.1
0_4894	0_4894	3	29.99	29.78	30.2	0.42	0_4894_98	SNP	0	0	0	1	C32218772	18443--19307	100	99.4	AP	99.55	666	0	1187	CDD|215220	PLN02393; Leucoanthocyanidin dioxygenase-like protein; len=362	41.02	334	3.00E-111	332	AT3G11180.2	2-oxoglutarate (2OG) and Fe(II)-dependent oxygenase superfamily protein	39.65	343	4.00E-158	454	gb|CF400240.1
CL376Contig1	CL376Contig1	3	30.43	29.56	31.3	1.74	CL376Contig1_05_91	SNP	0	0	1	0	scaffold899026	97890--99333	99.7	100	AP	100	1444	0	2605	CDD|191112	pfam04852; DUF640; Unknown function; len=133	77.52	129	2.00E-72	220	AT1G16910.1	Uncharacterized protein	58.33	144	5.00E-70	215	gb|DR092926.1
0_9125	0_9125	3	31.13	30.93	31.32	0.39	0_9125_505	SNP	0	0	0	1	scaffold145096.1	86041--86872	99.6	99.6	AP	99.88	823	0	1480	CDD|173827	cd00693; secretory_peroxidase; Horseradish peroxidase and related secretory plant; len=298	54.97	302	4.00E-162	458	AT4G36430.1	Peroxidase superfamily protein	39.62	313	5.00E-152	434	gb|CO199699.1
0_2563	0_2563	3	33.78	33.58	33.97	0.39	0_2563_337	SNP	0	0	0	1	scaffold904316	133083--133709	100	93.7	AP	99.37	634	0	1128	NA	NA	NA	NA	NA	NA	NA	NA	NA	NA	NA	NA	gb|CO196857.1
0_17783	0_17783	3	33.87	32.75	34.99	2.24	0_17783_01_416	SNP	0	1	1	0	scaffold323140.2	157557--158312	100	99.9	AP	98.94	756	0	1332	CDD|205222	pfam13041; PPR_2; PPR repeat family; len=50	33.33	48	0.019	32	AT2G30100.1	Pentatricopeptide (PPR) repeat-containing protein	45.45	220	4.00E-50	172	gb|DR016922.1
2_10350	2_10350	3	35.02	34.83	35.22	0.39	2_10350_01_427	SNP	0	1	0	1	scaffold88203	150085--149146	100	97.2	AP	99.3	715	0	1267	CDD|223560	COG0484; DnaJ-class molecular chaperone with C-terminal Zn finger; len=371	37.27	161	3.00E-32	127	AT3G08970.1	DNAJ heat shock N-terminal domain-containing protein	44.76	563	2.00E-134	408	gb|DR111313.1
2_3200	2_3200	3	35.31	35.17	35.46	0.29	2_3200_492	SNP	0	0	0	1	tscaffold2937	74355--74964	100	99.5	AP	99.84	610	0	1095	CDD|214567	smart00220; S_TKc; Serine/Threonine protein kinases; catalytic domain; len=254	23.43	303	2.00E-20	91.1	AT1G22870.1	Kinase family protein with ARM repeat domain protein	75.28	615	0	586	gb|DR109820.1
UMN_1332	UMN_1332	3	35.9	35.71	36.1	0.39	UMN_1332_01_111	SNP	0	1	0	0	tscaffold4355	57666--57137	100	100	AP	100	530	0	957	CDD|217766	pfam03859; CG-1 domain; len=119	63.87	119	1.00E-63	212	AT2G22300.2	Signal responsive 1	49.06	636	2.00E-114	384	gb|BF610533.1
2_9427	2_9427	3	36.36	36.17	36.56	0.39	2_9427_01_123	SNP	0	1	0	0	tscaffold1245	738455--737497	100	99.9	AP	99.58	711	0	1272	CDD|236052	PRK07566; Bacteriochlorophyll/chlorophyll a synthase; len=314	53.33	315	2.00E-154	441	AT3G51820.1	UbiA prenyltransferase family protein	80.83	339	4.00E-104	316	gb|CF476524.1
PtIFG_2145_5	PtIFG_2145	3	36.5	36.31	36.7	0.39	rflpPita_IFG_2145_5	RFLP	0	1	0	0	C32167872	17942--18098	100	94.9	AP	98.73	157	1.00E-72	271	CDD|116972	pfam08392; FAE1_CUT1_RppA; FAE1/Type III polyketide synthase-like protein; len=290	78.62	290	0	602	AT2G26640.1	3-ketoacyl-CoA synthase 11	79.96	469	0	590	gb|H75056
0_4251	0_4251	3	37.07	36.88	37.26	0.38	0_4251_01_422	SNP	0	1	0	0	C31574230	2641--2033	100	100	AP	98.33	600	0	1038	NA	NA	NA	NA	NA	NA	AT2G31100.1	Alpha/beta-Hydrolases superfamily protein	56.7	97	4.00E-35	126	gb|CF479284.1
0_6812	0_6812	3	37.27	37.08	37.46	0.38	0_6812_01_245	SNP	0	1	0	0	C31700646	3529--3040	76.7	93.9	AP	99.53	639	0	1142	CDD|233757	TIGR02168; SMC_prok_B; Chromosome segregation protein SMC; common bacterial type; len=1179	16.89	302	5.00E-08	55.4	AT3G53040.1	Late embryogenesis abundant protein / LEA protein/ putative	20.86	350	3.00E-09	59.8	gb|CV138366.1
2_7961	2_7961	3	37.57	37.11	38.03	0.92	2_7961_01_49	SNP	0	1	1	0	tscaffold8538	10223--11286	100	100	AP	99.88	860	0	1548	CDD|128780	smart00504; Ubox; Modified RING finger domain; len=63	50	64	1.00E-19	83.1	AT3G49810.1	ARM repeat superfamily protein	62	400	2.00E-165	478	gb|DR056140.1
0_9750	0_9750	3	37.94	37.75	38.13	0.38	0_9750_02_162	SNP	0	1	0	1	tscaffold3370	27611--28461	100	99.7	AP	99.87	754	0	1355	CDD|220392	pfam09770; Topoisomerase II-associated protein PAT1; len=804	17.53	251	4.00E-14	77.1	AT3G52250.1	Duplicated homeodomain-like superfamily protein	25.11	912	1.00E-44	178	gb|DR090478.1
1_1909	1_1909	3	38.01	37.59	38.43	0.84	1_1909_02_113	SNP	0	0	1	0	tscaffold3608	62945--63957	100	99.8	AP	99.13	923	0	1631	CDD|216297	pfam01095; Pectinesterase; len=298	53.4	309	1.00E-160	463	AT5G53370.1	Pectin methylesterase PCR fragment F	32.93	577	0	621	gb|DR014642.1
0_11724	0_11724	3	38.15	37.96	38.34	0.38	0_11724_01_364	SNP	0	1	0	0	scaffold214350.2	146105--145469	99.2	97.8	AP	85.28	598	0	700	CDD|99783	cd06186; NOX_Duox_like_FAD_NADP; NADPH oxidase (NOX) catalyzes the generation of reactive; len=210	24.65	142	0.005	36.5	AT4G18540.1	Uncharacterized protein	51.69	325	2.00E-85	269	gb|DR072453.1
0_17002	0_17002	3	38.51	38.33	38.69	0.36	0_17002_168	SNP	0	0	0	1	scaffold881549	38350--38964	100	99.3	AP	99.03	617	0	1081	CDD|237987	cd00020; ARM; Armadillo/beta-catenin-like repeats; len=120	29.82	114	9.00E-09	53.1	AT2G27430.1	ARM repeat superfamily protein	40.26	457	5.00E-72	238	gb|DR098839.1
0_534	0_534	3	38.6	38.42	38.78	0.36	0_534_01_289	SNP	0	1	0	0	tscaffold1313	125957--125333	100	94.4	AP	100	648	0	1169	CDD|222279	pfam13639; zf-RING_2; Ring finger domain protein; len=46	55.56	45	2.00E-18	77	AT1G23980.1	RING/U-box superfamily protein	34.07	135	1.00E-25	105	gb|CF670731.1
2_6116	2_6116	3	39.01	38.57	39.44	0.87	2_6116_01_84	SNP	0	1	1	0	scaffold806127.1	15230--16090	100	99.6	AP	99.07	861	0	1523	CDD|116972	pfam08392; FAE1_CUT1_RppA; FAE1/Type III polyketide synthase-like protein; len=290	52.28	285	2.00E-144	418	AT2G16280.1	3-ketoacyl-CoA synthase 9	48.37	492	1.00E-155	457	gb|CO368313.1
0_4042	0_4042	3	39.26	39.09	39.44	0.35	0_4042_01_194	SNP	0	1	0	0	tscaffold3508	59641--59124	96.8	100	AP	100	518	0	935	NA	NA	NA	NA	NA	NA	NA	NA	NA	NA	NA	NA	gb|CX645215.1
PtIFG_2145_76	PtIFG_2145	3	39.42	39.15	39.7	0.55	PtIFG_2145_76	RFLP	1	0	0	0	C32167872	17942--18098	100	94.9	AP	98.73	157	1.00E-72	271	CDD|116972	pfam08392; FAE1_CUT1_RppA; FAE1/Type III polyketide synthase-like protein; len=290	78.62	290	0	602	AT2G26640.1	3-ketoacyl-CoA synthase 11	79.96	469	0	590	gb|H75056
CL423Contig2	CL423Contig2	3	39.77	39.37	40.18	0.81	CL423Contig2_01_305	SNP	0	1	1	0	scaffold500205	24222--19249	100	99.9	AP	99.91	1168	0	2102	CDD|197554	smart00174; RHO; Rho (Ras ) subfamily of Ras-like small GTPases; len=174	59.77	174	9.00E-109	311	AT4G35020.3	RAC-like 3	90.06	181	5.00E-91	268	gb|DR165934.1
2_3016	2_3016	3	40.24	39.89	40.59	0.7	2_3016_01_40	SNP	0	1	1	0	tscaffold5294	544775--544088	100	99.8	AP	99.83	606	0	1088	CDD|238875	cd01837; SGNH_plant_lipase_like; len=315	49.53	319	3.00E-135	391	AT1G75890.2	GDSL-like Lipase/Acylhydrolase superfamily protein	40.11	349	6.00E-116	345	gb|CO172206.1
2_2374	2_2374	3	41.04	40.85	41.24	0.39	2_2374_541	SNP	0	0	0	1	tscaffold2813	172685--173705	100	100	AP	100	918	0	1656	NA	NA	NA	NA	NA	NA	NA	NA	NA	NA	NA	NA	gb|DR014813.1
2_5340	2_5340	3	41.2	41	41.39	0.39	2_5340_701	SNP	0	0	0	1	C32541350	43569--12538	99.2	99.9	AP	98.66	819	0	1438	CDD|222409	pfam13837; Myb_DNA-bind_4; Myb/SANT-like DNA-binding domain; len=84	35.56	90	9.00E-18	75.8	AT5G05550.2	Sequence-specific DNA binding transcription factors	40.25	241	2.00E-40	143	gb|CO200413.1
2_4968	2_4968	3	41.27	41.08	41.47	0.39	2_4968_227	SNP	0	0	0	1	tscaffold1132	795607--794935	99.6	99.9	AP	99.85	672	0	1207	CDD|217401	pfam03169; OPT oligopeptide transporter protein; len=619	25.23	650	4.00E-132	407	AT1G48370.1	YELLOW STRIPE like 8	56.95	662	1.00E-154	469	gb|CF385916.1
0_1321	0_1321	3	41.32	41.13	41.52	0.39	0_1321_85	SNP	0	0	0	1	scaffold491414	86466--85562	100	97.4	AP	96.93	815	0	1353	NA	NA	NA	NA	NA	NA	AT3G60780.1	Uncharacterized protein	28.68	136	2.00E-10	56.6	gb|DR047582.1
2_2781	2_2781	3	41.69	41.49	41.89	0.4	2_2781_02_261	SNP	0	1	0	1	tscaffold3154	263660--187573	99.7	99.9	AP	99.6	753	0	1348	CDD|178068	PLN02449; Ferrochelatase; len=485	62.7	488	0	689	AT2G30390.1	Ferrochelatase 2	63.95	441	0	567	gb|CF665319.1
0_4220	0_4220	3	41.83	41.63	42.03	0.4	0_4220_01_230	SNP	0	1	0	0	scaffold229472	175708--176324	99	100	AP	99.84	617	0	1108	CDD|173623	cd00180; PKc; Catalytic domain of Protein Kinases; len=215	33.54	164	2.00E-27	109	AT5G58520.1	Kinase superfamily protein	44.29	569	4.00E-129	393	gb|CF479153.1
CL96Contig3	CL96Contig3	3	42.45	42.25	42.65	0.4	CL96Contig3_04_202	SNP	0	1	0	0	tscaffold2458	299570--54476	99.3	99.3	AP	99.2	1494	0	2643	CDD|215220	PLN02393; Leucoanthocyanidin dioxygenase-like protein; len=362	40.6	335	2.00E-108	325	AT3G11180.2	2-oxoglutarate (2OG) and Fe(II)-dependent oxygenase superfamily protein	38.08	344	4.00E-159	456	gb|DR093233.1
0_8673	0_8673	3	43.64	43.44	43.83	0.39	0_8673_117	SNP	0	0	0	1	tscaffold3446	148168--61066	100	99.9	AP	100	723	0	1305	CDD|218405	pfam05057; DUF676; Serine esterase; putative; len=214	37.92	240	2.00E-67	214	AT1G29120.2	Hydrolase-like family protein	68.46	371	5.00E-117	351	gb|CX649882.1
estPtIFG_8781_a	PtIFG_8781	3	44.64	44.44	44.84	0.4	estPita_IFG_8781_A	ESTP	1	1	0	0	scaffold686043	2537--2013	79.5	99.6	AP	99.09	662	0	1162	NA	NA	NA	NA	NA	NA	AT3G56190.1	Alpha-soluble NSF attachment protein 2	75.79	95	3.00E-49	160	gb|AA739709
0_14094	0_14094	3	44.65	44.45	44.85	0.4	0_14094_191	SNP	0	0	0	1	tscaffold7279	142553--46906	99.8	98.4	AP	99.76	825	0	1472	NA	NA	NA	NA	NA	NA	NA	NA	NA	NA	NA	NA	gb|DR180038.1
0_816	0_816	3	44.98	44.78	45.17	0.39	0_816_02_284	SNP	0	1	1	1	scaffold285639	74718--74043	100	98.5	AP	96.01	676	0	1097	CDD|222279	pfam13639; zf-RING_2; Ring finger domain protein; len=46	55.56	45	4.00E-17	73.6	AT3G16720.1	Toxicos en levadura 2	33.22	286	2.00E-29	115	gb|CF668194.1
0_10885	0_10885	3	45.83	45.63	46.02	0.39	0_10885_02_225	SNP	0	1	0	0	tscaffold1313	447240--448057	98.8	99.9	AP	99.88	825	0	1480	CDD|222279	pfam13639; zf-RING_2; Ring finger domain protein; len=46	50	46	1.00E-16	72.4	AT1G53820.1	RING/U-box superfamily protein	49.12	114	3.00E-26	106	gb|CO201002.1
0_7921	0_7921	3	45.95	45.75	46.14	0.39	0_7921_01_420	SNP	0	1	0	0	scaffold321051.1	68301--67484	100	100	AP	97.88	565	0	962	CDD|187613	cd05355; SDR_c1; Classical (c) SDR; subgroup 1; len=270	56.62	272	4.00E-136	388	AT1G54870.1	NAD(P)-binding Rossmann-fold superfamily protein	60.56	284	5.00E-105	313	gb|CF388677.1
0_10067	0_10067	3	46	45.8	46.2	0.4	0_10067_03_112	SNP	0	0	1	0	scaffold3353	21310--22190	99.8	98.6	AP	97.89	142	3.00E-61	242	NA	NA	NA	NA	NA	NA	NA	NA	NA	NA	NA	NA	gb|DR048950.1
CL892Contig1	CL892Contig1	3	46.5	46.3	46.7	0.4	CL892Contig1_03_427	SNP	0	1	1	0	C32564608	44399--67010	100	99.3	AP	100	1207	0	2177	CDD|218373	pfam05002; SGS domain; len=78	60	80	9.00E-31	112	AT4G23570.2	Phosphatase-related protein	57.22	381	4.00E-100	304	gb|CO162885.1
0_1915	0_1915	3	46.9	46.7	47.1	0.4	0_1915_01_429	SNP	0	1	0	0	C32519326	15214--14416	100	99.9	AP	100	697	0	1258	CDD|173832	cd00684; Terpene_cyclase_plant_C1; Plant Terpene Cyclases; Class 1; len=542	31.18	526	5.00E-115	361	AT4G02780.1	Terpenoid cyclases/Protein prenyltransferases superfamily protein	42.76	746	0	706	gb|CO173890.1
UMN_4596	UMN_4596	3	48.41	48.21	48.61	0.4	UMN_4596_01_83	SNP	0	1	0	0	tscaffold8277	133304--133653	100	100	AP	100	236	4.00E-119	426	CDD|187754	cd09293; AMN1; Antagonist of mitotic exit network protein 1; len=226	33.71	178	7.00E-20	88.9	AT5G01720.1	RNI-like superfamily protein	49.21	630	3.00E-94	308	gb|AW888019.1
PtIFG_2166_1	PtIFG_2166	3	48.59	48.39	48.79	0.4	rflpPita_IFG_2166_1	RFLP	0	1	0	0	tscaffold6875	95036--95156	99.2	100	AP	95.04	121	2.00E-49	197	CDD|234139	TIGR03182; PDH_E1_alph_y; Pyruvate dehydrogenase E1 component; alpha subunit; len=315	52.84	299	2.00E-151	433	AT1G59900.1	Pyruvate dehydrogenase complex E1 alpha subunit/ ALPHA/E1 ALPHA	80.24	339	2.00E-172	491	gb|BV729020
0_11905	0_11905	3	49.11	48.91	49.31	0.4	0_11905_01_360	SNP	0	1	0	0	C32070948	14522--15227	99.6	95.6	AP	98.02	706	0	1214	CDD|222749	pfam14432; DYW_deaminase; DYW family of nucleic acid deaminases; len=116	32.82	131	2.00E-25	98.6	AT1G20230.1	Pentatricopeptide repeat (PPR) superfamily protein	50	298	5.00E-105	326	gb|DR161835.1
0_9830	0_9830	3	49.91	49.71	50.11	0.4	0_9830_308	SNP	0	0	0	1	tscaffold14	398654--398013	99.8	98.3	AP	89.05	338	3.00E-126	452	CDD|215726	pfam00112; Peptidase_C1; Papain family cysteine protease; len=213	50.23	217	2.00E-100	298	AT4G35350.1	Xylem cysteine peptidase 1	47.56	349	4.00E-156	446	gb|DR091097.1
PtTX2164	PtTX2164	3	50.93	50.73	51.13	0.4	PtTX2164	SSR	1	0	0	0	scaffold221303	66443--66845	99.1	84.5	NA	NA	NA	NA	NA	NA	NA	NA	NA	NA	NA	NA	NA	NA	NA	NA	NA	gb|BV728862
0_15067	0_15067	3	51.06	50.86	51.26	0.4	0_15067_01_718	SNP	0	1	0	1	scaffold879710	32973--33714	99.6	98.7	AP	99.86	733	0	1314	CDD|222279	pfam13639; zf-RING_2; Ring finger domain protein; len=46	57.78	45	1.00E-15	68.2	AT3G10910.1	RING/U-box superfamily protein	52.55	137	2.00E-38	133	gb|DR166575.1
0_14398	0_14398	3	52.1	51.9	52.3	0.4	0_14398_01_684	SNP	0	1	0	1	scaffold627600.1	10888--9512	96.9	99.9	AP	100	852	0	1537	CDD|216104	pfam00759; Glyco_hydro_9; Glycosyl hydrolase family 9; len=437	44.62	260	2.00E-93	289	AT4G11050.1	Glycosyl hydrolase 9C3	60.95	402	3.00E-151	445	gb|CV035007.1
PtRIP_0134	PtRIP_0134	3	52.51	52.32	52.71	0.39	PtRIP_0134	SSR	1	0	0	0	C32255204	20016--20513	99.8	98.4	NA	NA	NA	NA	NA	NA	NA	NA	NA	NA	NA	NA	NA	NA	NA	NA	NA	gb|BV683065
UMN_6864	UMN_6864	3	52.66	52.46	52.86	0.4	UMN_6864_01_80	SNP	0	1	0	0	tscaffold2247	3239482--3241247	100	99	AP	99.88	820	0	1474	CDD|215138	PLN02248; Cellulose synthase-like protein; len=1135	51.59	880	0	1127	AT3G03050.1	Cellulose synthase-like D3	48.94	893	0	1180	gb|BM492221.1
PtSIFG_1166	PtSIFG_1166	3	52.8	52.6	53	0.4	PtSIFG_1166	estSSR	1	0	0	0	tscaffold6454	209679--237909	99.9	98.9	AP	99.88	817	0	1465	CDD|239518	cd03426; CoAse; Coenzyme A pyrophosphatase; len=157	45.34	161	2.00E-59	188	AT1G28960.2	Nudix hydrolase	63.11	244	3.00E-67	214	gb|BV728759
0_439	0_439	3	52.84	52.64	53.04	0.4	0_439_02_509	SNP	0	1	1	0	tscaffold667	2885603--2882456	100	100	AP	99.16	711	0	1261	CDD|173733	cd07829; STKc_CDK_like; Catalytic domain of Cyclin-Dependent protein Kinase-like; len=282	64.04	292	4.00E-176	491	AT2G38620.2	Cyclin-dependent kinase B1/2	70.42	311	2.00E-133	385	gb|CF671596.1
estPtIFG_2889_a	PtIFG_2889	3	53.03	52.83	53.22	0.39	estPtIFG_2889_a	ESTP	1	0	0	0	tscaffold5099	299319--299026	97	97.6	AP	97.04	304	1.00E-136	491	CDD|216001	pfam00577; Usher; Type VII secretion system (T7SS); usher protein; len=552	17.43	109	0.022	34.1	NA	NA	NA	NA	NA	NA	gb|H75234
CL3228Contig1	CL3228Contig1	3	53.91	53.71	54.11	0.4	CL3228Contig1_03_92	SNP	0	1	0	0	scaffold122862.2	62182--66093	99.6	99.8	AP	99.45	1084	0	1929	CDD|128983	smart00744; RINGv; The RING-variant domain is a C4HC3 zinc-finger-like motif; len=49	39.62	53	6.00E-13	61.9	AT5G01070.2	RING/FYVE/PHD zinc finger superfamily protein	37.23	137	9.00E-28	108	gb|DR020174.1
0_15075	0_15075	3	53.99	53.79	54.19	0.4	0_15075_01_379	SNP	0	0	1	0	tscaffold4283	198067--197208	99.3	99.2	AP	99.54	861	0	1535	CDD|239326	cd03028; GRX_PICOT_like; Glutaredoxin (GRX) family; len=90	52.69	93	3.00E-46	153	AT2G38270.1	CAX-interacting protein 2	54.93	284	5.00E-99	297	gb|DR166603.1
2_4412	2_4412	3	54.65	54.45	54.85	0.4	2_4412_01_148	SNP	0	0	1	0	C32384464	3199--3830	99.5	99.1	AP	99.69	635	0	1137	CDD|241382	cd13228; PHear_NECAP; NECAP (adaptin-ear-binding coat-associated protein) Plextrin; len=120	58.2	122	6.00E-67	207	AT3G58600.1	Adaptin ear-binding coat-associated protein 1 NECAP-1	64.9	208	1.00E-74	234	gb|CF669957.1
2_8668	2_8668	3	55.55	55.35	55.75	0.4	2_8668_03_42	SNP	0	0	1	0	scaffold50080.3	46631--48693	100	99.9	AP	99.88	827	0	1487	CDD|201310	pfam00565; SNase; Nuclease; len=106	38.68	106	5.00E-26	100	AT2G40410.2	Nuclease	56.33	332	5.00E-120	353	gb|CO166626.1
PtTX3116	PtTX3116	3	56.1	55.9	56.3	0.4	PtTX3116	SSR	1	0	0	0	tscaffold7780	92826--92122	78	96.3	NA	NA	NA	NA	NA	NA	NA	NA	NA	NA	NA	NA	NA	NA	NA	NA	NA	gb|BV728848
UMN_4995	UMN_4995	3	56.51	56.31	56.71	0.4	UMN_4995_247	SNP	0	0	0	1	scaffold787488	1244--2415	100	99.7	AP	81.36	295	7.00E-76	291	NA	NA	NA	NA	NA	NA	NA	NA	NA	NA	NA	NA	gb|BQ633981.1
0_2632	0_2632	3	57.22	57.02	57.43	0.41	0_2632_01_307	SNP	0	1	0	1	C30741576	943--370	99.7	99.1	AP	99.13	574	0	1016	CDD|218245	pfam04755; PAP_fibrillin; Uncharacterized protein; len=196	49.54	218	2.00E-69	222	AT2G35490.1	Plastid-lipid associated protein PAP / fibrillin family protein	52.92	308	2.00E-96	300	gb|CO198728.1
0_16197	0_16197	3	57.27	57.07	57.48	0.41	0_16197_01_174	SNP	0	1	0	0	scaffold50080.3	78901--48420	100	99.5	AP	100	384	0	693	NA	NA	NA	NA	NA	NA	AT2G40410.1	Nuclease	55.34	206	4.00E-72	222	gb|DR111947.1
UMN_6386	UMN_6386	3	57.48	57.27	57.68	0.41	UMN_6386_373	SNP	0	0	0	1	scaffold228592	71878--72569	100	99.9	AP	99.86	692	0	1243	CDD|222279	pfam13639; zf-RING_2; Ring finger domain protein; len=46	53.33	45	3.00E-15	69.3	AT3G18930.2	RING/U-box superfamily protein	29.4	398	9.00E-29	116	gb|CO201383.1
2_5255	2_5255	3	57.72	57.52	57.92	0.4	2_5255_01_376	SNP	0	1	0	0	scaffold50080.1	13007--13695	100	100	AP	100	689	0	1243	CDD|221544	pfam12353; eIF3g; Eukaryotic translation initiation factor 3 subunit G; len=126	39.13	138	1.00E-44	149	AT3G11400.1	Eukaryotic translation initiation factor 3G1	69.28	293	7.00E-116	339	gb|CF672350.1
0_14470	0_14470	3	57.94	57.74	58.15	0.41	0_14470_680	SNP	0	0	0	1	scaffold422377	34748--31429	99.6	97.7	AP	99.53	848	0	1510	CDD|223943	COG1011; Hydrolase (HAD superfamily); len=229	25.42	240	1.00E-30	114	AT2G38740.1	Haloacid dehalogenase-like hydrolase (HAD) superfamily protein	16.81	226	8.00E-29	111	gb|CV032739.1
0_9318	0_9318	3	58.67	58.46	58.87	0.41	0_9318_540	SNP	0	0	0	1	scaffold293824.2	25194--24404	97.7	98.5	AP	98.22	787	0	1357	CDD|236691	PRK10426; Alpha-glucosidase; len=635	47.62	42	0.004	34.2	AT3G10985.1	Senescence associated gene 20	39.47	114	1.00E-16	71.3	gb|DR013106.1
2_1528	2_1528	3	58.68	58.48	58.88	0.4	2_1528_01_75	SNP	0	0	1	0	tscaffold719	265235--265885	100	99.5	AP	100	651	0	1175	NA	NA	NA	NA	NA	NA	AT3G23590.1	REF4-related 1	44.93	1362	0	1143	gb|CO157923.1
PtSIFG_4245	PtSIFG_4245	3	58.78	58.58	58.98	0.4	PtSIFG_4245	estSSR	1	0	0	0	scaffold901374.1	6237--5509	100	98.8	AP	99.86	729	0	1310	CDD|217400	pfam03168; LEA_2; Late embryogenesis abundant protein; len=98	22.92	96	2.00E-07	47.4	AT2G46150.1	Late embryogenesis abundant (LEA) hydroxyproline-rich glycoprotein family	30.14	219	5.00E-25	100	gb|BV728686
0_12713	0_12713	3	58.97	58.76	59.17	0.41	0_12713_01_329	SNP	0	1	0	1	tscaffold7726	241582--242466	96.5	99.7	AP	100	724	0	1306	CDD|237171	PRK12678; Transcription termination factor Rho; len=672	28.18	110	4.00E-06	46.1	NA	NA	NA	NA	NA	NA	gb|DR387472.1
0_10921	0_10921	3	59.58	59.38	59.79	0.41	0_10921_01_353	SNP	0	1	0	0	scaffold228592	73670--72826	99.4	99.3	AP	99.64	843	0	1510	CDD|222279	pfam13639; zf-RING_2; Ring finger domain protein; len=46	53.33	45	3.00E-15	69.3	AT5G17600.1	RING/U-box superfamily protein	39.76	166	1.00E-28	115	gb|CO201309.1
2_3622	2_3622	3	60.15	59.95	60.36	0.41	2_3622_750	SNP	0	0	0	1	scaffold24567	66464--65484	100	99.3	AP	98.96	868	0	1528	CDD|205477	pfam13297; Telomere_Sde2_2; Telomere stability C-terminal; len=60	66.67	60	2.00E-28	107	AT4G01000.1	Ubiquitin-like superfamily protein	53.33	150	3.00E-33	131	gb|DR014387.1
0_7636	0_7636	3	60.73	60.53	60.93	0.4	0_7636_347	SNP	0	0	0	1	tscaffold6260	90453--89927	100	99.2	AP	99.05	527	0	933	CDD|215849	pfam00307; CH; Calponin domain; len=104	26.42	106	7.00E-14	65	AT5G67270.1	End binding protein 1C	59.31	204	1.00E-38	138	gb|CF393114.1
UMN_1241	UMN_1241	3	61.3	61.1	61.51	0.41	UMN_1241_02_109	SNP	0	0	1	0	tscaffold1278	21241--20734	100	100	AP	99.8	508	0	913	CDD|224117	COG1196; Smc; Chromosome segregation ATPases; len=1163	20	365	1.00E-11	67.4	AT3G61570.1	GRIP-related ARF-binding domain-containing protein 1	38.59	697	9.00E-27	116	gb|AW870139.1
PtRIP_0179	PtRIP_0179	3	62.88	62.68	63.09	0.41	PtRIP_0179	SSR	1	0	0	0	scaffold40773	25861--26281	81.8	95.3	NA	NA	NA	NA	NA	NA	NA	NA	NA	NA	NA	NA	NA	NA	NA	NA	NA	gb|BV683073
PtIFG_2718_1	PtIFG_2718	3	63.38	63.18	63.59	0.41	rflpPita_IFG_2718_1	RFLP	1	1	0	0	tscaffold3062	237443--237291	74.9	92.2	AP	87.8	205	1.00E-56	223	NA	NA	NA	NA	NA	NA	NA	NA	NA	NA	NA	NA	gb|H75230
1_5378	1_5378	3	63.83	63.47	64.19	0.72	1_5378_128	SNP	0	0	0	1	scaffold897320	40306--40127	23.4	98.3	AP	99.66	583	0	1043	CDD|238167	cd00268; DEADc; DEAD-box helicases; len=203	48.15	27	6.00E-04	35.2	AT3G13920.2	Eukaryotic translation initiation factor 4A1	23.38	77	6.00E-12	60.4	gb|DR012450.1
PtRIP_0649	PtRIP_0649	3	64.28	64.08	64.49	0.41	PtRIP_0649	SSR	1	0	0	0	scaffold284555	93654--94159	100	95.7	NA	NA	NA	NA	NA	NA	NA	NA	NA	NA	NA	NA	NA	NA	NA	NA	NA	gb|BV683098
PtIFG_2988_21	PtIFG_2988	3	66.59	66.39	66.8	0.41	PtIFG_2988_21	RFLP	1	0	0	0	NA	NA	NA	NA	NA	NA	NA	NA	NA	NA	NA	NA	NA	NA	NA	NA	NA	NA	NA	NA	NA	NA
0_17082	0_17082	3	66.61	66.41	66.81	0.4	0_17082_397	SNP	0	0	0	1	scaffold876144	129388--130104	99.6	99.7	AP	99.58	713	0	1272	CDD|173623	cd00180; PKc; Catalytic domain of Protein Kinases; len=215	40.62	192	1.00E-55	189	AT1G69220.1	Kinase superfamily protein	24.91	281	2.00E-77	266	gb|DR099216.1
PtSIFG_4378	PtSIFG_4378	3	66.69	66.49	66.9	0.41	PtSIFG_4378	estSSR	1	0	0	0	scaffold227318	35525--35937	99.3	99.3	AP	100	409	0	738	CDD|219133	pfam06682; DUF1183; Unknown function; len=317	32.85	137	0.002	38.2	AT1G55540.1	Nuclear pore complex protein	16.98	106	1.00E-06	50.6	gb|BV728764
0_4826	0_4826	3	67.43	67.23	67.63	0.4	0_4826_129	SNP	0	0	0	1	scaffold889075.1	3138--3686	100	97.6	AP	99.62	529	0	946	NA	NA	NA	NA	NA	NA	NA	NA	NA	NA	NA	NA	gb|CF475620.1
PtSIFG_0437	PtSIFG_0437	3	68.58	68.38	68.79	0.41	PtSIFG_0437	estSSR	1	0	0	0	C32209000	11961--9639	99.6	99.9	AP	99.88	807	0	1451	CDD|176669	cd07245; Glo_EDI_BRP_like_9; This conserved domain belongs to a superfamily including the; len=114	31.67	120	7.00E-38	128	AT1G80160.1	Lactoylglutathione lyase / glyoxalase I family protein	65.28	144	3.00E-41	140	gb|BV728751
0_10359	0_10359	3	69.12	68.92	69.32	0.4	0_10359_297	SNP	0	0	0	1	tscaffold3028	378220--379379	99.6	96.6	AP	98.82	422	0	738	CDD|234815	PRK00701; Manganese transport protein MntH; len=439	40.1	419	2.00E-141	418	AT1G15960.1	NRAMP metal ion transporter 6	64.55	457	4.00E-167	488	gb|DR051750.1
estPtIFG_AGP61519_a	PtAGP	3	69.23	69.03	69.43	0.4	estPita_IFG_AGP61519_A	ESTP	0	1	0	0	tscaffold5920	121566--120549	100	99	AP	99.71	1017	0	1817	CDD|237865	PRK14951; DNA polymerase III subunits gamma and tau; len=618	27.21	147	4.00E-14	69.7	NA	NA	NA	NA	NA	NA	gb|U09554
0_3784	0_3784	3	72.27	72.07	72.47	0.4	0_3784_402	SNP	0	0	0	1	scaffold93774	125439--124693	100	100	AP	100	212	1.00E-103	383	CDD|216191	pfam00919; Family protein UPF0004; len=98	34.29	35	0.046	28.6	AT1G72090.1	Methylthiotransferase	23.53	34	3.00E-06	44	gb|CO159512.1
2_2451	2_2451	3	72.53	72.33	72.73	0.4	2_2451_01_368	SNP	0	1	1	0	tscaffold5562	119554--120746	100	99.6	AP	100	823	0	1485	CDD|222279	pfam13639; zf-RING_2; Ring finger domain protein; len=46	45.45	44	2.00E-11	55.1	AT2G15530.3	RING/U-box superfamily protein	59.62	104	5.00E-38	136	gb|DR111981.1
CL814Contig1	CL814Contig1	3	73.99	73.79	74.19	0.4	CL814Contig1_06_189	SNP	0	0	1	0	tscaffold2081	261574--257446	99.8	99.8	AP	99.64	1408	0	2515	CDD|173839	cd01150; AXO; Peroxisomal acyl-CoA oxidase; len=610	35.65	648	1.00E-169	502	AT1G06290.1	Acyl-CoA oxidase 3	64.74	675	1.00E-177	526	gb|DR052482.1
CL2128Contig1	CL2128Contig1	3	74.88	74.68	75.08	0.4	CL2128Contig1_04_112	SNP	0	1	1	0	C32347408	39253--40019	100	99	AP	98.96	770	0	1348	CDD|191693	pfam07145; PAM2; Ataxin-2 C-terminal region; len=18	53.33	15	0.003	32.2	AT2G41430.5	Dehydration-induced protein ERD15	48.75	80	6.00E-21	84.3	gb|CO369440.1
2_7637	2_7637	3	75.08	74.88	75.28	0.4	2_7637_01_419	SNP	0	1	0	0	tscaffold1227	423977--424859	99.6	99.7	AP	99.83	595	0	1068	CDD|221720	pfam12697; Abhydrolase_6; Alpha/beta hydrolase family; len=187	19.07	236	1.00E-19	84	AT4G15955.3	Alpha/beta-Hydrolases superfamily protein	11.65	266	5.00E-34	127	gb|DR051608.1
0_9287	0_9287	3	75.75	75.55	75.95	0.4	0_9287_580	SNP	0	0	0	1	tscaffold1227	88166--87206	100	97.7	AP	91.95	683	0	980	CDD|221720	pfam12697; Abhydrolase_6; Alpha/beta hydrolase family; len=187	28.92	83	3.00E-13	62.1	AT2G26740.1	Soluble epoxide hydrolase	24.21	95	6.00E-20	83	gb|DR012787.1
0_14885	0_14885	3	75.95	75.75	76.15	0.4	0_14885_02_462	SNP	0	1	0	0	scaffold438801	31679--32397	71.7	100	AP	100	484	0	874	CDD|215220	PLN02393; Leucoanthocyanidin dioxygenase-like protein; len=362	42.3	357	1.00E-114	340	AT5G05600.1	2-oxoglutarate (2OG) and Fe(II)-dependent oxygenase superfamily protein	40.68	354	2.00E-163	466	gb|DR060164.1
0_9281	0_9281	3	75.98	75.78	76.18	0.4	0_9281_53	SNP	0	0	0	1	scaffold70467	159850--241522	100	99.4	AP	98.86	879	0	1548	CDD|215896	pfam00394; Cu-oxidase; Multicopper oxidase; len=146	38.75	160	8.00E-47	157	AT5G21105.3	Plant L-ascorbate oxidase	50.56	354	3.00E-91	286	gb|DR012681.1
0_3358	0_3358	3	76.66	76.46	76.86	0.4	0_3358_169	SNP	0	0	0	1	tscaffold4260	184678--185521	99.5	99.5	AP	99.52	842	0	1499	NA	NA	NA	NA	NA	NA	AT1G28520.2	Vascular plant one zinc finger protein	56.32	506	0	534	gb|CO162723.1
PtSIFG_4438	PtSIFG_4438	3	77.22	77.01	77.42	0.41	PtSIFG_4438	estSSR	1	0	0	0	scaffold96432	145815--145075	100	99.1	AP	99.59	739	0	1312	CDD|236090	PRK07764; DNA polymerase III subunits gamma and tau; len=824	18.33	120	0.005	38	AT3G47500.1	Cycling DOF factor 3	33.33	477	7.00E-38	145	gb|BV728690
2_8980	2_8980	3	77.27	77.07	77.47	0.4	2_8980_01_101	SNP	0	1	0	0	tscaffold4622	137517--138317	100	99.2	AP	99.38	801	0	1427	CDD|239038	cd02123; PA_C_RZF_like; PA_C-RZF_-like: Protease-associated (PA) domain C_RZF-like; len=153	38.16	152	7.00E-40	141	AT1G71980.1	Protease-associated (PA) RING/U-box zinc finger family protein	51.03	290	6.00E-79	254	gb|DR099533.1
0_5281	0_5281	3	78.55	78.35	78.75	0.4	0_5281_608	SNP	0	0	0	1	tscaffold2411	33007--32911	11.1	96.8	AP	99.6	749	0	1337	CDD|221294	pfam11891; DUF3411; Domain of unknown function; len=179	39.46	185	1.00E-47	167	AT3G56140.1	Uncharacterized protein	59.83	605	0	673	gb|DR110487.1
CL849Contig1	CL849Contig1	3	79.2	79	79.41	0.41	CL849Contig1_05_79	SNP	0	1	0	0	tscaffold7481	796118--787343	99.9	99.9	AP	100	1453	0	2621	CDD|216933	pfam02219; MTHFR; Methylenetetrahydrofolate reductase; len=286	53.22	295	7.00E-148	431	AT2G44160.1	Methylenetetrahydrofolate reductase 2	74.92	594	0	863	gb|DR110564.1
0_8667	0_8667	3	79.3	79.1	79.5	0.4	0_8667_487	SNP	0	0	0	1	scaffold904368	3825--3554	33.5	100	AP	98.4	813	0	1409	CDD|220378	pfam09749; HVSL; Uncharacterized protein; len=238	37.06	170	4.00E-36	128	AT5G51170.1	Uncharacterized protein	41.98	212	2.00E-36	131	gb|CX649749.1
UMN_6891	UMN_6891	3	79.72	79.52	79.92	0.4	UMN_6891_01_531	SNP	0	0	1	0	tscaffold3236	1477347--1476639	100	100	AP	100	539	0	973	CDD|215896	pfam00394; Cu-oxidase; Multicopper oxidase; len=146	43.15	146	2.00E-49	169	AT1G76160.1	SKU5 similar 5	64.18	536	3.00E-170	497	gb|BQ701564.1
CL1076Contig1	CL1076Contig1	3	79.96	79.76	80.16	0.4	CL1076Contig1_01_46	SNP	0	1	0	0	scaffold844251.2	127745--126977	100	99.9	AP	99.85	674	0	1211	CDD|238036	cd00083; HLH; Helix-loop-helix domain; len=60	30.77	52	1.00E-06	45.3	AT4G25400.1	Basic helix-loop-helix (bHLH) DNA-binding superfamily protein	25.75	167	1.00E-20	88.1	gb|CF664979.1
0_12778	0_12778	3	80.31	80.11	80.51	0.4	0_12778_389	SNP	0	0	0	1	scaffold70467	258304--242153	99.6	98.6	AP	99.47	565	0	1002	CDD|202717	pfam03647; Tmemb_14; Transmembrane proteins 14C; len=96	24.04	104	7.00E-14	66.5	AT2G38550.1	Transmembrane proteins 14C	46.39	263	3.00E-37	138	gb|DR387939.1
estPtNCS_22B8_a	PtNCS_22B8	3	80.71	80.5	80.91	0.41	estPtNCS_22B8_a	ESTP	1	0	0	0	scaffold87480	81927--83987	100	99.8	AP	99.79	487	0	874	CDD|215639	PLN03226; Serine hydroxymethyltransferase; len=475	77.75	409	0	885	AT4G13930.1	Serine hydroxymethyltransferase 4	86.13	411	0	687	gb|AI812891
0_10040	0_10040	3	80.83	80.63	81.03	0.4	0_10040_02_43	SNP	0	1	1	0	scaffold325203	35855--36727	99.5	99.3	AP	99.77	873	0	1566	NA	NA	NA	NA	NA	NA	AT1G57680.2	Uncharacterized protein	34.63	309	2.00E-50	174	gb|DR048657.1
estPtIFG_C4H_1_a	PtIFG_C4H	3	81.63	81.42	81.84	0.42	estPtIFG_C4H_1_a	ESTP	1	0	0	0	tscaffold1420	840736--840300	100	99.5	AP	100	437	0	789	CDD|215689	pfam00067; p450; Cytochrome P450; len=461	33.83	473	5.00E-125	377	AT2G30490.1	Cinnamate-4-hydroxylase	80.76	499	1.00E-136	410	gb|AY764813
PtIFG_2356_1	PtIFG_2356	3	82.14	81.92	82.37	0.45	rflpPita_IFG_2356_1	RFLP	0	1	0	0	NA	NA	NA	NA	NA	NA	NA	NA	NA	NA	NA	NA	NA	NA	NA	NA	NA	NA	NA	NA	NA	NA
0_6165	0_6165	3	82.23	82.02	82.43	0.41	0_6165_182	SNP	0	0	0	1	tscaffold3236	1647315--1647946	100	100	AP	100	632	0	1141	CDD|221867	pfam12937; F-box-like; Uncharacterized protein; len=47	30.56	36	3.00E-05	41.7	AT5G15710.1	Galactose oxidase/kelch repeat superfamily protein	21.68	392	1.00E-14	75.8	gb|DR384548.1
2_3752	2_3752	3	82.87	82.59	83.14	0.55	2_3752_01_449	SNP	0	1	1	0	tscaffold2770	407530--406618	100	99.6	AP	100	802	0	1447	CDD|236486	PRK09369; UDP-N-acetylglucosamine 1-carboxyvinyltransferase; len=417	51.66	422	0	625	AT2G45300.1	RNA 3'-terminal phosphate cyclase/enolpyruvate transferase/ alpha/beta	19.13	507	4.00E-113	349	gb|CX713276.1
0_13658	0_13658	3	83.84	83.61	84.07	0.46	0_13658_02_520	SNP	0	1	0	0	scaffold353266	101776--102346	99.8	99.3	AP	99.47	569	0	1012	CDD|236384	PRK09123; Amidophosphoribosyltransferase; len=479	54.88	461	0	664	AT2G16570.1	GLN phosphoribosyl pyrophosphate amidotransferase 1	75.54	462	0	605	gb|DR120065.1
0_13843	0_13843	3	84.3	84.09	84.51	0.42	0_13843_538	SNP	0	0	0	1	tscaffold2404	1151565--1150923	100	99.5	AP	99.53	643	0	1146	CDD|221338	pfam11955; PORR; Plant organelle RNA recognition domain; len=332	46.18	340	2.00E-135	399	AT4G01037.1	Ubiquitin carboxyl-terminal hydrolase family protein	61.84	359	3.00E-135	407	gb|DR117504.1
PtIFG_2090_2	PtIFG_2090	3	85.37	85.14	85.59	0.45	rflpPita_IFG_2090_2	RFLP	1	1	0	0	C32274820	24062--23921	69.9	96.5	AP	94.44	180	2.00E-66	257	CDD|240269	PTZ00105; 60S ribosomal protein L12; len=140	52.66	188	6.00E-68	207	AT3G53430.1	Ribosomal protein L11 family protein	68.08	213	1.00E-66	206	gb|H75048
UMN_3086	UMN_3086	3	85.48	85.19	85.76	0.57	UMN_3086_01_195	SNP	0	1	1	0	scaffold601736	339147--339809	99.5	98.8	AP	83.78	222	3.00E-60	239	NA	NA	NA	NA	NA	NA	NA	NA	NA	NA	NA	NA	gb|BQ700306.1
UMN_7046	UMN_7046	3	85.57	85.33	85.8	0.47	UMN_7046_591	SNP	0	0	0	1	tscaffold6211	45384--40758	100	99.8	AP	100	1017	0	1835	CDD|235463	PRK05434; Phosphoglyceromutase; len=507	40.7	543	0	532	AT3G08590.2	Phosphoglycerate mutase/ 2/3-bisphosphoglycerate-independent	80	555	0	707	gb|DT634343.1
CL4599Contig1	CL4599Contig1	3	85.99	85.77	86.21	0.44	CL4599Contig1_03_334	SNP	0	1	0	0	scaffold411353	81846--79991	100	99.2	AP	99.74	782	0	1402	CDD|217400	pfam03168; LEA_2; Late embryogenesis abundant protein; len=98	36.08	97	6.00E-23	87.8	AT1G01470.1	Late embryogenesis abundant protein	51.66	151	2.00E-43	143	gb|DN613133.1
2_6536	2_6536	3	86.25	86.02	86.48	0.46	2_6536_179	SNP	0	0	0	1	tscaffold6314	6050--8101	100	99.6	AP	99.76	846	0	1510	CDD|203841	pfam08030; NAD_binding_6; Ferric reductase NAD binding domain protein; len=149	35.68	199	5.00E-49	171	AT1G64060.1	Respiratory burst oxidase protein f/ f/atrbohf/rbohap108/rbohf/rboh f	67.22	970	0	894	gb|DR057330.1
UMN_791	UMN_791	3	86.38	86.15	86.61	0.46	UMN_791_67	SNP	0	0	0	1	scaffold118773.1	23617--24188	100	91.2	AP	94.81	520	0	809	NA	NA	NA	NA	NA	NA	NA	NA	NA	NA	NA	NA	gb|BG318366.1
0_7183	0_7183	3	86.45	86.23	86.67	0.44	0_7183_01_388	SNP	0	1	0	1	tscaffold7032	461745--461190	100	99.6	AP	100	556	0	1003	CDD|153095	cd04706; PLA2_plant: Plant-specific sub-family of Phospholipase A2; len=117	40.74	108	1.00E-28	103	AT2G06925.1	Phospholipase A2 family protein	42.98	114	8.00E-44	144	gb|CF471679.1
2_4455	2_4455	3	86.51	86.28	86.74	0.46	2_4455_192	SNP	0	0	0	1	tscaffold5127	208627--207528	100	98.4	AP	99.54	878	0	1566	CDD|218129	pfam04525; Tub_2; Tubby C 2; len=185	39.36	188	8.00E-49	159	AT5G01750.2	Uncharacterized protein	27.6	192	7.00E-57	182	gb|CO164955.1
0_6889	0_6889	3	86.57	86.35	86.79	0.44	0_6889_01_383	SNP	0	1	0	0	C32432436	45034--44408	100	96.5	AP	99.84	627	0	1126	CDD|153095	cd04706; PLA2_plant: Plant-specific sub-family of Phospholipase A2; len=117	41.94	93	7.00E-27	96.7	AT2G06925.1	Phospholipase A2 family protein	47.37	95	3.00E-33	115	gb|CF394059.1
CL476Contig1	CL476Contig1	3	86.63	86.4	86.85	0.45	CL476Contig1_03_307	SNP	0	1	0	0	tscaffold7692	150027--148943	100	99.9	AP	99.48	764	0	1362	CDD|218129	pfam04525; Tub_2; Tubby C 2; len=185	39.38	193	3.00E-56	179	AT2G38640.1	Uncharacterized protein	36.67	210	3.00E-57	183	gb|DR177447.1
CL4378Contig1	CL4378Contig1	3	87.43	87.2	87.65	0.45	CL4378Contig1_02_107	SNP	0	1	0	0	C32554336	38019--38957	100	99.7	AP	99.36	939	0	1663	CDD|217595	pfam03514; GRAS family transcription factor; len=372	51.34	372	1.00E-163	483	AT3G54220.1	GRAS family transcription factor	77.45	368	1.00E-154	472	gb|CO361927.1
0_17030	0_17030	3	87.56	87.33	87.78	0.45	0_17030_01_382	SNP	0	1	0	1	C31386042	2394--2308	9.9	98.9	AP	99.77	872	0	1561	CDD|111745	pfam02891; zf-MIZ; MIZ/SP-RING zinc finger; len=50	54	50	1.00E-20	88.1	AT5G41580.1	RING/U-box superfamily protein	31.2	811	2.00E-108	358	gb|DR092812.1
0_16324	0_16324	3	88.05	87.82	88.27	0.45	0_16324_01_147	SNP	0	1	0	0	scaffold178675.1	488814--488062	100	100	AP	77.65	179	4.00E-31	140	CDD|218129	pfam04525; Tub_2; Tubby C 2; len=185	32.9	155	2.00E-35	125	AT5G01750.1	Uncharacterized protein	24.05	158	6.00E-41	140	gb|DR112840.1
0_15763	0_15763	3	88.12	87.89	88.34	0.45	0_15763_01_255	SNP	0	1	0	1	tscaffold6963	216550--215931	100	99.4	AP	98.84	601	0	1052	CDD|218129	pfam04525; Tub_2; Tubby C 2; len=185	39.25	186	2.00E-50	163	AT5G01750.2	Uncharacterized protein	28.65	192	6.00E-60	190	gb|CX715183.1
0_15788	0_15788	3	89.13	88.87	89.39	0.52	0_15788_01_419	SNP	0	1	1	0	scaffold288864.2	76734--76141	99.5	99.7	AP	99.16	595	0	1050	NA	NA	NA	NA	NA	NA	NA	NA	NA	NA	NA	NA	gb|CX715313.1
UMN_1938	UMN_1938	3	89.41	89.13	89.69	0.56	UMN_1938_02_74	SNP	0	0	1	0	tscaffold8018	632388--623748	98.8	98.8	AP	98.9	728	0	1274	NA	NA	NA	NA	NA	NA	AT2G45250.1	Integral membrane protein hemolysin-III	38.57	70	2.00E-10	61.3	gb|BQ634243.1
2_2617	2_2617	3	89.53	89.29	89.77	0.48	2_2617_201	SNP	0	0	0	1	scaffold288864.2	70300--71026	100	99.9	AP	99.86	728	0	1305	NA	NA	NA	NA	NA	NA	NA	NA	NA	NA	NA	NA	gb|DR177247.1
CL3321Contig1	CL3321Contig1	3	89.73	89.48	89.98	0.5	CL3321Contig1_03_59	SNP	0	1	1	0	tscaffold3076	34241--58313	100	99.6	AP	99.75	815	0	1462	CDD|224415	COG1498; SIK1; Implicated in ribosomal biogenesis; Nop56p; len=395	38.14	409	8.00E-122	367	AT1G56110.1	Nucleolar protein NOP56	76.14	440	0	526	gb|DR117922.1
estPtIFG_8612_a	PtIFG_8612	3	89.77	89.55	89.99	0.44	estPita_IFG_8612_A	ESTP	1	1	0	0	scaffold411353	80147--81785	100	99.6	AP	98.24	568	0	980	CDD|217400	pfam03168; LEA_2; Late embryogenesis abundant protein; len=98	36.08	97	6.00E-23	87.8	AT1G01470.1	Late embryogenesis abundant protein	51.66	151	2.00E-43	143	gb|AA739606
0_6040	0_6040	3	89.77	89.55	89.99	0.44	0_6040_01_300	SNP	0	1	0	0	tscaffold3833	366029--365066	99.8	99.7	AP	99.69	637	0	1137	CDD|173733	cd07829; STKc_CDK_like; Catalytic domain of Cyclin-Dependent protein Kinase-like; len=282	66.11	180	1.00E-119	342	AT2G38620.2	Cyclin-dependent kinase B1/2	79.14	187	2.00E-90	271	gb|CO362200.1
estPtIFG_8614	PtIFG_8614	3	90.15	89.93	90.38	0.45	estPita_IFG_8614	ESTP	0	1	0	0	NA	NA	NA	NA	NA	NA	NA	NA	NA	NA	NA	NA	NA	NA	NA	NA	NA	NA	NA	NA	NA	NA
PtIFG_1918_3	PtIFG_1918	3	90.66	90.44	90.89	0.45	PtIFG_1918_3	RFLP	1	0	0	0	C28016010	368--23	92.2	95.1	AP	98.94	282	7.00E-137	491	CDD|236361	PRK08999; Uncharacterized protein; len=312	30.99	71	0.002	36.4	AT5G24460.1	Uncharacterized protein	52.21	136	7.00E-25	99.5	gb|H75111
0_10789	0_10789	3	91.5	91.28	91.73	0.45	0_10789_125	SNP	0	0	1	1	scaffold590516.2	9470--8423	100	99.6	AP	100	755	0	1362	CDD|227721	COG5434; PGU1; Endopygalactorunase; len=542	45.24	168	9.00E-40	145	AT4G23820.1	Pectin lyase-like superfamily protein	57.65	281	4.00E-68	221	gb|DR052665.1
0_17434	0_17434	3	91.7	91.47	91.92	0.45	0_17434_01_41	SNP	0	1	0	1	scaffold590516.2	7834--8593	99.9	100	AP	100	759	0	1370	CDD|227721	COG5434; PGU1; Endopygalactorunase; len=542	38.34	326	1.00E-58	203	AT4G23820.1	Pectin lyase-like superfamily protein	62.21	434	2.00E-93	293	gb|DR101181.1
2_10450	2_10450	3	91.92	91.7	92.15	0.45	2_10450_01_683	SNP	0	1	1	0	tscaffold3833	700636--699428	100	99.9	AP	100	874	0	1577	CDD|239038	cd02123; PA_C_RZF_like; PA_C-RZF_-like: Protease-associated (PA) domain C_RZF-like; len=153	30.22	139	8.00E-20	87	AT2G14740.2	Vaculolar sorting receptor 3	72.31	603	0	891	gb|CO364016.1
PtIFG_1636_54	PtIFG_1636	3	92.11	91.89	92.34	0.45	PtIFG_1636_54	RFLP	1	0	0	0	C28565774	382--583	78.6	96.5	AP	99.61	256	5.00E-126	453	CDD|223268	COG0190; FolD; 5; len=283	55.94	286	6.00E-132	379	AT4G00620.1	Amino acid dehydrogenase family protein	64.46	287	2.00E-172	486	gb|H75187
2_2931	2_2931	3	92.15	91.92	92.37	0.45	2_2931_01_404	SNP	0	0	1	0	tscaffold229	666736--665712	100	100	AP	99.8	1025	0	1842	CDD|197689	smart00380; AP2; DNA-binding domain in plant proteins such as APETALA2 and; len=64	72.13	61	9.00E-34	121	AT1G78080.1	AP2 4	47.72	197	5.00E-38	142	gb|CO165051.1
0_16927	0_16927	3	92.16	91.94	92.39	0.45	0_16927_638	SNP	0	0	0	1	scaffold872408	20615--19384	99.6	99.1	AP	99.62	792	0	1413	NA	NA	NA	NA	NA	NA	AT1G11440.1	Uncharacterized protein	55.56	36	2.00E-07	49.7	gb|DR098251.1
0_2231	0_2231	3	92.81	92.58	93.03	0.45	0_2231_412	SNP	0	0	0	1	C32540130	25120--25576	100	97.8	AP	98.91	460	0	807	NA	NA	NA	NA	NA	NA	AT5G01920.1	Kinase superfamily protein	59.43	175	2.00E-64	212	gb|CO170840.1
UMN_755	UMN_755	3	93.21	92.98	93.43	0.45	UMN_755_01_151	SNP	0	1	0	1	tscaffold3833	49437--49939	100	98.8	AP	99.6	503	0	899	CDD|239038	cd02123; PA_C_RZF_like; PA_C-RZF_-like: Protease-associated (PA) domain C_RZF-like; len=153	30.22	139	8.00E-20	87	AT2G14740.2	Vaculolar sorting receptor 3	72.31	603	0	891	gb|CO364098.1
UMN_4974	UMN_4974	3	93.99	93.76	94.21	0.45	UMN_4974_01_190	SNP	0	1	0	0	scaffold2387.2	75281--74611	100	97.8	AP	91.67	36	3.00E-05	51.8	NA	NA	NA	NA	NA	NA	NA	NA	NA	NA	NA	NA	gb|BQ291237.1
0_9052	0_9052	3	95.05	94.82	95.27	0.45	0_9052_319	SNP	0	0	0	1	C32573224	113550--114180	88.1	91.1	AP	99.17	721	0	1270	NA	NA	NA	NA	NA	NA	NA	NA	NA	NA	NA	NA	gb|CO157772.1
0_4780	0_4780	3	95.13	94.9	95.35	0.45	0_4780_70	SNP	0	0	0	1	tscaffold5366	36989--36551	78.5	97	AP	99.64	559	0	1000	NA	NA	NA	NA	NA	NA	NA	NA	NA	NA	NA	NA	gb|CF475167.1
0_18884	0_18884	3	95.77	95.54	95.99	0.45	0_18884_282	SNP	0	0	0	1	scaffold699996	68209--162934	100	99.8	AP	100	834	0	1505	CDD|191217	pfam05180; zf-DNL; DNL zinc finger; len=66	39.62	53	5.00E-22	84.6	AT1G68730.1	Zim17-type zinc finger protein	62.65	83	2.00E-29	108	gb|DR016029.1
PtRIP_0126	PtRIP_0126	3	97	96.78	97.23	0.45	PtRIP_0126	SSR	1	0	0	0	scaffold501460.1	130226--129834	100	95.6	NA	NA	NA	NA	NA	NA	NA	NA	NA	NA	NA	NA	NA	NA	NA	NA	NA	gb|BV683062
0_7029	0_7029	3	97.38	97.15	97.6	0.45	0_7029_02_230	SNP	0	1	0	0	scaffold127809	294017--335485	84	93	AP	97.33	673	0	1142	CDD|218639	pfam05564; Auxin_repressed; Dormancy/auxin associated protein; len=119	35.82	67	2.00E-09	50.3	AT1G28330.2	Dormancy-associated protein-like 1	36.36	66	2.00E-16	71.3	gb|CF396274.1
UMN_6664	UMN_6664	3	97.68	97.45	97.9	0.45	UMN_6664_01_168	SNP	0	1	0	1	scaffold473389	101083--101605	100	99.8	AP	100	523	0	944	NA	NA	NA	NA	NA	NA	AT1G17620.1	Late embryogenesis abundant (LEA) hydroxyproline-rich glycoprotein family	32.2	236	1.00E-25	103	gb|CF669885.1
0_15194	0_15194	3	98.02	97.8	98.25	0.45	0_15194_464	SNP	0	0	0	1	scaffold634757	144133--143334	99.8	93	AP	76.59	769	2.00E-139	502	NA	NA	NA	NA	NA	NA	NA	NA	NA	NA	NA	NA	gb|DR167487.1
2_2125	2_2125	3	98.2	97.97	98.42	0.45	2_2125_01_421	SNP	0	1	1	1	scaffold898297	226766--227607	99.6	99.9	AP	99.76	845	0	1516	CDD|173623	cd00180; PKc; Catalytic domain of Protein Kinases; len=215	31.96	194	3.00E-37	138	AT5G58300.2	Leucine-rich repeat protein kinase family protein	56.56	633	2.00E-167	498	gb|DR057643.1
CL760Contig1	CL760Contig1	3	98.52	98.29	98.74	0.45	CL760Contig1_02_270	SNP	0	1	0	0	C32497796	20320--18818	100	99.9	AP	100	949	0	1712	NA	NA	NA	NA	NA	NA	NA	NA	NA	NA	NA	NA	gb|CX650103.1
0_11188	0_11188	3	98.85	98.62	99.07	0.45	0_11188_01_121	SNP	0	1	0	0	tscaffold7665	590157--589704	100	96.3	AP	99.48	191	1.00E-90	340	CDD|239458	cd03342; TCP1_zeta; TCP-1 (CTT or eukaryotic type II) chaperonin family; len=484	68.76	525	0	884	AT3G02530.1	TCP-1/cpn60 chaperonin family protein	86.49	533	0	652	gb|DR744671.1
PtSIFG_0740	PtSIFG_0740	3	99.28	99.05	99.5	0.45	PtSIFG_0740	estSSR	1	0	0	0	tscaffold2162	55389--55900	100	94.3	AP	98.89	540	0	946	CDD|205583	pfam13405; EF_hand_4; EF-hand domain protein; len=30	44.44	27	0.019	33	AT4G38810.2	Calcium-binding EF-hand family protein	47.31	353	8.00E-103	311	gb|BV728670
2_1668	2_1668	3	99.39	99.16	99.62	0.46	2_1668_01_380	SNP	0	1	0	1	scaffold552259	269544--270232	100	100	AP	100	689	0	1243	NA	NA	NA	NA	NA	NA	AT2G21290.1	Uncharacterized protein	57.65	85	2.00E-19	79	gb|CF470228.1
PtSIFG_0594	PtSIFG_0594	3	99.49	99.26	99.71	0.45	PtSIFG_0594	estSSR	1	0	0	0	C32372956	21673--21066	96.4	97.7	AP	99.68	618	0	1106	NA	NA	NA	NA	NA	NA	NA	NA	NA	NA	NA	NA	gb|BV728663
0_5174	0_5174	3	99.52	99.3	99.75	0.45	0_5174_02_193	SNP	0	0	1	0	scaffold481357	10100--9579	100	99.2	AP	99.81	522	0	937	CDD|198171	smart01103; CRS1_YhbY; Escherichia coli YhbY is associated with pre-50S ribosomal; len=84	29.55	88	2.00E-21	89.4	AT3G01370.1	CRM family member 2	39.93	591	2.00E-90	302	gb|DR109694.1
0_15448	0_15448	3	99.55	99.33	99.78	0.45	0_15448_153	SNP	0	0	1	1	tscaffold3541	125131--125869	100	99.1	AP	99.86	724	0	1301	CDD|217312	pfam03000; NPH3 family; len=249	60	20	3.00E-05	43	AT1G30440.1	Phototropic-responsive NPH3 family protein	47.47	198	6.00E-50	174	gb|DR166093.1
2_9496	2_9496	3	101.06	100.83	101.28	0.45	2_9496_346	SNP	0	0	0	1	tscaffold3251	50959--208278	99	98.8	AP	98.56	901	0	1557	CDD|238112	cd00189; TPR; Tetratricopeptide repeat domain; len=100	25.29	87	3.00E-07	45.8	AT3G27080.1	Translocase of outer membrane 20 kDa subunit 3	47.89	190	9.00E-43	145	gb|CO370035.1
0_14856	0_14856	3	101.21	100.99	101.44	0.45	0_14856_01_508	SNP	0	0	1	0	tscaffold6800	28517--52376	99.4	92.9	AP	99.86	721	0	1296	CDD|215246	PLN02447; 1;4-alpha-glucan-branching enzyme; len=758	68.82	712	0	1355	AT5G03650.1	Starch branching enzyme 2.2	57	707	0	872	gb|DR059847.1
0_3995	0_3995	3	101.35	101.13	101.58	0.45	0_3995_02_365	SNP	0	1	1	0	C32372956	21073--21790	96.7	99.2	AP	100	724	0	1306	NA	NA	NA	NA	NA	NA	NA	NA	NA	NA	NA	NA	gb|CX645508.1
0_14590	0_14590	3	101.41	101.19	101.64	0.45	0_14590_02_108	SNP	0	1	0	0	tscaffold6526	10789--11797	100	99.9	AP	99.88	802	0	1442	CDD|173623	cd00180; PKc; Catalytic domain of Protein Kinases; len=215	34.54	194	5.00E-47	167	AT1G77280.1	Kinase protein with adenine nucleotide alpha hydrolases-like domain protein	49.39	490	4.00E-103	339	gb|CV035591.1
2_10409	2_10409	3	101.8	101.58	102.03	0.45	2_10409_01_265	SNP	0	1	0	0	scaffold898234	124925--125625	100	98.7	AP	99.57	692	0	1234	CDD|222279	pfam13639; zf-RING_2; Ring finger domain protein; len=46	53.33	45	3.00E-14	63.6	AT5G27420.1	Carbon/nitrogen insensitive 1	42.86	98	1.00E-24	98.9	gb|DR072536.1
CL4084Contig1	CL4084Contig1	3	101.8	101.58	102.03	0.45	CL4084Contig1_01_121	SNP	0	1	0	0	tscaffold8076	101269--102207	99	94.6	AP	94.87	974	0	1555	CDD|199882	cd02851; E_set_GO_C; C-terminal Early set domain associated with the catalytic; len=103	45.71	105	2.00E-33	119	AT1G75620.1	Glyoxal oxidase-related protein	52.03	296	7.00E-114	343	gb|DR093397.1
0_14677	0_14677	3	102.02	101.8	102.25	0.45	0_14677_01_255	SNP	0	1	0	0	scaffold790839	112262--111603	99.7	100	AP	99.7	660	0	1184	CDD|222294	pfam13658; UCH37_bd; Ubiquitin C-terminal hydrolase 37 receptor binding site; len=96	28	75	6.00E-04	37.6	AT2G17200.1	Ubiquitin family protein	55.73	323	2.00E-80	258	gb|DR058146.1
0_6402	0_6402	3	102.24	102.02	102.47	0.45	0_6402_01_107	SNP	0	1	1	0	scaffold868217.2	425095--424337	100	100	AP	100	759	0	1370	NA	NA	NA	NA	NA	NA	NA	NA	NA	NA	NA	NA	gb|DR160648.1
2_9476	2_9476	3	102.35	102.13	102.58	0.45	2_9476_01_382	SNP	0	1	0	0	scaffold904457	150278--156622	100	99.7	AP	99.34	911	0	1611	NA	NA	NA	NA	NA	NA	NA	NA	NA	NA	NA	NA	gb|DR160797.1
2_9228	2_9228	3	102.44	102.21	102.66	0.45	2_9228_222	SNP	0	0	0	1	scaffold501460.1	147921--147203	98.9	96.1	AP	97.39	690	0	1171	CDD|236766	PRK10811; rne; Ribonuclease E; len=1068	24.66	73	0.001	35.8	NA	NA	NA	NA	NA	NA	gb|DR181773.1
2_3685	2_3685	3	102.51	102.28	102.74	0.46	2_3685_335	SNP	0	0	0	1	tscaffold4930	221400--149041	70.6	99.4	AP	99.57	700	0	1249	CDD|202926	pfam04193; PQ-loop; PQ loop repeat; len=61	37.7	61	3.00E-15	66	AT5G40670.1	PQ-loop repeat family protein / transmembrane family protein	68.97	87	1.00E-25	99.6	gb|CO164376.1
0_9448	0_9448	3	102.71	102.48	102.93	0.45	0_9448_02_217	SNP	0	1	0	0	scaffold152071	20904--20068	100	100	AP	100	837	0	1510	CDD|233829	TIGR02349; DnaJ_bact; Chaperone protein DnaJ; len=354	42.5	80	6.00E-15	75.7	AT3G11450.1	DnaJ domain/Myb-like DNA-binding domain protein	61.36	660	1.00E-146	445	gb|DR014418.1
0_18837	0_18837	3	102.77	102.54	102.99	0.45	0_18837_02_194	SNP	0	1	1	1	scaffold489152.2	60144--60988	100	99.4	AP	100	845	0	1525	CDD|217643	pfam03619; Solute_trans_a; Organic solute transporter Ostalpha; len=272	45.99	287	1.00E-125	370	AT4G38360.2	Uncharacterized protein	69.89	465	0	622	gb|DR025349.1
PtIFG_2745_1	PtIFG_2745	3	103.17	102.94	103.39	0.45	rflpPita_IFG_2745_1	RFLP	1	1	0	0	NA	NA	NA	NA	NA	NA	NA	NA	NA	NA	NA	NA	NA	NA	NA	NA	NA	NA	NA	NA	NA	NA
PtSIFG_0640	PtSIFG_0640	3	103.27	103.04	103.49	0.45	PtSIFG_0640	estSSR	1	0	0	0	scaffold739654	74568--73962	100	99.5	AP	97.73	618	0	1054	CDD|173827	cd00693; secretory_peroxidase; Horseradish peroxidase and related secretory plant; len=298	51.58	285	7.00E-145	413	AT2G41480.1	Peroxidase superfamily protein	53.02	298	1.00E-143	413	gb|BV728667
0_11992	0_11992	3	104.91	104.69	105.14	0.45	0_11992_119	SNP	0	0	0	1	scaffold900714	141999--141616	69.1	99.5	AP	99.82	542	0	973	CDD|205222	pfam13041; PPR_2; PPR repeat family; len=50	38	50	9.00E-15	70.1	AT4G20740.1	Pentatricopeptide repeat (PPR-like) superfamily protein	47.23	705	0	642	gb|DR162515.1
PtSIFG_0625	PtSIFG_0625	3	104.92	104.69	105.14	0.45	PtSIFG_0625	estSSR	1	0	0	0	scaffold888174	52176--50815	99.8	100	AP	100	643	0	1160	CDD|215902	pfam00403; HMA; Heavy-metal-associated domain protein; len=62	39.34	61	3.00E-13	61.8	AT5G02600.1	Heavy metal transport/detoxification superfamily protein	67.65	68	1.00E-19	85.5	gb|BV728665
0_9136	0_9136	3	105.21	104.99	105.44	0.45	0_9136_02_317	SNP	0	0	1	0	scaffold890375	17824--16656	100	99.9	AP	100	868	0	1566	CDD|225613	COG3071; HemY; Enzyme of heme biosynthesis-like protein; len=400	21.01	119	0.023	37	AT5G16610.1	Uncharacterized protein	49.53	321	3.00E-93	307	gb|CO199752.1
0_17694	0_17694	3	105.21	104.99	105.44	0.45	0_17694_02_347	SNP	0	0	1	0	scaffold153501	21763--22289	65.5	99.8	AP	100	805	0	1452	CDD|224117	COG1196; Smc; Chromosome segregation ATPases; len=1163	22.54	346	9.00E-18	87.1	AT5G41790.1	COP1-interactive protein 1	14.49	697	5.00E-23	105	gb|DR093456.1
2_7289	2_7289	3	105.23	105	105.46	0.46	2_7289_359	SNP	0	0	0	1	scaffold77109.1	77915--77073	60.3	89.7	AP	99.38	971	0	1728	CDD|189554	pfam00454; PI3_PI4_kinase; Phosphatidylinositol 3- and 4-kinase; len=233	26.72	232	2.00E-38	141	AT2G46500.2	Phosphoinositide 4-kinase gamma 4/ gamma 4/ubdk gamma 4/pi4k gamma 4	51.47	577	2.00E-151	452	gb|CV033357.1
UMN_3901	UMN_3901	3	105.36	105.13	105.59	0.46	UMN_3901_01_56	SNP	0	1	0	0	scaffold35071	67986--68516	100	99.8	AP	99.81	531	0	953	NA	NA	NA	NA	NA	NA	AT2G17970.1	2-oxoglutarate (2OG) and Fe(II)-dependent oxygenase superfamily protein	33.62	235	5.00E-31	120	gb|BQ635271.1
UMN_5015	UMN_5015	3	105.4	105.17	105.63	0.46	UMN_5015_01_28	SNP	0	0	1	0	scaffold318618.3	246492--245935	100	100	AP	100	558	0	1007	CDD|223354	COG0277; GlcD; FAD/FMN-containing dehydrogenases; len=459	28.37	208	1.00E-26	107	AT2G46760.1	D-arabinono-1/4-lactone oxidase family protein	50.52	291	8.00E-70	230	gb|BQ695576.1
0_17860	0_17860	3	105.48	105.25	105.71	0.46	0_17860_02_539	SNP	0	0	1	0	scaffold877535.2	197523--198486	100	99.8	AP	99.53	860	0	1532	CDD|215924	pfam00447; HSF_DNA-bind; HSF-type DNA-binding protein; len=96	54.17	96	4.00E-50	160	AT4G17750.1	Heat shock factor 1	60	110	1.00E-55	187	gb|DR017557.1
UMN_6124	UMN_6124	3	105.54	105.31	105.76	0.45	UMN_6124_03_373	SNP	0	1	0	0	scaffold483493	10101--8411	100	100	AP	100	1175	0	2120	CDD|222598	pfam14215; bHLH-MYC_N; bHLH-MYC and R2R3-MYB transcription factors N-terminal; len=171	23.31	163	8.00E-30	114	AT5G53900.2	Serine/threonine-protein kinase WNK (With No Lysine)-related protein	51.75	315	2.00E-68	226	gb|BG039424.1
0_5739	0_5739	3	105.56	105.34	105.79	0.45	0_5739_02_206	SNP	0	0	1	0	scaffold627820	45752--46331	100	99.1	AP	82.88	403	2.00E-111	408	CDD|227414	COG5082; AIR1; Arginine methyltransferase-interacting protein; len=190	30.77	26	0.004	33.7	NA	NA	NA	NA	NA	NA	gb|CV031405.1
0_7615	0_7615	3	105.76	105.53	105.98	0.45	0_7615_02_53	SNP	0	1	0	0	scaffold431556	19446--18986	100	98	AP	99.35	461	0	818	CDD|199882	cd02851; E_set_GO_C; C-terminal Early set domain associated with the catalytic; len=103	46.15	104	5.00E-28	102	AT5G19580.1	Glyoxal oxidase-related protein	43.68	190	5.00E-69	223	gb|CF392933.1
0_16175	0_16175	3	105.84	105.61	106.07	0.46	0_16175_101	SNP	0	0	0	1	C32312578	10480--10035	42.4	99.3	AP	99.27	689	0	1220	CDD|200082	TIGR01172; cysE; Serine O-acetyltransferase; len=162	60.87	161	3.00E-82	252	AT2G17640.1	Trimeric LpxA-like enzymes superfamily protein	73.96	265	5.00E-118	351	gb|DR111804.1
0_14972	0_14972	3	105.93	105.7	106.15	0.45	0_14972_463	SNP	0	0	0	1	tscaffold1125	142903--142269	98.1	99.8	AP	99.84	644	0	1153	CDD|233757	TIGR02168; SMC_prok_B; Chromosome segregation protein SMC; common bacterial type; len=1179	22.59	239	5.00E-09	57	AT5G15880.1	Uncharacterized protein	37.37	380	2.00E-15	76.8	gb|DR060963.1
0_11442	0_11442	3	105.97	105.74	106.2	0.46	0_11442_492	SNP	0	0	1	1	scaffold876357.2	8817--10810	99.7	99.1	AP	99.77	856	0	1535	CDD|233473	TIGR01571; A_thal_Cys_rich; Uncharacterized Cys-rich domain-like protein; len=104	46	100	6.00E-39	134	AT5G35525.1	PLAC8 family protein	45.58	147	1.00E-57	186	gb|DR069922.1
0_9713	0_9713	3	106.11	105.88	106.34	0.46	0_9713_02_44	SNP	0	0	1	0	C32551078	10245--9649	100	99.8	AP	100	597	0	1077	CDD|218209	pfam04678; DUF607; Unknown function; len=180	34.27	178	8.00E-47	157	AT1G57610.2	Uncharacterized protein	38.86	229	9.00E-74	232	gb|DR090185.1
2_5711	2_5711	3	106.39	106.16	106.61	0.45	2_5711_02_26	SNP	0	1	1	0	tscaffold5265	350960--350067	100	99.6	AP	99.63	812	0	1454	CDD|219215	pfam06881; Elongin_A; RNA polymerase II transcription factor SIII (Elongin); len=108	29.57	115	6.00E-15	70.4	AT2G42780.2	Nucleus/ subunit A	38.31	201	1.00E-45	161	gb|DR059987.1
0_8185	0_8185	3	107.01	106.79	107.24	0.45	0_8185_368	SNP	0	0	0	1	scaffold141708	75832--37033	100	99.8	AP	99.39	652	0	1160	CDD|221641	pfam12569; NARP1; NMDA receptor-regulated protein 1; len=516	25.64	78	0.008	36.8	AT4G25670.2	Uncharacterized protein	76.71	73	1.00E-07	51.4	gb|CF386221.1
PtIFG_1636_3	PtIFG_1636	3	107.55	107.33	107.78	0.45	PtIFG_1636_3	RFLP	1	0	0	0	C28565774	382--583	78.6	96.5	AP	99.61	256	5.00E-126	453	CDD|223268	COG0190; FolD; 5; len=283	55.94	286	6.00E-132	379	AT4G00620.1	Amino acid dehydrogenase family protein	64.46	287	2.00E-172	486	gb|H75187
2_10327	2_10327	3	108.07	107.85	108.3	0.45	2_10327_727	SNP	0	0	0	1	tscaffold3235	1245554--1246925	98.8	99.9	AP	99.66	885	0	1581	CDD|218129	pfam04525; Tub_2; Tubby C 2; len=185	46.6	191	1.00E-56	181	AT5G01750.2	Uncharacterized protein	33.66	202	3.00E-59	190	gb|DR385216.1
0_2279	0_2279	3	108.25	108.02	108.48	0.46	0_2279_01_498	SNP	0	0	1	0	scaffold180673	16478--15016	100	99.8	AP	99.88	867	0	1559	CDD|216212	pfam00955; HCO3_cotransp; HCO3- transporter family; len=501	25.56	399	8.00E-39	150	AT3G62270.1	HCO3- transporter family	72.01	718	0	620	gb|CO170286.1
0_9151	0_9151	3	109.11	108.89	109.34	0.45	0_9151_167	SNP	0	0	0	1	scaffold96117.2	12757--13540	100	99.2	AP	99.59	740	0	1317	CDD|215690	pfam00069; Pkinase; Kinase domain protein; len=260	31.77	277	2.00E-53	178	AT4G38470.1	ACT-like protein tyrosine kinase family protein	29.09	275	5.00E-82	263	gb|CO199900.1
UMN_927	UMN_927	3	109.3	109.07	109.52	0.45	UMN_927_01_395	SNP	0	1	0	0	tscaffold100	468368--467941	100	99.8	AP	100	428	0	773	CDD|218285	pfam04833; COBRA-like protein; len=169	48.09	183	1.00E-70	224	AT4G16120.1	COBRA-like protein-7 precursor	57.21	444	0	615	gb|BG833007.1
0_17880	0_17880	3	110.17	109.94	110.39	0.45	0_17880_250	SNP	0	0	0	1	scaffold904771	224822--226380	99.9	99.8	AP	99.88	843	0	1516	CDD|218253	pfam04765; DUF616; Unknown function; len=306	52.73	311	6.00E-172	487	AT4G38500.1	Uncharacterized protein	71.79	429	0	623	gb|DR017741.1
UMN_873	UMN_873	3	110.54	110.31	110.77	0.46	UMN_873_270	SNP	0	0	0	1	tscaffold7795	255519--255121	99	100	AP	100	403	0	728	CDD|216212	pfam00955; HCO3_cotransp; HCO3- transporter family; len=501	27.25	400	4.00E-40	153	AT3G62270.1	HCO3- transporter family	76.01	696	0	599	gb|BQ696972.1
2_8880	2_8880	3	110.72	110.5	110.95	0.45	2_8880_296	SNP	0	0	0	1	tscaffold8318	321540--320159	100	100	AP	99.38	812	0	1447	CDD|216479	pfam01399; PCI domain; len=100	31.68	101	2.00E-12	63	AT5G15610.2	Proteasome component (PCI) domain protein	56.9	413	1.00E-145	424	gb|DR386725.1
2_5610	2_5610	3	111.55	111.32	111.78	0.46	2_5610_348	SNP	0	0	0	1	scaffold83934.2	107572--109079	99.3	99.2	AP	98.7	846	0	1481	CDD|224983	COG2072; TrkA; Flavoprotein involved in K+ transport; len=443	29.15	343	5.00E-44	160	AT1G04610.1	Yucca 3	47.12	382	8.00E-73	238	gb|CO165649.1
NZPR0473	NZPR0473	3	112.53	112.31	112.76	0.45	NZPR0473	SSR	1	0	0	0	scaffold864187	47000--47355	98.9	93	NA	NA	NA	NA	NA	NA	NA	NA	NA	NA	NA	NA	NA	NA	NA	NA	NA	gb|BV728915
PtIFG_2718_3	PtIFG_2718	3	113.06	112.84	113.29	0.45	rflpPita_IFG_2718_3	RFLP	1	1	0	0	tscaffold3062	237443--237291	74.9	92.2	AP	87.8	205	1.00E-56	223	NA	NA	NA	NA	NA	NA	NA	NA	NA	NA	NA	NA	gb|H75230
UMN_CL91Contig1	UMN_CL91Contig1	3	114.29	114.07	114.52	0.45	UMN_CL91Contig1_02_246	SNP	0	1	0	0	tscaffold4975	152157--151205	100	98.3	AP	99.54	867	0	1546	CDD|238061	cd00113; PLAT (Polycystin-1; len=116	35.96	114	2.00E-17	74.3	AT4G39730.1	Lipase/lipooxygenase/ PLAT/LH2 family protein	61.11	144	7.00E-35	123	gb|DN460601.1
2_2756	2_2756	3	115.45	115.23	115.68	0.45	2_2756_02_152	SNP	0	1	0	0	C32572950	99199--100056	100	100	AP	99.87	764	0	1373	CDD|215242	PLN02441; Cytokinin dehydrogenase; len=525	59.15	284	2.00E-171	488	AT1G75450.2	Cytokinin oxidase 5	58.72	281	1.00E-176	502	gb|CF398227.1
2_781	2_781	3	116.2	115.97	116.43	0.46	2_781_235	SNP	0	0	0	1	scaffold83934.2	110328--108233	100	99.9	AP	100	807	0	1456	CDD|224983	COG2072; TrkA; Flavoprotein involved in K+ transport; len=443	29.15	343	5.00E-44	160	AT1G04610.1	Yucca 3	47.12	382	8.00E-73	238	gb|CO164470.1
0_13310	0_13310	3	116.69	116.46	116.92	0.46	0_13310_01_495	SNP	0	1	0	0	scaffold883005	151307--149249	99.2	99.8	AP	98.78	905	0	1584	NA	NA	NA	NA	NA	NA	NA	NA	NA	NA	NA	NA	gb|CO369441.1
0_13670	0_13670	3	117.37	117.14	117.6	0.46	0_13670_01_70	SNP	0	1	0	0	tscaffold4277	225343--226171	99.9	98.8	AP	99.85	676	0	1214	CDD|197674	smart00353; HLH; Helix loop helix domain protein; len=53	43.75	48	5.00E-12	60.3	AT1G12860.1	Basic helix-loop-helix (bHLH) DNA-binding superfamily protein	56.35	252	8.00E-58	196	gb|DR120182.1
0_4904	0_4904	3	117.39	117.16	117.62	0.46	0_4904_01_221	SNP	0	1	1	1	scaffold665322	157144--157742	100	99	AP	99.67	599	0	1072	NA	NA	NA	NA	NA	NA	AT1G78110.1	Uncharacterized protein	35.1	359	1.00E-53	183	gb|CF400089.1
UMN_5839	UMN_5839	3	119.2	118.97	119.42	0.45	UMN_5839_01_99	SNP	0	0	1	0	tscaffold959	706785--707304	99.8	100	AP	100	520	0	939	CDD|218231	pfam04727; ELMO_CED12; ELMO/CED-12 family; len=170	40.59	170	2.00E-63	198	AT3G60260.4	ELMO/CED-12 family protein	63.6	261	7.00E-100	296	gb|DT626435.1
CL2339Contig1	CL2339Contig1	3	119.24	119.02	119.47	0.45	CL2339Contig1_01_41	SNP	0	0	1	0	tscaffold959	532660--533398	98.1	99.6	AP	99.86	738	0	1326	CDD|197711	smart00414; H2A; Histone 2A; len=106	78.3	106	1.00E-58	179	AT1G51060.1	Histone H2A 10	73.44	128	1.00E-57	179	gb|CX649752.1
0_5747	0_5747	3	120.38	120.16	120.61	0.45	0_5747_137	SNP	0	0	0	1	tscaffold4988	80518--79931	100	100	AP	100	588	0	1061	NA	NA	NA	NA	NA	NA	AT5G06240.1	Embryo defective 2735	52.73	165	8.00E-51	164	gb|CV031384.1
0_8699	0_8699	3	120.93	120.7	121.16	0.46	0_8699_583	SNP	0	0	0	1	tscaffold959	627121--626492	96.3	99.5	AP	99.52	630	0	1115	CDD|238029	cd00074; H2A; Histone 2A; len=115	79.13	115	1.00E-59	182	AT5G27670.1	Histone H2A 7	77.37	137	2.00E-53	169	gb|CX650193.1
CL378Contig1	CL378Contig1	3	121.45	121.22	121.68	0.46	CL378Contig1_01_122	SNP	0	1	0	0	scaffold206103	19129--20609	99	100	AP	100	1481	0	2672	CDD|217650	pfam03634; TCP family transcription factor; len=122	46.3	54	1.00E-15	71.5	AT5G23280.1	TCP family transcription factor	25.97	77	3.00E-26	105	gb|CV033521.1
UMN_1609	UMN_1609	3	121.68	121.45	121.91	0.46	UMN_1609_187	SNP	0	0	0	1	tscaffold6742	890361--890791	96	99.8	AP	100	431	0	778	CDD|221641	pfam12569; NARP1; NMDA receptor-regulated protein 1; len=516	56.24	521	0	747	AT1G80410.2	Tetratricopeptide repeat (TPR)-containing protein	67.58	879	0	733	gb|BM493914.1
0_738	0_738	3	121.74	121.52	121.97	0.45	0_738_01_777	SNP	0	1	0	0	tscaffold8864	59235--58656	100	99.5	AP	99.48	580	0	1032	CDD|214648	smart00401; ZnF_GATA; Zinc finger binding to DNA consensus sequence; len=52	50.91	55	3.00E-15	68.6	AT5G56860.1	GATA type zinc finger transcription factor family protein	39.29	84	4.00E-19	86.7	gb|CF663462.1
0_17492	0_17492	3	122.15	121.93	122.38	0.45	0_17492_01_34	SNP	0	1	0	0	scaffold875688	28609--75523	100	94.7	AP	99.84	637	0	1144	NA	NA	NA	NA	NA	NA	NA	NA	NA	NA	NA	NA	gb|DR101556.1
0_754	0_754	3	122.34	122.11	122.57	0.46	0_754_290	SNP	0	0	0	1	tscaffold8167	93340--121178	100	99.6	AP	99.58	708	0	1261	CDD|216773	pfam01900; RNase_P_Rpp14; Rpp14/Pop5 family; len=103	32.91	79	1.00E-11	56.8	AT1G04635.1	Ribonuclease P family protein / Rpp14 family protein	17.72	79	1.00E-19	80.6	gb|CF668742.1
PpSIFG_3145	PpSIFG_3145	3	122.6	122.37	122.82	0.45	PpSIFG_3145	estSSR	1	0	0	0	tscaffold2717	130302--130713	99.2	98.2	AP	98.48	394	0	684	CDD|133143	cd05476; pepsin_A_like_plant; Chroloplast Nucleoids DNA-binding Protease and Nucellin; len=265	26.47	374	2.00E-51	178	AT1G49050.1	Eukaryotic aspartyl protease family protein	42.81	577	6.00E-110	344	gb|BV728651
CL4262Contig1	CL4262Contig1	3	123.59	123.37	123.82	0.45	CL4262Contig1_02_92	SNP	0	1	0	0	tscaffold57	492178--493592	99.7	99.6	AP	99.6	1241	0	2214	CDD|237030	PRK12270; kgd; Alpha-ketoglutarate decarboxylase; len=1228	30.93	97	1.00E-12	67.2	AT2G30620.1	Winged-helix DNA-binding transcription factor family protein	35.78	218	4.00E-15	73.5	gb|DT626656.1
2_1055	2_1055	3	123.68	123.46	123.91	0.45	2_1055_01_94	SNP	0	1	0	0	tscaffold2717	179614--177817	100	100	AP	99.63	1075	0	1925	CDD|133143	cd05476; pepsin_A_like_plant; Chroloplast Nucleoids DNA-binding Protease and Nucellin; len=265	26.74	374	7.00E-52	179	AT1G49050.1	Eukaryotic aspartyl protease family protein	42.11	589	1.00E-109	343	gb|DR018731.1
0_5575	0_5575	3	123.87	123.64	124.09	0.45	0_5575_354	SNP	0	0	0	1	tscaffold16	8746--9435	100	100	AP	100	690	0	1245	CDD|215287	PLN02524; S-adenosylmethionine decarboxylase; len=355	63.79	359	0	546	AT3G02470.4	S-adenosylmethionine decarboxylase	54.92	366	0	579	gb|DR057047.1
SsrPt_ctg7141	SsrPt_ctg7141	3	124.09	123.87	124.32	0.45	SsrPt_ctg7141	estSSR	1	0	0	0	scaffold463697	29250--28345	100	99.9	AP	99.75	799	0	1433	NA	NA	NA	NA	NA	NA	NA	NA	NA	NA	NA	NA	gb|BV728811
NZPR0826	NZPR0826	3	125.39	125.17	125.62	0.45	NZPR0826	SSR	1	0	0	0	scaffold851368	31877--32289	99.2	98.5	NA	NA	NA	NA	NA	NA	NA	NA	NA	NA	NA	NA	NA	NA	NA	NA	NA	gb|BV728918
CL2216Contig1	CL2216Contig1	3	125.7	125.48	125.93	0.45	CL2216Contig1_03_117	SNP	0	1	1	0	tscaffold2032	78797--79903	98.4	100	AP	100	875	0	1579	CDD|218703	pfam05700; BCAS2; Breast carcinoma amplified sequence 2; len=221	45.58	215	5.00E-67	208	AT3G18165.1	Modifier of snc1/4	56.54	237	5.00E-70	218	gb|DR094523.1
CL4646Contig1	CL4646Contig1	3	125.75	125.53	125.98	0.45	CL4646Contig1_03_99	SNP	0	1	0	0	scaffold809750.2	31395--30677	100	99.6	AP	100	719	0	1297	NA	NA	NA	NA	NA	NA	NA	NA	NA	NA	NA	NA	gb|CX651838.1
PtTX2146	PtTX2146	3	126.4	126.17	126.63	0.46	PtTX2146	SSR	1	0	0	0	tscaffold2717	130864--130432	98.4	96.8	NA	NA	NA	NA	NA	NA	NA	NA	NA	NA	NA	NA	NA	NA	NA	NA	NA	gb|BV728863
2_9053	2_9053	3	127.25	127.03	127.48	0.45	2_9053_01_557	SNP	0	1	1	1	tscaffold554	198066--196471	99.9	99.8	AP	99.9	1030	0	1853	CDD|214706	smart00516; SEC14; Domain in s of a S; len=158	31.68	161	5.00E-39	137	AT4G08690.1	Sec14p-like phosphatidylinositol transfer family protein	64.88	242	6.00E-90	276	gb|DR057969.1
estPtNCS_22C5_a	PtNCS_22C5	3	127.59	127.37	127.82	0.45	estPtNCS_22C5_a	ESTP	1	0	0	0	C30484404	1259--428	100	99.8	AP	100	496	0	895	CDD|219688	pfam07994; NAD_binding_5; Myo-inositol-1-phosphate synthase; len=389	52.97	438	0	568	AT2G22240.1	Myo-inositol-1-phosphate synthase 2	84.31	510	0	729	gb|AI812900
0_945	0_945	3	128.72	128.5	128.95	0.45	0_945_304	SNP	0	0	0	1	scaffold214337	298097--310919	99.7	90.3	AP	88.17	186	9.00E-60	237	NA	NA	NA	NA	NA	NA	NA	NA	NA	NA	NA	NA	gb|CF667074.1
PtIFG_2588_2	PtIFG_2588	3	129.29	129.06	129.51	0.45	rflpPita_IFG_2588_2	RFLP	0	1	0	0	tscaffold7392	31021--28878	97.6	98.4	AP	98.83	257	1.00E-121	439	CDD|238449	cd00884; beta_CA_cladeB; Carbonic anhydrases (CA) are zinc-containing enzymes that; len=190	51.83	191	3.00E-95	281	AT5G14740.2	Carbonic anhydrase 2/ CA2	55.84	231	6.00E-89	268	gb|H75218
UMN_2660	UMN_2660	3	129.65	129.42	129.87	0.45	UMN_2660_01_81	SNP	0	1	0	0	scaffold132681.2	63524--63894	100	98.9	AP	99.46	371	0	661	CDD|218256	pfam04770; ZF-HD_dimer; ZF-HD protein dimerization region; len=60	74.55	55	1.00E-29	107	AT1G69600.1	Zinc finger homeodomain 1	45.1	204	4.00E-46	158	gb|BF220373.1
PtIFG_2588_1	PtIFG_2588	3	130.43	130.2	130.66	0.46	rflpPita_IFG_2588_1	RFLP	1	1	0	0	tscaffold7392	31021--28878	97.6	98.4	AP	98.83	257	1.00E-121	439	CDD|238449	cd00884; beta_CA_cladeB; Carbonic anhydrases (CA) are zinc-containing enzymes that; len=190	51.83	191	3.00E-95	281	AT5G14740.2	Carbonic anhydrase 2/ CA2	55.84	231	6.00E-89	268	gb|H75218
0_2329	0_2329	3	130.48	130.24	130.71	0.47	0_2329_670	SNP	0	0	0	1	scaffold203329.2	94979--98186	100	99.6	AP	99.64	833	0	1490	NA	NA	NA	NA	NA	NA	NA	NA	NA	NA	NA	NA	gb|DR011829.1
0_11786	0_11786	3	131.44	131.18	131.7	0.52	0_11786_02_99	SNP	0	1	1	0	scaffold557230	164588--163800	100	99.4	AP	99.62	789	0	1409	CDD|218256	pfam04770; ZF-HD_dimer; ZF-HD protein dimerization region; len=60	70.91	55	4.00E-27	95.5	AT1G75240.1	Homeobox protein 33	58.46	65	8.00E-31	112	gb|DR069445.1
PtTX3120	PtTX3120	3	131.85	131.59	132.1	0.51	PtTX3120	SSR	1	0	0	0	scaffold507701.1	5460--5763	97.6	91.8	NA	NA	NA	NA	NA	NA	NA	NA	NA	NA	NA	NA	NA	NA	NA	NA	NA	gb|BV728837
2_4604	2_4604	3	131.87	131.6	132.14	0.54	2_4604_177	SNP	0	0	0	1	scaffold501791	39073--92930	100	99.3	AP	99.41	1024	0	1824	CDD|217511	pfam03358; FMN_red; NADPH-dependent FMN reductase; len=151	42	150	1.00E-45	151	AT3G27890.1	NADPH:quinone oxidoreductase	62.5	184	3.00E-52	171	gb|CO167309.1
0_12577	0_12577	3	132.24	131.97	132.51	0.54	0_12577_272	SNP	0	0	0	1	tscaffold1531	249101--162534	99.4	99.8	AP	100	805	0	1452	CDD|130620	TIGR01557; myb_SHAQKYF; Myb-like DNA-binding domain; SHAQKYF class; len=57	64.91	57	2.00E-21	86.7	AT2G20570.1	GBF's pro-rich region-interacting factor 1	38.57	223	5.00E-28	114	gb|DR386144.1
2_4040	2_4040	3	132.86	132.59	133.12	0.53	2_4040_01_246	SNP	0	1	0	1	scaffold606953	55476--53879	100	99.6	AP	99.51	820	0	1465	CDD|197840	smart00712; DNA/RNA-binding repeats in PUR-alpha/beta/gamma and; len=63	42.37	59	5.00E-19	75	AT2G32080.1	Purin-rich alpha 1/ ALPHA-1	66.67	87	2.00E-25	97.8	gb|CX645899.1
0_18368	0_18368	3	133.12	132.85	133.38	0.53	0_18368_01_502	SNP	0	1	0	1	scaffold78768	28292--28969	100	96.5	AP	96.54	694	0	1150	NA	NA	NA	NA	NA	NA	NA	NA	NA	NA	NA	NA	gb|DR021656.1
CL4277Contig1	CL4277Contig1	3	134.22	133.95	134.48	0.53	CL4277Contig1_03_165	SNP	0	1	0	0	tscaffold1799	354756--353620	100	98.6	AP	99.9	1027	0	1847	CDD|199896	cd10910; limkain_b1_N_like; N-terminal LabA-like domain of limkain b1 and similar; len=145	30.43	161	5.00E-21	92	AT3G62210.1	Endonuclease or glycosyl hydrolase/ putative	25.79	159	1.00E-43	162	gb|DR057866.1
2_3463	2_3463	3	134.76	134.49	135.02	0.53	2_3463_01_608	SNP	0	1	0	0	tscaffold2029	450920--449676	100	99.8	AP	99.77	870	0	1561	CDD|218944	pfam06221; zf-C2HC5; Zinc finger motif; C2HC5-type; putative; len=53	61.9	42	2.00E-21	87	AT3G47610.1	Transcription regulators/zinc ion binding protein	52.74	383	1.00E-135	399	gb|DR160313.1
UMN_2478	UMN_2478	3	134.8	134.53	135.06	0.53	UMN_2478_01_327	SNP	0	1	0	0	C32465482	18925--18420	100	100	AP	99.6	506	0	906	CDD|199896	cd10910; limkain_b1_N_like; N-terminal LabA-like domain of limkain b1 and similar; len=145	48.94	47	4.00E-13	67.7	AT3G62200.1	Endonuclease or glycosyl hydrolase/ putative	27.41	135	2.00E-15	80.5	gb|BF220940.1
0_11225	0_11225	3	135.65	135.38	135.91	0.53	0_11225_01_43	SNP	0	1	1	0	tscaffold1944	364254--364877	98.7	97.8	AP	97.94	631	0	1079	CDD|216453	pfam01357; Pollen_allerg_1; Pollen allergen; len=82	57.32	82	2.00E-36	125	AT2G03090.1	Expansin A15/ ALPHA 1.3/EXPA15	69.88	249	4.00E-124	357	gb|DR744963.1
2_8585	2_8585	3	137.29	137.02	137.55	0.53	2_8585_02_472	SNP	0	1	0	1	scaffold483469	84807--84001	99.9	99.3	AP	99.63	806	0	1443	CDD|201453	pfam00808; CBFD_NFYB_HMF; Histone-like transcription factor (CBF/NF-Y) and archaeal; len=65	53.03	66	3.00E-29	105	AT4G14540.1	Nuclear factor Y/ subunit B3	82.11	123	5.00E-43	145	gb|DR081251.1
0_18920	0_18920	3	137.81	137.54	138.07	0.53	0_18920_01_354	SNP	0	1	0	0	tscaffold5905	576982--577752	100	99.2	AP	99.87	769	0	1382	NA	NA	NA	NA	NA	NA	NA	NA	NA	NA	NA	NA	gb|DR016289.1
UMN_3444	UMN_3444	3	138.97	138.7	139.23	0.53	UMN_3444_01_231	SNP	0	1	0	0	scaffold554708	58530--58877	100	100	AP	100	348	1.00E-178	628	NA	NA	NA	NA	NA	NA	AT1G21390.1	Embryo defective 2170	39.37	127	9.00E-16	74.4	gb|CV032169.1
PtIFG_138_B	PtIFG_138	3	139.48	139.21	139.74	0.53	rflpPita_IFG_138_B	RFLP	1	1	0	0	scaffold904376	123766--123899	98.5	95.4	AP	93.23	133	7.00E-47	194	CDD|177010	CHL00071; tufA; Elongation factor Tu; len=409	77.62	143	1.00E-92	279	AT4G20360.1	RAB GTPase E1B	73.33	150	5.00E-68	219	gb|H75135
estPtIFG_8500_a	PtIFG_8500	3	141.18	140.86	141.5	0.64	estPtIFG_8500_a	ESTP	1	0	0	0	C30665650	276--860	100	96.9	AP	96.41	585	0	960	NA	NA	NA	NA	NA	NA	NA	NA	NA	NA	NA	NA	gb|AA739539
2_1343	2_1343	3	141.3	140.92	141.68	0.76	2_1343_01_219	SNP	0	0	1	0	scaffold724722	12716--13578	97.8	99.9	AP	99.3	712	0	1261	CDD|215896	pfam00394; Cu-oxidase; Multicopper oxidase; len=146	36.54	156	4.00E-44	155	AT2G30210.1	Laccase 3	40.87	575	3.00E-121	379	gb|CF477652.1
CL4376Contig1	CL4376Contig1	3	141.79	141.43	142.15	0.72	CL4376Contig1_04_94	SNP	0	1	1	0	tscaffold5825	219550--48848	99.4	99.5	AP	99.19	867	0	1539	CDD|215804	pfam00226; DnaJ domain; len=63	35.48	62	1.00E-11	61	AT1G18700.1	DNAJ heat shock N-terminal domain-containing protein	42.92	713	2.00E-169	507	gb|CX646087.1
0_4352	0_4352	3	143.07	142.71	143.43	0.72	0_4352_01_52	SNP	0	1	0	0	scaffold690706	59104--60252	100	98.8	AP	99.18	608	0	1072	NA	NA	NA	NA	NA	NA	AT5G10010.1	Uncharacterized protein	64.47	304	8.00E-148	431	gb|CF477946.1
2_6660	2_6660	3	143.6	143.24	143.96	0.72	2_6660_825	SNP	0	0	0	1	scaffold55757	65696--64696	100	92.5	AP	99.17	965	0	1710	CDD|233502	TIGR01640; F_box_assoc_1; F-box protein interaction domain; len=230	27.61	134	3.00E-06	46.6	AT2G18780.1	F-box and associated interaction domains-containing protein	20.3	197	3.00E-24	101	gb|DR013573.1
PtTX3020	PtTX3020	3	144.7	144.4	145	0.6	PtTX3020	SSR	1	0	0	0	scaffold46948	3860--3507	100	88.6	NA	NA	NA	NA	NA	NA	NA	NA	NA	NA	NA	NA	NA	NA	NA	NA	NA	gb|BV728854
0_3715	0_3715	3	144.88	144.51	145.24	0.73	0_3715_368	SNP	0	0	0	1	tscaffold5825	38769--48818	100	100	AP	100	710	0	1281	CDD|215804	pfam00226; DnaJ domain; len=63	35.48	62	1.00E-11	61	AT1G18700.1	DNAJ heat shock N-terminal domain-containing protein	42.92	713	2.00E-169	507	gb|CO160061.1
0_8679	0_8679	3	145.08	144.71	145.44	0.73	0_8679_156	SNP	0	0	0	1	scaffold542100.1	129656--130328	93	98.8	AP	99.11	673	0	1187	NA	NA	NA	NA	NA	NA	NA	NA	NA	NA	NA	NA	gb|CX649899.1
0_8380	0_8380	3	146.33	145.97	146.7	0.73	0_8380_01_374	SNP	0	1	0	0	scaffold121029	44466--43774	100	99.7	AP	99.71	693	0	1242	CDD|215818	pfam00249; Myb_DNA-binding; Myb-like DNA-binding domain; len=47	46.81	47	2.00E-14	67.2	AT3G01140.1	Myb domain protein 106	56.99	193	2.00E-35	135	gb|CX647389.1
CL1611Contig1	CL1611Contig1	3	146.37	146.01	146.74	0.73	CL1611Contig1_04_134	SNP	0	1	1	0	C32539944	22497--19263	90.2	99.6	AP	99.69	963	0	1716	NA	NA	NA	NA	NA	NA	NA	NA	NA	NA	NA	NA	gb|DR386269.1
2_7532	2_7532	3	146.78	146.42	147.15	0.73	2_7532_01_105	SNP	0	1	1	1	tscaffold5993	257985--257117	100	99.9	AP	99.77	869	0	1559	CDD|225632	COG3090; DctM; TRAP-type C4-dicarboxylate transport system; len=177	19.72	71	0.024	33.5	AT3G01170.1	Ribosomal protein L34e superfamily protein	41.38	232	7.00E-38	134	gb|CV035035.1
estPmaLU_SB49_a	PmaLU_SB49	3	146.81	146.58	147.04	0.46	estPmaLU_SB49_a	ESTP	1	0	0	0	tscaffold5403	82915--80323	97.4	90.8	AP	90.9	967	0	1344	CDD|191456	pfam06127; DUF962; Unknown function; len=95	24.36	78	8.00E-14	64.1	AT1G18720.1	Uncharacterized protein	57.92	202	5.00E-52	169	gb|AF051235
0_10195	0_10195	3	147.47	147.11	147.84	0.73	0_10195_585	SNP	0	0	0	1	scaffold355148	18237--19022	100	99.2	AP	99.87	786	0	1409	CDD|222749	pfam14432; DYW_deaminase; DYW family of nucleic acid deaminases; len=116	38.64	132	2.00E-26	105	AT1G68930.1	Pentatricopeptide (PPR) repeat-containing protein	41.69	746	6.00E-164	494	gb|DR050235.1
2_6386	2_6386	3	148.72	148.31	149.13	0.82	2_6386_01_165	SNP	0	1	0	0	scaffold877311	32150--110670	99.9	99.7	AP	99.74	765	0	1368	NA	NA	NA	NA	NA	NA	AT5G64160.1	Uncharacterized protein	46.88	256	3.00E-58	188	gb|DR745116.1
0_7471	0_7471	3	148.98	148.57	149.39	0.82	0_7471_01_229	SNP	0	1	0	0	tscaffold309	620369--619776	100	98.8	AP	99.49	594	0	1061	CDD|216997	pfam02365; NAM; No apical meristem protein; len=130	66.67	132	5.00E-78	237	AT4G27410.2	NAC (No Apical Meristem) domain transcriptional regulator superfamily protein	46.79	280	3.00E-91	278	gb|CF392279.1
UMN_613	UMN_613	3	150.12	149.76	150.48	0.72	UMN_613_200	SNP	0	0	0	1	scaffold175103.2	3409--3128	100	95.7	AP	99.64	277	2.00E-138	495	CDD|238121	cd00200; WD40 domain; len=289	30.27	185	1.00E-23	97.8	AT1G78070.1	Transducin/WD40 repeat-like superfamily protein	69.78	321	1.00E-77	248	gb|BQ697676.1
0_14099	0_14099	3	150.19	149.78	150.6	0.82	0_14099_02_159	SNP	0	1	0	0	tscaffold5351	229810--228966	100	99.6	AP	99.65	846	0	1508	NA	NA	NA	NA	NA	NA	AT1G63850.1	BTB/POZ domain-containing protein	22.61	398	4.00E-15	77.4	gb|DR180068.1
UMN_1598	UMN_1598	3	152.39	151.98	152.8	0.82	UMN_1598_02_647	SNP	0	1	0	0	NA	NA	NA	NA	NA	NA	NA	NA	NA	NA	NA	NA	NA	NA	NA	NA	NA	NA	NA	NA	NA	NA
PtIFG_975_3	PtIFG_975	3	153.76	153.33	154.19	0.86	rflpPita_IFG_975_3	RFLP	1	1	0	0	tscaffold4303	54123--58123	95.4	98.7	AP	100	483	0	872	CDD|214811	smart00767; DCD is a plant specific domain in proteins involved; len=132	48.48	132	1.00E-58	189	AT3G11000.2	DCD (Development and Cell Death) domain protein	35.19	162	5.00E-72	240	gb|H75119
UMN_3006	UMN_3006	3	153.83	153.23	154.43	1.2	UMN_3006_01_303	SNP	0	1	1	0	tscaffold7071	65078--65748	100	97.6	AP	97.58	289	5.00E-138	489	CDD|220666	pfam10269; Tmemb_185A; Transmembrane Fragile-X-F protein; len=226	29.34	259	1.00E-50	173	AT1G73950.1	Transmembrane Fragile-X-F-associated protein	65.24	466	2.00E-170	491	gb|BM492991.1
0_16955	0_16955	3	154.46	153.87	155.06	1.19	0_16955_03_173	SNP	0	1	1	1	tscaffold9149	54900--54075	100	99.6	AP	99.76	826	0	1481	CDD|218262	pfam04782; DUF632; Unknown function; len=309	41.31	351	3.00E-112	348	AT4G35240.2	Uncharacterized protein	23.68	925	2.00E-141	444	gb|DR098408.1
2_7174	2_7174	3	156.31	155.51	157.1	1.59	2_7174_497	SNP	0	0	0	1	tscaffold2785	341397--345741	95.9	99.6	AP	99.88	810	0	1452	CDD|206313	pfam14144; DOG1; Seed dormancy control; len=79	69.62	79	2.00E-42	144	AT5G65210.5	BZIP transcription factor family protein	57.1	373	4.00E-140	407	gb|CV031488.1
PtIFG_2897_d	PtIFG_2897	3	156.53	155.76	157.3	1.54	PtIFG_2897_d	RFLP	1	0	0	0	tscaffold4342	166605--165903	94.6	95.3	AP	96.12	309	1.00E-137	489	NA	NA	NA	NA	NA	NA	AT4G37300.1	Maternal effect embryo arrest 59	40.91	176	2.00E-29	108	gb|H75242
UMN_3466	UMN_3466	3	158.87	158.09	159.66	1.57	UMN_3466_01_124	SNP	0	1	0	1	tscaffold5562	215650--215218	98	99.8	AP	99.55	443	0	783	CDD|203750	pfam07738; Sad1_UNC; Sad1 / UNC-like C-terminal; len=135	46.03	126	2.00E-41	145	AT5G04990.1	SAD1/UNC-84 domain protein 1	36.91	485	6.00E-94	297	gb|DR693844.1
0_18339	0_18339	3	158.93	158.15	159.72	1.57	0_18339_02_233	SNP	0	1	0	0	tscaffold6134	82483--83216	100	95.1	AP	99.34	760	0	1348	NA	NA	NA	NA	NA	NA	NA	NA	NA	NA	NA	NA	gb|DR021480.1
2_271	2_271	3	159.01	158.23	159.8	1.57	2_271_02_349	SNP	0	1	1	0	scaffold765959	77475--78236	100	100	AP	100	762	0	1375	CDD|222279	pfam13639; zf-RING_2; Ring finger domain protein; len=46	54.35	46	2.00E-15	67.4	AT5G08139.1	RING/U-box superfamily protein	32.69	104	5.00E-18	80.8	gb|CO368837.1
PtIFG_2068_A	PtIFG_2068	3	159.7	158.92	160.49	1.57	rflpPita_IFG_2068_A	RFLP	1	1	0	0	scaffold707248	62178--61682	100	99.7	AP	99.74	383	0	682	NA	NA	NA	NA	NA	NA	NA	NA	NA	NA	NA	NA	gb|H75130
0_9515	0_9515	3	159.98	159.19	160.78	1.59	0_9515_538	SNP	0	0	0	1	C31353826	117--757	99.5	98.6	AP	99.84	641	0	1151	NA	NA	NA	NA	NA	NA	NA	NA	NA	NA	NA	NA	gb|CO360895.1
0_17577	0_17577	3	160.29	159.53	161.05	1.52	0_17577_01_390	SNP	0	1	1	1	tscaffold442	22917--24182	100	99.4	AP	99.77	885	0	1588	CDD|225747	COG3206; GumC; Involved in exopolysaccharide biosynthesis-like protein; len=458	18.07	166	0.039	35.5	AT5G50350.1	Uncharacterized protein	26.37	364	3.00E-07	53.7	gb|DR093257.1
PtTX4228	PtTX4228	3	160.97	160.21	161.73	1.52	PtTX4228	SSR	1	0	0	0	scaffold490285	24890--25103	96.6	95.1	NA	NA	NA	NA	NA	NA	NA	NA	NA	NA	NA	NA	NA	NA	NA	NA	NA	gb|BV728843
2_9851	2_9851	3	161.22	160.46	161.99	1.53	2_9851_01_364	SNP	0	1	1	1	scaffold771163	21929--21083	100	100	AP	100	847	0	1528	CDD|238121	cd00200; WD40 domain; len=289	25.54	278	1.00E-31	123	AT5G21040.2	F-box protein 2	45.23	566	3.00E-86	280	gb|CF395090.1
0_18313	0_18313	3	161.56	160.8	162.33	1.53	0_18313_02_236	SNP	0	1	0	1	tscaffold52	2840636--2839860	100	99.9	AP	99.87	777	0	1397	CDD|216202	pfam00931; NB-ARC domain protein; len=285	21.18	288	3.00E-14	71.6	AT1G61180.1	LRR and NB-ARC domains-containing disease resistance protein	18.66	477	5.00E-46	171	gb|DR021238.1
0_12683	0_12683	3	161.79	161.03	162.55	1.52	0_12683_01_329	SNP	0	1	1	0	scaffold168269.1	21075--20086	99.2	99.8	AP	99.88	864	0	1550	CDD|223496	COG0419; SbcC; ATPase involved in DNA repair; len=908	21.97	610	8.00E-12	68.2	AT3G55060.1	Uncharacterized protein	33.94	607	1.00E-29	127	gb|DR387210.1
CL755Contig1	CL755Contig1	3	162.12	161.36	162.89	1.53	CL755Contig1_01_44	SNP	0	1	0	0	tscaffold6683	248856--231581	99.9	99.9	AP	99.92	1323	0	2378	CDD|240731	cd12285; RRM3_RBM39_like; RNA recognition motif 3 in vertebrate RNA-binding protein 39; len=85	52.94	85	4.00E-41	140	AT2G16940.2	Splicing factor/ CC1-like protein	65.65	361	9.00E-109	334	gb|CO201376.1
PtIFG_2145_1	PtIFG_2145	3	162.38	161.62	163.15	1.53	rflpPita_IFG_2145_1	RFLP	1	1	0	0	C32167872	17942--18098	100	94.9	AP	98.73	157	1.00E-72	271	CDD|116972	pfam08392; FAE1_CUT1_RppA; FAE1/Type III polyketide synthase-like protein; len=290	78.62	290	0	602	AT2G26640.1	3-ketoacyl-CoA synthase 11	79.96	469	0	590	gb|H75056
0_338	0_338	3	162.62	161.85	163.38	1.53	0_338_02_98	SNP	0	1	1	0	scaffold166102.2	33830--34258	100	98.6	AP	98.67	300	3.00E-146	524	NA	NA	NA	NA	NA	NA	NA	NA	NA	NA	NA	NA	gb|CF672383.1
2_9017	2_9017	3	164.7	163.94	165.47	1.53	2_9017_01_104	SNP	0	1	0	0	tscaffold2094	93586--103529	100	99.9	AP	99.88	850	0	1528	CDD|215689	pfam00067; p450; Cytochrome P450; len=461	28.78	469	5.00E-67	224	AT4G19230.1	Cytochrome P450/ family 707/ subfamily A/ polypeptide 1	32.08	480	3.00E-92	292	gb|CV034314.1
0_14415	0_14415	3	164.89	164.13	165.65	1.52	0_14415_01_192	SNP	0	0	1	0	tscaffold7477	131295--130588	99.7	98.7	AP	100	708	0	1278	CDD|222492	pfam14009; DUF4228; Domain of unknown function; len=181	19.79	187	3.00E-06	44.7	AT3G10120.1	Uncharacterized protein	19.68	188	2.00E-26	102	gb|CV035159.1
2_3177	2_3177	3	164.94	164.18	165.7	1.52	2_3177_03_168	SNP	0	1	0	1	scaffold319551.2	16731--17669	100	100	AP	99.89	939	0	1691	CDD|214636	smart00360; RRM; RNA recognition motif; len=73	27.87	61	3.00E-08	51.4	AT5G12440.3	CCCH-type zinc fingerfamily protein with RNA-binding domain protein	32.47	653	9.00E-58	207	gb|DR160511.1
UMN_979	UMN_979	3	165.06	164.28	165.83	1.55	UMN_979_146	SNP	0	0	0	1	tscaffold3725	436805--436219	100	100	AP	100	245	8.00E-123	443	CDD|216204	pfam00933; Glyco_hydro_3; Glycosyl hydrolase family 3 N terminal domain protein; len=296	29.7	202	5.00E-36	131	AT5G64570.1	Beta-D-xylosidase 4	63.98	261	4.00E-69	230	gb|BE123648.1
2_6538	2_6538	3	165.07	164.31	165.83	1.52	2_6538_01_339	SNP	0	0	1	0	scaffold182740	52730--51882	100	100	AP	100	849	0	1532	CDD|203407	pfam06203; CCT motif; len=45	63.64	44	6.00E-21	86.1	AT5G61380.1	CCT motif-containing response regulator protein	36.52	534	2.00E-63	219	gb|CV035881.1
0_15846	0_15846	3	165.12	164.36	165.88	1.52	0_15846_01_170	SNP	0	1	1	0	tscaffold3077	52410--53113	100	99.9	AP	98	700	0	1191	CDD|223745	COG0673; MviM; Dehydrogenases and related proteins; len=342	25.17	290	4.00E-37	136	AT4G09670.1	Oxidoreductase family protein	52.03	296	2.00E-55	186	gb|CX715750.1
CL599Contig1	CL599Contig1	3	165.35	164.59	166.11	1.52	CL599Contig1_07_109	SNP	0	1	0	0	scaffold789863	19009--69202	98.7	99.7	AP	99.35	1227	0	2165	CDD|201453	pfam00808; CBFD_NFYB_HMF; Histone-like transcription factor (CBF/NF-Y) and archaeal; len=65	34.38	64	2.00E-21	84.6	AT1G56170.2	Nuclear factor Y/ subunit C2	68.92	148	2.00E-42	144	gb|DR094680.1
0_18587	0_18587	3	165.41	164.65	166.17	1.52	0_18587_01_200	SNP	0	1	1	0	tscaffold229	545467--544055	99.6	99.5	AP	99.73	731	0	1306	CDD|117908	pfam09366; DUF1997; Unknown function; len=170	31.38	188	2.00E-38	133	AT5G39530.1	Uncharacterized protein	45.45	231	5.00E-57	185	gb|DR023352.1
0_15615	0_15615	3	165.58	164.82	166.34	1.52	0_15615_01_52	SNP	0	1	0	0	tscaffold7218	19520--19123	100	99.2	AP	99.25	398	0	704	CDD|211385	cd11299; O-FucT_plant; GDP-fucose protein O-fucosyltransferase; len=290	50.61	326	6.00E-162	464	AT3G02250.1	O-fucosyltransferase family protein	63.77	483	0	576	gb|CX714435.1
0_14573	0_14573	3	165.71	164.95	166.47	1.52	0_14573_01_380	SNP	0	1	0	0	tscaffold3725	479008--477693	100	99.5	AP	99.51	615	0	1095	CDD|216204	pfam00933; Glyco_hydro_3; Glycosyl hydrolase family 3 N terminal domain protein; len=296	31.46	302	4.00E-65	220	AT1G02640.1	Beta-xylosidase 2	58.88	749	0	726	gb|CV034176.1
UMN_CL54Contig1	UMN_CL54Contig1	3	166.26	165.5	167.03	1.53	UMN_CL54Contig1_07_88	SNP	0	1	0	0	scaffold539158	34861--34840	1.7	100	AP	99.34	1216	0	2158	CDD|222997	PHA03132; Thymidine kinase; len=580	14.42	208	9.00E-04	39.4	AT1G11440.1	Uncharacterized protein	70.27	37	2.00E-09	57.8	gb|DN611151.1
CL1691Contig1	CL1691Contig1	3	166.26	165.5	167.03	1.53	CL1691Contig1_01_138	SNP	0	1	0	0	scaffold178415.2	21264--31500	99.3	99.9	AP	99.81	1050	0	1882	CDD|222997	PHA03132; Thymidine kinase; len=580	14.42	208	9.00E-04	39.4	AT1G11440.1	Uncharacterized protein	70.27	37	2.00E-09	57.8	gb|DR117373.1
0_4078	0_4078	3	166.61	165.85	167.38	1.53	0_4078_01_79	SNP	0	1	0	0	tscaffold3725	517275--517924	100	98.8	AP	98.92	650	0	1139	CDD|216783	pfam01915; Glyco_hydro_3_C; Glycosyl hydrolase family 3 C-terminal domain; len=221	36.4	239	5.00E-63	211	AT5G64570.1	Beta-D-xylosidase 4	62.27	750	0	720	gb|CF477676.1
0_6952	0_6952	3	166.68	165.92	167.45	1.53	0_6952_01_178	SNP	0	1	1	1	tscaffold3725	435555--436218	100	99.8	AP	100	664	0	1198	CDD|216783	pfam01915; Glyco_hydro_3_C; Glycosyl hydrolase family 3 C-terminal domain; len=221	35.68	241	6.00E-61	199	AT5G09730.1	Beta-xylosidase 3	53.96	417	1.00E-136	413	gb|CF396890.1
0_17140	0_17140	3	167.17	166.39	167.94	1.55	0_17140_01_74	SNP	0	1	1	1	tscaffold1092	463604--462821	100	98.7	AP	100	783	0	1413	CDD|205222	pfam13041; PPR_2; PPR repeat family; len=50	58	50	2.00E-24	94	AT1G05670.2	Pentatricopeptide repeat (PPR-like) superfamily protein	36.62	284	3.00E-84	270	gb|DR099632.1
0_4829	0_4829	3	167.32	166.52	168.11	1.59	0_4829_300	SNP	0	0	0	1	tscaffold5393	41037--40498	99.4	100	AP	99.82	543	0	975	CDD|185696	cd09019; galactose_mutarotase_like; Galactose mutarotase_like; len=326	49.85	325	6.00E-152	434	AT3G17940.1	Galactose mutarotase-like superfamily protein	48.99	345	2.00E-135	394	gb|CF475589.1
0_12427	0_12427	3	167.56	166.79	168.34	1.55	0_12427_01_94	SNP	0	1	1	0	C31594820	2526--1838	99.8	98.6	AP	99.32	590	0	1049	CDD|223431	COG0354; Aminomethyltransferase GcvT-like protein; len=305	22.91	323	4.00E-48	167	AT1G60990.3	Glycine cleavage T-family protein	56.41	390	5.00E-105	321	gb|DR081339.1
0_4435	0_4435	3	168.16	167.38	168.95	1.57	0_4435_01_46	SNP	0	1	1	1	tscaffold458	15110--15723	100	99.8	AP	100	614	0	1108	CDD|202587	pfam03271; EB1-like C-terminal motif; len=43	60.47	43	2.00E-13	63.4	AT5G62500.1	End binding protein 1B	62.84	261	2.00E-83	257	gb|CF479778.1
2_8851	2_8851	3	168.21	167.3	169.12	1.82	2_8851_01_201	SNP	0	1	0	0	tscaffold3077	377--16417	99.6	96.5	AP	100	779	0	1406	CDD|223745	COG0673; MviM; Dehydrogenases and related proteins; len=342	26.63	353	6.00E-50	173	AT4G09670.1	Oxidoreductase family protein	53.37	356	3.00E-75	242	gb|DR080340.1
2_2099	2_2099	3	168.5	167.72	169.29	1.57	2_2099_598	SNP	0	0	0	1	scaffold115638	77390--78238	100	99.8	AP	99.88	848	0	1526	CDD|176003	cd04038; C2_ArfGAP; C2 domain present in Arf GTPase Activating Proteins (GAP); len=145	65.52	145	1.00E-83	253	AT3G07940.1	Calcium-dependent ARF-type GTPase activating family protein	54.29	361	2.00E-141	411	gb|DR011186.1
PtTX3105	PtTX3105	3	168.8	168.02	169.57	1.55	PtTX3105	SSR	1	0	0	0	tscaffold185	179137--179599	100	98.4	NA	NA	NA	NA	NA	NA	NA	NA	NA	NA	NA	NA	NA	NA	NA	NA	NA	gb|BV728847
CL3361Contig1	CL3361Contig1	3	168.85	167.92	169.79	1.87	CL3361Contig1_01_38	SNP	0	1	0	0	C32475824	46416--47323	99.7	99.9	AP	99.89	908	0	1629	CDD|216920	pfam02182; YDG_SRA; YDG/SRA domain; len=154	58.49	159	3.00E-78	250	AT2G33290.1	SU(VAR)3-9	36.04	641	0	561	gb|CO163236.1
0_3275	0_3275	3	168.85	167.92	169.79	1.87	0_3275_01_135	SNP	0	1	0	0	scaffold76510.3	22828--22001	96.8	99.9	AP	100	828	0	1494	NA	NA	NA	NA	NA	NA	NA	NA	NA	NA	NA	NA	gb|CX647706.1
0_5630	0_5630	3	169.52	168.74	170.31	1.57	0_5630_427	SNP	0	0	0	1	tscaffold4223	8601--7812	94.3	100	AP	100	790	0	1425	CDD|222492	pfam14009; DUF4228; Domain of unknown function; len=181	21.03	195	2.00E-13	65.1	AT3G10120.1	Uncharacterized protein	20.48	210	1.00E-30	113	gb|CV032273.1
2_7343	2_7343	3	170.02	169.24	170.79	1.55	2_7343_01_642	SNP	0	1	1	0	scaffold794971	5429--41894	99.6	99.5	AP	99.62	781	0	1395	NA	NA	NA	NA	NA	NA	AT2G02860.2	Sucrose transporter 2	67.74	248	5.00E-126	372	gb|DR056473.1
PtSIFG_0167	PtSIFG_0167	3	170.03	169.24	170.83	1.59	PtSIFG_0167	estSSR	1	0	0	0	scaffold690696	26048--25126	99	98.8	AP	99.87	768	0	1377	NA	NA	NA	NA	NA	NA	NA	NA	NA	NA	NA	NA	gb|BV728654
CL1292Contig1	CL1292Contig1	3	170.22	169.44	170.99	1.55	CL1292Contig1_01_218	SNP	0	0	1	0	scaffold897942	25373--26881	100	99.6	AP	99.34	1068	0	1896	CDD|191263	pfam05368; NmrA-like family; len=232	41.77	237	7.00E-74	231	AT4G39230.1	NmrA-like negative transcriptional regulator family protein	43	307	7.00E-80	250	gb|DR022443.1
0_16206	0_16206	3	170.47	169.69	171.24	1.55	0_16206_01_114	SNP	0	1	1	1	C32408116	32265--31387	100	99.4	AP	99.43	879	0	1568	CDD|114404	pfam05678; VQ motif; len=31	55.17	29	4.00E-07	46.7	AT2G41010.1	Calmodulin (CAM)-binding protein of 25 kDa	31.63	215	7.00E-16	76.7	gb|DR111989.1
PtIFG_2802_4	PtIFG_2802	3	171.08	170.18	171.98	1.8	rflpPita_IFG_2802_4	RFLP	0	1	0	0	NA	NA	NA	NA	NA	NA	NA	NA	NA	NA	NA	NA	NA	NA	NA	NA	NA	NA	NA	NA	NA	NA
CL1979Contig1	CL1979Contig1	3	171.14	170.24	172.04	1.8	CL1979Contig1_07_156	SNP	0	1	0	0	tscaffold3611	116999--109606	98.9	99.7	AP	99.41	1521	0	2702	CDD|202007	pfam01846; FF domain; len=50	38	50	2.00E-15	72.1	AT3G19670.1	Pre-mRNA-processing protein 40B	33.44	634	9.00E-100	331	gb|CO364535.1
0_18261	0_18261	3	172.91	172.02	173.8	1.78	0_18261_01_455	SNP	0	1	0	1	tscaffold2552	8410--9191	99.4	99.6	AP	99.1	779	0	1373	CDD|202729	pfam03703; DUF304; Bacterial PH domain; len=79	29.49	78	5.00E-10	53.4	AT1G14345.1	NAD(P)-linked oxidoreductase superfamily protein	70.5	139	8.00E-43	146	gb|DR015395.1
0_17242	0_17242	3	173.01	172.21	173.81	1.6	0_17242_224	SNP	0	0	0	1	tscaffold3565	471370--470927	77.7	86.4	AP	99.31	580	0	1025	NA	NA	NA	NA	NA	NA	AT5G15710.1	Galactose oxidase/kelch repeat superfamily protein	26.88	279	2.00E-15	76.6	gb|DR100035.1
0_1849	0_1849	3	173.39	172.58	174.19	1.61	0_1849_01_280	SNP	0	1	1	1	scaffold288310.1	19508--20084	100	99.8	AP	99.79	467	0	838	NA	NA	NA	NA	NA	NA	AT5G43190.1	Galactose oxidase/kelch repeat superfamily protein	25.53	94	2.00E-07	48.9	gb|CO174626.1
estPtIFG_1934_a	PtIFG_1934	3	174.29	173.49	175.1	1.61	estPtIFG_1934_a	ESTP	1	0	0	0	tscaffold3532	224790--225015	100	99.1	AP	98.24	227	1.00E-104	387	CDD|215956	pfam00504; Chloroa_b-bind; Chlorophyll A-B binding protein; len=135	48.67	150	3.00E-54	174	AT2G05070.1	Photosystem II light harvesting complex gene 2.2	75.18	274	1.00E-103	306	gb|H75112
0_13101	0_13101	3	175.36	174.51	176.2	1.69	0_13101_02_166	SNP	0	1	0	1	tscaffold8631	51744--50683	99.9	98.2	AP	99.53	857	0	1528	CDD|200956	pfam00046; Homeobox domain protein; len=57	51.79	56	5.00E-17	72.1	AT3G01470.1	Homeobox 1	50	96	4.00E-38	135	gb|CO366168.1
PtIFG_2006_C	PtIFG_2006	3	175.54	174.69	176.38	1.69	rflpPita_IFG_2006_C	RFLP	1	1	0	0	scaffold408210	64586--64427	100	98.1	AP	98.12	160	9.00E-73	273	CDD|238121	cd00200; WD40 domain; len=289	31.8	261	3.00E-63	211	AT5G16750.1	Transducin family protein / WD-40 repeat family protein	56.86	503	4.00E-136	420	gb|H75042
UMN_1842	UMN_1842	3	176.77	175.92	177.61	1.69	UMN_1842_01_306	SNP	0	1	0	0	scaffold446753	70067--70651	97.2	99.7	AP	99.66	585	0	1047	CDD|218633	pfam05553; DUF761; Cotton fiber expressed protein; len=38	71.05	38	2.00E-15	67.2	AT1G52140.1	Uncharacterized protein	31.88	207	5.00E-20	85.1	gb|DR052348.1
2_6018	2_6018	3	179.74	178.9	180.58	1.68	2_6018_747	SNP	0	0	0	1	scaffold78148.2	39798--40732	97.5	100	AP	100	935	0	1687	CDD|218737	pfam05764; YL1 nuclear protein; len=238	33.61	241	3.00E-40	142	AT2G36740.1	Sequence-specific DNA binding transcription factor	56.93	267	3.00E-48	167	gb|DR016628.1
0_3685	0_3685	3	181.41	180.57	182.25	1.68	0_3685_172	SNP	0	0	0	1	C31775890	5553--6408	99.8	99.1	AP	100	581	0	1049	NA	NA	NA	NA	NA	NA	AT5G19473.1	RPM1-interacting protein 4 (RIN4) family protein	32.94	85	1.00E-07	45.8	gb|CO157665.1
0_14506	0_14506	3	183.61	182.77	184.45	1.68	0_14506_143	SNP	0	0	0	1	tscaffold3381	300294--242775	100	99.1	AP	100	802	0	1447	CDD|216331	pfam01150; GDA1_CD39; GDA1/CD39 (nucleoside phosphatase) family; len=421	35.89	418	5.00E-124	370	AT5G18280.1	Apyrase 2	61.56	463	4.00E-103	322	gb|CV033213.1
0_15934	0_15934	3	186.88	186.04	187.72	1.68	0_15934_504	SNP	0	0	0	1	tscaffold1318	169551--170733	100	98.7	AP	99.13	692	0	1222	CDD|238219	cd00371; HMA; Heavy-metal-associated domain is a conserved domain; len=63	33.33	63	2.00E-13	61.1	AT1G71050.1	Heavy metal transport/detoxification superfamily protein	52.94	153	5.00E-44	145	gb|CX712714.1
UMN_775	UMN_775	4	0	0	0	0	UMN_775_01_260	SNP	0	1	0	0	tscaffold2465	13201--12812	100	100	AP	100	390	0	704	CDD|218228	pfam04720; DUF506; Unknown function; len=218	31.34	134	4.00E-21	87.9	AT3G22970.1	Uncharacterized protein	31.82	242	2.00E-43	153	gb|BI202848.1
0_14146	0_14146	4	1.95	1.95	1.96	0.01	0_14146_250	SNP	0	0	0	1	tscaffold3082	145563--277714	94.8	99.7	AP	99.64	840	0	1505	CDD|143397	cd07078; ALDH; NAD(P)+ dependent aldehyde dehydrogenase family; len=432	24.4	414	1.00E-69	229	AT1G23800.1	Aldehyde dehydrogenase 2B7	23.96	434	1.00E-160	468	gb|DR180651.1
0_2392	0_2392	4	7.43	7.41	7.46	0.05	0_2392_02_333	SNP	0	0	1	0	scaffold768244	11479--12168	100	99.4	AP	99.71	690	0	1236	NA	NA	NA	NA	NA	NA	AT2G28390.1	SAND family protein	67.71	449	0	664	gb|DR011323.1
UMN_1015	UMN_1015	4	7.66	7.66	7.66	0	UMN_1015_01_97	SNP	0	1	0	1	tscaffold5843	102228--103186	100	98.7	AP	99.44	537	0	955	CDD|162054	TIGR00815; sulP; High affinity sulfate transporter 1; len=563	47.34	169	2.00E-62	207	AT1G78000.2	Sulfate transporter 1/2	53.42	234	6.00E-87	276	gb|CF395199.1
2_4292	2_4292	4	7.67	7.67	7.67	0	2_4292_01_57	SNP	0	1	0	0	tscaffold4731	269739--268901	99.3	98.4	AP	99.58	707	0	1260	CDD|224172	COG1252; Ndh; NADH dehydrogenase; FAD-containing subunit; len=405	36.89	328	8.00E-78	247	AT2G29990.1	Alternative NAD(P)H dehydrogenase 2	69.1	343	1.00E-91	287	gb|CF398662.1
0_8974	0_8974	4	8.12	8.12	8.12	0	0_8974_02_731	SNP	0	1	0	0	tscaffold2505	38035--33300	99.6	100	AP	99.63	803	0	1438	CDD|214568	smart00221; STYKc; Kinase; len=258	34.67	150	7.00E-40	145	AT1G79620.1	Leucine-rich repeat protein kinase family protein	48.8	502	2.00E-124	390	gb|CX652718.1
CL2127Contig1	CL2127Contig1	4	8.27	8.27	8.27	0	CL2127Contig1_04_79	SNP	0	1	0	0	tscaffold2465	9599--11782	100	100	AP	99.71	1378	0	2471	CDD|218228	pfam04720; DUF506; Unknown function; len=218	45.02	231	4.00E-75	236	AT3G22970.1	Uncharacterized protein	40	340	9.00E-97	299	gb|DR178255.1
0_12483	0_12483	4	9.71	9.71	9.71	0	0_12483_01_142	SNP	0	1	0	0	tscaffold533	43389--44470	100	95.6	AP	99.84	631	0	1133	CDD|217505	pfam03348; Serinc; Serine incorporator; len=428	30.43	368	1.00E-72	234	AT3G06170.1	Serinc-domain containing serine and sphingolipid biosynthesis protein	31.76	340	1.00E-98	302	gb|DR081749.1
CL3700Contig1	CL3700Contig1	4	9.81	9.81	9.81	0	CL3700Contig1_01_53	SNP	0	1	0	0	scaffold297221	39367--39990	99.5	99.4	AP	99.2	627	0	1108	CDD|220392	pfam09770; Topoisomerase II-associated protein PAT1; len=804	18.75	112	0.02	36.7	AT1G34360.1	Translation initiation factor 3 (IF-3) family protein	13.29	143	7.00E-07	52.2	gb|CF396335.1
PtIFG_2145_3	PtIFG_2145	4	10.37	10.37	10.37	0	rflpPita_IFG_2145_3	RFLP	1	1	0	0	C32167872	17942--18098	100	94.9	AP	98.73	157	1.00E-72	271	CDD|116972	pfam08392; FAE1_CUT1_RppA; FAE1/Type III polyketide synthase-like protein; len=290	78.62	290	0	602	AT2G26640.1	3-ketoacyl-CoA synthase 11	79.96	469	0	590	gb|H75056
0_9457	0_9457	4	11.07	11.07	11.07	0	0_9457_02_469	SNP	0	1	0	0	scaffold870963.2	25021--24182	99.8	94.4	AP	99.41	841	0	1498	CDD|205222	pfam13041; PPR_2; PPR repeat family; len=50	48.89	45	4.00E-12	62.8	AT4G31850.1	Proton gradient regulation 3	21.07	840	8.00E-172	529	gb|DR014533.1
0_3396	0_3396	4	11.6	11.6	11.6	0	0_3396_01_169	SNP	0	1	0	0	scaffold507219.1	106719--107324	100	99	AP	99.01	609	0	1063	NA	NA	NA	NA	NA	NA	NA	NA	NA	NA	NA	NA	gb|CO162409.1
0_16831	0_16831	4	12.21	12.21	12.21	0	0_16831_01_255	SNP	0	1	0	0	scaffold384801	94218--93415	100	99.9	AP	99.63	804	0	1440	CDD|116972	pfam08392; FAE1_CUT1_RppA; FAE1/Type III polyketide synthase-like protein; len=290	69.12	285	0	532	AT2G26250.1	3-ketoacyl-CoA synthase 10	56.29	556	0	580	gb|DR097631.1
0_2838	0_2838	4	12.33	12.33	12.33	0	0_2838_01_174	SNP	0	1	0	0	scaffold457892	10717--10215	100	98.2	AP	96.47	510	0	823	NA	NA	NA	NA	NA	NA	NA	NA	NA	NA	NA	NA	gb|CO166907.1
0_2827	0_2827	4	12.7	12.7	12.7	0	0_2827_02_147	SNP	0	1	0	1	scaffold888496	52787--51942	97.2	100	AP	99.53	846	0	1512	CDD|128780	smart00504; Ubox; Modified RING finger domain; len=63	50	64	1.00E-17	79.6	AT1G76390.2	ARM repeat superfamily protein	27.92	745	1.00E-75	268	gb|CO167018.1
2_3984	2_3984	4	14.11	14.1	14.11	0.01	2_3984_602	SNP	0	0	0	1	scaffold479620	51572--50760	88.9	94.4	AP	98.47	914	0	1593	CDD|234920	PRK01212; Homoserine kinase; len=301	42.81	313	3.00E-97	294	AT2G17265.1	Homoserine kinase	58.64	353	4.00E-91	282	gb|DR057917.1
PtRIP_0376	PtRIP_0376	4	14.27	14.27	14.27	0	PtRIP_0376	SSR	1	0	0	0	scaffold331566.2	145594--146084	100	97.6	NA	NA	NA	NA	NA	NA	NA	NA	NA	NA	NA	NA	NA	NA	NA	NA	NA	gb|BV683083
0_3755	0_3755	4	14.41	14.4	14.41	0.01	0_3755_01_176	SNP	0	1	0	1	scaffold28318.1	5261--6100	99.6	97.2	AP	98	750	0	1288	CDD|237980	cd00010; AAI_LTSS: Alpha-Amylase Inhibitors (AAI); len=63	50.79	63	6.00E-15	66.3	AT3G22600.1	Bifunctional inhibitor/lipid-transfer protein/seed storage 2S albumin superfamily protein	35.15	165	3.00E-20	84.8	gb|CO159793.1
0_18622	0_18622	4	16.35	16.34	16.35	0.01	0_18622_01_417	SNP	0	1	0	0	tscaffold4435	191271--192050	100	98.1	AP	98.97	780	0	1371	CDD|227223	COG4886; Leucine-rich repeat (LRR) protein; len=394	25.24	206	0.003	39.2	AT1G69550.1	Disease resistance protein TIR-NBS-LRR class	34.15	568	4.00E-56	206	gb|DR023541.1
PtRIP_1077	PtRIP_1077	4	16.37	16.37	16.37	0	PtRIP_1077	SSR	1	0	0	0	scaffold702685.1	89102--89554	100	96.7	NA	NA	NA	NA	NA	NA	NA	NA	NA	NA	NA	NA	NA	NA	NA	NA	NA	gb|BV683137
0_8523	0_8523	4	16.47	16.47	16.47	0	0_8523_01_224	SNP	0	1	0	1	scaffold6960	61219--61926	98.7	100	AP	100	704	0	1270	NA	NA	NA	NA	NA	NA	NA	NA	NA	NA	NA	NA	gb|CX648518.1
0_6014	0_6014	4	16.99	16.99	16.99	0	0_6014_02_148	SNP	0	1	0	0	scaffold714478	39058--38608	68.5	98.7	AP	98.91	645	0	1133	NA	NA	NA	NA	NA	NA	NA	NA	NA	NA	NA	NA	gb|CO362367.1
2_985	2_985	4	16.99	16.99	16.99	0	2_985_01_70	SNP	0	1	0	0	tscaffold5057	134909--136470	99.9	100	AP	99.66	871	0	1561	CDD|202894	pfam04117; Mpv17_PMP22; Mpv17 / PMP22 family; len=68	43.28	67	5.00E-18	77.6	AT1G52870.2	Peroxisomal membrane 22 kDa (Mpv17/PMP22) family protein	63.11	347	2.00E-132	388	gb|DR180892.1
PtIFG_975_4	PtIFG_975	4	17.24	17.24	17.24	0	rflpPita_IFG_975_4	RFLP	1	1	0	0	tscaffold4303	54123--58123	95.4	98.7	AP	100	483	0	872	CDD|214811	smart00767; DCD is a plant specific domain in proteins involved; len=132	48.48	132	1.00E-58	189	AT3G11000.2	DCD (Development and Cell Death) domain protein	35.19	162	5.00E-72	240	gb|H75119
UMN_6442	UMN_6442	4	17.97	17.96	17.97	0.01	UMN_6442_235	SNP	0	0	0	1	C32418160	2863--3450	81.4	95.1	AP	98.44	705	0	1220	CDD|219759	pfam08241; Methyltransf_11; Methyltransferase domain; len=92	36.13	119	2.00E-18	78.1	AT5G54400.1	S-adenosyl-L-methionine-dependent methyltransferases superfamily protein	60.63	287	3.00E-73	230	gb|DT638799.1
UMN_1484	UMN_1484	4	18.27	18.27	18.27	0	UMN_1484_416	SNP	0	0	0	1	scaffold809961	27005--27537	97.1	92.1	AP	83.74	572	2.00E-158	560	CDD|217701	pfam03732; Retrotrans_gag; Retrotransposon gag protein; len=97	24.29	70	3.00E-05	38.9	NA	NA	NA	NA	NA	NA	gb|BQ654709.1
0_8004	0_8004	4	18.55	18.55	18.55	0	0_8004_01_197	SNP	0	1	0	0	scaffold493382.2	3925--3570	99.7	92.1	AP	95.51	356	8.00E-160	571	NA	NA	NA	NA	NA	NA	NA	NA	NA	NA	NA	NA	gb|CF385803.1
2_1465	2_1465	4	18.74	18.73	18.74	0.01	2_1465_251	SNP	0	0	0	1	tscaffold3974	1197164--1499387	100	99.6	AP	99.78	908	0	1631	CDD|216485	pfam01412; ArfGap; GTPase activating protein for Arf; putative; len=117	41.03	117	1.00E-45	155	AT4G17890.1	ARF-GAP domain 8	51.41	426	1.00E-110	335	gb|CX649559.1
0_3723	0_3723	4	18.77	18.77	18.78	0.01	0_3723_01_317	SNP	0	1	0	0	tscaffold1243	243372--243204	24.8	100	AP	99.8	489	0	874	CDD|173623	cd00180; PKc; Catalytic domain of Protein Kinases; len=215	28.57	273	2.00E-43	155	AT4G22130.1	STRUBBELIG-receptor family 8	48.69	725	2.00E-160	485	gb|CO159974.1
0_13614	0_13614	4	19.62	19.61	19.62	0.01	0_13614_179	SNP	0	0	0	1	scaffold117691.1	118002--118727	100	99.6	AP	99.72	726	0	1297	CDD|218708	pfam05705; DUF829; Eukaryotic protein of unknown function; len=240	31.97	122	2.00E-24	99.7	AT3G19970.1	Alpha/beta-Hydrolases superfamily protein	37.09	364	7.00E-44	159	gb|DR119736.1
0_16100	0_16100	4	20.95	20.95	20.95	0	0_16100_151	SNP	0	0	0	1	scaffold28318.2	16558--15448	99.7	98.1	AP	97.92	720	0	1231	CDD|237980	cd00010; AAI_LTSS: Alpha-Amylase Inhibitors (AAI); len=63	25	68	7.00E-08	46.7	AT1G55260.2	Bifunctional inhibitor/lipid-transfer protein/seed storage 2S albumin superfamily protein	22.68	97	4.00E-16	74.2	gb|DR111329.1
0_59	0_59	4	22.32	22.32	22.32	0	0_59_458	SNP	0	0	0	1	tscaffold901	466890--467501	100	100	AP	100	612	0	1104	CDD|224557	COG1643; HrpA-like helicases; len=845	38.63	321	1.00E-84	296	AT1G33390.1	RNA helicase family protein	47.44	1212	0	715	gb|DR068483.1
2_5843	2_5843	4	22.99	22.99	22.99	0	2_5843_230	SNP	0	0	0	1	scaffold14935	86155--88190	86.6	100	AP	100	635	0	1146	CDD|147012	pfam04647; AgrB; Accessory gene regulator B; len=185	32.5	40	0.033	30.6	AT2G37120.1	S1FA-like DNA-binding protein	69.84	63	6.00E-09	49.2	gb|DR159938.1
0_3277	0_3277	4	23.3	23.3	23.3	0	0_3277_280	SNP	0	0	0	1	scaffold418600	18213--175367	99.4	99.2	AP	99.42	867	0	1546	NA	NA	NA	NA	NA	NA	AT5G08540.1	Uncharacterized protein	58.39	298	2.00E-116	346	gb|CO163229.1
0_10926	0_10926	4	23.53	23.53	23.53	0	0_10926_418	SNP	0	0	0	1	tscaffold43	40972--40122	99.8	97.3	AP	99.44	356	5.00E-179	634	NA	NA	NA	NA	NA	NA	NA	NA	NA	NA	NA	NA	gb|CO201339.1
2_4985	2_4985	4	24.04	24.03	24.04	0.01	2_4985_682	SNP	0	0	0	1	scaffold180937	34128--34949	99.4	99.9	AP	98.79	828	0	1449	CDD|241232	cd00835; RanBD_family; Ran-binding domain; len=111	29.2	113	4.00E-26	102	AT3G15970.1	NUP50 (Nucleoporin 50 kDa) protein	38.57	490	6.00E-74	243	gb|DR180805.1
2_2891	2_2891	4	24.3	24.3	24.3	0	2_2891_339	SNP	0	0	0	1	scaffold306882.2	26062--29186	100	99.9	AP	99.65	867	0	1552	CDD|201453	pfam00808; CBFD_NFYB_HMF; Histone-like transcription factor (CBF/NF-Y) and archaeal; len=65	39.39	66	1.00E-17	73	AT5G23090.4	Nuclear factor Y/ subunit B13	76.97	152	5.00E-56	176	gb|DR016032.1
2_9431	2_9431	4	24.7	24.7	24.7	0	2_9431_02_83	SNP	0	1	0	1	tscaffold424	672554--671539	100	99.7	AP	99.88	862	0	1552	CDD|216485	pfam01412; ArfGap; GTPase activating protein for Arf; putative; len=117	30.7	114	4.00E-40	144	AT3G07940.1	Calcium-dependent ARF-type GTPase activating family protein	22.91	179	1.00E-50	183	gb|CV036538.1
UMN_2907	UMN_2907	4	24.9	24.9	24.9	0	UMN_2907_464	SNP	0	0	0	1	scaffold521312	10742--11632	100	99.4	AP	100	690	0	1245	CDD|237863	PRK14949; DNA polymerase III subunits gamma and tau; len=944	18.11	403	0.002	40.9	AT4G32640.2	Sec23/Sec24 protein transport family protein	9.35	246	2.00E-10	64.4	gb|BQ701190.1
2_10248	2_10248	4	25.13	25.13	25.13	0	2_10248_432	SNP	0	0	0	1	scaffold721124	33542--34462	100	100	AP	99.67	921	0	1651	CDD|221790	pfam12819; Malectin_like; Carbohydrate-binding protein of the ER; len=335	26.83	369	9.00E-66	224	AT5G54380.1	Kinase family protein	60.14	853	0	749	gb|DR025509.1
CL548Contig1	CL548Contig1	4	25.51	25.5	25.51	0.01	CL548Contig1_04_294	SNP	0	1	0	0	tscaffold8093	224572--194049	100	99.7	AP	99.92	1268	0	2282	CDD|225921	COG3386; Gluconolactonase; len=307	25.39	193	2.00E-18	83.6	AT3G51440.1	Calcium-dependent phosphotriesterase superfamily protein	41.86	301	4.00E-54	185	gb|DT625030.1
0_8804	0_8804	4	25.89	25.89	25.9	0.01	0_8804_98	SNP	0	0	0	1	tscaffold3691	171598--171113	95.1	99.6	AP	98.78	492	0	863	CDD|185761	cd09034; BRO1_Alix_like; Interacting Bro1-like domain of mammalian Alix and related; len=345	37.4	254	1.00E-60	198	AT1G73390.3	Endosomal targeting BRO1-like domain-containing protein	66.54	266	5.00E-77	244	gb|CX651094.1
0_13984	0_13984	4	26.2	26.2	26.2	0	0_13984_372	SNP	0	0	0	1	tscaffold43	34719--35443	99.9	99.6	AP	99.17	725	0	1279	CDD|218064	pfam04398; DUF538; Unknown function; len=108	35.45	110	1.00E-34	118	AT4G02370.1	Uncharacterized protein	33.33	147	1.00E-48	157	gb|DR179106.1
2_5844	2_5844	4	26.34	26.34	26.34	0	2_5844_427	SNP	0	0	0	1	scaffold127497.2	22850--25257	99.4	90.1	AP	99.52	838	0	1492	CDD|234786	PRK00517; prmA; Ribosomal protein L11 methyltransferase; len=250	43.75	80	3.00E-11	61.3	AT1G04870.2	Arginine methyltransferase 10	70.44	274	5.00E-78	246	gb|CO200549.1
0_10383	0_10383	4	27.54	27.54	27.54	0	0_10383_03_739	SNP	0	1	0	0	C32411010	9536--8651	99.6	99.9	AP	97.87	890	0	1519	CDD|238287	cd00519; Lipase_3; Lipase (class 3); len=229	27.17	92	1.00E-10	59.8	AT5G24230.1	Lipase class 3-related protein	44.27	323	2.00E-82	258	gb|DR048469.1
0_806	0_806	4	27.66	27.66	27.66	0	0_806_01_471	SNP	0	1	0	1	scaffold512523.2	1601--703	100	98.8	AP	99.7	673	0	1205	CDD|241376	cd13222; PH-GRAM_GEM; Glabra 2 expression modulator (gem) pleckstrin; len=127	57.72	123	8.00E-60	186	AT5G23370.1	GRAM domain-containing protein / ABA-responsive protein-related protein	40.41	146	1.00E-69	216	gb|CF668243.1
0_18679	0_18679	4	28.82	28.82	28.82	0	0_18679_01_146	SNP	0	1	0	0	tscaffold6465	190165--190584	99.8	99.3	AP	99.76	417	0	747	CDD|191617	pfam06830; Root_cap; Root cap; len=57	61.4	57	3.00E-28	103	AT5G54370.1	Late embryogenesis abundant (LEA) protein-related protein	49.38	241	6.00E-93	280	gb|DR023940.1
0_3688	0_3688	4	28.93	28.93	28.93	0	0_3688_363	SNP	0	0	0	1	scaffold284080	34541--35038	74.7	100	AP	100	507	0	915	CDD|192522	pfam10296; DUF2404; Integral membrane protein conserved region; putative; len=91	32.97	91	1.00E-20	88.4	AT1G17820.1	Integral membrane protein conserved region ( )/ putative	37.54	863	3.00E-155	478	gb|CO157643.1
0_14736	0_14736	4	29.42	29.41	29.42	0.01	0_14736_269	SNP	0	0	0	1	tscaffold739	50087--49484	100	96.7	AP	97.52	604	0	1021	CDD|216202	pfam00931; NB-ARC domain protein; len=285	23.97	146	2.00E-07	50.4	AT1G10920.2	NB-ARC domain-containing disease resistance protein	20.96	229	6.00E-37	140	gb|DR058669.1
0_9147	0_9147	4	29.61	29.61	29.61	0	0_9147_01_45	SNP	0	1	0	0	scaffold169813.2	21344--22644	99.3	99.9	AP	86.06	861	0	1021	CDD|241376	cd13222; PH-GRAM_GEM; Glabra 2 expression modulator (gem) pleckstrin; len=127	67.72	127	2.00E-79	240	AT5G13200.1	GRAM domain family protein	46.51	172	1.00E-71	227	gb|CO199886.1
0_3634	0_3634	4	29.82	29.82	29.82	0	0_3634_129	SNP	0	0	0	1	scaffold154554.2	44580--43826	100	99.5	AP	99.74	755	0	1353	NA	NA	NA	NA	NA	NA	NA	NA	NA	NA	NA	NA	gb|CO160630.1
0_12515	0_12515	4	30.09	30.09	30.09	0	0_12515_01_612	SNP	0	1	0	0	scaffold889348.2	309222--307931	100	99.1	AP	100	812	0	1465	CDD|215926	pfam00450; Peptidase_S10; Serine carboxypeptidase; len=415	43.06	418	3.00E-174	498	AT4G30610.1	Alpha/beta-Hydrolases superfamily protein	49.32	440	0	522	gb|DR079145.1
UMN_2180	UMN_2180	4	30.69	30.68	30.69	0.01	UMN_2180_300	SNP	0	0	0	1	scaffold372832	101321--60119	97.4	97.6	AP	100	595	0	1074	CDD|238121	cd00200; WD40 domain; len=289	38.57	280	3.00E-82	264	AT2G41500.1	WD-40 repeat family protein / small nuclear ribonucleoprotein Prp4p-related protein	64.64	461	2.00E-102	328	gb|BQ197048.1
0_18507	0_18507	4	30.8	30.79	30.8	0.01	0_18507_564	SNP	0	0	0	1	tscaffold2585	316053--315214	99.7	99.4	AP	99.7	677	0	1209	CDD|216861	pfam02065; Melibiase; len=395	17.16	169	3.00E-07	48.9	AT5G08370.1	Alpha-galactosidase 2	69.57	230	3.00E-83	257	gb|DR022708.1
2_9369	2_9369	4	30.84	30.83	30.84	0.01	2_9369_01_667	SNP	0	1	0	0	scaffold564061	110423--108869	100	99.2	AP	99.12	800	0	1415	NA	NA	NA	NA	NA	NA	NA	NA	NA	NA	NA	NA	gb|DR070539.1
2_3307	2_3307	4	31.05	31.04	31.05	0.01	2_3307_01_283	SNP	0	1	0	0	tscaffold5999	455125--454110	100	99.6	AP	99.55	670	0	1196	CDD|234139	TIGR03182; PDH_E1_alph_y; Pyruvate dehydrogenase E1 component; alpha subunit; len=315	52.48	322	0	525	AT1G01090.1	Pyruvate dehydrogenase E1 alpha/ ALPHA	77.8	410	3.00E-179	511	gb|CO197762.1
0_9531	0_9531	4	31.27	31.26	31.27	0.01	0_9531_78	SNP	0	0	0	1	tscaffold6745	482849--483648	100	99.7	AP	99.67	615	0	1101	NA	NA	NA	NA	NA	NA	NA	NA	NA	NA	NA	NA	gb|CO361040.1
0_16635	0_16635	4	31.32	31.32	31.32	0	0_16635_01_381	SNP	0	1	0	1	tscaffold5832	660120--660676	98.6	98.4	AP	99.46	559	0	993	CDD|236138	PRK07994; DNA polymerase III subunits gamma and tau; len=647	16.94	124	0.035	36	AT3G55760.3	Uncharacterized protein	47.13	558	1.00E-162	482	gb|DR095984.1
0_9989	0_9989	4	31.62	31.62	31.62	0	0_9989_01_61	SNP	0	1	0	1	tscaffold7354	299233--299821	99.7	99.2	AP	100	589	0	1063	CDD|234920	PRK01212; Homoserine kinase; len=301	43.13	313	4.00E-97	294	AT2G17265.1	Homoserine kinase	58.92	353	4.00E-91	282	gb|DR092267.1
2_6206	2_6206	4	31.71	31.7	31.71	0.01	2_6206_541	SNP	0	0	0	1	tscaffold3504	129496--126213	100	99.2	AP	99.66	597	0	1065	CDD|238775	cd01517; PAP_phosphatase; PAP-phosphatase_like domains; len=274	36.26	364	2.00E-90	277	AT5G54390.1	HAL2-like protein	59.52	378	2.00E-97	299	gb|CF479748.1
CL3222Contig1	CL3222Contig1	4	33.08	33.06	33.09	0.03	CL3222Contig1_03_49	SNP	0	0	1	0	tscaffold8297	15135--14426	100	100	AP	99.86	710	0	1278	CDD|217400	pfam03168; LEA_2; Late embryogenesis abundant protein; len=98	22.43	107	3.00E-12	60.8	AT5G36970.1	NDR1/HIN1-like 25	41.48	270	9.00E-44	152	gb|CF386112.1
0_1547	0_1547	4	34.52	34.52	34.53	0.01	0_1547_01_56	SNP	0	1	0	0	scaffold98666	14948--14429	99.6	100	AP	100	520	0	939	NA	NA	NA	NA	NA	NA	NA	NA	NA	NA	NA	NA	gb|DR088371.1
0_1439	0_1439	4	34.94	34.94	34.95	0.01	0_1439_01_407	SNP	0	1	0	0	tscaffold2234	185893--185050	100	99.6	AP	99.76	844	0	1514	CDD|217519	pfam03371; PRP38 family; len=173	36.02	161	1.00E-51	174	AT5G37370.1	PRP38 family protein	63.04	257	5.00E-66	221	gb|DR088903.1
2_6346	2_6346	4	35.21	35.21	35.21	0	2_6346_743	SNP	0	0	0	1	tscaffold4078	619754--618650	100	99.8	AP	99.75	810	0	1452	CDD|219261	pfam07000; DUF1308; Unknown function; len=355	45.66	173	2.00E-49	174	AT1G73380.1	Uncharacterized protein	37.25	510	1.00E-86	277	gb|DR078546.1
CL454Contig1	CL454Contig1	4	35.29	35.29	35.3	0.01	CL454Contig1_04_118	SNP	0	1	0	0	scaffold336082.1	51040--75086	100	99.3	AP	99.39	1640	0	2915	NA	NA	NA	NA	NA	NA	AT2G47900.3	Tubby like protein 3	60.19	422	0	530	gb|DR089361.1
NZPR0269	NZPR0269	4	35.93	35.91	35.94	0.03	NZPR0269	SSR	1	0	0	0	C31838530	7704--7345	51.9	97	NA	NA	NA	NA	NA	NA	NA	NA	NA	NA	NA	NA	NA	NA	NA	NA	NA	gb|BV728908
0_7914	0_7914	4	36.85	36.85	36.86	0.01	0_7914_01_65	SNP	0	1	1	1	tscaffold1185	160220--159669	100	99.8	AP	99.64	552	0	987	NA	NA	NA	NA	NA	NA	NA	NA	NA	NA	NA	NA	gb|CF388748.1
CL4637Contig1	CL4637Contig1	4	37.02	37.02	37.03	0.01	CL4637Contig1_02_131	SNP	0	1	0	0	scaffold36401	81080--81930	100	99.8	AP	99.65	851	0	1525	CDD|197383	cd10017; B3_DNA; Plant-specific B3-DNA binding domain; len=98	32.35	102	2.00E-20	88.2	AT4G32010.1	HSI2-like 1	44.68	714	8.00E-158	489	gb|DR100571.1
CL420Contig1	CL420Contig1	4	37.69	37.69	37.7	0.01	CL420Contig1_06_106	SNP	0	1	0	0	tscaffold1870	11782--10646	99.7	98.9	AP	98.68	1137	0	1983	CDD|217400	pfam03168; LEA_2; Late embryogenesis abundant protein; len=98	22.64	106	9.00E-09	51.2	AT1G65690.1	Late embryogenesis abundant (LEA) hydroxyproline-rich glycoprotein family	35.63	247	7.00E-38	136	gb|DT625919.1
0_11667	0_11667	4	37.73	37.73	37.74	0.01	0_11667_02_138	SNP	0	1	0	0	scaffold853430	56157--58012	99.9	99	AP	98.98	785	0	1382	CDD|214563	smart00213; UBQ; Ubiquitin s; len=72	65.28	72	1.00E-27	104	AT5G20620.1	Ubiquitin 4	100	382	5.00E-161	461	gb|DR071995.1
0_6220	0_6220	4	40.6	40.08	41.11	1.03	0_6220_01_357	SNP	0	1	1	0	tscaffold3147	162842--163734	100	94.2	AP	98.73	789	0	1379	CDD|238125	cd00204; ANK; Ankyrin repeats; len=126	42.68	157	7.00E-34	123	AT2G25600.1	Shaker pollen inward K+ channel	43	407	3.00E-87	286	gb|DR078946.1
estPtIFG_9157_a	PtIFG_9157	4	42.75	42.29	43.22	0.93	estPtIFG_9157_a	ESTP	1	0	0	0	tscaffold116	574952--575415	99.4	99.8	AP	97.63	464	0	796	CDD|224143	COG1222; RPT1; ATP-dependent 26S proteasome regulatory subunit; len=406	63.49	241	7.00E-153	434	AT3G05530.1	Regulatory particle triple-A ATPase 5A	95.55	247	7.00E-104	311	gb|AA739961
0_14682	0_14682	4	43.02	42.95	43.1	0.15	0_14682_02_68	SNP	0	1	0	1	tscaffold3918	18064--17501	98.4	99.6	AP	99.48	573	0	1018	CDD|192566	pfam10392; COG5; Golgi transport complex subunit 5; len=132	29.23	130	6.00E-24	98.1	AT1G67930.1	Golgi transport complex protein-related protein	64.65	447	2.00E-178	532	gb|DR058163.1
0_7838	0_7838	4	43.64	43.57	43.72	0.15	0_7838_01_59	SNP	0	1	0	1	scaffold217050	60146--59519	100	98.4	AP	99.52	628	0	1121	NA	NA	NA	NA	NA	NA	AT1G52720.1	Uncharacterized protein	42.16	102	3.00E-16	72.4	gb|CF390546.1
0_2590	0_2590	4	44.48	44.48	44.49	0.01	0_2590_173	SNP	0	0	0	1	tscaffold2151	21800--21243	100	99.5	AP	98.21	560	0	964	CDD|222749	pfam14432; DYW_deaminase; DYW family of nucleic acid deaminases; len=116	40.15	132	5.00E-31	119	AT4G18750.1	Pentatricopeptide repeat (PPR) superfamily protein	41.09	808	0	705	gb|CO199162.1
PtIFG_2113_1	PtIFG_2113	4	45.83	45.81	45.85	0.04	rflpPita_IFG_2113_1	RFLP	1	1	0	0	tscaffold3730	324288--325362	63.2	96.4	AP	86.13	137	1.00E-31	143	CDD|215731	pfam00120; Gln-synt_C; Glutamine synthetase; catalytic domain protein; len=259	28.57	84	6.00E-16	69.5	AT3G17820.1	Glutamine synthetase 1.3	87.8	82	2.00E-24	94.7	gb|H75052
0_17831	0_17831	4	45.95	45.87	46.03	0.16	0_17831_212	SNP	0	0	0	1	tscaffold8343	427334--407150	100	98.7	AP	99.65	850	0	1516	NA	NA	NA	NA	NA	NA	NA	NA	NA	NA	NA	NA	gb|DR017277.1
0_7969	0_7969	4	46.02	45.94	46.1	0.16	0_7969_191	SNP	0	0	0	1	scaffold572869.2	61064--60422	100	100	AP	99.53	643	0	1150	NA	NA	NA	NA	NA	NA	NA	NA	NA	NA	NA	NA	gb|CF389875.1
0_44	0_44	4	46.21	46.13	46.29	0.16	0_44_310	SNP	0	0	0	1	tscaffold4436	66761--66140	100	97.3	AP	98.84	603	0	1052	NA	NA	NA	NA	NA	NA	AT5G44060.1	Uncharacterized protein	29.05	148	5.00E-10	55.5	gb|DR068637.1
2_10129	2_10129	4	46.56	46.48	46.64	0.16	2_10129_303	SNP	0	0	0	1	scaffold70340	69280--59351	95.9	97.6	AP	97.23	649	0	1083	CDD|214568	smart00221; STYKc; Kinase; len=258	30.5	282	6.00E-51	179	AT4G21380.1	Receptor kinase 3	27.18	839	6.00E-156	481	gb|DR118938.1
2_1081	2_1081	4	46.63	46.55	46.71	0.16	2_1081_217	SNP	0	0	0	1	tscaffold6544	43881--45325	100	99.1	AP	98.42	698	0	1211	CDD|162054	TIGR00815; sulP; High affinity sulfate transporter 1; len=563	48.65	296	2.00E-107	326	AT5G13550.1	Sulfate transporter 4.1	38.87	301	4.00E-97	304	gb|CF398639.1
0_12080	0_12080	4	46.86	46.78	46.94	0.16	0_12080_774	SNP	0	0	0	1	scaffold209478	22174--23021	99.5	99.5	AP	99.53	853	0	1517	CDD|238110	cd00186; TOP1Ac; DNA Topoisomerase; subtype IA; len=381	31.06	425	3.00E-122	373	AT2G32000.2	DNA topoisomerase/ type IA/ core	68.03	735	0	723	gb|DR163174.1
0_5341	0_5341	4	47.1	46.31	47.89	1.58	0_5341_01_111	SNP	0	1	1	0	scaffold686653.1	7706--6927	100	98.8	AP	99.49	781	0	1388	CDD|233758	TIGR02169; SMC_prok_A; Chromosome segregation protein SMC; primarily archaeal type; len=1164	26.44	87	0.005	36.2	NA	NA	NA	NA	NA	NA	gb|DR165894.1
0_16259	0_16259	4	47.68	47.6	47.76	0.16	0_16259_365	SNP	0	0	0	1	C32556888	119233--120760	99.6	98.1	AP	81.61	734	0	715	CDD|215569	PLN03089; Uncharacterized protein; len=373	65.24	374	0	641	AT5G11420.1	Uncharacterized protein	62.33	361	0	618	gb|DR112316.1
2_6534	2_6534	4	48.86	48.84	48.87	0.03	2_6534_01_701	SNP	0	1	0	0	tscaffold4159	311248--310075	99.8	99.4	AP	99.52	827	0	1476	CDD|191634	pfam06886; TPX2; Targeting protein for Xklp2; len=57	56.14	57	7.00E-14	67.8	AT3G23090.1	TPX2 (targeting protein for Xklp2) family protein	36.47	266	2.00E-38	146	gb|DR110277.1
0_1864	0_1864	4	48.92	48.9	48.93	0.03	0_1864_02_153	SNP	0	1	0	1	scaffold226073	8294--9649	100	98.8	AP	98.61	789	0	1373	CDD|214386	CHL00176; ftsH; Cell division protein; len=638	64.47	591	0	884	AT2G30950.1	FtsH extracellular protease family	76.85	622	0	742	gb|CO174463.1
PtRIP_0791	PtRIP_0791	4	49.68	49.64	49.72	0.08	PtRIP_0791	SSR	1	0	0	0	scaffold433923.3	3515--4038	100	99.4	NA	NA	NA	NA	NA	NA	NA	NA	NA	NA	NA	NA	NA	NA	NA	NA	NA	gb|BV683110
2_7942	2_7942	4	49.83	49.81	49.85	0.04	2_7942_01_306	SNP	0	1	0	0	tscaffold7515	431957--430132	100	99.7	AP	99.4	1006	0	1792	NA	NA	NA	NA	NA	NA	AT4G27430.2	COP1-interacting protein 7	27.51	916	5.00E-52	200	gb|CO366623.1
0_16679	0_16679	4	51.46	51.37	51.55	0.18	0_16679_388	SNP	0	0	0	1	tscaffold3918	17621--13913	99.6	99.6	AP	99.64	839	0	1496	CDD|192566	pfam10392; COG5; Golgi transport complex subunit 5; len=132	29.23	130	6.00E-23	96.2	AT1G67930.1	Golgi transport complex protein-related protein	66.53	750	0	998	gb|DR096315.1
0_11849	0_11849	4	52.37	52.34	52.4	0.06	0_11849_03_67	SNP	0	1	0	0	scaffold775476	172642--173325	99.3	99.9	AP	99.28	690	0	1222	CDD|240271	PTZ00108; DNA topoisomerase 2-like protein; len=1388	17.81	219	0.032	35.8	AT1G56020.1	Uncharacterized protein	20.85	283	2.00E-08	56.3	gb|DR161319.1
2_6849	2_6849	4	52.41	52.38	52.44	0.06	2_6849_03_129	SNP	0	1	0	0	scaffold230234.1	70756--69685	100	100	AP	99.66	874	0	1566	CDD|238093	cd00162; RING-finger (Really Interesting New Gene) domain; len=45	37.78	45	9.00E-08	45.5	AT3G47160.2	RING/U-box superfamily protein	60.84	166	9.00E-59	187	gb|DR016459.1
0_10374	0_10374	4	52.81	52.78	52.84	0.06	0_10374_01_79	SNP	0	1	0	1	C32390718	16379--15775	100	97.7	AP	74.63	335	1.00E-51	208	CDD|222549	pfam14111; DUF4283; Domain of unknown function; len=153	26.76	71	7.00E-05	38.7	AT2G01050.1	Zinc ion binding/nucleic acid binding protein	21.26	127	4.00E-12	62.7	gb|DR051789.1
CL3330Contig1	CL3330Contig1	4	53.46	53.43	53.49	0.06	CL3330Contig1_01_106	SNP	0	1	0	0	tscaffold7829	316143--315345	100	99.9	AP	100	799	0	1442	CDD|213402	cd12203; GT1; myb-like; SANT family; len=66	56.06	66	1.00E-29	109	AT1G13450.1	Homeodomain-like superfamily protein	58.67	392	4.00E-146	424	gb|CX653147.1
UMN_3233	UMN_3233	4	53.74	53.65	53.82	0.17	UMN_3233_256	SNP	0	0	0	1	tscaffold1152	32199--31722	100	98.1	AP	98.55	484	0	843	CDD|240830	cd12384; RRM_RBM24_RBM38_like; RNA recognition motif in eukaryotic RNA-binding protein; len=76	65.79	76	1.00E-41	141	AT1G33470.2	RNA-binding (RRM/RBD/RNP motifs) family protein	53.21	218	5.00E-54	180	gb|DT627530.1
0_3553	0_3553	4	54.26	54.26	54.27	0.01	0_3553_01_443	SNP	0	1	0	0	tscaffold1035	168306--167286	100	99.8	AP	100	628	0	1133	CDD|216997	pfam02365; NAM; No apical meristem protein; len=130	58.52	135	1.00E-69	217	AT1G65910.1	NAC domain containing protein 28	51.06	188	2.00E-83	269	gb|CO161149.1
CL2368Contig1	CL2368Contig1	4	54.73	54.54	54.92	0.38	CL2368Contig1_02_50	SNP	0	0	1	0	tscaffold1082	384135--385055	100	99.3	AP	99.57	921	0	1647	CDD|215818	pfam00249; Myb_DNA-binding; Myb-like DNA-binding domain; len=47	45.83	48	3.00E-15	70.2	AT4G38620.1	Myb domain protein 4	68.94	132	2.00E-55	188	gb|CO170668.1
0_12290	0_12290	4	54.99	54.94	55.05	0.11	0_12290_182	SNP	0	0	0	1	scaffold377413	73874--15366	100	99.9	AP	99.86	731	0	1314	CDD|217922	pfam04139; Rad9; Uncharacterized protein; len=252	33.94	277	6.00E-67	217	AT3G05480.1	Cell cycle checkpoint control family protein	48.23	479	1.00E-91	289	gb|DR080098.1
CL1720Contig1	CL1720Contig1	4	55.17	54.98	55.36	0.38	CL1720Contig1_06_629	SNP	0	0	1	0	tscaffold3526	560831--557353	100	99.7	AP	99.2	1633	0	2881	CDD|223587	COG0513; SrmB; Superfamily II DNA and RNA helicases; len=513	43.46	382	4.00E-145	430	AT1G55150.1	DEA(D/H)-box RNA helicase family protein	79.02	448	3.00E-175	508	gb|DR052231.1
0_3609	0_3609	4	55.2	55.15	55.26	0.11	0_3609_512	SNP	0	0	0	1	scaffold887961.2	5743--6508	100	97.9	AP	98.81	757	0	1330	CDD|147134	pfam04823; Herpes_UL49_2; Herpesvirus UL49 tegument protein; len=96	37.04	27	0.01	30	NA	NA	NA	NA	NA	NA	gb|CO160773.1
0_9030	0_9030	4	55.51	55.51	55.51	0	0_9030_01_175	SNP	0	1	0	0	scaffold659822	62884--63494	97.4	99.2	AP	99.51	611	0	1088	CDD|216536	pfam01501; Glyco_transf_8; Glycosyl transferase family 8; len=248	30.65	261	2.00E-64	207	AT4G02130.3	Galacturonosyltransferase 6	62.68	351	1.00E-103	312	gb|CX653237.1
2_1467	2_1467	4	55.74	55.69	55.8	0.11	2_1467_864	SNP	0	0	0	1	tscaffold8605	256603--254271	100	99.6	AP	99.61	1032	0	1847	CDD|215220	PLN02393; Leucoanthocyanidin dioxygenase-like protein; len=362	41.77	328	3.00E-98	298	AT4G25420.1	2-oxoglutarate (2OG) and Fe(II)-dependent oxygenase superfamily protein	32.49	317	8.00E-141	409	gb|CO164899.1
CL2359Contig1	CL2359Contig1	4	56.46	56.46	56.47	0.01	CL2359Contig1_03_329	SNP	0	1	0	0	scaffold195690.1	8783--74326	99.7	99.9	AP	99.54	1081	0	1932	CDD|215767	pfam00171; Aldedh; Aldehyde dehydrogenase family; len=459	51.91	472	0	631	AT1G74920.1	Aldehyde dehydrogenase 10A8	74.45	501	0	740	gb|DR055988.1
0_2017	0_2017	4	56.5	56.45	56.56	0.11	0_2017_336	SNP	0	0	0	1	C32570722	159009--159672	100	100	AP	100	664	0	1198	CDD|206094	pfam13923; zf-C3HC4_2; Zinc finger; C3HC4 type RING finger; len=45	31.25	48	2.00E-08	50.6	AT5G62910.1	RING/U-box superfamily protein	38.51	348	5.00E-37	138	gb|CO173010.1
0_14423	0_14423	4	56.94	56.89	57	0.11	0_14423_347	SNP	0	0	0	1	scaffold5054	44337--45206	99.9	89.4	AP	100	833	0	1503	CDD|215084	PLN00164; Glucosyltransferase; len=480	31.87	386	8.00E-61	207	AT2G30150.1	UDP-Glycosyltransferase superfamily protein	23.59	479	2.00E-91	288	gb|CV035197.1
0_13374	0_13374	4	57.4	57.39	57.41	0.02	0_13374_325	SNP	0	0	1	1	scaffold529831.2	45316--44531	100	99.7	AP	86.9	145	3.00E-41	176	NA	NA	NA	NA	NA	NA	NA	NA	NA	NA	NA	NA	gb|CO370186.1
2_6205	2_6205	4	58.04	57.95	58.14	0.19	2_6205_83	SNP	0	0	0	1	tscaffold1934	304032--304829	100	100	AP	99.87	798	0	1436	CDD|213216	cd03249; ABC_MTABC3_MDL1_MDL2; ATP-binding cassette domain of a mitochondrial protein; len=238	66.95	239	2.00E-142	425	AT3G28415.1	ABC transporter family protein	60.58	931	0	810	gb|CF666315.1
0_11894	0_11894	4	58.27	58.07	58.47	0.4	0_11894_02_53	SNP	0	1	0	0	tscaffold2503	304139--303378	100	99.8	AP	100	589	0	1063	CDD|214567	smart00220; S_TKc; Serine/Threonine protein kinases; catalytic domain; len=254	43.85	260	2.00E-106	318	AT1G01140.1	CBL-interacting protein kinase 9	62.84	436	9.00E-155	450	gb|DR161796.1
PtIFG_2530_A	PtIFG_2530	4	58.47	58.25	58.69	0.44	PtIFG_2530_A	RFLP	1	0	0	0	tscaffold7392	31370--28947	100	98.5	AP	99.02	205	2.00E-98	361	CDD|238449	cd00884; beta_CA_cladeB; Carbonic anhydrases (CA) are zinc-containing enzymes that; len=190	51.83	191	3.00E-95	281	AT5G14740.2	Carbonic anhydrase 2/ CA2	55.84	231	6.00E-89	268	gb|H75202
2_7194	2_7194	4	59.34	59.21	59.47	0.26	2_7194_124	SNP	0	0	0	1	tscaffold4346	33300--124123	99.8	99.8	AP	99.53	845	0	1510	CDD|240065	cd04714; BAH_BAHCC1; BAH; len=121	40.74	135	2.00E-48	156	AT4G22140.2	PHD finger family protein / bromo-adjacent (BAH) domain-containing protein	74.11	224	8.00E-82	247	gb|CV033713.1
UMN_3760	UMN_3760	4	60.03	59.9	60.16	0.26	UMN_3760_177	SNP	0	0	0	1	tscaffold5737	23723--24135	93.2	99.5	AP	99.51	407	0	726	CDD|234633	PRK00102; rnc; Ribonuclease III; len=229	33.2	247	4.00E-52	171	AT1G01040.2	Dicer-like 1	46.58	234	5.00E-64	219	gb|BM367169.1
0_7764	0_7764	4	60.43	60.21	60.64	0.43	0_7764_01_195	SNP	0	1	0	1	scaffold860343	65444--66073	100	97.9	AP	98.08	626	0	1077	CDD|222983	PHA03098; Kelch-like protein; len=534	21.74	161	8.00E-08	50.2	AT1G15670.1	Galactose oxidase/kelch repeat superfamily protein	36.45	203	2.00E-21	90.5	gb|CF389414.1
CL177Contig2	CL177Contig2	4	60.72	60.59	60.85	0.26	CL177Contig2_01_191	SNP	0	0	1	0	tscaffold8715	110573--106654	100	98.5	AP	99.52	1444	0	2567	CDD|224550	COG1635; THI4; Ribulose 1; len=262	42.11	266	8.00E-107	316	AT5G54770.1	Thiazole biosynthetic enzyme/ chloroplast ARA6) (THI1) (THI4	76.51	332	3.00E-84	263	gb|CV135443.1
0_11363	0_11363	4	61.21	61.1	61.31	0.21	0_11363_83	SNP	0	0	0	1	tscaffold3929	211166--122528	100	99.5	AP	99.48	766	0	1362	CDD|220230	pfam09419; PGP_phosphatase; Mitochondrial PGP phosphatase; len=166	38.92	167	7.00E-49	162	AT3G58830.1	Haloacid dehalogenase (HAD) superfamily protein	56.44	225	2.00E-45	160	gb|DR746169.1
0_11819	0_11819	4	62.91	62.8	63.01	0.21	0_11819_204	SNP	0	0	0	1	tscaffold1934	305894--305469	100	99.5	AP	98.36	426	0	742	CDD|213216	cd03249; ABC_MTABC3_MDL1_MDL2; ATP-binding cassette domain of a mitochondrial protein; len=238	66.95	239	8.00E-141	427	AT3G28345.1	ABC transporter family protein	63.33	1178	0	984	gb|CF393101.1
0_11971	0_11971	4	63.77	63.66	63.87	0.21	0_11971_01_290	SNP	0	1	1	1	scaffold669427.1	85543--84972	99	100	AP	100	567	0	1023	CDD|236757	PRK10767; Chaperone protein DnaJ; len=371	57.53	73	5.00E-28	112	AT1G24120.1	ARG1-like 1	63.53	436	0	530	gb|DR162323.1
0_12916	0_12916	4	64.63	64.58	64.68	0.1	0_12916_01_505	SNP	0	1	0	0	scaffold497805.1	4492--3793	78.7	96.7	AP	99.55	887	0	1581	NA	NA	NA	NA	NA	NA	NA	NA	NA	NA	NA	NA	gb|CO363498.1
CL2024Contig1	CL2024Contig1	4	64.63	64.58	64.68	0.1	CL2024Contig1_05_298	SNP	0	0	1	0	scaffold900054.2	35396--34293	99.3	100	AP	99.9	996	0	1788	NA	NA	NA	NA	NA	NA	NA	NA	NA	NA	NA	NA	gb|CX651894.1
0_8686	0_8686	4	65.32	65.26	65.37	0.11	0_8686_02_129	SNP	0	1	0	1	tscaffold1934	403727--403018	100	97.3	AP	96.77	711	0	1178	CDD|213216	cd03249; ABC_MTABC3_MDL1_MDL2; ATP-binding cassette domain of a mitochondrial protein; len=238	66.95	239	7.00E-139	424	AT3G28380.1	P-glycoprotein 17	58.53	1237	0	1010	gb|CX650032.1
estPtIFG_2530_a	PtIFG_2530	4	65.82	65.76	65.87	0.11	estPita_IFG_2530_A	ESTP	1	1	0	0	tscaffold7392	31370--28947	100	98.5	AP	99.02	205	2.00E-98	361	CDD|238449	cd00884; beta_CA_cladeB; Carbonic anhydrases (CA) are zinc-containing enzymes that; len=190	51.83	191	3.00E-95	281	AT5G14740.2	Carbonic anhydrase 2/ CA2	55.84	231	6.00E-89	268	gb|H75202
CL1811Contig1	CL1811Contig1	4	66.53	66.47	66.58	0.11	CL1811Contig1_04_154	SNP	0	1	0	0	scaffold550278	115321--116142	100	99	AP	99.64	823	0	1474	CDD|218064	pfam04398; DUF538; Unknown function; len=108	36.67	120	5.00E-36	123	AT1G02816.1	Uncharacterized protein	39.71	136	1.00E-48	158	gb|DR015291.1
PtIFG_2802_2	PtIFG_2802	4	66.57	66.51	66.62	0.11	rflpPita_IFG_2802_2	RFLP	0	1	0	0	NA	NA	NA	NA	NA	NA	NA	NA	NA	NA	NA	NA	NA	NA	NA	NA	NA	NA	NA	NA	NA	NA
PtIFG_2697_2	PtIFG_2697	4	66.72	66.66	66.77	0.11	rflpPita_IFG_2697_2	RFLP	0	1	0	0	scaffold375519	164652--164864	97.2	94	AP	94.04	218	6.00E-85	316	CDD|205222	pfam13041; PPR_2; PPR repeat family; len=50	43.75	48	4.00E-14	68.2	AT5G02860.1	Pentatricopeptide repeat (PPR) superfamily protein	54.15	698	2.00E-167	506	gb|H75226
PtIFG_2802_1	PtIFG_2802	4	66.98	66.92	67.03	0.11	rflpPita_IFG_2802_1	RFLP	0	1	0	0	NA	NA	NA	NA	NA	NA	NA	NA	NA	NA	NA	NA	NA	NA	NA	NA	NA	NA	NA	NA	NA	NA
2_3258	2_3258	4	67.2	67.14	67.25	0.11	2_3258_03_199	SNP	0	1	0	0	tscaffold6105	146255--144431	100	99.5	AP	99.2	997	0	1759	CDD|215809	pfam00232; Glyco_hydro_1; Glycosyl hydrolase family 1; len=454	47.38	477	0	536	AT5G36890.1	Beta glucosidase 42	46.95	475	0	613	gb|CO369254.1
2_10488	2_10488	4	67.49	67.44	67.55	0.11	2_10488_01_373	SNP	0	0	1	0	C32121396	17025--16388	56.3	99.6	AP	99.79	478	0	857	CDD|215220	PLN02393; Leucoanthocyanidin dioxygenase-like protein; len=362	34.73	262	3.00E-56	186	AT3G11180.1	2-oxoglutarate (2OG) and Fe(II)-dependent oxygenase superfamily protein	34.26	251	3.00E-111	329	gb|DR079285.1
PtIFG_2994_4	PtIFG_2994	4	68.02	67.96	68.08	0.12	rflpPita_IFG_2994_4	RFLP	0	1	0	0	NA	NA	NA	NA	NA	NA	NA	NA	NA	NA	NA	NA	NA	NA	NA	NA	NA	NA	NA	NA	NA	NA
UMN_1668	UMN_1668	4	68.06	68	68.12	0.12	UMN_1668_01_41	SNP	0	1	0	0	NA	NA	NA	NA	NA	NA	NA	NA	NA	NA	NA	NA	NA	NA	NA	NA	NA	NA	NA	NA	NA	NA
PtIFG_2564_B	PtIFG_2564	4	68.32	68.31	68.33	0.02	PtIFG_2564_B	RFLP	1	0	0	0	tscaffold697	73264--73049	96.7	92.8	AP	89.3	215	5.00E-70	269	NA	NA	NA	NA	NA	NA	AT3G08940.1	Light harvesting complex photosystem II	46.21	132	4.00E-31	114	gb|H75213
2_2240	2_2240	4	68.81	68.76	68.87	0.11	2_2240_01_121	SNP	0	1	0	1	tscaffold8205	6823--6232	95.3	99.8	AP	99.68	621	0	1112	CDD|221960	pfam13178; DUF4005; Unknown function; len=105	38.1	63	5.00E-07	46.8	AT1G01110.2	IQ-domain 18	33.18	220	4.00E-26	107	gb|CF476141.1
0_7700	0_7700	4	69.22	69.16	69.28	0.12	0_7700_315	SNP	0	0	0	1	scaffold824336.2	11231--10672	100	100	AP	100	560	0	1011	CDD|221718	pfam12695; Abhydrolase_5; Alpha/beta hydrolase family; len=145	28.9	173	1.00E-33	122	AT3G30380.1	Alpha/beta-Hydrolases superfamily protein	66.57	362	1.00E-76	246	gb|CF391613.1
2_6899	2_6899	4	69.61	69.54	69.68	0.14	2_6899_01_301	SNP	0	1	0	0	C32560500	131095--130294	99.4	96	AP	99.88	820	0	1476	CDD|216153	pfam00854; PTR2; POT family; len=372	28.47	418	4.00E-68	228	AT2G02040.1	Peptide transporter 2	36.08	571	4.00E-115	360	gb|DR167227.1
PtSIFG_0265	PtSIFG_0265	4	69.82	69.8	69.85	0.05	PtSIFG_0265	estSSR	1	0	0	0	tscaffold4435	505545--506340	100	100	AP	100	796	0	1436	CDD|218256	pfam04770; ZF-HD_dimer; ZF-HD protein dimerization region; len=60	78.95	57	2.00E-35	122	AT4G24660.1	Homeobox protein 22	50.5	200	3.00E-53	175	gb|BV728747
UMN_675	UMN_675	4	69.98	69.91	70.05	0.14	UMN_675_104	SNP	0	0	1	1	scaffold70170	61649--62033	100	100	AP	100	385	0	695	NA	NA	NA	NA	NA	NA	NA	NA	NA	NA	NA	NA	gb|BE458160.1
0_4851	0_4851	4	70.06	69.99	70.13	0.14	0_4851_01_302	SNP	0	0	1	0	C32260904	27744--27126	100	99.7	AP	99.35	619	0	1097	CDD|197689	smart00380; AP2; DNA-binding domain in plant proteins such as APETALA2 and; len=64	61.67	60	5.00E-31	110	AT2G44940.1	Integrase-type DNA-binding superfamily protein	40.53	190	5.00E-35	128	gb|CF400796.1
UMN_7550	UMN_7550	4	71.12	71.05	71.19	0.14	UMN_7550_654	SNP	0	0	1	1	tscaffold8205	4885--6221	100	99.1	AP	99.79	938	0	1683	CDD|221960	pfam13178; DUF4005; Unknown function; len=105	35.11	94	1.00E-08	52.9	AT1G01110.2	IQ-domain 18	33.46	526	8.00E-65	222	gb|DT636244.1
PtTX4001	PtTX4001	4	71.19	71.19	71.2	0.01	PtTX4001	SSR	1	0	0	0	C32571782	157390--157621	91.4	95.7	NA	NA	NA	NA	NA	NA	NA	NA	NA	NA	NA	NA	NA	NA	NA	NA	NA	gb|BV728865
0_2963	0_2963	4	71.93	71.85	72.02	0.17	0_2963_259	SNP	0	0	0	1	scaffold585219.2	9412--10195	100	99.9	AP	100	784	0	1415	CDD|225161	COG2252; Xanthine/uracil/vitamin C permease; len=436	36.65	412	2.00E-95	301	AT3G10960.1	AZA-guanine resistant1	66.73	541	8.00E-137	414	gb|CO165907.1
CL53Contig1	CL53Contig1	4	72.03	71.95	72.11	0.16	CL53Contig1_02_139	SNP	0	0	1	0	scaffold827360.1	89549--90111	99.6	99.6	AP	99.82	563	0	1011	CDD|239763	cd04096; eEF2_snRNP_like_C: this family represents a C-terminal; len=80	65.96	47	1.00E-28	99.5	AT3G12915.2	Ribosomal protein S5/Elongation factor G/III/V family protein	88.24	85	1.00E-30	115	gb|CF389725.1
2_1460	2_1460	4	73.78	73.69	73.86	0.17	2_1460_505	SNP	0	0	0	1	scaffold411617.2	68521--69195	99.3	99.4	AP	99.71	681	0	1216	NA	NA	NA	NA	NA	NA	AT5G47830.1	Uncharacterized protein	53.52	142	2.00E-48	158	gb|CO172548.1
0_1646	0_1646	4	74.7	74.67	74.74	0.07	0_1646_01_88	SNP	0	0	1	0	tscaffold4435	506364--505831	100	100	AP	100	534	0	964	CDD|218256	pfam04770; ZF-HD_dimer; ZF-HD protein dimerization region; len=60	78.95	57	2.00E-35	122	AT4G24660.1	Homeobox protein 22	50.5	200	3.00E-53	175	gb|CO176475.1
estPtIFG_2166_a	PtIFG_2166	4	74.76	74.72	74.79	0.07	estPtIFG_2166_a	ESTP	1	0	0	0	tscaffold6875	95036--95156	99.2	100	AP	95.04	121	2.00E-49	197	CDD|234139	TIGR03182; PDH_E1_alph_y; Pyruvate dehydrogenase E1 component; alpha subunit; len=315	52.84	299	2.00E-151	433	AT1G59900.1	Pyruvate dehydrogenase complex E1 alpha subunit/ ALPHA/E1 ALPHA	80.24	339	2.00E-172	491	gb|H75060
2_1640	2_1640	4	74.98	74.96	74.99	0.03	2_1640_01_224	SNP	0	0	1	0	tscaffold6888	264748--265682	100	100	AP	100	935	0	1687	CDD|236968	PRK11750; gltB; Glutamate synthase subunit alpha; len=1485	44.16	1549	0	1655	AT5G53460.3	NADH-dependent glutamate synthase 1	79.98	2123	0	2884	gb|DR110156.1
0_16121	0_16121	4	75.03	75.01	75.04	0.03	0_16121_01_73	SNP	0	1	1	0	scaffold125202	63670--63128	100	99.1	AP	99.63	543	0	967	CDD|217054	pfam02469; Fasciclin domain; len=123	26.92	130	4.00E-20	85.8	AT5G06390.1	FASCICLIN-like arabinogalactan protein 17 precursor	55.4	417	9.00E-87	275	gb|DR111468.1
0_11063	0_11063	4	75.94	75.92	75.95	0.03	0_11063_02_55	SNP	0	1	0	0	tscaffold618	135615--134726	99.7	98.4	AP	99.55	888	0	1584	CDD|216928	pfam02204; VPS9; Vacuolar sorting protein 9 domain protein; len=104	48.11	106	2.00E-37	132	AT3G19770.1	Vacuolar sorting protein 9 (VPS9) domain protein	50.63	395	7.00E-107	328	gb|DR743510.1
0_18150	0_18150	4	76.1	76.08	76.11	0.03	0_18150_01_124	SNP	0	1	0	0	scaffold319797.2	21215--20669	100	99.8	AP	97.97	542	0	933	CDD|227476	COG5147; REB1; Myb superfamily proteins; len=512	33	100	7.00E-18	82.5	AT5G14750.1	Myb domain protein 66	59.17	120	2.00E-43	150	gb|DR019920.1
0_2071	0_2071	4	78.06	78.05	78.08	0.03	0_2071_463	SNP	0	0	0	1	scaffold686653.1	79228--8593	100	99.4	AP	98.53	678	0	1177	CDD|234633	PRK00102; rnc; Ribonuclease III; len=229	31.84	245	7.00E-46	157	AT1G01040.1	Dicer-like 1	41.91	377	4.00E-82	276	gb|CO168757.1
CL2294Contig1	CL2294Contig1	4	79.6	79.58	79.62	0.04	CL2294Contig1_02_46	SNP	0	1	0	0	tscaffold934	1781628--1777284	100	99.1	AP	99.71	690	0	1232	CDD|213402	cd12203; GT1; myb-like; SANT family; len=66	65.15	66	1.00E-29	112	AT1G76890.2	Duplicated homeodomain-like superfamily protein	42.51	454	2.00E-66	231	gb|CF392625.1
PtTX3110	PtTX3110	4	79.67	79.63	79.71	0.08	PtTX3110	SSR	1	0	0	0	C32570348	35293--34928	100	97.8	NA	NA	NA	NA	NA	NA	NA	NA	NA	NA	NA	NA	NA	NA	NA	NA	NA	gb|BV728834
UMN_6882	UMN_6882	4	79.74	79.72	79.77	0.05	UMN_6882_122	SNP	0	0	0	1	scaffold810348.1	71615--27130	47.1	99.7	AP	99.56	684	0	1214	CDD|215767	pfam00171; Aldedh; Aldehyde dehydrogenase family; len=459	53.25	246	2.00E-104	314	AT1G74920.1	Aldehyde dehydrogenase 10A8	73.23	269	2.00E-127	375	gb|DR181644.1
2_9055	2_9055	4	79.86	79.84	79.89	0.05	2_9055_520	SNP	0	0	0	1	tscaffold4159	311914--311187	100	98.5	AP	99.04	729	0	1283	CDD|191634	pfam06886; TPX2; Targeting protein for Xklp2; len=57	56.14	57	3.00E-14	69.3	AT1G70100.1	Uncharacterized protein	29.13	460	2.00E-27	116	gb|DR089843.1
0_17299	0_17299	4	80.16	80.11	80.22	0.11	0_17299_735	SNP	0	0	0	1	scaffold590894.3	110564--80487	100	99.7	AP	99.87	792	0	1420	CDD|216649	pfam01694; Rhomboid family; len=146	21.99	141	4.00E-04	38.7	AT1G63120.1	RHOMBOID-like 2	18.93	169	5.00E-37	136	gb|DR100407.1
CL1473Contig1	CL1473Contig1	4	80.64	80.56	80.71	0.15	CL1473Contig1_02_159	SNP	0	1	0	0	tscaffold1117	12970--14083	100	98.6	AP	98.66	1119	0	1941	CDD|185769	cd09246; BRO1_Alix_like_1; Interacting; len=353	57.75	355	4.00E-166	490	AT1G15130.1	Endosomal targeting BRO1-like domain-containing protein	63.14	841	0	639	gb|DR097692.1
UMN_5895	UMN_5895	4	81.14	81.06	81.21	0.15	UMN_5895_01_127	SNP	0	1	1	0	scaffold597748	5426--5475	9.6	98	AP	99.62	529	0	946	CDD|216848	pfam02018; CBM_4_9; Carbohydrate binding domain; len=134	27.86	140	3.00E-17	77.9	AT1G10050.1	Glycosyl hydrolase family 10 protein / carbohydrate-binding domain-containing protein	36.03	383	2.00E-58	208	gb|DT638905.1
estPtNCS_6C5A_a	PtNCS_6C5A	4	81.21	81.12	81.31	0.19	estPita_IFG_6C5A_A	ESTP	1	1	0	0	tscaffold4339	13084--19240	74.3	95.3	AP	99.17	605	0	1059	CDD|191263	pfam05368; NmrA-like family; len=232	45.8	238	2.00E-87	264	AT1G32100.1	Pinoresinol reductase 1	58.23	316	5.00E-82	254	gb|AA556842
CL4043Contig1	CL4043Contig1	4	84.2	83.78	84.62	0.84	CL4043Contig1_03_84	SNP	0	0	1	0	tscaffold1894	668690--667740	99.7	99.9	AP	99.89	947	0	1703	NA	NA	NA	NA	NA	NA	NA	NA	NA	NA	NA	NA	gb|DR057680.1
CL1540Contig1	CL1540Contig1	4	85.51	85.09	85.93	0.84	CL1540Contig1_04_27	SNP	0	1	1	0	scaffold364288	78002--79481	100	98.6	AP	98.33	1076	0	1864	CDD|235470	PRK05444; 1-deoxy-D-xylulose-5-phosphate synthase; len=580	55.28	644	0	934	AT4G15560.1	Deoxyxylulose-5-phosphate synthase	72.7	674	0	956	gb|DR387067.1
2_6373	2_6373	4	86.31	85.89	86.73	0.84	2_6373_03_276	SNP	0	1	0	0	tscaffold2801	945924--912153	99.7	99.9	AP	99.47	951	0	1692	CDD|235302	PRK04456; Acetyl-CoA decarbonylase/synthase complex subunit beta; len=463	84.21	19	0.006	37	AT2G46225.1	ABI-1-like 1	36.61	295	5.00E-53	179	gb|DR048149.1
0_6018	0_6018	4	86.46	86.04	86.88	0.84	0_6018_01_57	SNP	0	1	0	0	scaffold21020	456031--480696	100	100	AP	100	756	0	1364	CDD|221724	pfam12701; LSM14; Scd6-like Sm domain; len=81	69.51	82	3.00E-42	146	AT1G26110.1	Decapping 5	42.14	579	5.00E-76	256	gb|CO362348.1
2_987	2_987	4	87.63	87.21	88.05	0.84	2_987_02_146	SNP	0	1	1	0	scaffold311319	217079--218051	100	100	AP	99.9	973	0	1752	CDD|224849	COG1938; Archaeal enzymes of ATP-grasp superfamily; len=244	24.24	132	0.007	35.8	AT3G25545.1	Uncharacterized protein	42.01	269	2.00E-45	156	gb|DR060230.1
0_16608	0_16608	4	87.68	87.26	88.1	0.84	0_16608_02_334	SNP	0	0	1	0	tscaffold4492	53822--52853	100	99.9	AP	100	759	0	1370	CDD|217743	pfam03810; IBN_N; Importin-beta N-terminal domain protein; len=71	31.33	83	7.00E-10	56.9	AT5G53480.1	ARM repeat superfamily protein	74.29	875	0	1288	gb|DR095706.1
CL708Contig1	CL708Contig1	4	87.69	87.27	88.11	0.84	CL708Contig1_02_251	SNP	0	0	1	0	tscaffold1704	225316--229057	100	99.9	AP	99.9	1028	0	1849	CDD|235472	PRK05447; 1-deoxy-D-xylulose 5-phosphate reductoisomerase; len=385	56.4	383	0	634	AT5G62790.1	1-deoxy-D-xylulose 5-phosphate reductoisomerase	80.18	454	0	698	gb|DR069571.1
CL3386Contig1	CL3386Contig1	4	87.8	87.38	88.22	0.84	CL3386Contig1_03_497	SNP	0	0	1	0	tscaffold4850	85078--86450	99.3	100	AP	100	830	0	1498	CDD|223467	COG0390; ABC-type uncharacterized transport system; len=256	39.15	235	3.00E-57	185	AT2G37330.1	Aluminum sensitive 3	71.71	258	9.00E-62	199	gb|DR100705.1
UMN_972	UMN_972	4	88.13	87.71	88.55	0.84	UMN_972_01_174	SNP	0	0	1	0	tscaffold6211	116948--117672	98.8	95.7	AP	95.29	594	0	948	NA	NA	NA	NA	NA	NA	NA	NA	NA	NA	NA	NA	gb|BQ695509.1
0_14737	0_14737	4	88.21	87.79	88.64	0.85	0_14737_PAV	PAV	0	0	0	1	scaffold154787	51299--51842	77	77.6	AP	99.86	719	0	1288	NA	NA	NA	NA	NA	NA	NA	NA	NA	NA	NA	NA	gb|DR058673.1
UMN_5812	UMN_5812	4	89.19	88.77	89.61	0.84	UMN_5812_93	SNP	0	0	0	1	tscaffold5336	1481452--1481026	100	99.5	AP	99.77	427	0	765	CDD|99965	cd03791; GT1_Glycogen_synthase_DULL1_like; GT1 family of glycosyltransferases; len=476	42	500	0	603	AT5G24300.2	Glycogen/starch synthases/ ADP-glucose type	69.96	556	2.00E-160	481	gb|CO198665.1
NZPR1682	NZPR1682	4	89.85	89.47	90.23	0.76	NZPR1682	SSR	1	0	0	0	tscaffold1446	335464--335040	98.8	92.9	NA	NA	NA	NA	NA	NA	NA	NA	NA	NA	NA	NA	NA	NA	NA	NA	NA	gb|BV728926
estPtNCS_6C12A_a	PtNCS_6C12A	4	92.05	91.67	92.43	0.76	estPtNCS_6C12A_a	ESTP	1	0	0	0	scaffold355478.1	111902--141740	91.3	98.4	AP	95.45	681	0	1063	CDD|206738	cd08771; DLP_1; Dynamin_like family protein includes dynamins and Mx; len=278	29.47	285	3.00E-48	173	AT1G10290.1	Dynamin-like protein 6	71	938	0	754	gb|AA556806
0_7753	0_7753	4	92.33	91.91	92.76	0.85	0_7753_541	SNP	0	0	0	1	tscaffold3338	241969--241321	99.2	99.2	AP	99.54	654	0	1169	CDD|219133	pfam06682; DUF1183; Unknown function; len=317	33.65	104	0.003	37	NA	NA	NA	NA	NA	NA	gb|CF389490.1
PtIFG_1A2_C	PtIFG_1A2	4	92.97	92.59	93.34	0.75	PtIFG_1A2_C	RFLP	1	0	0	0	NA	NA	NA	NA	NA	NA	NA	NA	NA	NA	NA	NA	NA	NA	NA	NA	NA	NA	NA	NA	NA	NA
PtIFG_2718_2	PtIFG_2718	4	95.27	94.89	95.64	0.75	rflpPita_IFG_2718_2	RFLP	1	1	0	0	tscaffold3062	237443--237291	74.9	92.2	AP	87.8	205	1.00E-56	223	NA	NA	NA	NA	NA	NA	NA	NA	NA	NA	NA	NA	gb|H75230
UMN_7049	UMN_7049	4	95.92	95.54	96.29	0.75	UMN_7049_02_156	SNP	0	1	0	0	tscaffold8437	480--1269	100	99.6	AP	99.87	790	0	1420	CDD|133139	cd05472; cnd41_like; Chloroplast Nucleoids DNA-binding Protease; len=299	52.59	348	1.00E-147	427	AT1G01300.1	Eukaryotic aspartyl protease family protein	63.17	429	3.00E-125	378	gb|DR023118.1
CL3161Contig1	CL3161Contig1	4	95.93	95.55	96.3	0.75	CL3161Contig1_04_132	SNP	0	1	1	0	tscaffold1594	1626610--1627689	99.4	100	AP	99.81	1080	0	1941	CDD|235260	PRK04231; rpl3p; 50S ribosomal protein L3P; len=337	39.19	370	2.00E-108	324	AT1G61580.1	R-protein L3 B	83.68	386	6.00E-172	489	gb|DR021858.1
2_207	2_207	4	95.98	95.6	96.36	0.76	2_207_02_560	SNP	0	1	1	0	tscaffold1594	1629998--1627522	98.3	100	AP	100	755	0	1362	CDD|235260	PRK04231; rpl3p; 50S ribosomal protein L3P; len=337	39.19	370	2.00E-108	324	AT1G61580.1	R-protein L3 B	83.68	386	6.00E-172	489	gb|DR177894.1
estPtIFG_6C5A_a	PtNCS_6C5A	4	97.35	96.97	97.73	0.76	estPtIFG_6C5A_a	ESTP	0	1	0	0	tscaffold4339	13084--19240	74.3	95.3	AP	99.17	605	0	1059	CDD|191263	pfam05368; NmrA-like family; len=232	45.8	238	2.00E-87	264	AT1G32100.1	Pinoresinol reductase 1	58.23	316	5.00E-82	254	gb|AA556842
0_17612	0_17612	4	97.36	96.98	97.74	0.76	0_17612_01_141	SNP	0	1	0	0	scaffold98270	50666--51040	99.2	93.6	AP	93.67	379	1.00E-161	574	CDD|222294	pfam13658; UCH37_bd; Ubiquitin C-terminal hydrolase 37 receptor binding site; len=96	26.26	99	1.00E-13	66.9	AT5G16620.1	Hydroxyproline-rich glycoprotein family protein	52.5	360	1.00E-81	262	gb|DR102439.1
UMN_582	UMN_582	4	98.84	98.46	99.22	0.76	UMN_582_02_42	SNP	0	1	0	0	C32566352	175567--174981	100	96.4	AP	96.7	606	0	1016	CDD|222410	pfam13839; PC-Esterase; GDSL/SGNH-like Acyl-Esterase family found in Pmr5 and Cas1p; len=270	37.02	289	7.00E-84	264	AT4G25360.2	Trichome birefringence-like 18	55.63	426	2.00E-150	446	gb|BQ696555.1
UMN_881	UMN_881	4	100	99.62	100.38	0.76	UMN_881_01_76	SNP	0	1	0	0	tscaffold2992	280038--279619	100	100	AP	100	420	0	758	CDD|237171	PRK12678; Transcription termination factor Rho; len=672	18.02	222	1.00E-06	49.9	AT3G51070.1	S-adenosyl-L-methionine-dependent methyltransferases superfamily protein	11.21	321	4.00E-07	52.9	gb|BQ695832.1
0_1247	0_1247	4	100	99.62	100.38	0.76	0_1247_02_283	SNP	0	1	0	0	scaffold830443	33467--32760	100	99.9	AP	100	708	0	1278	CDD|217328	pfam03031; NIF; NLI interacting factor-like phosphatase; len=153	43.48	161	5.00E-39	138	AT5G11860.4	SCP1-like small phosphatase 5	33.73	169	3.00E-68	221	gb|DR048180.1
0_2254	0_2254	4	100.78	100.4	101.16	0.76	0_2254_01_99	SNP	0	1	0	0	tscaffold1866	480836--464896	100	99.2	AP	99.73	751	0	1342	CDD|224154	COG1233; Phytoene dehydrogenase and related proteins; len=487	26.97	519	2.00E-68	231	AT1G57770.1	FAD/NAD(P)-binding oxidoreductase family protein	75.66	534	1.00E-112	352	gb|CO170554.1
0_1169	0_1169	4	102.44	102.06	102.82	0.76	0_1169_01_516	SNP	0	1	0	0	scaffold356978.2	12508--13484	99.5	96.5	AP	100	775	0	1398	CDD|214567	smart00220; S_TKc; Serine/Threonine protein kinases; catalytic domain; len=254	31.23	285	9.00E-50	177	AT1G28440.1	HAESA-like 1	42.12	971	2.00E-180	555	gb|CF664997.1
0_1975	0_1975	4	102.73	102.35	103.11	0.76	0_1975_01_340	SNP	0	1	0	0	scaffold649600	42244--41973	48.4	100	AP	97.86	562	0	962	NA	NA	NA	NA	NA	NA	NA	NA	NA	NA	NA	NA	gb|CO173455.1
2_2934	2_2934	4	103.28	102.9	103.66	0.76	2_2934_01_78	SNP	0	1	0	0	tscaffold3715	669058--668555	100	99.6	AP	99.6	504	0	901	CDD|217400	pfam03168; LEA_2; Late embryogenesis abundant protein; len=98	18.27	104	1.00E-06	44.3	AT4G23930.1	Late embryogenesis abundant (LEA) hydroxyproline-rich glycoprotein family	37.37	198	2.00E-25	99.3	gb|DR177298.1
0_14061	0_14061	4	103.48	103.09	103.87	0.78	0_14061_588	SNP	0	0	0	1	tscaffold5862	423852--424575	99.2	92.1	AP	92.24	735	0	1061	CDD|216050	pfam00665; rve; Integrase core domain; len=113	29.82	114	2.00E-20	82.7	NA	NA	NA	NA	NA	NA	gb|DR179635.1
CL2059Contig1	CL2059Contig1	4	104.08	103.7	104.46	0.76	CL2059Contig1_01_220	SNP	0	1	0	0	scaffold879379	24409--25196	98.3	99.9	AP	99.85	683	0	1223	NA	NA	NA	NA	NA	NA	AT2G12646.1	PLATZ transcription factor family protein	55.63	142	6.00E-57	186	gb|CF470899.1
2_4138	2_4138	4	104.44	104.05	104.83	0.78	2_4138_371	SNP	0	0	0	1	tscaffold288	137596--136813	98.6	89.6	AP	99.62	797	0	1425	CDD|132767	cd07306; Porin3_VDAC; Voltage-dependent anion channel of the outer mitochondrial; len=276	40.86	279	7.00E-90	271	AT3G01280.1	Voltage dependent anion channel 1	60.87	276	3.00E-93	280	gb|CO159918.1
2_7489	2_7489	4	104.8	104.41	105.19	0.78	2_7489_126	SNP	0	0	0	1	tscaffold276	123520--15117	99	99.6	AP	99.24	924	0	1635	CDD|211422	cd11609; MCT1_N; N-terminal domain of multiple copies T cell malignancies 1; len=77	54.55	77	5.00E-43	140	AT1G09150.1	Pseudouridine synthase and archaeosine transglycosylase (PUA) domain-containing protein	82.58	178	4.00E-69	211	gb|DR110782.1
UMN_4554	UMN_4554	4	104.84	104.45	105.23	0.78	UMN_4554_149	SNP	0	0	0	1	tscaffold2354	137948--91739	100	99.8	AP	100	458	0	827	CDD|190542	pfam03145; Sina; Seven in absentia family protein; len=198	42	200	5.00E-84	254	AT3G58040.1	Seven in absentia of 2	83.33	264	3.00E-100	300	gb|BF517259.1
0_16478	0_16478	4	104.94	104.55	105.33	0.78	0_16478_406	SNP	0	0	0	1	scaffold853077	12060--12537	99.2	98.1	AP	97.95	487	0	825	NA	NA	NA	NA	NA	NA	AT3G57450.1	Uncharacterized protein	66.67	39	3.00E-15	68.2	gb|DR094720.1
0_2011	0_2011	4	104.97	104.58	105.36	0.78	0_2011_78	SNP	0	0	0	1	scaffold21395	87959--88406	100	99.3	AP	100	448	0	809	NA	NA	NA	NA	NA	NA	NA	NA	NA	NA	NA	NA	gb|CO173207.1
PtTX3027	PtTX3027	4	105.85	105.48	106.23	0.75	PtTX3027	SSR	1	0	0	0	scaffold125582	41937--42281	100	99.4	NA	NA	NA	NA	NA	NA	NA	NA	NA	NA	NA	NA	NA	NA	NA	NA	NA	gb|BV728823
CL1887Contig1	CL1887Contig1	4	106.16	105.79	106.54	0.75	CL1887Contig1_07_66	SNP	0	1	0	0	tscaffold837	410407--376547	99.4	99.8	AP	99.83	1210	0	2174	NA	NA	NA	NA	NA	NA	AT3G02420.1	Uncharacterized protein	53.47	346	2.00E-133	388	gb|CO161907.1
0_7878	0_7878	4	106.18	105.81	106.56	0.75	0_7878_01_138	SNP	0	1	0	0	scaffold868624	25970--26583	99.7	98	AP	100	614	0	1108	CDD|225043	COG2132; SufI; Multicopper oxidases; putative; len=451	24.25	499	3.00E-41	154	AT1G71040.1	Cupredoxin superfamily protein	64.5	555	1.00E-149	447	gb|CF390206.1
2_1563	2_1563	4	107.42	107.05	107.8	0.75	2_1563_02_244	SNP	0	1	0	0	tscaffold1153	163588--162647	100	99.1	AP	99.89	942	0	1696	CDD|238743	cd01466; vWA_C3HC4_type; VWA C3HC4-type: Von Willebrand factor type A (vWA) domain; len=155	44.38	169	2.00E-47	162	AT5G60710.1	Zinc finger (C3HC4-type RING finger) family protein	53.42	453	8.00E-104	328	gb|DR112025.1
PtIFG_2090_3	PtIFG_2090	4	107.47	107.1	107.85	0.75	rflpPita_IFG_2090_3	RFLP	0	1	0	0	C32274820	24062--23921	69.9	96.5	AP	94.44	180	2.00E-66	257	CDD|240269	PTZ00105; 60S ribosomal protein L12; len=140	52.66	188	6.00E-68	207	AT3G53430.1	Ribosomal protein L11 family protein	68.08	213	1.00E-66	206	gb|H75048
0_6675	0_6675	4	107.62	107.25	108	0.75	0_6675_02_224	SNP	0	1	0	1	scaffold323737.1	111781--112493	100	100	AP	100	713	0	1287	CDD|180240	PRK05759; F0F1 ATP synthase subunit B; len=156	34.95	103	4.00E-08	52.5	AT2G01940.1	C2H2-like zinc finger protein	73.89	203	4.00E-100	318	gb|CF398022.1
0_9564	0_9564	4	108.19	107.82	108.57	0.75	0_9564_01_377	SNP	0	1	1	1	tscaffold5696	747504--746704	100	98.9	AP	99.25	801	0	1420	NA	NA	NA	NA	NA	NA	AT2G01940.1	C2H2-like zinc finger protein	73.74	198	4.00E-104	319	gb|CO361313.1
0_8862	0_8862	4	108.2	107.83	108.58	0.75	0_8862_01_57	SNP	0	1	1	1	tscaffold8131	64783--65460	99.6	98.5	AP	98.97	681	0	1193	CDD|218156	pfam04577; DUF563; Unknown function; len=206	24.57	175	2.00E-17	77.5	AT4G33600.1	Uncharacterized protein	44.77	239	1.00E-48	169	gb|CX651567.1
UMN_3517	UMN_3517	4	108.3	107.93	108.68	0.75	UMN_3517_01_75	SNP	0	1	1	0	tscaffold2047	196819--197248	100	99.3	AP	99.77	430	0	773	CDD|222409	pfam13837; Myb_DNA-bind_4; Myb/SANT-like DNA-binding domain; len=84	29.76	84	4.00E-10	55.7	AT3G24490.1	Alcohol dehydrogenase transcription factor Myb/SANT-like family protein	37.34	233	2.00E-25	105	gb|BF221341.1
UMN_1299	UMN_1299	4	111.12	110.74	111.5	0.76	UMN_1299_01_176	SNP	0	1	1	0	scaffold896991	10386--10618	100	100	AP	100	233	2.00E-116	421	NA	NA	NA	NA	NA	NA	AT5G62430.1	Cycling DOF factor 1	53.33	105	3.00E-36	137	gb|DR685215.1
CL3867Contig1	CL3867Contig1	4	111.28	110.9	111.66	0.76	CL3867Contig1_02_172	SNP	0	1	0	0	tscaffold234	597570--598182	100	99.8	AP	99.35	613	0	1090	CDD|144294	pfam00642; zf-CCCH; Zinc finger C-x8-C-x5-C-x3-H type and similar; len=27	28	25	0.029	33.3	AT1G19860.1	Zinc finger C-x8-C-x5-C-x3-H type family protein	37.68	276	4.00E-46	169	gb|CF475019.1
0_10562	0_10562	4	111.49	111.11	111.87	0.76	0_10562_02_55	SNP	0	1	0	0	tscaffold1293	43123--131017	99.6	99.2	AP	99.34	757	0	1335	NA	NA	NA	NA	NA	NA	AT5G23490.1	Uncharacterized protein	40.74	788	5.00E-172	519	gb|DR054890.1
PtIFG_2274_1	PtIFG_2274	4	112.65	112.27	113.03	0.76	rflpPita_IFG_2274_1	RFLP	0	1	0	0	NA	NA	NA	NA	NA	NA	NA	NA	NA	NA	NA	NA	NA	NA	NA	NA	NA	NA	NA	NA	NA	NA
0_2321	0_2321	4	113.32	112.94	113.7	0.76	0_2321_01_62	SNP	0	1	0	0	tscaffold1823	617516--619332	99.7	90.4	AP	100	762	0	1375	CDD|100016	cd02187; beta_tubulin; The tubulin superfamily includes five distinct families; len=425	86.12	425	0	964	AT5G12250.1	Beta-6 tubulin	91.18	442	0	686	gb|DR011865.1
UMN_CL340Contig1	UMN_CL340Contig1	4	113.35	112.97	113.73	0.76	UMN_CL340Contig1_03_51	SNP	0	1	1	0	tscaffold3338	136543--137533	98.9	99	AP	98.9	997	0	1748	NA	NA	NA	NA	NA	NA	NA	NA	NA	NA	NA	NA	gb|CO364036.1
0_2819	0_2819	4	114.42	114.04	114.8	0.76	0_2819_02_332	SNP	0	1	0	1	scaffold291742.3	10679--11507	100	99.5	AP	99.76	829	0	1487	CDD|218203	pfam04670; Gtr1_RagA; Gtr1/RagA G protein conserved region; len=230	26.67	60	0.043	34.1	AT3G04550.1	Uncharacterized protein	37.22	403	8.00E-75	244	gb|CO167117.1
0_2853	0_2853	4	114.62	114.24	115	0.76	0_2853_02_76	SNP	0	1	0	0	tscaffold3478	20345--21049	99.9	99.9	AP	100	705	0	1272	CDD|99850	cd06147; Rrp6p_like_exo; DEDDy 3'-5' exonuclease domain of Rrp6p; len=192	58.11	148	4.00E-81	252	AT5G35910.1	Polynucleotidyl transferase/ ribonuclease H fold protein with HRDC domain protein	53.82	327	2.00E-79	267	gb|CO166770.1
2_3750	2_3750	4	116.08	115.7	116.46	0.76	2_3750_01_447	SNP	0	1	0	0	tscaffold3338	168647--169548	99.7	100	AP	99.43	883	0	1575	NA	NA	NA	NA	NA	NA	NA	NA	NA	NA	NA	NA	gb|CO366341.1
2_10498	2_10498	4	117.32	116.94	117.7	0.76	2_10498_171	SNP	0	0	0	1	tscaffold9052	49216--51509	100	99.4	AP	99.25	798	0	1413	CDD|227352	COG5019; CDC3; Septin family protein; len=373	31.03	87	2.00E-04	41.5	AT5G66470.1	RNA binding/GTP binding protein	16.67	216	1.00E-17	82.8	gb|CO365324.1
2_4391	2_4391	4	117.8	117.42	118.18	0.76	2_4391_01_137	SNP	0	1	0	0	C32468742	36353--37182	99.8	99	AP	99.76	830	0	1485	CDD|218675	pfam05648; PEX11; Peroxisomal biogenesis factor 11; len=225	24.79	234	1.00E-43	149	AT1G47750.1	Peroxin 11A	52.3	239	5.00E-56	184	gb|DR056872.1
estPtIFG_8429_a	PtIFG_8429	4	117.84	117.46	118.22	0.76	estPita_IFG_8429_A	ESTP	1	1	0	0	scaffold839753.2	9829--10354	36.4	99.1	AP	99.18	610	0	1081	CDD|133010	cd02517; CMP-KDO-Synthetase; CMP-KDO synthetase catalyzes the activation of KDO which is; len=239	49.79	241	7.00E-129	369	AT1G53000.1	Nucleotide-diphospho-sugar transferases superfamily protein	78.06	278	1.00E-120	351	gb|AA739505
UMN_2429	UMN_2429	4	117.98	117.6	118.36	0.76	UMN_2429_01_127	SNP	0	1	1	0	tscaffold3541	419051--418794	100	100	AP	100	258	5.00E-129	466	CDD|223605	COG0531; PotE; Amino acid transporters; len=466	38.6	114	4.00E-14	68.7	AT3G03720.1	Cationic amino acid transporter 4	71.83	142	1.00E-32	124	gb|DT638714.1
PtIFG_2958_1	PtIFG_2958	4	118.73	118.35	119.11	0.76	rflpPita_IFG_2958_1	RFLP	0	1	0	0	NA	NA	NA	NA	NA	NA	NA	NA	NA	NA	NA	NA	NA	NA	NA	NA	NA	NA	NA	NA	NA	NA
2_1803	2_1803	4	119.65	119.27	120.03	0.76	2_1803_673	SNP	0	0	0	1	scaffold489377	124774--121144	99.3	99.7	AP	98.61	937	0	1629	CDD|173626	cd05034; PTKc_Src_like; Catalytic domain of Src kinase-like Protein Tyrosine Kinases; len=261	51.43	35	2.00E-05	42.3	AT4G21410.1	Cysteine-rich RLK (RECEPTOR-like protein kinase) 29	36.97	165	7.00E-32	121	gb|CO164888.1
2_9315	2_9315	4	120.65	120.27	121.03	0.76	2_9315_01_380	SNP	0	1	1	1	tscaffold3614	528462--527472	100	99.9	AP	100	762	0	1375	CDD|234628	PRK00093; GTP-binding protein Der; len=435	35.57	343	4.00E-108	332	AT5G39960.1	GTP binding/GTP binding protein	55.26	418	3.00E-105	332	gb|CO196848.1
CL1213Contig1	CL1213Contig1	4	120.93	120.55	121.3	0.75	CL1213Contig1_01_460	SNP	0	1	0	0	scaffold561562.1	145849--144928	100	98.5	AP	99.89	922	0	1658	CDD|234019	TIGR02800; propeller_TolB; Tol-pal system beta propeller repeat protein TolB; len=417	27.54	207	8.00E-22	93.9	AT4G01870.1	TolB protein-related protein	51.89	291	2.00E-60	207	gb|DR079135.1
UMN_3676	UMN_3676	4	121.35	120.97	121.73	0.76	UMN_3676_173	SNP	0	0	0	1	scaffold401045	292903--292356	99.1	99.5	AP	99.64	548	0	980	NA	NA	NA	NA	NA	NA	AT3G25690.3	Hydroxyproline-rich glycoprotein family protein	55.22	67	2.00E-17	80.1	gb|BQ700991.1
2_1716	2_1716	4	122.24	121.86	122.62	0.76	2_1716_01_337	SNP	0	1	1	0	tscaffold2512	178307--179136	99.4	99.3	AP	99.88	830	0	1494	CDD|217296	pfam02941; FeThRed_A; Ferredoxin thioredoxin reductase variable alpha chain; len=67	55.41	74	9.00E-29	102	AT5G08410.1	Ferredoxin/thioredoxin reductase subunit A (variable subunit) 2	42.45	139	2.00E-33	118	gb|CX646910.1
0_9722	0_9722	4	122.46	122.08	122.84	0.76	0_9722_01_139	SNP	0	1	0	0	scaffold894332	12925--11974	99.7	99.1	AP	98.95	952	0	1669	CDD|222749	pfam14432; DYW_deaminase; DYW family of nucleic acid deaminases; len=116	41.67	132	1.00E-26	106	AT4G02750.1	Tetratricopeptide repeat (TPR)-like superfamily protein	42.84	691	0	686	gb|DR090289.1
2_3591	2_3591	4	122.88	122.5	123.26	0.76	2_3591_03_186	SNP	0	1	0	0	tscaffold3071	150629--149577	100	99.9	AP	99.24	1053	0	1871	CDD|218256	pfam04770; ZF-HD_dimer; ZF-HD protein dimerization region; len=60	82.46	57	9.00E-35	121	AT1G14440.2	Homeobox protein 31	44.49	227	6.00E-41	146	gb|BQ695531.1
0_1713	0_1713	4	123.68	123.3	124.06	0.76	0_1713_01_255	SNP	0	1	1	1	tscaffold3920	403874--404205	100	98.5	AP	100	332	1.00E-168	600	NA	NA	NA	NA	NA	NA	AT1G16840.1	Uncharacterized protein	38.38	99	2.00E-17	77	gb|CO175935.1
CL1908Contig1	CL1908Contig1	4	123.72	123.34	124.1	0.76	CL1908Contig1_03_100	SNP	0	1	0	0	tscaffold8884	46146--31284	99.7	99.4	AP	99.42	859	0	1532	CDD|223464	COG0387; ChaA; Ca2+/H+ antiporter; len=368	31.28	374	5.00E-82	260	AT1G55730.2	Cation exchanger 5	71.43	378	2.00E-79	257	gb|DR119279.1
UMN_3489	UMN_3489	4	124.09	123.71	124.47	0.76	UMN_3489_01_150	SNP	0	1	0	0	scaffold904719	35640--36149	100	99.8	AP	99.61	510	0	911	CDD|191899	pfam07939; DUF1685; Unknown function; len=63	60.38	53	1.00E-21	85.5	AT1G05870.4	Uncharacterized protein	38.89	162	3.00E-41	142	gb|BF517249.1
0_7227	0_7227	4	124.12	123.74	124.5	0.76	0_7227_02_426	SNP	0	1	0	1	tscaffold3541	160547--159787	100	98.9	AP	84.53	446	1.00E-135	489	NA	NA	NA	NA	NA	NA	NA	NA	NA	NA	NA	NA	gb|CF471375.1
0_13592	0_13592	4	124.38	124	124.76	0.76	0_13592_01_37	SNP	0	1	0	0	tscaffold634	1123919--1123363	100	99.3	AP	99.28	557	0	984	NA	NA	NA	NA	NA	NA	AT4G02715.1	Uncharacterized protein	45.92	98	6.00E-14	69.4	gb|DR119421.1
0_12107	0_12107	4	124.42	124.04	124.8	0.76	0_12107_01_392	SNP	0	1	0	0	tscaffold634	1122339--1121486	100	99.9	AP	99.41	854	0	1521	NA	NA	NA	NA	NA	NA	AT4G02715.1	Uncharacterized protein	45.92	98	6.00E-14	69.4	gb|DR163516.1
2_3211	2_3211	4	125.73	125.35	126.11	0.76	2_3211_01_154	SNP	0	1	0	0	scaffold376479.1	66011--65357	100	99.8	AP	99.85	655	0	1177	CDD|216177	pfam00891; Methyltransf_2; O-methyltransferase; len=239	41.21	165	6.00E-52	172	AT5G54160.1	O-methyltransferase 1	34.8	250	3.00E-99	300	gb|CF387971.1
0_16068	0_16068	4	126.25	125.87	126.63	0.76	0_16068_01_353	SNP	0	1	1	1	tscaffold1521	398833--399667	100	100	AP	99.14	696	0	1232	CDD|99960	cd03784; GT1_Gtf_like; This family includes the Gtfs; len=401	40.68	118	2.00E-36	132	AT5G24750.1	UDP-Glycosyltransferase superfamily protein	43.72	215	9.00E-53	179	gb|DR111069.1
NZPR0947	NZPR0947	4	126.28	125.88	126.68	0.8	NZPR0947	SSR	1	0	0	0	C32501912	40477--64553	95.9	79.7	NA	NA	NA	NA	NA	NA	NA	NA	NA	NA	NA	NA	NA	NA	NA	NA	NA	gb|BV728922
0_4284	0_4284	4	126.68	126.3	127.06	0.76	0_4284_270	SNP	0	0	0	1	scaffold253392	64790--119026	100	99.7	AP	99.85	666	0	1196	CDD|145969	pfam03106; WRKY DNA -binding domain protein; len=60	65	60	2.00E-34	120	AT2G44745.1	WRKY family transcription factor	59.15	164	6.00E-61	195	gb|CF478959.1
CL1103Contig1	CL1103Contig1	4	127.5	127.12	127.88	0.76	CL1103Contig1_02_91	SNP	0	1	1	0	scaffold575653.1	88561--87360	100	100	AP	99.19	864	0	1526	CDD|205691	pfam13513; HEAT_EZ; HEAT-like repeat; len=55	24.53	53	0.004	36.3	AT1G27210.1	ARM repeat superfamily protein	35.86	608	3.00E-96	312	gb|CO170978.1
NZPR0413	NZPR0413	4	128.1	127.71	128.49	0.78	NZPR0413	SSR	1	0	0	0	tscaffold197	39695--39366	45.3	90.5	NA	NA	NA	NA	NA	NA	NA	NA	NA	NA	NA	NA	NA	NA	NA	NA	NA	gb|BV728913
UMN_1577	UMN_1577	4	128.11	127.73	128.48	0.75	UMN_1577_361	SNP	0	0	0	1	tscaffold3759	204518--207071	100	99.8	AP	99.63	813	0	1454	CDD|215863	pfam00332; Glyco_hydro_17; Glycosyl hydrolases family 17; len=310	34.57	324	7.00E-81	256	AT2G19440.1	O-Glycosyl hydrolases family 17 protein	64.45	436	2.00E-161	470	gb|BQ291086.1
0_7544	0_7544	4	129.29	128.91	129.66	0.75	0_7544_507	SNP	0	0	0	1	tscaffold4431	277764--278323	100	100	AP	100	560	0	1011	CDD|213211	cd03244; ABCC_MRP_domain2; ATP-binding cassette domain 2 of multidrug; len=221	60.18	221	1.00E-129	376	AT3G13100.1	Multidrug resistance-associated protein 7	65.57	424	1.00E-116	374	gb|CF391027.1
PtIFG_1869_1	PtIFG_1869	4	129.33	128.96	129.71	0.75	rflpPita_IFG_1869_1	RFLP	0	1	0	0	scaffold12824.2	18547--18811	95.3	97.7	AP	99.26	272	1.00E-133	475	CDD|239723	cd03754; proteasome_alpha_type_6; Uncharacterized protein; len=215	74.88	215	2.00E-145	408	AT5G35590.1	Proteasome alpha subunit A1	82.11	246	3.00E-115	334	gb|H75024
0_11002	0_11002	4	129.51	129.13	129.88	0.75	0_11002_03_183	SNP	0	0	1	0	tscaffold3319	186575--187773	100	99.8	AP	90.68	858	0	1200	CDD|205691	pfam13513; HEAT_EZ; HEAT-like repeat; len=55	27.45	51	3.00E-04	38.2	AT2G07170.1	ARM repeat superfamily protein	47.93	290	4.00E-74	246	gb|DR743048.1
PtIFG_2421_1	PtIFG_2421	4	129.76	129.39	130.14	0.75	rflpPita_IFG_2421_1	RFLP	0	1	0	0	NA	NA	NA	NA	NA	NA	NA	NA	NA	NA	NA	NA	NA	NA	NA	NA	NA	NA	NA	NA	NA	NA
2_830	2_830	4	130.39	130.02	130.77	0.75	2_830_02_265	SNP	0	1	0	0	scaffold901348	22722--21330	99.8	100	AP	100	1167	0	2105	CDD|197581	smart00219; TyrKc; Tyrosine kinase; catalytic domain; len=257	37.69	199	1.00E-53	180	AT5G56460.1	Kinase superfamily protein	64.75	366	2.00E-102	313	gb|CV035728.1
CL189Contig1	CL189Contig1	4	130.62	130.25	131	0.75	CL189Contig1_03_184	SNP	0	1	0	0	tscaffold4221	329049--327994	99.9	98.8	AP	98.78	1064	0	1855	CDD|187620	cd05362; THN_reductase-like_SDR_c; Tetrahydroxynaphthalene/trihydroxynaphthalene reductase-like; len=243	57.54	252	7.00E-112	324	AT3G03980.1	NAD(P)-binding Rossmann-fold superfamily protein	58.91	258	2.00E-88	267	gb|CV138036.1
2_1264	2_1264	4	130.62	130.25	131	0.75	2_1264_01_111	SNP	0	1	0	1	tscaffold3759	208056--207307	100	99.7	AP	99.73	750	0	1344	CDD|215863	pfam00332; Glyco_hydro_17; Glycosyl hydrolases family 17; len=310	34.57	324	7.00E-81	256	AT2G19440.1	O-Glycosyl hydrolases family 17 protein	64.45	436	2.00E-161	470	gb|DR089363.1
0_9244	0_9244	4	133.28	132.91	133.66	0.75	0_9244_160	SNP	0	0	0	1	tscaffold9161	12549--12799	100	100	AP	100	251	5.00E-126	453	CDD|225313	COG2515; Acd; 1-aminocyclopropane-1-carboxylate deaminase; len=323	26.77	198	3.00E-15	73.5	AT3G26115.1	Pyridoxal-5'-phosphate-dependent enzyme family protein	51.57	287	3.00E-56	190	gb|DR012319.1
2_9661	2_9661	4	133.61	133.23	133.99	0.76	2_9661_422	SNP	0	0	0	1	scaffold822058	82401--83231	100	99.9	AP	99.52	831	0	1485	NA	NA	NA	NA	NA	NA	AT1G33490.1	Uncharacterized protein	68.67	83	4.00E-33	116	gb|CO167619.1
0_11017	0_11017	4	134.39	134.02	134.77	0.75	0_11017_592	SNP	0	0	0	1	scaffold66846	80847--64074	100	99.6	AP	99.86	729	0	1310	CDD|203293	pfam05627; AvrRpt-cleavage; Cleavage site for pathogenic type III effector avirulence; len=39	79.49	39	1.00E-15	65.3	AT5G55850.3	RPM1-interacting protein 4 (RIN4) family protein	65.48	84	4.00E-24	89.9	gb|DR743180.1
2_4205	2_4205	4	135.63	135.25	136.01	0.76	2_4205_146	SNP	0	0	0	1	tscaffold1240	157447--164308	96.6	99.9	AP	99.41	681	0	1213	CDD|185434	PTZ00083; 40S ribosomal protein S27; len=85	74.07	81	4.00E-47	147	AT3G61110.1	Ribosomal protein S27	91.86	86	4.00E-44	141	gb|DR165306.1
0_13718	0_13718	4	136.86	136.48	137.23	0.75	0_13718_768	SNP	0	0	0	1	scaffold525716.1	7016--6547	55	96.2	AP	99.88	863	0	1552	CDD|235422	PRK05342; clpX; ATP-dependent protease ATP-binding subunit ClpX; len=412	53.6	375	0	570	AT5G53350.1	CLP protease regulatory subunit X	64.44	478	2.00E-173	508	gb|DR120494.1
0_9082	0_9082	4	138.78	138.4	139.15	0.75	0_9082_496	SNP	0	0	0	1	tscaffold7842	38266--39093	98.9	98.2	AP	99.88	833	0	1494	CDD|215863	pfam00332; Glyco_hydro_17; Glycosyl hydrolases family 17; len=310	51.12	313	5.00E-131	379	AT4G16260.1	Glycosyl hydrolase superfamily protein	46.25	333	4.00E-141	407	gb|CO167773.1
0_5379	0_5379	4	139.72	139.34	140.09	0.75	0_5379_104	SNP	0	0	0	1	scaffold70031.2	70137--60695	63.8	96.1	AP	100	854	0	1541	CDD|215181	PLN02317; Arogenate dehydratase; len=382	76.79	336	0	630	AT1G11790.1	Arogenate dehydratase 1	65.87	334	3.00E-162	466	gb|DR165613.1
CL862Contig1	CL862Contig1	4	141.32	140.94	141.69	0.75	CL862Contig1_07_161	SNP	0	1	1	0	tscaffold5559	63571--65615	99.9	99.7	AP	99.78	1786	0	3200	CDD|107221	cd06464; ACD_sHsps-like; Alpha-crystallin domain (ACD) of alpha-crystallin-type; len=88	20.95	105	0.042	32.9	AT2G37570.1	HSP20-like chaperones superfamily protein	57.27	543	0	528	gb|CO200448.1
0_9126	0_9126	4	143.93	143.56	144.31	0.75	0_9126_110	SNP	0	0	0	1	tscaffold7866	405773--405211	100	97.7	AP	97.69	563	0	960	CDD|218704	pfam05701; DUF827; Plant protein of unknown function; len=484	42.7	548	3.00E-62	217	AT2G26570.1	Uncharacterized protein	35.96	584	2.00E-38	153	gb|CO199701.1
CL4235Contig1	CL4235Contig1	4	144.9	144.52	145.28	0.76	CL4235Contig1_01_62	SNP	0	1	0	0	tscaffold8622	268885--268099	100	100	AP	100	787	0	1420	CDD|214568	smart00221; STYKc; Kinase; len=258	31	271	1.00E-56	188	AT5G54590.2	Kinase superfamily protein	58.85	384	3.00E-110	335	gb|CO201512.1
estPtIFG_8887_a	PtIFG_8887	4	145.42	145.02	145.81	0.79	estPtIFG_8887_a	ESTP	1	0	0	0	scaffold156204.2	33216--32667	100	82.9	AP	99.5	404	0	722	NA	NA	NA	NA	NA	NA	NA	NA	NA	NA	NA	NA	gb|AA739786
0_14013	0_14013	4	146.65	146.27	147.03	0.76	0_14013_01_581	SNP	0	1	1	1	tscaffold570	84903--84029	100	98.3	AP	99.24	657	0	1166	CDD|117965	pfam09425; CCT_2; Divergent CCT motif; len=27	65.38	26	1.00E-10	56.5	AT1G48500.1	Jasmonate-zim-domain protein 4	26.04	338	1.00E-25	106	gb|DR179258.1
0_11241	0_11241	4	147.8	147.42	148.18	0.76	0_11241_130	SNP	0	0	0	1	tscaffold5765	26834--27570	98.9	97.9	AP	99.86	721	0	1296	NA	NA	NA	NA	NA	NA	AT5G55710.1	Chloroplast	59.28	167	1.00E-61	194	gb|DR745098.1
CL621Contig1	CL621Contig1	4	147.97	147.59	148.35	0.76	CL621Contig1_01_168	SNP	0	0	1	0	C32571964	356932--284792	98.4	99.8	AP	99.89	887	0	1595	CDD|224164	COG1243; ELP3; Histone acetyltransferase; len=515	51.13	530	0	719	AT5G50320.1	Radical SAM domain-containing protein / GCN5-related N-acetyltransferase (GNAT) family protein	89.55	555	0	583	gb|CX646813.1
UMN_1037	UMN_1037	4	148.1	147.72	148.48	0.76	UMN_1037_01_401	SNP	0	1	0	0	NA	NA	NA	NA	NA	NA	NA	NA	NA	NA	NA	NA	NA	NA	NA	NA	NA	NA	NA	NA	NA	NA
0_9135	0_9135	4	148.24	147.86	148.62	0.76	0_9135_02_99	SNP	0	1	0	0	tscaffold3525	29550--28618	99.5	99.8	AP	98.37	861	0	1490	CDD|227223	COG4886; Leucine-rich repeat (LRR) protein; len=394	29.83	238	3.00E-06	46.9	AT1G69550.1	Disease resistance protein TIR-NBS-LRR class	45.8	238	1.00E-28	117	gb|CO199749.1
PtAGP	PtAGP	4	148.24	147.8	148.69	0.89	PtAGP	ESTP	1	0	0	0	tscaffold5920	121566--120549	100	99	AP	99.71	1017	0	1817	CDD|237865	PRK14951; DNA polymerase III subunits gamma and tau; len=618	27.21	147	4.00E-14	69.7	NA	NA	NA	NA	NA	NA	gb|U09554
0_10266	0_10266	4	148.33	147.95	148.7	0.75	0_10266_562	SNP	0	0	0	1	tscaffold1409	91658--92354	100	99.7	AP	99.71	697	0	1249	CDD|222366	pfam13764; E3_UbLigase_R4; E3 ubiquitin-protein ligase UBR4; len=794	48.02	935	0	1075	AT3G02260.1	Auxin transport protein BIG	54.78	5203	0	5177	gb|DR050889.1
0_3521	0_3521	4	148.41	148.04	148.79	0.75	0_3521_01_435	SNP	0	1	1	1	tscaffold3569	100619--101560	100	99.5	AP	99.77	858	0	1539	CDD|216381	pfam01237; Oxysterol_BP; Oxysterol-binding protein; len=335	48.55	346	1.00E-145	435	AT4G08180.1	OSBP(oxysterol binding protein)-related protein 1C	61.7	833	0	837	gb|CO161483.1
0_18208	0_18208	4	148.85	148.47	149.22	0.75	0_18208_454	SNP	0	0	0	1	scaffold892187	3287--2481	99.4	100	AP	100	807	0	1456	CDD|114404	pfam05678; VQ motif; len=31	42.31	26	6.00E-07	44.7	AT1G80450.1	VQ motif-containing protein	32.64	193	2.00E-18	80.9	gb|DR020461.1
PtNCS_3H6z5_A	PtNCS_3H6z5	4	149.14	148.7	149.57	0.87	PtNCS_3H6z5_A	RFLP	1	0	0	0	NA	NA	NA	NA	NA	NA	NA	NA	NA	NA	NA	NA	NA	NA	NA	NA	NA	NA	NA	NA	NA	NA
2_6623	2_6623	4	149.81	149.42	150.2	0.78	2_6623_01_403	SNP	0	1	0	1	scaffold48976.2	66469--65699	100	99.6	AP	99.87	771	0	1386	CDD|128780	smart00504; Ubox; Modified RING finger domain; len=63	49.21	63	4.00E-20	84.2	AT3G46510.1	Plant U-box 13	44.2	457	7.00E-86	280	gb|DR109582.1
PtIFG_1584_A	PtIFG_1584	4	150.89	150.5	151.28	0.78	rflpPita_IFG_1584_A	RFLP	0	1	0	0	NA	NA	NA	NA	NA	NA	NA	NA	NA	NA	NA	NA	NA	NA	NA	NA	NA	NA	NA	NA	NA	NA
2_196	2_196	4	151	150.61	151.38	0.77	2_196_01_221	SNP	0	1	1	0	scaffold861335	43693--42952	100	99.1	AP	100	742	0	1339	CDD|219260	pfam06999; Suc_Fer-like; Sucrase/ferredoxin-like; len=218	36.12	227	5.00E-74	235	AT4G26620.1	Sucrase/ferredoxin-like family protein	53.2	453	4.00E-105	325	gb|CO159540.1
PrCHS1	PrCHS1	4	152.58	151.96	153.19	1.23	PrCHS1	ESTP	1	0	0	0	tscaffold158	260599--262978	99.2	98.2	AP	98.42	1456	0	2524	CDD|201072	pfam00195; Chal_sti_synt_N; Chalcone and stilbene synthases; N-terminal domain; len=227	44.49	227	2.00E-133	384	AT5G13930.1	Chalcone and stilbene synthase family protein	39.02	387	4.00E-146	424	gb|U90341
0_15726	0_15726	4	152.78	152.39	153.17	0.78	0_15726_01_93	SNP	0	1	0	1	scaffold310847	149369--150050	99.7	99.9	AP	100	682	0	1231	CDD|215863	pfam00332; Glyco_hydro_17; Glycosyl hydrolases family 17; len=310	40.25	318	6.00E-94	288	AT4G16260.1	Glycosyl hydrolase superfamily protein	34.27	321	3.00E-141	412	gb|CX712394.1
UMN_3511	UMN_3511	4	153.59	153.02	154.15	1.13	UMN_3511_01_306	SNP	0	1	1	0	C31153720	213--652	100	99.5	AP	99.55	440	0	785	CDD|145700	pfam02681; DUF212; Divergent PAP2 family; len=141	57.63	59	1.00E-23	92.6	AT1G24350.2	Acid phosphatase/vanadium-dependent haloperoxidase-related protein	49.15	59	1.00E-30	112	gb|BQ635152.1
2_8557	2_8557	4	153.59	153.2	153.98	0.78	2_8557_641	SNP	0	0	0	1	tscaffold4107	424247--423206	100	100	AP	100	903	0	1629	NA	NA	NA	NA	NA	NA	AT4G34100.2	RING/U-box superfamily protein	57.33	703	0	778	gb|DR092692.1
UMN_5594	UMN_5594	4	154.27	153.87	154.66	0.79	UMN_5594_402	SNP	0	0	0	1	tscaffold1861	330775--330002	99.9	99	AP	98.84	774	0	1352	CDD|222492	pfam14009; DUF4228; Domain of unknown function; len=181	28.38	74	0.005	34.3	AT3G10120.1	Uncharacterized protein	19.75	81	2.00E-08	49.9	gb|BM158991.1
0_7248	0_7248	4	155.04	154.64	155.43	0.79	0_7248_196	SNP	0	0	0	1	tscaffold3993	96006--96388	100	87.4	AP	98.6	430	0	749	NA	NA	NA	NA	NA	NA	NA	NA	NA	NA	NA	NA	gb|CF471260.1
UMN_4447	UMN_4447	4	155.51	155.12	155.91	0.79	UMN_4447_173	SNP	0	0	0	1	tscaffold6835	63204--63665	100	99.8	AP	100	462	0	834	CDD|217390	pfam03151; TPT; Triose-phosphate Transporter family; len=149	39.19	148	8.00E-29	109	AT3G10290.1	Nucleotide-sugar transporter family protein	70.33	300	5.00E-33	127	gb|BE656884.1
estPtIFG_8738_a	PtIFG_8738	4	155.52	155.07	155.96	0.89	estPtIFG_8738_a	ESTP	1	0	0	0	scaffold527935.2	132852--122807	95.5	93.9	AP	95.9	659	0	1065	CDD|173737	cd07834; STKc_MAPK; Catalytic domain of the Serine/Threonine Kinase; len=330	62.65	324	0	566	AT2G43790.1	MAP kinase 6	81.96	388	5.00E-161	462	gb|AA739685
PstASU_APX	PstASU_APX	4	156.22	155.74	156.7	0.96	PstASU_APX	ESTP	1	0	0	0	scaffold616993	107216--104662	96.1	93.6	AP	93.84	568	0	866	CDD|173825	cd00691; ascorbate_peroxidase; Ascorbate peroxidases and cytochrome C peroxidases; len=253	64.03	253	7.00E-154	431	AT3G09640.2	Ascorbate peroxidase 2	85.08	248	1.00E-128	368	gb|AF326783
0_12545	0_12545	4	156.71	156.3	157.13	0.83	0_12545_363	SNP	0	0	1	1	tscaffold2958	313280--312638	100	99.1	AP	99.22	643	0	1137	CDD|224037	COG1112; Superfamily I DNA and RNA helicases and helicase subunits; len=767	26.67	420	4.00E-43	167	AT5G47010.1	RNA helicase/ putative	25.36	422	2.00E-95	327	gb|DR385852.1
CL2076Contig1	CL2076Contig1	4	156.89	156.49	157.3	0.81	CL2076Contig1_04_211	SNP	0	1	0	0	scaffold250361	75298--72578	99.4	100	AP	99.83	1167	0	2093	CDD|214386	CHL00176; ftsH; Cell division protein; len=638	66.67	594	0	920	AT2G30950.1	FtsH extracellular protease family	83.71	663	0	765	gb|DR017122.1
0_17344	0_17344	4	157.02	156.6	157.43	0.83	0_17344_02_127	SNP	0	1	1	0	tscaffold4709	59858--60692	99.6	99.6	AP	99.76	835	0	1494	CDD|206672	cd01885; EF2; Elongation Factor 2 in archaea and eukarya; len=218	53.22	233	1.00E-112	350	AT3G22980.1	Ribosomal protein S5/Elongation factor G/III/V family protein	60.73	1067	0	961	gb|DR100639.1
estPtNCS_2N7G_a	PtNCS_2N7G	4	157.2	156.7	157.71	1.01	estPita_IFG_2N7G_A	ESTP	1	1	0	0	tscaffold3434	750384--750968	88.3	95.9	AP	91.06	559	0	774	CDD|100015	cd02186; alpha_tubulin; The tubulin superfamily includes five distinct families; len=434	89.4	434	0	982	AT1G50010.1	Tubulin alpha-2 chain	92.38	446	0	677	gb|AA556198
CL4137Contig1	CL4137Contig1	4	157.3	156.88	157.72	0.84	CL4137Contig1_04_36	SNP	0	1	0	0	tscaffold2554	293513--345721	100	99.6	AP	99.81	1054	0	1885	CDD|217121	pfam02582; DUF155; ACR; YagE family COG1723; len=174	28	175	4.00E-48	163	AT1G69380.1	Uncharacterized protein	59.73	298	3.00E-83	262	gb|CO158770.1
0_6923	0_6923	4	158.11	157.68	158.55	0.87	0_6923_01_74	SNP	0	1	0	0	scaffold410209	165455--166033	100	100	AP	100	579	0	1045	CDD|216388	pfam01250; Ribosomal_S6; Ribosomal protein S6; len=92	27.37	95	2.00E-06	42.9	AT3G17170.1	Translation elongation factor EF1B/ribosomal protein S6 family protein	18.69	107	3.00E-24	97	gb|CF397105.1
2_9835	2_9835	4	158.34	157.91	158.78	0.87	2_9835_01_162	SNP	0	1	1	0	scaffold728823	77250--76362	100	100	AP	99.55	889	0	1586	NA	NA	NA	NA	NA	NA	AT5G60150.1	Uncharacterized protein	63.41	41	3.00E-14	66.6	gb|CX645364.1
0_14346	0_14346	4	158.7	158.27	159.14	0.87	0_14346_01_114	SNP	0	1	0	0	scaffold856702	23796--24525	99.6	98	AP	96.98	563	0	930	NA	NA	NA	NA	NA	NA	NA	NA	NA	NA	NA	NA	gb|CV034603.1
0_18872	0_18872	4	158.82	158.39	159.26	0.87	0_18872_01_53	SNP	0	1	1	0	tscaffold5437	40355--41025	98.8	99.9	AP	100	671	0	1211	CDD|238121	cd00200; WD40 domain; len=289	30.28	251	9.00E-33	129	AT1G53090.2	SPA1-related 4	44.51	692	1.00E-79	278	gb|DR015986.1
0_9704	0_9704	4	159.28	158.85	159.72	0.87	0_9704_01_381	SNP	0	1	0	0	scaffold895691	69735--68985	100	97.6	AP	99.86	738	0	1323	NA	NA	NA	NA	NA	NA	NA	NA	NA	NA	NA	NA	gb|DR090146.1
0_8167	0_8167	4	159.47	159.04	159.91	0.87	0_8167_01_588	SNP	0	1	1	0	tscaffold6329	1168237--1169388	100	99.5	AP	100	419	0	756	CDD|191545	pfam06507; Auxin_resp; Auxin response factor; len=83	61.45	83	8.00E-45	156	AT5G62000.4	Auxin response factor 2	53.79	818	0	699	gb|CF386566.1
estPtIFG_2N7G_a	PtNCS_2N7G	4	160.31	159.76	160.86	1.1	estPita_IFG_2N7G_A	ESTP	1	1	0	0	tscaffold3434	750384--750968	88.3	95.9	AP	91.06	559	0	774	CDD|100015	cd02186; alpha_tubulin; The tubulin superfamily includes five distinct families; len=434	89.4	434	0	982	AT1G50010.1	Tubulin alpha-2 chain	92.38	446	0	677	gb|AA556198
0_11781	0_11781	4	162.21	161.81	162.61	0.8	0_11781_01_254	SNP	0	1	1	1	tscaffold6683	90468--89525	99.6	99.8	AP	99.47	944	0	1680	CDD|187563	cd05253; UDP_GE_SDE_e; UDP glucuronic acid epimerase; extended (e) SDRs; len=332	54.03	335	8.00E-168	478	AT1G02000.1	UDP-D-glucuronate 4-epimerase 2	75.06	429	5.00E-162	468	gb|DR069392.1
PtIFG_1636_2	PtIFG_1636	4	162.28	161.6	162.95	1.35	rflpPita_IFG_1636_2	RFLP	1	1	0	0	C28565774	382--583	78.6	96.5	AP	99.61	256	5.00E-126	453	CDD|223268	COG0190; FolD; 5; len=283	55.94	286	6.00E-132	379	AT4G00620.1	Amino acid dehydrogenase family protein	64.46	287	2.00E-172	486	gb|H75187
PtSIFG_4458	PtSIFG_4458	4	163.28	162.5	164.05	1.55	PtSIFG_4458	estSSR	1	0	0	0	scaffold432248	14821--14138	100	99.9	AP	99.85	684	0	1229	CDD|214815	smart00774; WRKY; DNA binding domain; len=59	62.71	59	3.00E-36	126	AT1G29860.1	WRKY DNA-binding protein 71	47.2	214	1.00E-52	177	gb|BV728766
PtIFG_2994_1	PtIFG_2994	4	163.48	162.65	164.31	1.66	rflpPita_IFG_2994_1	RFLP	0	1	0	0	NA	NA	NA	NA	NA	NA	NA	NA	NA	NA	NA	NA	NA	NA	NA	NA	NA	NA	NA	NA	NA	NA
0_8452	0_8452	4	163.61	163.22	164	0.78	0_8452_212	SNP	0	0	0	1	scaffold250361	70002--71979	99.7	99.8	AP	99.53	856	0	1525	CDD|214386	CHL00176; ftsH; Cell division protein; len=638	66.67	594	0	920	AT2G30950.1	FtsH extracellular protease family	83.71	663	0	765	gb|CX647866.1
2_10183	2_10183	4	167.29	166.76	167.81	1.05	2_10183_02_668	SNP	0	1	0	0	C30236876	770--76	100	98.7	AP	98.86	699	0	1225	CDD|227223	COG4886; Leucine-rich repeat (LRR) protein; len=394	35.68	213	3.00E-05	43.8	AT1G69550.1	Disease resistance protein TIR-NBS-LRR class	49.17	242	1.00E-31	125	gb|DR387612.1
0_13050	0_13050	4	167.32	166.89	167.74	0.85	0_13050_477	SNP	0	0	0	1	scaffold348740	17754--18526	100	99.3	AP	97.54	366	1.00E-173	616	NA	NA	NA	NA	NA	NA	NA	NA	NA	NA	NA	NA	gb|CO364876.1
UMN_3180	UMN_3180	4	168.11	167.7	168.51	0.81	UMN_3180_01_354	SNP	0	1	1	1	tscaffold408	296385--295851	99.6	99.1	AP	99.07	539	0	940	CDD|217062	pfam02485; Branch; Core-2/I-Branching enzyme; len=242	32.08	265	6.00E-81	251	AT5G15050.1	Core-2/I-branching beta-1/6-N-acetylglucosaminyltransferase family protein	62.26	424	2.00E-146	427	gb|BQ700506.1
0_5511	0_5511	4	168.89	168.42	169.35	0.93	0_5511_221	SNP	0	0	0	1	scaffold331586.2	15139--10489	99.9	99.9	AP	99.88	868	0	1561	CDD|220392	pfam09770; Topoisomerase II-associated protein PAT1; len=804	25.18	278	9.00E-26	114	AT3G05680.1	Embryo defective 2016	12.4	653	2.00E-18	92.4	gb|DR057507.1
2_10180	2_10180	4	170.47	170	170.94	0.94	2_10180_435	SNP	0	0	0	1	C32282900	21510--22208	98.6	99.9	AP	99.57	703	0	1251	CDD|217659	pfam03652; Family protein UPF0081; len=134	30.88	136	3.00E-26	100	AT1G12244.1	Polynucleotidyl transferase/ ribonuclease H-like superfamily protein	59.65	171	7.00E-34	124	gb|DR090262.1
PtIFG_2802_5	PtIFG_2802	4	170.69	169.76	171.63	1.87	rflpPita_IFG_2802_5	RFLP	0	1	0	0	NA	NA	NA	NA	NA	NA	NA	NA	NA	NA	NA	NA	NA	NA	NA	NA	NA	NA	NA	NA	NA	NA
PtIFG_2870_1	PtIFG_2870	4	170.82	169.89	171.76	1.87	rflpPita_IFG_2870_1	RFLP	0	1	0	0	NA	NA	NA	NA	NA	NA	NA	NA	NA	NA	NA	NA	NA	NA	NA	NA	NA	NA	NA	NA	NA	NA
0_13017	0_13017	4	171.78	171.2	172.36	1.16	0_13017_02_332	SNP	0	1	1	0	scaffold39019.5	4164--4926	100	99.7	AP	99.87	763	0	1371	CDD|216918	pfam02179; BAG domain; len=76	34.09	44	9.00E-05	40.7	AT5G62390.1	BCL-2-associated athanogene 7	51.04	96	1.00E-17	85.5	gb|CO365790.1
2_4364	2_4364	4	173.99	173.46	174.51	1.05	2_4364_01_348	SNP	0	0	1	0	scaffold894349	49220--49971	93.7	70.5	AP	99.19	862	0	1530	CDD|233829	TIGR02349; DnaJ_bact; Chaperone protein DnaJ; len=354	29.31	58	0.005	35.3	AT5G17840.1	DnaJ/Hsp40 cysteine-rich domain superfamily protein	63.49	126	1.00E-22	90.8	gb|DR100932.1
0_17790	0_17790	4	175.99	175.16	176.82	1.66	0_17790_01_175	SNP	0	1	0	0	tscaffold2868	514761--513552	99.5	99.7	AP	99.69	635	0	1133	NA	NA	NA	NA	NA	NA	AT5G07830.1	Glucuronidase 2	50.92	544	0	599	gb|DR016952.1
0_15532	0_15532	4	176.18	175.69	176.67	0.98	0_15532_121	SNP	0	0	0	1	scaffold708587.1	79032--78662	100	99.7	AP	84.35	377	3.00E-114	417	NA	NA	NA	NA	NA	NA	NA	NA	NA	NA	NA	NA	gb|CX714068.1
0_12229	0_12229	4	176.68	175.85	177.51	1.66	0_12229_01_56	SNP	0	1	0	1	scaffold147589	68655--69465	100	98.8	AP	99.38	809	0	1440	CDD|163615	cd00839; MPP_PAPs; Purple acid phosphatases of the metallophosphatase; len=294	33.61	119	3.00E-27	103	AT1G13900.1	Purple acid phosphatases superfamily protein	48.04	179	7.00E-33	124	gb|DR079585.1
estPtIFG_8898_a	PtIFG_8898	4	178.25	177.42	179.08	1.66	estPtIFG_8898_a	ESTP	1	0	0	0	tscaffold8184	93742--89862	96.6	99.5	AP	97.89	570	0	982	CDD|238121	cd00200; WD40 domain; len=289	26.28	293	5.00E-33	124	AT1G49910.1	Transducin/WD40 repeat-like superfamily protein	84.59	331	8.00E-64	209	gb|AA739796
0_9749	0_9749	4	178.51	178.09	178.93	0.84	0_9749_336	SNP	0	0	1	1	tscaffold2421	5249--5927	95.8	100	AP	99.85	679	0	1220	CDD|214568	smart00221; STYKc; Kinase; len=258	30.42	286	1.00E-55	190	AT1G79620.1	Leucine-rich repeat protein kinase family protein	58.45	568	9.00E-162	490	gb|DR090477.1
0_473	0_473	4	179.52	179.1	179.94	0.84	0_473_488	SNP	0	0	0	1	tscaffold6457	140563--142191	100	100	AP	99.4	665	0	1186	CDD|187754	cd09293; AMN1; Antagonist of mitotic exit network protein 1; len=226	30.39	181	2.00E-09	56.6	AT5G07670.1	RNI-like superfamily protein	51.16	430	4.00E-90	285	gb|CF671287.1
PtIFG_2220_B	PtIFG_2220	4	179.55	178.72	180.38	1.66	rflpPita_IFG_2220_B	RFLP	1	1	0	0	scaffold890513	22496--20312	100	99.5	AP	100	580	0	1047	CDD|214636	smart00360; RRM; RNA recognition motif; len=73	46.58	73	2.00E-28	103	AT4G13850.3	Glycine-rich RNA-binding protein 2	54.84	124	7.00E-35	123	gb|DT626617
UMN_5144	UMN_5144	4	186.32	185.91	186.72	0.81	UMN_5144_01_51	SNP	0	1	0	0	scaffold329362	35407--36519	100	100	AP	100	527	0	951	CDD|214568	smart00221; STYKc; Kinase; len=258	36.32	201	1.00E-51	180	AT1G79620.1	Leucine-rich repeat protein kinase family protein	49.49	689	2.00E-168	512	gb|BQ695715.1
0_14705	0_14705	5	0	0	0	0	0_14705_PAV	PAV	0	0	0	1	tscaffold4233	286399--286691	95.4	99.7	AP	99.66	293	5.00E-147	524	NA	NA	NA	NA	NA	NA	NA	NA	NA	NA	NA	NA	gb|DR058362.1
0_2413	0_2413	5	6.6	6.6	6.6	0	0_2413_325	SNP	0	0	0	1	scaffold144730.2	145965--143465	99.9	99.1	AP	99.6	505	0	902	NA	NA	NA	NA	NA	NA	NA	NA	NA	NA	NA	NA	gb|DR011181.1
0_16189	0_16189	5	9.87	9.86	9.87	0.01	0_16189_01_174	SNP	0	1	0	0	scaffold674651	40148--39865	98.2	95.2	AP	98.25	171	2.00E-75	289	NA	NA	NA	NA	NA	NA	AT5G07330.1	Uncharacterized protein	36.84	95	2.00E-15	69.8	gb|DR111913.1
2_9474	2_9474	5	10.31	10.31	10.31	0	2_9474_735	SNP	0	0	0	1	scaffold410483	263967--262675	100	99.8	AP	99.7	987	0	1770	CDD|214763	smart00647; IBR; In Between Ring fingers; len=64	47.62	63	1.00E-18	80.9	AT2G31510.1	IBR domain-containing protein	67.43	571	0	717	gb|DR052552.1
0_16499	0_16499	5	17.08	17.08	17.08	0	0_16499_272	SNP	0	0	0	1	scaffold896252	98085--191995	100	99.9	AP	99.88	805	0	1447	CDD|215700	pfam00080; Sod_Cu; Copper/zinc superoxide dismutase (SODC); len=140	52.05	146	2.00E-58	180	AT2G28190.1	Copper/zinc superoxide dismutase 2	68.87	151	1.00E-68	211	gb|DR094874.1
0_2074	0_2074	5	17.17	17.16	17.17	0.01	0_2074_01_75	SNP	0	1	0	0	tscaffold8281	109847--109064	100	99.8	AP	100	652	0	1177	CDD|238875	cd01837; SGNH_plant_lipase_like; len=315	42.69	335	1.00E-113	337	AT1G75890.2	GDSL-like Lipase/Acylhydrolase superfamily protein	28.49	358	2.00E-101	309	gb|CO168743.1
CL633Contig1	CL633Contig1	5	18.13	18.12	18.13	0.01	CL633Contig1_04_245	SNP	0	1	0	0	tscaffold9129	150616--148847	100	100	AP	100	1077	0	1943	CDD|239089	cd02396; PCBP_like_KH; K RNA-binding domain; PCBP_like; len=65	44.93	69	2.00E-16	73.3	AT5G15270.1	RNA-binding KH domain-containing protein	27.17	346	2.00E-52	184	gb|DR049393.1
2_6134	2_6134	5	18.13	18.12	18.13	0.01	2_6134_01_112	SNP	0	1	0	0	tscaffold3358	49168--50560	100	99.9	AP	99.77	854	0	1534	CDD|203293	pfam05627; AvrRpt-cleavage; Cleavage site for pathogenic type III effector avirulence; len=39	48.65	37	9.00E-08	48.8	AT5G55850.2	RPM1-interacting protein 4 (RIN4) family protein	56.76	37	8.00E-14	69	gb|DR165759.1
0_15653	0_15653	5	18.33	18.33	18.33	0	0_15653_170	SNP	0	0	0	1	C31822914	5665--5223	100	98	AP	99.77	442	0	792	CDD|219846	pfam08449; UAA transporter family; len=303	34.2	307	4.00E-98	294	AT1G14360.1	UDP-galactose transporter 3	72.76	323	3.00E-52	178	gb|CX714703.1
0_164	0_164	5	19.25	19.25	19.25	0	0_164_277	SNP	0	0	0	1	C32065732	4676--5150	81.2	97.7	AP	98.81	589	0	1027	CDD|220389	pfam09767; DUF2053; Membrane protein; len=159	51.55	161	1.00E-67	208	AT1G47640.1	Uncharacterized protein	80.18	227	1.00E-90	270	gb|DR742170.1
2_4502	2_4502	5	20.44	20.44	20.45	0.01	2_4502_01_161	SNP	0	1	0	1	tscaffold667	2534--3376	100	99.6	AP	99.64	843	0	1510	CDD|185539	PTZ00286; 6-phospho-1-fructokinase; len=459	48.39	124	1.00E-46	160	AT4G32840.1	Phosphofructokinase 6	68.22	129	5.00E-50	170	gb|DR165578.1
2_9574	2_9574	5	21.17	21.17	21.18	0.01	2_9574_01_351	SNP	0	1	1	0	tscaffold1364	290946--292083	100	100	AP	100	903	0	1629	CDD|215454	PLN02845; Branched-chain-amino-acid aminotransferase-like protein; len=336	62.16	333	0	541	AT5G57850.1	D-aminoacid aminotransferase-like PLP-dependent enzymes superfamily protein	59.05	337	3.00E-123	367	gb|DR163472.1
UMN_CL20Contig1	UMN_CL20Contig1	5	21.2	21.2	21.21	0.01	UMN_CL20Contig1_02_247	SNP	0	1	0	0	scaffold674651	40185--38976	100	99.3	AP	99.63	816	0	1458	NA	NA	NA	NA	NA	NA	AT5G07330.1	Uncharacterized protein	36.84	95	2.00E-15	69.8	gb|DR095306.1
0_13259	0_13259	5	21.75	21.74	21.76	0.02	0_13259_215	SNP	0	0	0	1	scaffold896347.2	7383--6901	100	96.9	AP	100	483	0	872	NA	NA	NA	NA	NA	NA	NA	NA	NA	NA	NA	NA	gb|CO368670.1
0_17172	0_17172	5	21.86	21.72	21.99	0.27	0_17172_01_612	SNP	0	0	1	0	scaffold838776	98446--98525	11.1	100	AP	99.52	631	0	1128	CDD|238875	cd01837; SGNH_plant_lipase_like; len=315	42.81	292	2.00E-95	292	AT1G75890.2	GDSL-like Lipase/Acylhydrolase superfamily protein	28.79	323	3.00E-93	290	gb|DR099827.1
CL2503Contig1	CL2503Contig1	5	21.86	21.85	21.86	0.01	CL2503Contig1_03_192	SNP	0	1	0	0	scaffold150628	4161--4659	62.5	99.2	AP	99.75	798	0	1431	NA	NA	NA	NA	NA	NA	NA	NA	NA	NA	NA	NA	gb|DR386070.1
2_3707	2_3707	5	22.68	22.68	22.69	0.01	2_3707_233	SNP	0	0	0	1	tscaffold1332	42802--43766	93.5	98.7	AP	99.52	832	0	1480	CDD|181834	PRK09414; Glutamate dehydrogenase; len=445	52.98	436	0	631	AT1G51720.1	Amino acid dehydrogenase family protein	69.44	445	0	575	gb|CO164127.1
CL363Contig1	CL363Contig1	5	23.64	23.56	23.71	0.15	CL363Contig1_04_101	SNP	0	1	0	0	C31743316	7746--8945	97.3	98.6	AP	97.46	1104	0	1871	CDD|215780	pfam00190; Cupin_1; Cupin; len=139	39.77	88	3.00E-27	100	AT5G26700.1	RmlC-like cupins superfamily protein	64.58	96	2.00E-29	109	gb|CX653187.1
CL4342Contig1	CL4342Contig1	5	24.12	24.02	24.22	0.2	CL4342Contig1_01_240	SNP	0	0	1	0	tscaffold469	169970--173446	100	93.2	AP	99.56	902	0	1611	CDD|236417	PRK09224; Threonine dehydratase; len=504	58.6	500	0	832	AT3G10050.1	L-O-methylthreonine resistant 1	66.37	571	0	626	gb|CO160904.1
1_2145	1_2145	5	25.47	25.21	25.72	0.51	1_2145_299	SNP	0	0	0	1	tscaffold5464	215483--214090	100	100	AP	100	636	0	1148	CDD|224117	COG1196; Smc; Chromosome segregation ATPases; len=1163	22.39	335	3.00E-13	72.1	AT2G19950.1	Golgin candidate 1	46.74	706	3.00E-40	157	gb|CV031535.1
0_13166	0_13166	5	25.59	25.53	25.64	0.11	0_13166_01_276	SNP	0	1	0	0	tscaffold9065	64519--65699	99.6	99.9	AP	99.66	885	0	1586	CDD|222749	pfam14432; DYW_deaminase; DYW family of nucleic acid deaminases; len=116	41.67	132	4.00E-27	107	AT4G02750.1	Tetratricopeptide repeat (TPR)-like superfamily protein	40.49	768	9.00E-176	531	gb|CO367114.1
CL1903Contig1	CL1903Contig1	5	26.25	25.78	26.72	0.94	CL1903Contig1_02_325	SNP	0	1	1	0	C32024398	9820--11022	99.4	99.3	AP	99.2	870	0	1539	CDD|149648	pfam08662; Eukaryotic translation initiation factor eIF2A; len=194	52.06	194	2.00E-105	315	AT1G73180.1	Eukaryotic translation initiation factor eIF2A family protein	55.92	456	1.00E-62	215	gb|DR120661.1
2_3604	2_3604	5	27.19	26.93	27.45	0.52	2_3604_222	SNP	0	0	0	1	scaffold838922.2	382662--381715	99.9	99.9	AP	100	770	0	1389	CDD|219584	pfam07800; DUF1644; Unknown function; len=148	46.67	195	2.00E-72	224	AT1G68140.3	Uncharacterized protein	43.8	258	3.00E-90	277	gb|CO166215.1
0_5056	0_5056	5	28.19	28.13	28.24	0.11	0_5056_02_284	SNP	0	1	0	0	scaffold558727	96320--95629	100	99.1	AP	99.47	566	0	1007	CDD|219002	pfam06376; DUF1070; Unknown function; len=34	70.59	34	6.00E-10	50.9	AT3G61640.1	Arabinogalactan protein 20	55.22	67	8.00E-11	55.4	gb|CF401551.1
0_1796	0_1796	5	28.68	28.2	29.15	0.95	0_1796_01_154	SNP	0	1	1	0	tscaffold7848	319095--318409	100	100	AP	100	687	0	1240	CDD|217320	pfam03016; Exostosin family; len=292	27.94	340	9.00E-59	197	AT4G13990.1	Exostosin family protein	36.52	471	2.00E-97	307	gb|CO168997.1
2_9283	2_9283	5	29.75	29.25	30.25	1	2_9283_257	SNP	0	0	0	1	scaffold174272	3583--3103	60.5	100	AP	100	778	0	1404	CDD|239089	cd02396; PCBP_like_KH; K RNA-binding domain; PCBP_like; len=65	44.93	69	2.00E-16	73.3	AT5G15270.1	RNA-binding KH domain-containing protein	27.17	346	2.00E-52	184	gb|DR078871.1
PtIFG_2963_3	PtIFG_2963	5	30.76	29.71	31.82	2.11	PtIFG_2963_3	RFLP	1	0	0	0	NA	NA	NA	NA	NA	NA	NA	NA	NA	NA	NA	NA	NA	NA	NA	NA	NA	NA	NA	NA	NA	NA
0_6680	0_6680	5	31.09	30.6	31.59	0.99	0_6680_182	SNP	0	0	0	1	scaffold638374.1	57220--57470	39.7	98.8	AP	98.73	632	0	1108	CDD|223632	COG0558; PgsA; Phosphatidylglycerophosphate synthase; len=192	33.87	62	7.00E-14	65.5	AT2G39290.1	Phosphatidylglycerolphosphate synthase 1	76.36	55	5.00E-11	60.3	gb|CF398011.1
2_1941	2_1941	5	31.44	30.95	31.94	0.99	2_1941_746	SNP	0	0	0	1	scaffold23062	2495--4006	100	99.9	AP	97.63	1012	0	1734	CDD|237865	PRK14951; DNA polymerase III subunits gamma and tau; len=618	28.46	130	1.00E-12	66.3	NA	NA	NA	NA	NA	NA	gb|CO361300.1
UMN_2422	UMN_2422	5	31.62	31.13	32.12	0.99	UMN_2422_298	SNP	0	0	0	1	scaffold62352.2	41090--40478	98.9	99.5	AP	99.67	613	0	1097	NA	NA	NA	NA	NA	NA	NA	NA	NA	NA	NA	NA	gb|BQ655560.1
0_18809	0_18809	5	31.68	31.19	32.18	0.99	0_18809_607	SNP	0	0	0	1	scaffold897334.2	3798--2911	99.9	98.2	AP	97.86	888	0	1510	CDD|233165	TIGR00879; SP; MFS transporter; sugar porter family; len=481	34.85	482	8.00E-91	289	AT3G18830.1	Polyol/monosaccharide transporter 5	52.67	486	1.00E-77	257	gb|DR015851.1
0_5464	0_5464	5	33.19	32.7	33.69	0.99	0_5464_02_158	SNP	0	1	0	1	C32521482	29461--31345	99.6	98.6	AP	99.23	778	0	1377	CDD|222080	pfam13369; Transglut_core2; Transglutaminase-like superfamily; len=154	31.67	120	1.00E-17	79.6	AT4G19160.2	Uncharacterized protein	54.7	404	4.00E-85	273	gb|DR164923.1
0_14385	0_14385	5	33.61	33.12	34.11	0.99	0_14385_02_294	SNP	0	1	0	0	C32521482	36196--38244	99.5	99.6	AP	99.36	783	0	1393	CDD|222080	pfam13369; Transglut_core2; Transglutaminase-like superfamily; len=154	28.75	160	2.00E-17	77.7	AT4G19160.2	Uncharacterized protein	58.68	334	1.00E-72	235	gb|CV034884.1
UMN_1264	UMN_1264	5	33.97	33.48	34.47	0.99	UMN_1264_01_258	SNP	0	1	0	0	tscaffold1192	37016--37372	100	98.9	AP	100	357	0	645	CDD|220603	pfam10152; DUF2360; Coiled-coil domain-containing protein; len=147	44.44	36	0.002	33.5	AT2G22640.1	BRICK1/ putative	73.08	78	2.00E-24	90.1	gb|CD027867.1
0_8972	0_8972	5	34.06	33.57	34.56	0.99	0_8972_01_135	SNP	0	1	1	1	scaffold332534.3	25327--24608	99.7	98.2	AP	99.16	718	0	1269	CDD|215924	pfam00447; HSF_DNA-bind; HSF-type DNA-binding protein; len=96	57.29	96	2.00E-50	166	AT4G17750.1	Heat shock factor 1	50	210	6.00E-60	204	gb|CX652712.1
CL1569Contig1	CL1569Contig1	5	34.29	33.76	34.82	1.06	CL1569Contig1_03_45	SNP	0	1	0	0	scaffold111047	20088--21139	100	99.2	AP	99.32	1024	0	1811	NA	NA	NA	NA	NA	NA	AT3G16070.1	Uncharacterized protein	44.68	47	2.00E-09	55.1	gb|CX653240.1
0_1839	0_1839	5	35.47	35.08	35.86	0.78	0_1839_78	SNP	0	0	0	1	tscaffold6651	156925--136118	100	98.5	AP	99.68	618	0	1106	CDD|238950	cd01992; PP-ATPase; N-terminal domain of predicted ATPase of the PP-loop faimly; len=185	38.3	47	4.00E-15	73.4	AT3G24560.1	Adenine nucleotide alpha hydrolases-like superfamily protein	36.8	500	8.00E-98	306	gb|CO174755.1
0_18317	0_18317	5	35.59	34.99	36.2	1.21	0_18317_01_77	SNP	0	1	0	1	tscaffold3771	249420--248384	99.7	99.7	AP	99.86	733	0	1317	CDD|216235	pfam00999; Na_H_Exchanger; Sodium/hydrogen exchanger family; len=370	25.38	327	2.00E-31	121	AT2G19600.1	K+ efflux antiporter 4	58.82	374	7.00E-54	187	gb|CO361300.1
UMN_CL194Contig1	UMN_CL194Contig1	5	35.59	34.99	36.2	1.21	UMN_CL194Contig1_04_130	SNP	0	1	0	0	scaffold23062	5382--2542	100	99.6	AP	99.58	1660	0	2964	CDD|236090	PRK07764; DNA polymerase III subunits gamma and tau; len=824	24.38	201	2.00E-14	73.1	AT3G22142.1	Bifunctional inhibitor/lipid-transfer protein/seed storage 2S albumin superfamily protein	19	300	2.00E-11	65.3	gb|CX652165.1
0_8922	0_8922	5	35.59	34.99	36.2	1.21	0_8922_01_645	SNP	0	1	0	0	tscaffold745	37403--38383	100	100	AP	99.31	578	0	1029	CDD|203405	pfam06200; tify; Tify domain; len=36	63.89	36	1.00E-13	64.8	AT4G32570.1	TIFY domain protein 8	38.41	138	1.00E-13	71.7	gb|DR021244.1
0_6427	0_6427	5	35.59	34.99	36.2	1.21	0_6427_02_341	SNP	0	1	0	0	scaffold162691.1	19616--20526	100	100	AP	99.56	911	0	1629	CDD|216560	pfam01544; CorA-like Mg2+ transporter protein; len=291	30	70	0.02	34.6	AT2G04305.1	Magnesium transporter CorA-like family protein	59.46	259	3.00E-80	253	gb|DR070738.1
0_13707	0_13707	5	35.59	34.99	36.2	1.21	0_13707_02_405	SNP	0	1	0	0	scaffold502543	18314--17491	100	99.5	AP	99.39	824	0	1463	NA	NA	NA	NA	NA	NA	NA	NA	NA	NA	NA	NA	gb|DR116717.1
0_11531	0_11531	5	35.59	34.99	36.2	1.21	0_11531_01_379	SNP	0	1	0	0	scaffold845834	48237--49056	100	100	AP	99.15	820	0	1454	CDD|191110	pfam04844; Ovate; Transcriptional repressor; ovate; len=60	56.9	58	3.00E-26	101	AT1G06920.1	Ovate family protein 4	36	125	8.00E-29	117	gb|DR160481.1
0_9341	0_9341	5	35.71	35.32	36.1	0.78	0_9341_581	SNP	0	0	0	1	tscaffold1296	323556--326581	99.4	99.7	AP	99.3	711	0	1260	CDD|218258	pfam04774; HABP4_PAI-RBP1; Hyaluronan / mRNA binding family; len=106	51.33	113	1.00E-24	96.7	AT4G17520.1	Hyaluronan / mRNA binding family	37.66	393	8.00E-16	78.2	gb|DR013356.1
2_5962	2_5962	5	36.16	35.56	36.77	1.21	2_5962_01_400	SNP	0	1	0	0	tscaffold1952	355275--356105	100	99.9	AP	99.16	831	0	1472	CDD|224323	COG1405; SUA7; Transcription initiation factor TFIIIB; len=285	32.83	198	9.00E-43	157	AT4G36650.1	Plant-specific TFIIB-related protein	73.28	348	2.00E-101	327	gb|CO196817.1
UMN_1385	UMN_1385	5	36.22	35.62	36.82	1.2	UMN_1385_01_39	SNP	0	1	0	0	tscaffold1331	424569--424239	95.4	99.7	AP	99.42	347	3.00E-175	618	CDD|192379	pfam09790; Hyccin; Uncharacterized protein; len=309	30.58	327	5.00E-65	213	AT5G64090.1	Uncharacterized protein	45.62	434	2.00E-117	355	gb|AA556822.1
2_9280	2_9280	5	36.58	35.98	37.18	1.2	2_9280_02_107	SNP	0	1	0	1	tscaffold6003	760908--761761	100	99.4	AP	99.65	854	0	1525	CDD|203011	pfam04433; SWIRM domain; len=80	37.35	83	5.00E-20	86.9	AT4G34430.3	DNA-binding family protein	36.06	965	3.00E-129	419	gb|DR069245.1
0_3192	0_3192	5	36.6	36	37.2	1.2	0_3192_01_146	SNP	0	1	0	0	scaffold900160	61235--60226	99.6	99.3	AP	99.78	913	0	1635	CDD|238125	cd00204; ANK; Ankyrin repeats; len=126	42.52	127	5.00E-32	119	AT3G24530.1	AAA-type ATPase family protein / ankyrin repeat family protein	68.82	465	2.00E-150	442	gb|CO164013.1
PtSIFG_0168	PtSIFG_0168	5	36.81	35.51	38.12	2.61	PtSIFG_0168	estSSR	1	0	0	0	scaffold638374.1	59642--58881	100	99	AP	100	101	4.00E-44	183	NA	NA	NA	NA	NA	NA	NA	NA	NA	NA	NA	NA	gb|BV728740
CL385Contig1	CL385Contig1	5	39.78	39.19	40.37	1.18	CL385Contig1_01_195	SNP	0	1	1	0	tscaffold90	192042--191356	99.8	96.7	AP	99.36	629	0	1113	CDD|176863	cd07821; PYR_PYL_RCAR_like; Pyrabactin resistance 1 (PYR1); len=140	28.03	157	2.00E-30	109	AT4G32870.1	Polyketide cyclase/dehydrase and lipid transport superfamily protein	33.12	160	1.00E-22	90.5	gb|CF471830.1
CL909Contig1	CL909Contig1	5	39.92	39.33	40.52	1.19	CL909Contig1_04_120	SNP	0	1	1	0	scaffold221046	67073--76095	100	100	AP	100	1407	0	2538	CDD|214798	smart00743; Agenet; Tudor-like domain present in plant sequences; len=59	30.51	59	4.00E-10	59.3	AT4G17330.1	G2484-1 protein	32.96	1417	1.00E-121	430	gb|DR016428.1
PtRIP_0932	PtRIP_0932	5	41.94	40.48	43.41	2.93	PtRIP_0932	SSR	1	0	0	0	tscaffold7854	97196--96689	93.7	81.3	NA	NA	NA	NA	NA	NA	NA	NA	NA	NA	NA	NA	NA	NA	NA	NA	NA	gb|BV683119
0_9770	0_9770	5	42.52	41.9	43.14	1.24	0_9770_01_150	SNP	0	1	1	0	tscaffold3426	779476--778270	100	97.4	AP	99.6	499	0	884	CDD|237863	PRK14949; DNA polymerase III subunits gamma and tau; len=944	16.09	174	0.029	37	AT5G42950.1	GYF domain-containing protein	31.57	795	2.00E-75	274	gb|DR090723.1
CL560Contig1	CL560Contig1	5	43.46	42.52	44.4	1.88	CL560Contig1_03_130	SNP	0	1	0	0	tscaffold490	596987--594038	99.9	99.1	AP	99.66	1759	0	3146	CDD|100015	cd02186; alpha_tubulin; The tubulin superfamily includes five distinct families; len=434	89.17	434	0	981	AT1G50010.1	Tubulin alpha-2 chain	92.83	446	0	677	gb|DT624400.1
UMN_CL319Contig1	UMN_CL319Contig1	5	43.5	42.56	44.44	1.88	UMN_CL319Contig1_03_131	SNP	0	1	0	0	tscaffold490	597012--594098	97.5	99.5	AP	99.6	1731	0	3086	CDD|100015	cd02186; alpha_tubulin; The tubulin superfamily includes five distinct families; len=434	89.17	434	0	981	AT1G50010.1	Tubulin alpha-2 chain	92.83	446	0	677	gb|DT624400.1
PtTX4147	PtTX4147	5	45.7	43.89	47.5	3.61	PtTX4147	SSR	1	0	0	0	tscaffold4311	16227--15918	100	99	NA	NA	NA	NA	NA	NA	NA	NA	NA	NA	NA	NA	NA	NA	NA	NA	NA	gb|BV728840
PtNCS_PtaAGP6	PtNCS_PtaAGP6	5	45.8	43.99	47.6	3.61	estPita_IFG_AGP6_3p_A	ESTP	1	1	0	0	tscaffold6928	85601--86960	100	99	AP	99.77	876	0	1572	CDD|236766	PRK10811; rne; Ribonuclease E; len=1068	17.86	168	2.00E-14	71.6	AT3G22142.1	Bifunctional inhibitor/lipid-transfer protein/seed storage 2S albumin superfamily protein	23.81	210	3.00E-08	53.7	gb|AF101785
0_1787	0_1787	5	46.13	45.53	46.73	1.2	0_1787_01_317	SNP	0	0	1	0	tscaffold2475	49740--50439	99.7	99.7	AP	99.71	700	0	1254	CDD|205222	pfam13041; PPR_2; PPR repeat family; len=50	34.15	41	0.006	33.9	AT1G74750.1	Pentatricopeptide repeat (PPR) superfamily protein	24.75	198	4.00E-24	103	gb|CO169025.1
2_292	2_292	5	46.84	46.24	47.45	1.21	2_292_01_138	SNP	0	1	1	0	scaffold834395	68314--66907	100	99.9	AP	99.88	825	0	1483	CDD|203124	pfam04928; PAP_central; Poly(A) polymerase central domain; len=349	60.86	350	0	591	AT4G32850.9	Nuclear poly(a) polymerase	56.52	759	0	700	gb|DR095720.1
0_12049	0_12049	5	47.44	46.8	48.08	1.28	0_12049_01_223	SNP	0	1	1	0	tscaffold8354	338943--339218	100	98.9	AP	99.28	276	8.00E-136	486	CDD|202417	pfam02825; WWE domain; len=72	30.88	68	2.00E-09	54.6	AT2G31320.1	Poly(ADP-ribose) polymerase 2	21.12	161	1.00E-39	155	gb|DR162980.1
0_1679	0_1679	5	47.52	46.88	48.16	1.28	0_1679_01_243	SNP	0	1	0	1	tscaffold5727	239735--240691	99.7	99.6	AP	99.47	754	0	1346	NA	NA	NA	NA	NA	NA	AT5G19540.1	Uncharacterized protein	51.4	393	9.00E-133	396	gb|CO176152.1
2_4723	2_4723	5	47.72	47.08	48.36	1.28	2_4723_01_197	SNP	0	1	0	0	scaffold733514	102877--101901	99.4	100	AP	99.65	867	0	1553	CDD|216598	pfam01602; Adaptin_N; Adaptin N terminal region; len=522	31	529	8.00E-153	462	AT4G34450.1	Coatomer gamma-2 subunit / gamma-2 coat protein / gamma-2 COP/ putative	79.93	887	0	927	gb|CO161472.1
0_9950	0_9950	5	47.91	47.28	48.55	1.27	0_9950_368	SNP	0	0	0	1	scaffold784872	20716--20084	100	93.2	AP	99.05	633	0	1113	CDD|227223	COG4886; Leucine-rich repeat (LRR) protein; len=394	28.12	224	5.00E-08	53.8	AT1G69550.1	Disease resistance protein TIR-NBS-LRR class	32.65	343	1.00E-34	139	gb|DR092056.1
UMN_1908	UMN_1908	5	48.05	47.41	48.69	1.28	UMN_1908_01_100	SNP	0	1	0	0	scaffold318156.1	4769--3844	98.5	99.7	AP	99.67	609	0	1090	CDD|216598	pfam01602; Adaptin_N; Adaptin N terminal region; len=522	29.75	521	1.00E-94	308	AT5G11490.1	Adaptin family protein	71.75	853	0	740	gb|BQ634089.1
estPtIFG_AGP6_3p_a	PtNCS_PtaAGP6	5	48.19	47.55	48.83	1.28	estPita_IFG_AGP6_3p_A	ESTP	0	1	0	0	tscaffold6928	85601--86960	100	99	AP	99.77	876	0	1572	CDD|236766	PRK10811; rne; Ribonuclease E; len=1068	17.86	168	2.00E-14	71.6	AT3G22142.1	Bifunctional inhibitor/lipid-transfer protein/seed storage 2S albumin superfamily protein	23.81	210	3.00E-08	53.7	gb|AF101785
0_3062	0_3062	5	48.22	47.58	48.85	1.27	0_3062_123	SNP	0	0	0	1	tscaffold6212	68035--66543	100	100	AP	100	813	0	1467	CDD|216965	pfam02298; Cu_bind_like; Plastocyanin-like domain; len=84	53.85	78	5.00E-32	112	AT2G26720.1	Cupredoxin superfamily protein	33.52	179	2.00E-43	146	gb|CO164945.1
UMN_2401	UMN_2401	5	48.56	47.92	49.2	1.28	UMN_2401_01_300	SNP	0	1	0	0	scaffold883498	58415--58786	100	100	AP	100	372	0	672	CDD|215357	PLN02665; Pectinesterase family protein; len=366	41.12	107	4.00E-21	88.9	AT5G19730.1	Pectin lyase-like superfamily protein	51.2	166	7.00E-46	158	gb|BF220827.1
PtTX4003	PtTX4003	5	48.67	46.71	50.64	3.93	PtTX4003	SSR	1	0	0	0	scaffold303958.2	23726--23511	100	97.2	NA	NA	NA	NA	NA	NA	NA	NA	NA	NA	NA	NA	NA	NA	NA	NA	NA	gb|BV728866
2_7865	2_7865	5	51.25	50.61	51.89	1.28	2_7865_01_165	SNP	0	0	1	0	tscaffold5379	192310--193131	100	99.5	AP	99.51	824	0	1472	CDD|214568	smart00221; STYKc; Kinase; len=258	28.83	281	3.00E-45	164	AT5G65700.2	Leucine-rich receptor-like protein kinase family protein	68.18	990	0	675	gb|DR071016.1
CL1019Contig1	CL1019Contig1	5	52.26	51.62	52.89	1.27	CL1019Contig1_03_326	SNP	0	1	0	0	tscaffold4160	148097--145143	100	99.8	AP	99.93	1339	0	2410	CDD|215690	pfam00069; Pkinase; Kinase domain protein; len=260	32.48	274	2.00E-48	174	AT1G28440.1	HAESA-like 1	42.56	961	0	579	gb|CX712969.1
PtRIP_0496	PtRIP_0496	5	54.92	52.96	56.88	3.92	PtRIP_0496	SSR	1	0	0	0	tscaffold890	487615--487207	100	98.5	NA	NA	NA	NA	NA	NA	NA	NA	NA	NA	NA	NA	NA	NA	NA	NA	NA	gb|BV683151
0_1232	0_1232	5	55.14	54.5	55.77	1.27	0_1232_01_372	SNP	0	1	1	1	tscaffold5379	195636--194952	99.6	99	AP	99.27	685	0	1213	CDD|214568	smart00221; STYKc; Kinase; len=258	32.17	143	7.00E-27	110	AT5G65700.2	Leucine-rich receptor-like protein kinase family protein	69.72	720	3.00E-158	487	gb|DR048223.1
2_7269	2_7269	5	55.44	54.79	56.08	1.29	2_7269_773	SNP	0	0	0	1	tscaffold890	396001--441235	100	100	AP	100	881	0	1590	CDD|227359	COG5026; Hexokinase; len=466	37.61	452	9.00E-112	341	AT2G19860.1	Hexokinase 2	65.31	493	3.00E-161	471	gb|DR743205.1
0_6956	0_6956	5	56.82	56.18	57.46	1.28	0_6956_01_72	SNP	0	0	1	0	scaffold620088	59532--60201	100	98.9	AP	98.35	666	0	1155	NA	NA	NA	NA	NA	NA	AT4G28650.1	Leucine-rich repeat transmembrane protein kinase family protein	38.39	112	3.00E-18	81.7	gb|CF396908.1
UMN_801	UMN_801	5	58.85	58.21	59.49	1.28	UMN_801_233	SNP	0	0	1	1	scaffold340418	83135--82562	100	100	AP	99.83	574	0	1032	CDD|214864	smart00860; SMI1_KNR4; SMI1 / KNR4 family; len=127	21.43	42	0.016	34.5	AT5G67020.1	Uncharacterized protein	41.86	215	7.00E-49	174	gb|BE496394.1
2_2936	2_2936	5	58.93	58.29	59.57	1.28	2_2936_01_285	SNP	0	0	1	0	tscaffold7772	147325--146266	100	100	AP	99.59	974	0	1743	CDD|216968	pfam02309; AUX_IAA; AUX/IAA family; len=188	35.48	155	4.00E-35	130	AT3G04730.1	Indoleacetic acid-induced protein 16	37.75	151	1.00E-57	195	gb|DR180393.1
0_8632	0_8632	5	59.56	58.92	60.2	1.28	0_8632_01_61	SNP	0	1	0	0	scaffold393732.1	16050--15137	100	99.7	AP	99.84	629	0	1130	NA	NA	NA	NA	NA	NA	NA	NA	NA	NA	NA	NA	gb|CX649437.1
PtSIFG_4502	PtSIFG_4502	5	59.94	58.54	61.34	2.8	PtSIFG_4502	estSSR	1	0	0	0	tscaffold3811	197614--198387	100	99.7	AP	100	605	0	1092	CDD|224423	COG1506; DAP2; Dipeptidyl aminopeptidases/acylaminoacyl-peptidases; len=620	24.91	277	9.00E-10	59.1	AT5G25770.1	Alpha/beta-Hydrolases superfamily protein	58	350	2.00E-57	194	gb|BV728695
2_9423	2_9423	5	60.62	59.98	61.25	1.27	2_9423_01_165	SNP	0	1	0	0	tscaffold4311	18694--17928	100	99.2	AP	100	767	0	1384	CDD|190527	pfam03110; SBP domain; len=79	80.77	78	1.00E-53	179	AT1G02065.1	Squamosa promoter binding protein-like 8	40.18	331	1.00E-57	200	gb|DR019625.1
0_18887	0_18887	5	61.39	60.75	62.02	1.27	0_18887_02_715	SNP	0	1	1	0	tscaffold3559	42404--45224	100	99.8	AP	99.88	826	0	1485	CDD|216528	pfam01490; Aa_trans; Transmembrane amino acid transporter protein; len=406	34.18	316	3.00E-82	258	AT1G58360.1	Amino acid permease 1	56.05	339	2.00E-60	204	gb|DR016038.1
UMN_3013	UMN_3013	5	61.6	60.97	62.24	1.27	UMN_3013_125	SNP	0	0	1	1	tscaffold1783	114001--114501	100	99.8	AP	100	501	0	904	CDD|214567	smart00220; S_TKc; Serine/Threonine protein kinases; catalytic domain; len=254	34.34	198	6.00E-47	169	AT5G61480.1	Leucine-rich repeat protein kinase family protein	56.04	969	0	641	gb|BF517399.1
PtRIP_0630	PtRIP_0630	5	61.97	60.72	63.23	2.51	PtRIP_0630	SSR	1	0	0	0	tscaffold6882	92097--91766	100	83.2	NA	NA	NA	NA	NA	NA	NA	NA	NA	NA	NA	NA	NA	NA	NA	NA	NA	gb|BV683095
0_9336	0_9336	5	62.12	61.49	62.76	1.27	0_9336_254	SNP	0	0	0	1	scaffold772667.1	98513--35864	100	99.3	AP	99.63	818	0	1462	CDD|216649	pfam01694; Rhomboid family; len=146	28.48	151	2.00E-23	93.4	AT5G25752.1	Rhomboid-like protein 11	56.97	251	1.00E-34	129	gb|DR013252.1
UMN_3773	UMN_3773	5	62.22	61.59	62.86	1.27	UMN_3773_01_325	SNP	0	1	0	1	tscaffold8515	113481--114113	98.1	99.5	AP	99.23	647	0	1133	CDD|173895	cd00517; ATPS; ATP-sulfurylase; len=353	44.17	369	2.00E-153	443	AT3G22890.1	ATP sulfurylase 1	73.63	474	0	555	gb|BQ699030.1
2_202	2_202	5	63.09	62.46	63.73	1.27	2_202_737	SNP	0	0	0	1	tscaffold1261	180984--98030	100	99.4	AP	99.41	846	0	1508	CDD|225546	COG3000; ERG3; Sterol desaturase; len=271	20.09	229	1.00E-22	94.1	AT4G22753.2	Sterol 4-alpha methyl oxidase 1-3	63.18	277	8.00E-54	187	gb|DR092962.1
SsrPt_ctg9249	SsrPt_ctg9249	5	63.24	61.86	64.61	2.75	SsrPt_ctg9249	estSSR	1	0	0	0	tscaffold2087	153080--152729	93.9	100	AP	96.53	375	3.00E-178	630	CDD|176884	cd08875; START_ArGLABRA2_like; C-terminal lipid-binding START domain of the homeobox; len=229	34.19	234	4.00E-80	259	AT1G52150.1	Homeobox-leucine zipper family protein / lipid-binding START domain-containing protein	74.94	810	0	1018	gb|BV728813
0_236	0_236	5	64.28	63.65	64.91	1.26	0_236_01_63	SNP	0	1	0	1	tscaffold5758	519186--518313	100	97.7	AP	99.87	747	0	1339	CDD|217173	pfam02666; PS_Dcarbxylase; Phosphatidylserine decarboxylase; len=201	31.38	290	2.00E-58	193	AT4G16700.1	Phosphatidylserine decarboxylase 1	59.72	432	2.00E-148	434	gb|CF664180.1
PtSIFG_1212	PtSIFG_1212	5	65.41	64.07	66.75	2.68	PtSIFG_1212	estSSR	1	0	0	0	NA	NA	NA	NA	NA	NA	NA	NA	NA	NA	NA	NA	NA	NA	NA	NA	NA	NA	NA	NA	NA	NA
UMN_4048	UMN_4048	5	66.36	65.73	66.98	1.25	UMN_4048_440	SNP	0	0	0	1	tscaffold291	124904--126378	100	100	AP	100	523	0	944	CDD|215863	pfam00332; Glyco_hydro_17; Glycosyl hydrolases family 17; len=310	40.88	318	5.00E-99	302	AT2G16230.1	O-Glycosyl hydrolases family 17 protein	53.13	431	1.00E-161	471	gb|CF395857.1
CL1373Contig1	CL1373Contig1	5	67.15	66.52	67.77	1.25	CL1373Contig1_05_64	SNP	0	1	1	0	scaffold106721.4	58331--59869	99.7	100	AP	99.32	1181	0	2102	CDD|226951	COG4585; Signal transduction histidine kinase; len=365	12.3	122	2.00E-06	45.2	NA	NA	NA	NA	NA	NA	gb|DR163302.1
0_17814	0_17814	5	68.4	67.77	69.03	1.26	0_17814_01_392	SNP	0	1	1	0	scaffold42890	142904--143608	100	98	AP	99.15	704	0	1242	NA	NA	NA	NA	NA	NA	AT4G32340.1	Tetratricopeptide repeat (TPR)-like superfamily protein	30.23	86	2.00E-08	53.6	gb|DR017133.1
0_10021	0_10021	5	69.26	68.63	69.89	1.26	0_10021_04_209	SNP	0	1	0	1	tscaffold2276	387532--388357	99.3	99.5	AP	95.07	832	0	1303	NA	NA	NA	NA	NA	NA	NA	NA	NA	NA	NA	NA	gb|DR089509.1
2_4904	2_4904	5	69.99	69.3	70.69	1.39	2_4904_01_153	SNP	0	1	0	0	scaffold466786	340835--341574	100	99.9	AP	96.57	671	0	1110	NA	NA	NA	NA	NA	NA	NA	NA	NA	NA	NA	NA	gb|CO164613.1
2_4600	2_4600	5	69.99	69.3	70.69	1.39	2_4600_01_138	SNP	0	1	1	1	tscaffold1542	19163--18272	99.3	98.9	AP	99.44	885	0	1579	CDD|217206	pfam02731; SKIP_SNW; SKIP/SNW domain; len=158	68.32	161	5.00E-84	262	AT1G77180.2	Chromatin family protein	64.88	615	0	627	gb|CO198997.1
UMN_1356	UMN_1356	5	70.33	69.63	71.02	1.39	UMN_1356_317	SNP	0	0	0	1	scaffold57764	185339--184902	100	100	AP	100	438	0	791	CDD|240633	cd12156; HPPR; Hydroxy(phenyl)pyruvate Reductase; len=301	57.54	285	1.00E-159	457	AT1G17745.1	D-3-phosphoglycerate dehydrogenase	24.13	315	2.00E-111	345	gb|CD027385.1
PtIFG_2090_4	PtIFG_2090	5	71.58	70.33	72.82	2.49	PtIFG_2090_4	RFLP	1	0	0	0	C32274820	24062--23921	69.9	96.5	AP	94.44	180	2.00E-66	257	CDD|240269	PTZ00105; 60S ribosomal protein L12; len=140	52.66	188	6.00E-68	207	AT3G53430.1	Ribosomal protein L11 family protein	68.08	213	1.00E-66	206	gb|H75048
0_11042	0_11042	5	72.45	71.75	73.15	1.4	0_11042_396	SNP	0	0	0	1	C32497184	35874--34922	97.2	95.9	AP	98.24	851	0	1463	CDD|236658	PRK10153; DNA-binding transcriptional activator CadC; len=517	25.81	62	0.016	33.1	NA	NA	NA	NA	NA	NA	gb|DR743336.1
CL3806Contig1	CL3806Contig1	5	72.92	72.22	73.62	1.4	CL3806Contig1_04_59	SNP	0	1	0	0	tscaffold1602	417031--417886	98.8	99.6	AP	99.77	856	0	1535	NA	NA	NA	NA	NA	NA	NA	NA	NA	NA	NA	NA	gb|CO361138.1
0_17150	0_17150	5	73.13	72.43	73.83	1.4	0_17150_139	SNP	0	0	0	1	scaffold274771.2	10034--11426	99.9	99.9	AP	99.86	732	0	1312	CDD|189895	pfam01221; Dynein_light; Dynein light chain type 1; len=86	47.73	88	2.00E-33	112	AT4G15930.1	Dynein light chain type 1 family protein	39.77	88	5.00E-46	147	gb|DR099673.1
2_6914	2_6914	5	73.36	72.66	74.06	1.4	2_6914_292	SNP	0	0	0	1	scaffold845362	176332--106674	100	99.5	AP	99.46	736	0	1308	NA	NA	NA	NA	NA	NA	AT5G60050.1	BTB/POZ domain-containing protein	26.15	390	2.00E-22	100	gb|DR179853.1
UMN_2859	UMN_2859	5	73.81	73.11	74.51	1.4	UMN_2859_01_166	SNP	0	1	0	0	scaffold761837	15782--16267	100	99.7	AP	100	394	0	711	CDD|239307	cd03009; TryX_like_TryX_NRX; Tryparedoxin (TryX)-like family; len=131	54.2	131	9.00E-64	201	AT1G60420.1	DC1 domain-containing protein	46.48	327	1.00E-92	291	gb|AA556956.1
CL858Contig1	CL858Contig1	5	74.64	73.94	75.34	1.4	CL858Contig1_03_123	SNP	0	0	1	0	tscaffold229	374213--367609	98.4	99.5	AP	98.29	878	0	1523	CDD|238017	cd00060; FHA; Forkhead associated domain protein; len=102	36.11	108	1.00E-21	89.4	AT3G20550.1	SMAD/FHA domain-containing protein	48.73	314	5.00E-48	169	gb|DR099365.1
CL4730Contig1	CL4730Contig1	5	74.73	74.03	75.43	1.4	CL4730Contig1_02_176	SNP	0	1	1	0	tscaffold865	439443--438567	100	99.8	AP	99.77	878	0	1572	CDD|217948	pfam04185; Phosphoesterase family; len=357	34.9	404	3.00E-105	322	AT1G07230.1	Non-specific phospholipase C1	63.32	488	1.00E-180	522	gb|DR116976.1
0_15570	0_15570	5	74.8	74.1	75.5	1.4	0_15570_345	SNP	0	0	0	1	scaffold593484	63299--63028	53.7	93.8	AP	86.29	248	2.00E-75	289	CDD|133136	cd00303; retropepsin_like; Retropepsins; len=92	32.65	49	4.00E-07	41.9	AT3G13235.2	Ubiquitin family protein	15.38	39	6.00E-06	42	gb|CX712233.1
UMN_2513	UMN_2513	5	75.06	74.36	75.76	1.4	UMN_2513_228	SNP	0	0	0	1	scaffold103969	60372--59800	100	96	AP	84.02	582	1.00E-178	632	NA	NA	NA	NA	NA	NA	NA	NA	NA	NA	NA	NA	gb|BQ654769.1
CL3457Contig1	CL3457Contig1	5	75.35	74.65	76.05	1.4	CL3457Contig1_03_50	SNP	0	0	1	0	scaffold203466	9091--8444	51	100	AP	100	783	0	1413	CDD|225480	COG2928; Uncharacterized protein; len=222	29.61	206	2.00E-31	117	AT2G20120.1	Uncharacterized protein	70.04	267	6.00E-74	230	gb|CO370563.1
0_8924	0_8924	5	75.43	74.73	76.13	1.4	0_8924_01_208	SNP	0	0	1	0	tscaffold2276	386525--385816	99	99.7	AP	99.86	710	0	1272	NA	NA	NA	NA	NA	NA	NA	NA	NA	NA	NA	NA	gb|CX652259.1
CL3173Contig1	CL3173Contig1	5	75.48	74.78	76.18	1.4	CL3173Contig1_02_84	SNP	0	0	1	0	scaffold203466	9244--8444	60.5	100	AP	99.62	1323	0	2360	CDD|225480	COG2928; Uncharacterized protein; len=222	29.61	206	2.00E-31	117	AT2G20120.1	Uncharacterized protein	70.04	267	4.00E-74	231	gb|DR079445.1
2_2199	2_2199	5	76.35	75.64	77.05	1.41	2_2199_01_680	SNP	0	1	0	0	tscaffold3466	32854--34133	98.9	99.6	AP	99.29	845	0	1503	NA	NA	NA	NA	NA	NA	AT2G43950.1	Chloroplast outer envelope protein 37	44.85	330	4.00E-97	295	gb|DR160421.1
UMN_1169	UMN_1169	5	76.6	75.89	77.3	1.41	UMN_1169_100	SNP	0	0	0	1	C32570762	213735--214021	65.6	99.3	AP	98.08	417	0	717	CDD|198302	cd03193; GST_C_Metaxin; C-terminal; len=88	42.86	70	3.00E-15	70	AT2G19080.1	Metaxin-related protein	48.99	296	3.00E-57	190	gb|BQ699647.1
0_3991	0_3991	5	76.74	76.04	77.44	1.4	0_3991_628	SNP	0	0	0	1	tscaffold4922	135499--134744	99.5	98.9	AP	75.28	712	4.00E-127	459	NA	NA	NA	NA	NA	NA	NA	NA	NA	NA	NA	NA	gb|CX645518.1
PtSIFG_0186	PtSIFG_0186	5	76.84	75.46	78.23	2.77	PtSIFG_0186	estSSR	1	0	0	0	C32465936	43949--44630	97.6	99.3	AP	99.27	686	0	1214	CDD|197545	smart00154; ZnF_AN1; AN1-like Zinc finger; len=39	61.54	39	4.00E-12	57.8	AT4G12040.2	A20/AN1-like zinc finger family protein	40.22	184	8.00E-37	128	gb|BV728741
2_3362	2_3362	5	77.01	76.31	77.71	1.4	2_3362_105	SNP	0	0	0	1	tscaffold2541	913160--694045	100	99.8	AP	99.32	878	0	1563	CDD|223232	COG0154; GatA; Asp-tRNAAsn/Glu-tRNAGln amidotransferase A subunit and; len=475	33.4	482	4.00E-107	333	AT5G64440.1	Fatty acid amide hydrolase	58.61	604	0	593	gb|CO176189.1
2_4861	2_4861	5	77.2	76.49	77.91	1.42	2_4861_684	SNP	0	0	0	1	tscaffold4737	178684--177465	99.4	99.5	AP	99.87	783	0	1407	CDD|192339	pfam09713; A_thal_3526; Plant protein 1589 of unknown function; len=54	52.83	53	7.00E-19	77.4	AT3G61700.1	Plant protein 1589 of unknown function	43.75	128	8.00E-37	134	gb|DR181632.1
0_6701	0_6701	5	77.23	76.53	77.94	1.41	0_6701_01_302	SNP	0	1	0	0	tscaffold1752	424320--425033	100	99.9	AP	100	714	0	1288	CDD|173623	cd00180; PKc; Catalytic domain of Protein Kinases; len=215	39.18	194	1.00E-52	177	AT5G38210.1	Kinase family protein	55.19	308	2.00E-86	281	gb|CF398081.1
0_18588	0_18588	5	77.68	76.98	78.39	1.41	0_18588_02_353	SNP	0	1	1	1	C32565796	190150--189289	99.7	98.5	AP	97.8	862	0	1474	CDD|219846	pfam08449; UAA transporter family; len=303	20.99	243	3.00E-05	44.1	AT3G02690.1	Nodulin MtN21 /EamA-like transporter family protein	9.59	292	3.00E-22	96.8	gb|DR023360.1
0_3532	0_3532	5	78.11	77.41	78.82	1.41	0_3532_01_183	SNP	0	1	1	0	tscaffold2317	183544--182466	98.3	99.9	AP	100	882	0	1591	CDD|221512	pfam12295; Symplekin_C; Symplekin tight junction protein C terminal; len=181	55.19	183	2.00E-76	247	AT1G27595.1	Uncharacterized protein	50.93	750	0	646	gb|CO161339.1
0_8696	0_8696	5	78.23	77.52	78.93	1.41	0_8696_01_442	SNP	0	1	0	1	C32283274	3657--2925	97.9	99.6	AP	99.47	380	0	677	CDD|239307	cd03009; TryX_like_TryX_NRX; Tryparedoxin (TryX)-like family; len=131	54.05	111	3.00E-49	157	AT1G60420.1	DC1 domain-containing protein	46.05	152	4.00E-43	151	gb|CX650083.1
UMN_4045	UMN_4045	5	78.85	78.14	79.55	1.41	UMN_4045_202	SNP	0	0	0	1	scaffold892455.2	11089--25524	97.1	90.8	AP	98.19	717	0	1227	CDD|221398	pfam12056; DUF3537; Unknown function; len=398	33.02	424	9.00E-109	331	AT3G20300.1	Uncharacterized protein	28.34	441	5.00E-173	498	gb|BQ654570.1
0_14941	0_14941	5	79.39	78.69	80.1	1.41	0_14941_02_333	SNP	0	1	0	0	C31153380	565--1	81.5	96.7	AP	98.87	705	0	1229	CDD|238875	cd01837; SGNH_plant_lipase_like; len=315	35.8	338	3.00E-109	326	AT2G27360.1	GDSL-like Lipase/Acylhydrolase superfamily protein	33.98	359	8.00E-89	277	gb|DR060641.1
0_3066	0_3066	5	79.66	78.96	80.37	1.41	0_3066_01_178	SNP	0	1	0	0	C31691170	5647--6210	99.3	98.9	AP	98.94	564	0	991	NA	NA	NA	NA	NA	NA	AT5G59460.1	Scarecrow-like transcription factor 11 SCL11	33.58	134	2.00E-12	62.1	gb|CO164919.1
2_588	2_588	5	79.76	79.06	80.47	1.41	2_588_02_80	SNP	0	1	1	0	tscaffold9155	219415--221748	100	99.7	AP	99.68	946	0	1696	CDD|238875	cd01837; SGNH_plant_lipase_like; len=315	33.73	338	9.00E-103	309	AT1G75890.2	GDSL-like Lipase/Acylhydrolase superfamily protein	24.18	368	2.00E-99	303	gb|DR386941.1
0_12933	0_12933	5	79.92	79.21	80.62	1.41	0_12933_01_120	SNP	0	1	1	0	scaffold219485	44782--45384	97.6	99.8	AP	99.83	603	0	1083	CDD|222749	pfam14432; DYW_deaminase; DYW family of nucleic acid deaminases; len=116	37.86	103	4.00E-14	69.7	AT3G24000.1	Tetratricopeptide repeat (TPR)-like superfamily protein	41.75	570	4.00E-163	486	gb|CO363712.1
0_12167	0_12167	5	81.15	80.44	81.86	1.42	0_12167_01_401	SNP	0	1	0	0	tscaffold8514	414851--414059	100	100	AP	99.62	793	0	1420	NA	NA	NA	NA	NA	NA	AT3G16070.1	Uncharacterized protein	30.77	91	3.00E-08	51.2	gb|DR164295.1
estPtIFG_8471_a	PtIFG_8471	5	81.4	80.14	82.66	2.52	estPtIFG_8471_a	ESTP	1	0	0	0	C32242374	25659--25015	99.7	97.8	AP	97.99	646	0	1094	CDD|216177	pfam00891; Methyltransf_2; O-methyltransferase; len=239	42.15	242	3.00E-85	261	AT5G54160.1	O-methyltransferase 1	38.05	339	2.00E-89	277	gb|AA739525
0_12580	0_12580	5	81.5	80.79	82.21	1.42	0_12580_02_40	SNP	0	1	0	0	tscaffold8514	250761--251529	99.6	100	AP	99.87	772	0	1388	CDD|222749	pfam14432; DYW_deaminase; DYW family of nucleic acid deaminases; len=116	43.18	132	1.00E-30	117	AT4G02750.1	Tetratricopeptide repeat (TPR)-like superfamily protein	41.99	705	0	598	gb|DR386149.1
PtTX3107	PtTX3107	5	82.17	80.91	83.43	2.52	PtTX3107	SSR	1	0	0	0	scaffold461072	18347--17955	99.7	98.2	NA	NA	NA	NA	NA	NA	NA	NA	NA	NA	NA	NA	NA	NA	NA	NA	NA	gb|BV728833
0_10278	0_10278	5	82.21	81.51	82.92	1.41	0_10278_01_421	SNP	0	1	0	1	scaffold892455.2	28292--27203	100	98.7	AP	99.73	742	0	1326	CDD|221398	pfam12056; DUF3537; Unknown function; len=398	38.02	263	2.00E-79	249	AT3G20300.1	Uncharacterized protein	31.94	263	5.00E-111	333	gb|DR051019.1
PtTX3_lp3_1	PtTX3_lp3	5	82.49	81.24	83.75	2.51	PtTX3_lp3_1	ESTP	1	0	0	0	scaffold856781	5642--7669	99.7	86.5	AP	98.26	1092	0	1871	NA	NA	NA	NA	NA	NA	NA	NA	NA	NA	NA	NA	gb|U52865
2_587	2_587	5	82.68	81.98	83.39	1.41	2_587_619	SNP	0	0	0	1	scaffold109403.1	130718--130755	4.9	97.4	AP	99.18	733	0	1299	CDD|238875	cd01837; SGNH_plant_lipase_like; len=315	34.72	337	1.00E-104	314	AT3G26430.1	GDSL-like Lipase/Acylhydrolase superfamily protein	36.87	358	9.00E-91	281	gb|DT631137.1
CL4662Contig1	CL4662Contig1	5	82.87	82.16	83.57	1.41	CL4662Contig1_01_38	SNP	0	1	1	0	tscaffold7813	342319--341485	100	98.8	AP	99.64	835	0	1492	NA	NA	NA	NA	NA	NA	AT3G01780.1	ARM repeat superfamily protein	70.9	1182	0	1691	gb|CO200185.1
0_1143	0_1143	5	83.27	82.57	83.97	1.4	0_1143_227	SNP	0	0	0	1	C32247826	4334--3690	100	95.8	AP	100	370	0	668	NA	NA	NA	NA	NA	NA	AT1G69870.1	Nitrate transporter 1.7	53.25	77	2.00E-22	91.6	gb|CF665332.1
PtTX2093	PtTX2093	5	83.51	82.32	84.7	2.38	PtTX2093	SSR	1	0	0	0	scaffold395256.2	12594--12048	99.1	91.8	NA	NA	NA	NA	NA	NA	NA	NA	NA	NA	NA	NA	NA	NA	NA	NA	NA	gb|BV728819
UMN_3648	UMN_3648	5	83.64	82.94	84.34	1.4	UMN_3648_102	SNP	0	0	0	1	scaffold551218	3712--4064	48.4	99.7	AP	74.63	134	5.00E-13	82.4	CDD|198389	cd10442; GIY-YIG_PLEs; Catalytic GIY-YIG endonuclease domain of penelope-like; len=92	31.37	51	0.036	28.5	NA	NA	NA	NA	NA	NA	gb|BQ634551.1
0_9413	0_9413	5	83.86	83.16	84.56	1.4	0_9413_124	SNP	0	0	0	1	scaffold407591	79998--79041	100	99.4	AP	99.27	689	0	1220	NA	NA	NA	NA	NA	NA	AT3G01780.1	ARM repeat superfamily protein	70.59	1010	0	1429	gb|DR014057.1
UMN_2574	UMN_2574	5	83.86	83.16	84.57	1.41	UMN_2574_01_429	SNP	0	1	0	0	tscaffold7419	22819--22184	99.3	99.8	AP	99.75	402	0	720	CDD|173623	cd00180; PKc; Catalytic domain of Protein Kinases; len=215	35.15	165	7.00E-39	140	AT3G59110.1	Kinase superfamily protein	52.38	399	3.00E-97	303	gb|DT638410.1
2_3941	2_3941	5	84.34	83.63	85.04	1.41	2_3941_585	SNP	0	0	0	1	C31375248	5160--5138	2.4	95.7	AP	99.9	960	0	1728	CDD|197383	cd10017; B3_DNA; Plant-specific B3-DNA binding domain; len=98	37.37	99	7.00E-22	89.3	AT3G19184.1	AP2/B3-like transcriptional factor family protein	44.36	275	3.00E-45	160	gb|DR078310.1
2_9521	2_9521	5	84.89	84.19	85.6	1.41	2_9521_02_245	SNP	0	1	0	1	tscaffold7759	78682--79492	100	99.9	AP	100	811	0	1463	NA	NA	NA	NA	NA	NA	NA	NA	NA	NA	NA	NA	gb|DR020303.1
0_3187	0_3187	5	85.1	84.39	85.8	1.41	0_3187_01_92	SNP	0	0	1	0	scaffold642114	36408--35622	100	97.6	AP	98.87	799	0	1397	NA	NA	NA	NA	NA	NA	NA	NA	NA	NA	NA	NA	gb|CO164032.1
0_4911	0_4911	5	85.14	84.44	85.84	1.4	0_4911_240	SNP	0	0	0	1	scaffold7397	7986--9699	100	99.8	AP	98.89	542	0	951	NA	NA	NA	NA	NA	NA	AT3G19184.1	AP2/B3-like transcriptional factor family protein	43.9	82	1.00E-10	57.1	gb|CF400192.1
PtSIFG_4249	PtSIFG_4249	5	86.18	85.09	87.26	2.17	PtSIFG_4249	estSSR	1	0	0	0	tscaffold3400	443512--442737	100	99.6	AP	99.61	777	0	1384	CDD|217927	pfam04147; Nop14-like family; len=809	25.25	99	0.004	36.9	AT4G37210.1	Tetratricopeptide repeat (TPR)-like superfamily protein	30.81	211	1.00E-10	61	gb|BV728687
2_6808	2_6808	5	86.54	85.83	87.24	1.41	2_6808_604	SNP	0	0	0	1	tscaffold1050	434039--522974	99.2	99.9	AP	99.54	866	0	1543	CDD|239248	cd02950; TxlA; TRX-like protein A family; len=142	52.45	143	8.00E-72	218	AT4G37200.1	Thioredoxin superfamily protein	71.84	174	9.00E-60	192	gb|DR119283.1
0_8842	0_8842	5	86.93	86.23	87.64	1.41	0_8842_292	SNP	0	0	0	1	scaffold227296.3	88279--89163	98.8	100	AP	92.02	752	0	1088	CDD|215639	PLN03226; Serine hydroxymethyltransferase; len=475	81.78	225	2.00E-179	504	AT4G32520.2	Serine hydroxymethyltransferase 3	83.63	226	5.00E-160	457	gb|CX651393.1
UMN_6150	UMN_6150	5	87.21	86.51	87.91	1.4	UMN_6150_138	SNP	0	0	0	1	tscaffold8804	22943--93670	100	99.7	AP	100	575	0	1038	CDD|128949	smart00709; Zpr1; Duplicated domain in the epidermal growth factor- and; len=160	51.23	162	3.00E-67	215	AT5G37340.3	ZPR1 zinc-finger domain protein	63.45	498	0	578	gb|DR177819.1
UMN_2588	UMN_2588	5	87.24	86.54	87.95	1.41	UMN_2588_01_141	SNP	0	1	0	1	C32406892	39958--39558	100	100	AP	99.75	401	0	720	NA	NA	NA	NA	NA	NA	NA	NA	NA	NA	NA	NA	gb|CD026586.1
2_5724	2_5724	5	87.25	86.55	87.96	1.41	2_5724_02_151	SNP	0	1	0	1	scaffold21823.1	93633--92753	100	99.9	AP	100	881	0	1590	CDD|212559	cd11661; SANT_MTA3_like; Myb-Like Dna-Binding Domain of MTA3 and related proteins; len=46	34.15	41	3.00E-04	40.3	AT1G09040.1	Uncharacterized protein	32.67	799	1.00E-89	310	gb|CO365938.1
0_2193	0_2193	5	88.49	87.79	89.19	1.4	0_2193_01_57	SNP	0	1	1	1	tscaffold1050	379102--378494	100	99.8	AP	99.84	609	0	1094	CDD|219141	pfam06697; DUF1191; Unknown function; len=278	33.45	278	5.00E-55	182	AT4G22900.1	Uncharacterized protein	25.38	331	5.00E-95	288	gb|CO168609.1
UMN_CL373Contig1	UMN_CL373Contig1	5	89.61	88.91	90.31	1.4	UMN_CL373Contig1_07_619	SNP	0	1	0	0	tscaffold866	115187--120358	100	98.6	AP	99.47	1515	0	2697	CDD|238875	cd01837; SGNH_plant_lipase_like; len=315	35.5	338	8.00E-97	293	AT1G75890.2	GDSL-like Lipase/Acylhydrolase superfamily protein	23.64	368	8.00E-98	299	gb|CV033256.1
0_3696	0_3696	5	89.7	89	90.4	1.4	0_3696_01_523	SNP	0	1	1	1	scaffold514040	13428--13975	100	99.3	AP	99.82	543	0	975	NA	NA	NA	NA	NA	NA	NA	NA	NA	NA	NA	NA	gb|CO160179.1
PtRIP_0067	PtRIP_0067	5	90.21	89.15	91.27	2.12	PtRIP_0067	SSR	1	0	0	0	scaffold793653.2	28011--27631	98	95.9	NA	NA	NA	NA	NA	NA	NA	NA	NA	NA	NA	NA	NA	NA	NA	NA	NA	gb|BV683049
0_6293	0_6293	5	90.73	90.03	91.43	1.4	0_6293_01_355	SNP	0	1	0	0	scaffold565164	62904--63464	100	98.4	AP	98.39	559	0	967	CDD|198383	cd10436; GIY-YIG_EndoII_Hpy188I_like; Catalytic GIY-YIG domain of coliphage T4 non-specific; len=97	17.65	102	0.014	33.9	AT5G56780.1	Effector of transcription2	39.79	377	6.00E-62	209	gb|DR078442.1
0_6690	0_6690	5	91.58	90.88	92.28	1.4	0_6690_249	SNP	0	0	0	1	scaffold8474.1	87798--88445	100	99.4	AP	99.07	648	0	1142	CDD|238121	cd00200; WD40 domain; len=289	25.32	316	3.00E-30	118	AT5G52820.1	WD-40 repeat family protein / notchless protein/ putative	16.87	409	2.00E-55	193	gb|CF397998.1
0_5222	0_5222	5	92.25	91.55	92.95	1.4	0_5222_270	SNP	0	0	0	1	scaffold87302	147745--148310	100	99.1	AP	98.94	566	0	994	NA	NA	NA	NA	NA	NA	AT5G63040.2	Uncharacterized protein	51.36	257	7.00E-79	250	gb|DR109454.1
2_6283	2_6283	5	92.34	91.64	93.04	1.4	2_6283_01_41	SNP	0	1	1	0	tscaffold950	690787--693201	100	99.5	AP	99.07	970	0	1703	CDD|226022	COG3491; PcbC; Isopenicillin N synthase and related dioxygenases; len=322	42.28	298	3.00E-85	261	AT3G11180.2	2-oxoglutarate (2OG) and Fe(II)-dependent oxygenase superfamily protein	29.18	305	6.00E-110	328	gb|DR165630.1
PtTX3029	PtTX3029	5	92.88	91.8	93.97	2.17	PtTX3029	SSR	1	0	0	0	tscaffold3722	186991--187492	98	99.2	NA	NA	NA	NA	NA	NA	NA	NA	NA	NA	NA	NA	NA	NA	NA	NA	NA	gb|BV728824
0_5992	0_5992	5	93.14	92.44	93.84	1.4	0_5992_121	SNP	0	0	0	1	scaffold889503	113046--113602	94.4	99.5	AP	98.99	592	0	1032	CDD|216923	pfam02190; LON; ATP-dependent protease La domain; len=191	30.09	113	3.00E-18	83.2	AT2G25740.1	ATP-dependent protease La (LON) domain protein	46.74	567	1.00E-129	394	gb|CO362551.1
CL3394Contig1	CL3394Contig1	5	93.49	92.79	94.19	1.4	CL3394Contig1_04_196	SNP	0	1	0	0	tscaffold2212	2212--3056	100	100	AP	100	845	0	1525	CDD|227455	COG5126; FRQ1; Ca2+-binding protein (EF-Hand superfamily); len=160	36.17	141	3.00E-27	102	AT2G27030.3	Calmodulin 5	42.75	138	6.00E-48	157	gb|DR021478.1
0_15088	0_15088	5	93.51	92.81	94.21	1.4	0_15088_90	SNP	0	0	0	1	tscaffold4511	173469--174189	100	99.6	AP	98.88	89	1.00E-34	156	NA	NA	NA	NA	NA	NA	NA	NA	NA	NA	NA	NA	gb|DR166712.1
0_13765	0_13765	5	93.87	93.17	94.58	1.41	0_13765_01_65	SNP	0	0	1	0	tscaffold614	364502--363903	100	98.3	AP	98.33	600	0	1038	CDD|216202	pfam00931; NB-ARC domain protein; len=285	27.44	277	5.00E-35	133	AT4G33300.2	ADR1-like 1	32.28	567	8.00E-86	287	gb|DR120842.1
PtIFG_2933_12	PtIFG_2933	5	93.88	92.76	94.99	2.23	PtIFG_2933_12	RFLP	1	0	0	0	NA	NA	NA	NA	NA	NA	NA	NA	NA	NA	NA	NA	NA	NA	NA	NA	NA	NA	NA	NA	NA	NA
0_11172	0_11172	5	95.37	94.66	96.09	1.43	0_11172_229	SNP	0	0	0	1	tscaffold4752	115997--115167	100	100	AP	99.45	547	0	973	NA	NA	NA	NA	NA	NA	NA	NA	NA	NA	NA	NA	gb|DR744519.1
[truncated: 3,526 more rows]
