# Supplementary material for: A Consensus Genetic Map for Pinus taeda and Pinus elliottii and Extent of Linkage Disequilibrium in Two Genotype-Phenotype Discovery Populations of Pinus taeda
Source: G3 (Bethesda). 2015 Jun 11;5(8):1685–94. doi: 10.1534/g3.115.019588 (PMC4528325; doi:10.1534/g3.115.019588)
Supplement: Supporting Information [file supp_g3.115.019588_FileS8.txt]

#File S8: LPmerge consensus map for Pinus taeda and Pinus elliottii constructed from same four input maps used with MergeMap.
#Legend: MergeMarkerID - gene identifier of marker used in input maps to allow consensus map merging, pos_qtl_base1 - cM position of GeneID in the qtl-base1 input map,  pos_qtl_base2 - cM position of GeneID in the qtl-base2 input map, pos_BC1 - cM position of the GeneID in the BC1 input map, pos_10-5 - cM position of GeneID in the 10-5 input map, NA - data not available,,,,,,
#
MergeMarkerID,LG,pos_cM,pos_qtl_base1,pos_qtl_base2,pos_BC1,pos_10-5
0_6869,1,0,NA,3.91,0,NA
0_2689,1,0,NA,3.89,NA,NA
PtIFG_2899_4,1,0,NA,3.91,NA,NA
0_14875,1,0.49,NA,4.4,NA,NA
0_5119,1,6.22,NA,NA,NA,0
CL343Contig1,1,6.88,NA,2.45,NA,NA
0_6605,1,7,NA,2.57,NA,NA
CL130Contig1,1,7.2,NA,NA,9.23,NA
0_15011,1,7.33,NA,3.88,7.33,1.11
0_16055,1,7.33,NA,NA,NA,2.2
0_2760,1,7.33,NA,NA,NA,2.93
0_14269,1,7.33,NA,NA,NA,3.94
0_18006,1,7.33,NA,NA,NA,6.74
0_1033,1,7.33,NA,NA,NA,8.08
2_9833,1,7.33,NA,NA,NA,9.19
0_13608,1,7.4,NA,2.97,NA,NA
0_17009,1,7.41,NA,2.98,7.41,NA
PtIFG_2530_2,1,7.41,NA,3.16,NA,NA
UMN_822,1,7.41,NA,3.4,NA,NA
2_5829,1,7.45,NA,3.48,NA,NA
0_9080,1,7.54,NA,NA,NA,9.69
UMN_4478,1,7.54,NA,3.57,NA,NA
0_18789,1,7.83,NA,3.86,7.83,NA
2_5895,1,7.83,NA,3.86,NA,NA
0_2615,1,7.83,NA,3.87,NA,NA
CL960Contig1,1,7.94,NA,NA,9.97,NA
CL4776Contig1,1,7.95,NA,5.16,7.95,NA
CL960Contig2,1,7.95,NA,4.73,9.98,NA
0_13219,1,7.95,NA,4.89,NA,NA
0_17590,1,8.14,NA,NA,NA,10.29
0_12428,1,8.28,NA,5.49,NA,NA
CL1912Contig1,1,8.7,NA,5.91,NA,NA
2_3502,1,8.79,NA,7.83,NA,NA
0_3122,1,8.81,NA,7.85,NA,NA
0_14614,1,8.98,NA,8.02,10.16,NA
0_10229,1,9.2,NA,NA,NA,11.35
CL4371Contig1,1,9.47,NA,6.68,10.65,NA
UMN_1030,1,10.16,NA,NA,NA,12.31
0_9409,1,10.84,NA,NA,NA,12.99
2_6220,1,12.06,NA,NA,NA,14.21
PtIFG_2086_13,1,12.07,0,NA,NA,NA
PtIFG_1626_c,1,12.17,0.1,NA,NA,NA
2_1961,1,12.6,NA,NA,NA,14.75
0_13607,1,13.72,NA,NA,NA,15.87
PtIFG_653_d,1,13.77,1.7,NA,NA,NA
UMN_3925,1,14.21,NA,NA,NA,16.36
UMN_1440,1,14.49,NA,NA,NA,16.64
0_17343,1,14.78,NA,8.41,NA,16.93
2_6409,1,15.4,NA,9.44,NA,17.47
2_6100,1,15.4,NA,9.03,16.58,NA
0_18199,1,16.55,NA,NA,NA,18.97
PtIFG_1916_3,1,16.63,NA,10.67,NA,NA
UMN_519,1,16.99,NA,NA,NA,19.41
PtSIFG_0463,1,17.37,5.3,NA,NA,NA
UMN_1835,1,18.5,NA,NA,NA,20.92
0_5239,1,18.65,NA,12.69,16.86,21.07
0_14531,1,18.91,NA,NA,NA,21.33
0_1881,1,18.92,NA,NA,NA,21.34
2_5809,1,19.57,NA,NA,NA,21.99
UMN_2913,1,21.26,NA,25.83,NA,NA
CL745Contig1,1,21.6,NA,14.46,23.3,NA
UMN_2867,1,21.6,NA,14.67,NA,NA
PtIFG_2006_A,1,21.65,NA,26.22,NA,NA
CL1400Contig1,1,22.44,NA,27.01,NA,NA
0_659,1,22.75,NA,NA,20.96,NA
0_7619,1,22.83,NA,27.4,21.04,NA
CL14Contig4,1,23.07,NA,27.64,NA,NA
UMN_5610,1,23.14,NA,NA,24.84,23.94
UMN_1092,1,23.45,NA,NA,21.66,NA
0_13102,1,23.5,NA,NA,NA,24.3
0_11475,1,23.51,NA,17.74,NA,NA
UMN_819,1,23.67,NA,18.8,21.88,NA
PtIFG_2697_A,1,23.67,11.6,17.9,NA,NA
UMN_1409,1,23.67,NA,18.43,NA,NA
2_6355,1,23.68,NA,NA,NA,24.48
0_13835,1,23.7,NA,18.83,NA,NA
0_18328,1,24.66,NA,NA,NA,25.46
2_8073,1,26.41,NA,NA,NA,27.21
0_16934,1,26.65,NA,NA,NA,27.45
2_9497,1,27.2,NA,NA,NA,28
0_7891,1,27.43,NA,NA,NA,28.23
CL317Contig2,1,28.08,NA,22.67,29.78,NA
0_3028,1,28.16,NA,NA,NA,28.96
0_18258,1,28.47,NA,23.75,NA,NA
PtRIP_0211,1,29.77,17.7,NA,NA,NA
0_6709,1,30.06,NA,25.34,31.76,NA
PthCAB,1,31.07,19,NA,NA,NA
0_648,1,32.3,NA,NA,34,29.54
0_7052,1,32.3,NA,NA,NA,30.45
0_11790,1,32.3,NA,NA,NA,31.09
0_2723,1,32.3,NA,NA,NA,31.63
0_9322,1,32.3,NA,NA,NA,32.75
0_3415,1,32.3,NA,NA,NA,34.71
0_13402,1,32.3,NA,NA,NA,35.12
0_12488,1,33.41,NA,28.09,NA,36.6
0_2204,1,33.53,NA,NA,NA,36.72
0_12413,1,34,NA,NA,NA,37.19
0_16546,1,34.42,NA,29.1,NA,NA
UMN_CL58Contig1,1,35.56,NA,30.24,NA,NA
CL229Contig1,1,36.29,NA,30.97,NA,NA
UMN_4694,1,36.43,NA,NA,NA,39.62
0_5898,1,37.05,NA,33.65,NA,NA
PtSIFG_0566,1,37.17,25.1,NA,NA,NA
0_4537,1,37.24,NA,NA,NA,40.43
2_792,1,37.55,NA,34.15,NA,NA
0_3805,1,37.68,NA,NA,NA,40.87
0_16257,1,37.87,NA,33.07,39.57,NA
estPtIFG_9053_a,1,37.87,25.8,32.55,NA,NA
estPtIFG_20G2_a,1,37.87,NA,32.57,NA,NA
CL1198Contig1,1,38.15,NA,34.75,NA,NA
2_3444,1,38.67,NA,35.27,NA,NA
PtRIP_0790,1,38.87,26.8,NA,NA,NA
0_12956,1,39.14,NA,NA,NA,42.33
PtIFG_1D9_1,1,40.07,NA,36.67,NA,NA
PsUME_Ps3_A,1,40.67,28.6,NA,NA,NA
CL4033Contig1,1,41.03,NA,37.63,42.73,NA
CL1079Contig1,1,41.27,NA,33.56,42.97,NA
0_15329,1,41.44,NA,38.29,43.14,44.4
0_4676,1,41.44,NA,39.1,43.14,NA
CL2342Contig1,1,41.44,NA,38.66,NA,NA
0_12074,1,41.44,NA,38.97,NA,NA
CL3319Contig1,1,41.44,NA,39.75,NA,NA
2_5703,1,41.77,NA,NA,43.47,NA
2_4841,1,42.19,NA,41.23,NA,NA
estPtIFG_8537_a,1,42.56,NA,41.6,NA,NA
UMN_5798,1,42.66,NA,NA,44.36,NA
0_18284,1,43.18,NA,43.58,44.88,NA
0_9482,1,43.18,NA,42.22,45.05,NA
0_1573,1,43.3,NA,NA,NA,46.26
0_9308,1,44.32,NA,NA,NA,47.28
0_6292,1,45.76,NA,NA,NA,48.72
2_3447,1,45.91,NA,44.24,47.78,NA
0_15417,1,48.34,NA,46.67,NA,NA
CL1310Contig1,1,49.27,NA,47.6,NA,NA
2_3494,1,50.26,NA,48.59,NA,NA
0_12156,1,50.4,NA,NA,52.27,NA
0_10503,1,51.48,NA,NA,53.35,52.59
0_10124,1,51.48,NA,NA,NA,53.99
0_17561,1,51.48,NA,NA,NA,55.4
0_18610,1,53.31,NA,NA,NA,57.52
2_1833,1,54.14,NA,NA,NA,58.35
UMN_4721,1,55.74,NA,NA,NA,59.95
NZPR1699,1,57.87,45.8,NA,NA,NA
UMN_2740,1,58.88,NA,NA,60.75,NA
0_11034,1,59.19,NA,53.34,NA,NA
2_6111,1,59.41,NA,NA,NA,63.62
PtIFG_2253_A,1,59.97,47.9,54.12,NA,NA
0_1302,1,61.73,NA,54.25,65.37,NA
0_13063,1,62.09,NA,54.61,66.34,NA
0_11448,1,62.1,NA,NA,65.74,NA
0_4588,1,62.11,NA,NA,63.98,NA
estPtIFG_1576_a,1,62.17,50.1,52.27,NA,NA
0_11588,1,62.22,NA,55.3,65.86,NA
CL3492Contig1,1,62.27,NA,52.85,64.14,NA
0_12785,1,62.34,NA,NA,NA,66.55
0_4255,1,62.41,NA,55.49,66.11,NA
UMN_2993,1,62.56,NA,55.64,NA,NA
2_6033,1,62.66,NA,60.85,64.53,NA
UMN_7192,1,62.94,NA,56.02,NA,NA
UMN_557,1,62.96,NA,56.04,64.83,NA
0_7457,1,63.01,NA,NA,67.26,NA
2_5499,1,63.06,NA,61.25,NA,NA
PtRIP_0540,1,63.67,51.6,NA,NA,NA
0_7494,1,63.69,NA,56.77,NA,NA
2_7083,1,63.94,NA,NA,NA,68.15
CL3817Contig1,1,64.12,NA,57.2,NA,NA
2_4102,1,64.14,NA,NA,68.39,NA
2_9199,1,64.23,NA,57.31,NA,NA
0_757,1,65.39,NA,NA,NA,69.6
UMN_3450,1,65.88,NA,64.07,NA,NA
NZPR1680,1,66.07,54,NA,NA,NA
PtIFG_1576_1,1,66.37,NA,59.45,NA,NA
PtSIFG_4218,1,66.47,54.4,NA,NA,NA
PtTX4030,1,67.17,55.1,NA,NA,NA
0_12133,1,67.2,NA,60.28,NA,71.41
0_545,1,68.03,NA,NA,NA,72.24
2_3541,1,69.37,NA,NA,NA,73.58
0_3552,1,69.5,NA,67.69,NA,NA
0_17383,1,69.98,NA,NA,74.23,NA
UMN_1142,1,70.33,NA,68.52,NA,NA
PtIFG_2782_31,1,70.47,58.4,NA,NA,NA
0_18762,1,70.48,NA,NA,NA,74.69
0_4265,1,71.48,NA,69.67,NA,74.98
2_6499,1,71.5,NA,69.69,NA,NA
2_9822,1,71.8,NA,69.99,NA,NA
0_3046,1,71.96,NA,70.15,NA,NA
UMN_5684,1,72.35,NA,NA,NA,76.57
PtRIP_0367,1,73.77,61.7,NA,NA,NA
PtRIP_1027,1,74.17,62.1,NA,NA,NA
2_3136,1,74.6,NA,NA,NA,78.82
0_1691,1,74.67,NA,NA,NA,78.89
CL2379Contig1,1,76.26,NA,NA,80.51,NA
0_15985,1,76.37,NA,NA,NA,80.59
PtSIFG_0145,1,77.27,65.2,NA,NA,NA
2_2142,1,77.36,NA,NA,NA,81.58
0_6617,1,78.5,NA,NA,82.75,NA
estPtIFG_9198_a,1,78.87,66.8,NA,NA,NA
0_14523,1,79.06,NA,NA,NA,83.28
0_12663,1,79.71,NA,NA,NA,83.93
0_3683,1,80.07,NA,NA,84.32,NA
PtIFG_1457_A,1,81.37,69.3,NA,NA,NA
PtTX4181,1,82.07,70,NA,NA,NA
0_2654,1,83.19,NA,NA,NA,87.41
0_17868,1,83.35,NA,NA,NA,87.57
0_14622,1,83.66,NA,NA,87.91,NA
0_7045,1,84.28,NA,NA,NA,88.5
UMN_2770,1,84.34,NA,NA,88.59,NA
PtRIP_0984,1,84.37,72.3,NA,NA,NA
NZPR0943,1,85.47,73.4,NA,NA,NA
estPtIFG_9102_a,1,85.57,73.5,NA,NA,NA
2_7488,1,85.77,NA,NA,NA,89.99
PtIFG_2146_2,1,87.97,75.9,NA,NA,NA
2_3824,1,88.23,NA,71.05,92.48,NA
CL77Contig1,1,88.23,NA,71.46,NA,NA
CL1894Contig1,1,88.23,NA,75.9,NA,NA
0_13249,1,88.84,NA,NA,NA,93.06
CL3054Contig1,1,89.65,NA,77.44,93.9,NA
2_3884,1,90.01,NA,77.8,NA,NA
2_10439,1,90.09,NA,NA,NA,94.31
2_3934,1,90.39,NA,78.18,NA,NA
UMN_6317,1,91.03,NA,NA,NA,95.25
0_18264,1,91.89,NA,79,96.14,NA
0_6817,1,91.89,NA,79.03,NA,NA
0_8304,1,92.02,NA,81.83,NA,NA
2_8309,1,92.2,NA,NA,NA,96.42
0_4344,1,92.68,NA,83.22,96.93,NA
0_15713,1,92.96,NA,82.77,97.21,NA
UMN_5803,1,94.61,NA,NA,NA,98.83
0_13957,1,94.76,NA,84.26,NA,98.98
2_5973,1,95.15,NA,NA,NA,99.37
PtIFG_658_A,1,95.39,79.9,84.89,NA,NA
0_9546,1,95.61,NA,NA,NA,99.83
estPtIFG_2053_b,1,95.9,NA,85.4,NA,NA
estPmaLU_SB41_a,1,96.39,80.9,NA,NA,NA
0_14443,1,96.59,NA,NA,NA,100.81
0_17149,1,96.99,NA,NA,NA,101.21
0_17861,1,97.56,NA,NA,NA,101.78
UMN_3595,1,98.7,NA,NA,NA,102.92
0_4922,1,99.81,NA,NA,NA,104.03
UMN_2731,1,100.25,NA,89.75,NA,NA
0_18572,1,100.48,NA,NA,NA,104.7
0_3518,1,101.56,NA,NA,NA,105.78
CL342Contig1,1,102.21,NA,90.63,106.99,NA
0_11794,1,102.21,NA,90.63,NA,NA
0_17655,1,102.31,NA,NA,NA,106.53
0_2366,1,102.6,NA,91.02,106.85,NA
0_14052,1,103.65,NA,91.94,108.43,NA
0_10712,1,103.65,NA,91.97,NA,NA
0_9862,1,103.91,NA,NA,NA,108.13
0_6916,1,105.28,NA,NA,110.06,NA
UMN_2022,1,106.28,NA,NA,NA,110.5
2_4150,1,106.56,NA,96.08,NA,NA
UMN_6077,1,107,NA,96.52,NA,NA
0_15547,1,108.62,NA,NA,NA,112.84
CL199Contig3,1,109.6,NA,99.12,NA,NA
0_14744,1,110.1,NA,99.62,NA,NA
PtIFG_2441_1,1,110.69,95.2,100.21,NA,NA
UMN_4702,1,110.84,NA,100.36,NA,NA
0_3069,1,110.86,NA,NA,NA,115.08
2_6731,1,110.86,NA,100.38,NA,NA
PtRIP_0064,1,111.09,95.6,NA,NA,NA
CL3508Contig1,1,111.39,NA,100.91,NA,NA
CL998Contig1,1,111.39,NA,100.91,NA,NA
0_11003,1,111.44,NA,100.96,NA,NA
0_16213,1,111.57,NA,101.09,NA,NA
UMN_7016,1,111.86,NA,101.38,NA,NA
PtIFG_975_2,1,111.97,NA,101.49,NA,NA
UMN_CL290Contig1,1,111.97,NA,101.49,NA,NA
estPtIFG_107_a,1,113.39,97.9,NA,NA,NA
PtSIFG_0206,1,113.59,98.1,NA,NA,NA
PtTX3058,1,113.69,98.2,NA,NA,NA
UMN_188,1,114.06,NA,NA,118.84,NA
estPmaLU_SB58_a,1,115.29,99.8,NA,NA,NA
UMN_2001,1,116.3,NA,102.88,121.08,NA
UMN_1023,1,116.3,NA,103.2,NA,NA
2_2559,1,116.3,NA,103.32,NA,NA
PtIFG_2882_1,1,116.3,NA,103.74,NA,NA
2_1182,1,116.4,NA,NA,NA,120.62
2_9100,1,116.58,NA,101.5,121.36,NA
2_3279,1,116.58,NA,101.5,NA,NA
CL199Contig1,1,116.58,NA,101.63,NA,NA
PtIFG_2897_A,1,116.66,NA,104.71,NA,NA
0_1722,1,117.16,NA,105.21,NA,NA
CL358Contig2,1,117.64,NA,105.69,NA,NA
0_7006,1,117.7,NA,NA,122.48,NA
UMN_828,1,117.89,NA,106.55,122.67,NA
PtIFG_2393_1,1,117.89,102.4,107.15,NA,NA
PtIFG_2931_A,1,117.89,103.4,105.94,NA,NA
estPtNCS_6N3E_a,1,117.89,105,NA,NA,NA
0_3964,1,117.89,NA,106.68,NA,NA
PtRIP_0158,1,117.97,105.9,NA,NA,NA
2_6324,1,118.87,NA,NA,NA,123.09
PtRIP_1072,1,119.17,107.1,NA,NA,NA
CL2037Contig1,1,120.18,NA,107.84,124.96,NA
UMN_1913,1,120.58,NA,NA,125.36,NA
0_9449,1,122.05,NA,111.2,NA,NA
2_10215,1,122.25,NA,111.4,NA,NA
0_1145,1,122.52,NA,111.67,126.58,NA
CL5Contig4,1,123.04,NA,112.19,NA,NA
PtIFG_1636_6,1,124.92,NA,114.07,NA,NA
0_14824,1,125.21,NA,114.36,NA,NA
0_18435,1,126.16,NA,115.31,NA,NA
PtSIFG_2229,1,126.67,114.6,NA,NA,NA
2_4563,1,129.54,NA,118.69,NA,NA
PtIFG_851_1,1,134.17,122.1,123.32,NA,NA
CL3421Contig1,2,0,NA,0,NA,NA
0_13044,2,2.25,NA,NA,NA,0
UMN_6070,2,4.77,NA,NA,NA,2.52
CL1926Contig1,2,5.85,NA,5.85,NA,NA
0_1682,2,5.85,NA,8.8,NA,NA
PtTX2189,2,6.27,0,NA,NA,NA
PtSIFG_1252,2,7.27,1,NA,NA,NA
0_18451,2,7.56,NA,NA,NA,5.31
PtIFG_3012_3,2,8.97,2.7,NA,NA,NA
CL133Contig2,2,9.52,NA,13.68,NA,NA
0_1078,2,9.59,NA,13.75,NA,NA
2_9455,2,11.14,NA,15.3,NA,NA
0_14991,2,11.34,NA,15.64,NA,7.06
0_4924,2,11.34,NA,15.5,NA,9.09
0_10614,2,11.34,NA,NA,NA,10.69
0_8229,2,11.34,NA,NA,NA,11.28
2_4251,2,11.34,NA,NA,NA,12.15
0_5461,2,11.34,NA,NA,NA,12.77
0_6226,2,11.34,NA,NA,NA,14.66
0_12244,2,11.34,NA,NA,NA,16.05
0_18496,2,11.34,NA,NA,NA,18.98
2_8878,2,11.34,NA,NA,NA,20.86
2_10380,2,11.34,NA,NA,NA,21.92
0_15941,2,11.34,NA,NA,NA,24
0_9242,2,11.34,NA,NA,NA,28.23
0_16390,2,11.36,NA,15.66,NA,NA
PtSIFG_0493,2,11.57,5.3,NA,NA,NA
CL4553Contig1,2,11.61,NA,15.91,NA,NA
2_3141,2,11.99,NA,16.29,NA,NA
CL193Contig1,2,12.02,NA,16.32,NA,NA
PtRIP_0065,2,12.67,6.4,NA,NA,NA
UMN_5166,2,12.82,NA,17.12,NA,NA
2_9087,2,12.91,NA,17.21,NA,NA
UMN_2378,2,13.47,NA,17.77,NA,NA
0_1803,2,13.5,NA,NA,NA,31.87
PtSIFG_4454,2,13.97,7.7,NA,NA,NA
PtTX3025,2,14.17,7.9,NA,NA,NA
CL1566Contig1,2,14.39,NA,18.69,NA,NA
UMN_706,2,15.19,NA,NA,NA,33.56
PtIFG_2885_1,2,16.77,10.5,NA,NA,NA
PtSIFG_1207,2,16.97,10.7,NA,NA,NA
UMN_874,2,17.62,NA,NA,NA,35.99
0_13929,2,17.65,NA,21.95,NA,36.02
0_17220,2,17.65,NA,NA,NA,36.65
0_7262,2,17.65,NA,NA,NA,37.32
2_5730,2,17.65,NA,NA,NA,38.07
PtSIFG_1325,2,17.67,11.4,NA,NA,NA
CL352Contig1,2,17.69,NA,21.99,NA,NA
2_5026,2,18.26,NA,22.56,NA,NA
UMN_4818,2,18.28,NA,NA,NA,39.11
0_16524,2,18.28,NA,22.58,NA,40.47
0_12862,2,18.63,NA,22.93,NA,NA
PtIFG_2150_A,2,18.77,12.5,NA,NA,NA
0_15958,2,18.94,NA,23.24,NA,NA
2_8397,2,20.01,NA,24.31,NA,NA
UMN_6063,2,21.77,NA,26.07,NA,NA
0_15611,2,23.09,NA,27.39,NA,NA
UMN_4296,2,23.77,NA,28.07,NA,NA
0_13543,2,26.37,NA,NA,NA,47.2
estPtIFG_8569_a,2,26.37,20.1,30.67,NA,NA
2_5345,2,26.37,NA,31.25,NA,NA
2_6168,2,26.99,NA,36.64,NA,NA
CL1020Contig1,2,27.85,NA,37.5,NA,NA
PtIFG_2538_B,2,27.97,21.7,NA,NA,NA
0_7496,2,29.03,NA,38.68,NA,NA
CL1989Contig1,2,29.38,NA,39.18,0,NA
CL3466Contig1,2,29.58,NA,39.23,0.2,NA
0_8053,2,29.77,NA,NA,NA,50.6
0_1675,2,29.79,NA,39.44,NA,NA
0_14482,2,30.08,NA,NA,NA,50.91
2_4579,2,32,NA,NA,NA,52.83
UMN_1271,2,33.22,NA,NA,NA,54.05
0_8476,2,35,NA,NA,NA,55.83
estPtIFG_9022_a,2,35.67,29.4,NA,NA,NA
UMN_4224,2,35.7,NA,NA,NA,56.53
UMN_601,2,36.05,NA,NA,NA,56.88
2_10549,2,37.23,NA,NA,NA,58.06
2_1909,2,38.1,NA,NA,NA,58.93
PtRIP_9315,2,38.67,32.4,NA,NA,NA
2_2268,2,40.05,NA,NA,NA,60.88
0_14988,2,40.57,NA,NA,NA,61.4
UMN_3316,2,41.34,NA,NA,NA,62.17
2_5827,2,42.23,NA,NA,NA,63.06
2_3332,2,44.05,NA,NA,NA,64.88
0_266,2,46.46,NA,NA,NA,67.29
0_3203,2,49.59,NA,40.36,20.21,NA
0_5786,2,50.12,NA,42.24,NA,NA
PtIFG_1A7_A,2,50.48,32.8,42.6,NA,NA
CL3367Contig1,2,51.95,NA,50.42,22.57,NA
2_8694,2,53.32,NA,NA,23.94,NA
PtIFG_2536_1,2,54.23,NA,51.7,NA,NA
0_886,2,54.46,NA,51.93,NA,NA
0_4492,2,54.8,NA,52.27,25.42,NA
2_8346,2,55.62,NA,47.74,27.22,NA
PtIFG_2564_A,2,55.62,33.2,48.61,NA,NA
PtTX4036,2,55.62,35.2,NA,NA,NA
PtRIP_1040,2,55.62,46,NA,NA,NA
estPtIFG_464_a,2,56.19,49.3,NA,NA,NA
CL1027Contig1,2,56.4,NA,53.87,NA,NA
UMN_3266,2,56.85,NA,NA,NA,77.68
0_4441,2,56.86,NA,49.85,27.48,NA
0_2048,2,57.34,NA,NA,NA,78.17
UMN_CL78Contig1,2,57.55,NA,55.02,NA,NA
UMN_4649,2,59.28,NA,NA,NA,80.11
estPaINR_PAXY13_a,2,59.99,53.1,NA,NA,NA
0_10900,2,61.08,NA,NA,NA,81.91
2_2119,2,62.1,NA,59.57,NA,NA
2_7326,2,63.82,NA,NA,NA,84.65
2_5301,2,64.49,NA,NA,NA,85.32
2_6391,2,65.14,NA,62.61,NA,NA
CL298Contig1,2,65.18,NA,62.65,NA,NA
2_7844,2,65.59,NA,NA,NA,86.42
PtIFG_48_1,2,66.97,NA,67.51,NA,NA
UMN_3001,2,67.44,NA,68.69,38.06,NA
0_3671,2,67.44,NA,67.98,NA,NA
0_17758,2,68.71,NA,69.25,NA,NA
UMN_5214,2,69.2,NA,NA,39.82,NA
PtRIP_0941,2,70.39,63.5,NA,NA,NA
CL2160Contig1,2,71.04,NA,70.27,41.66,NA
0_17365,2,72.83,NA,NA,43.45,NA
0_6429,2,73.33,NA,NA,NA,86.88
0_15938,2,73.37,NA,64.51,NA,86.92
0_11153,2,73.37,NA,NA,NA,87.32
0_12282,2,73.37,NA,63.49,43.99,NA
UMN_599,2,73.47,NA,NA,44.09,NA
UMN_4605,2,73.51,NA,65.16,NA,86.76
0_14306,2,73.51,NA,NA,NA,86.79
2_9683,2,73.54,NA,66,NA,86.82
UMN_4149,2,73.54,NA,67.17,NA,88.13
2_4230,2,73.54,NA,NA,NA,91.49
2_5931,2,73.54,NA,NA,NA,94.62
0_13129,2,73.54,NA,65.16,44.16,NA
0_9106,2,73.54,NA,65.77,NA,NA
2_6700,2,73.74,NA,NA,44.36,NA
2_8876,2,73.87,NA,NA,44.49,NA
0_14848,2,74.24,NA,NA,NA,96.05
PtLP3_1,2,74.29,67.4,NA,NA,NA
0_8280,2,74.32,NA,NA,NA,96.13
PtRIP_0968,2,74.39,67.5,NA,NA,NA
0_4803,2,74.72,NA,NA,NA,96.53
estPtIFG_lp3_3_a,2,75.59,68.7,NA,NA,NA
NZPR0143,2,75.69,71.7,NA,NA,NA
0_16880,2,76.26,NA,NA,NA,98.07
estPmaLU_SB32_a,2,77.09,70.2,NA,NA,NA
0_3729,2,77.32,NA,NA,NA,99.13
0_14750,2,77.89,NA,77.21,46.23,NA
PtIFG_3006_1,2,77.89,71,73.03,NA,NA
PtTX2037,2,77.89,73.9,NA,NA,NA
estPtIFG_8939_a,2,77.89,74.1,70.95,NA,NA
0_13868,2,77.89,NA,71.42,NA,NA
0_5688,2,77.89,NA,73.45,NA,NA
2_394,2,77.89,NA,74.41,NA,NA
0_7427,2,77.89,NA,75.1,NA,NA
0_2302,2,77.89,NA,75.21,NA,NA
2_4110,2,77.89,NA,75.81,NA,NA
0_2716,2,77.89,NA,76.06,NA,NA
0_17194,2,77.89,NA,76.2,NA,NA
0_15010,2,77.89,NA,76.6,NA,NA
0_18624,2,77.89,NA,76.76,NA,NA
0_17832,2,77.89,NA,77.16,NA,NA
PtIFG_1918_h,2,79.19,75.2,NA,NA,NA
2_8611,2,79.53,NA,77.5,NA,NA
0_4170,2,80.16,NA,NA,NA,101.97
0_2107,2,80.31,NA,78.25,48.65,NA
UMN_5395,2,80.92,NA,78.89,NA,NA
2_795,2,81.09,NA,79.06,NA,NA
0_7881,2,81.34,NA,79.31,NA,103.15
0_10899,2,81.59,NA,79.56,NA,NA
CL3311Contig1,2,81.86,NA,79.83,NA,NA
2_8315,2,82.31,NA,80.28,50.65,NA
0_5619,2,82.77,NA,NA,NA,104.58
UMN_3241,2,82.77,NA,NA,NA,105.31
0_3806,2,82.77,NA,NA,NA,106.04
2_9680,2,83.13,NA,81.1,NA,NA
0_4245,2,83.62,NA,NA,NA,107.27
PtIFG_1623_A,2,83.77,77.5,81.9,NA,NA
PtIFG_66_1,2,84.17,77.9,82.21,NA,NA
PtRIP_0508,2,84.57,78.3,NA,NA,NA
0_14,2,84.65,NA,NA,NA,108.3
0_8499,2,85.65,NA,NA,NA,109.3
0_7326,2,85.86,NA,82.53,54.2,NA
UMN_3932,2,85.86,NA,82.65,NA,NA
0_17822,2,85.86,NA,82.93,NA,NA
0_7580,2,85.86,NA,83.24,NA,NA
CL2136Contig1,2,85.86,NA,83.83,NA,NA
UMN_3523,2,86,NA,NA,NA,109.65
0_10413,2,86.22,NA,NA,NA,109.87
0_12721,2,86.65,NA,85.79,54.99,NA
0_13343,2,86.65,NA,85.77,NA,NA
0_2077,2,87.11,NA,NA,NA,110.76
0_538,2,87.76,NA,85.79,NA,111.43
0_1423,2,87.9,NA,85.93,NA,NA
PtSIFG_1052,2,88.17,81.9,NA,NA,NA
UMN_6889,2,89.27,NA,87.3,NA,NA
2_6229,2,89.95,NA,NA,NA,113.6
0_17386,2,90.14,NA,88.17,NA,NA
2_7373,2,90.47,NA,88.5,NA,NA
2_1818,2,91.12,NA,NA,59.46,NA
PtTX4033,2,91.17,84.9,NA,NA,NA
0_9390,2,92.65,NA,90.68,NA,NA
CL444Contig1,2,93.69,NA,91.72,NA,NA
CL940Contig1,2,93.94,NA,91.97,62.28,NA
2_6453,2,94.08,NA,92.11,NA,NA
0_13732,2,94.1,NA,92.13,NA,115.41
2_3756,2,94.78,NA,92.81,NA,NA
0_17165,2,95.75,NA,93.24,64.09,NA
2_6439,2,95.83,NA,93.32,NA,NA
0_8823,2,95.96,NA,93.45,NA,NA
0_14388,2,97.51,NA,94.14,NA,121.16
CL1536Contig1,2,97.83,NA,94.19,66.17,NA
CL1799Contig1,2,97.86,NA,94.32,NA,NA
CL1360Contig1,2,98.1,NA,94.56,NA,NA
0_10663,2,98.28,NA,94.74,NA,NA
2_4137,2,98.57,NA,95.03,NA,122.22
0_16186,2,98.57,NA,96.28,66.91,NA
PtIFG_2986_A,2,98.57,92.3,95.59,NA,NA
CL2311Contig1,2,98.57,NA,95.2,NA,NA
0_14674,2,98.8,NA,96.89,67.14,NA
CL1080Contig1,2,98.8,NA,96.6,NA,NA
0_4685,2,99.53,NA,NA,NA,123.18
0_15581,2,99.53,NA,NA,67.87,NA
PtIFG_1D11_A,2,99.87,93.6,94.4,NA,NA
0_1576,2,100.03,NA,98.97,68.37,NA
2_9845,2,100.03,NA,97.14,68.47,NA
CL1864Contig1,2,100.47,NA,102.34,NA,NA
UMN_4378,2,100.58,NA,NA,NA,124.23
0_14613,2,100.73,NA,102.6,NA,NA
2_3641,2,101.49,NA,NA,69.93,NA
0_8695,2,101.57,NA,103.44,NA,NA
CL2390Contig1,2,102.22,NA,104.09,70.66,NA
0_644,2,102.59,NA,99.7,NA,NA
2_2572,2,102.82,NA,NA,NA,126.47
0_18075,2,103.07,NA,100.18,NA,NA
0_576,2,103.34,NA,105.21,NA,NA
0_5057,2,103.71,NA,NA,72.15,NA
2_7065,2,104.03,NA,101.04,72.47,NA
2_4244,2,104.3,NA,NA,NA,127.95
2_6366,2,105.41,NA,107.28,NA,NA
2_10497,2,106.34,NA,NA,NA,129.99
0_17533,2,107.07,NA,NA,NA,130.72
0_5559,2,107.74,NA,109.83,76.18,NA
UMN_1866,2,108.6,NA,110.63,NA,NA
0_18231,2,108.64,NA,NA,NA,132.29
0_9511,2,108.79,NA,109.35,77.23,NA
UMN_4239,2,108.86,NA,NA,NA,132.51
0_15416,2,109.2,NA,111.23,77.64,NA
CL1791Contig1,2,109.2,NA,111.54,NA,NA
2_3871,2,109.27,NA,NA,NA,132.92
0_10515,2,109.34,NA,112.17,77.78,NA
2_5095,2,109.34,NA,111.99,NA,NA
0_12087,2,109.55,NA,NA,NA,133.2
0_2252,2,109.99,NA,NA,NA,133.64
2_6180,2,110.3,NA,NA,NA,133.95
CL4156Contig1,2,110.59,NA,112.74,NA,NA
0_8795,2,111.29,NA,113.44,NA,NA
CL1435Contig1,2,112.43,NA,114.58,NA,NA
CL4082Contig1,2,112.45,NA,114.6,NA,NA
0_18745,2,112.66,NA,114.81,81.1,NA
2_2172,2,112.82,NA,NA,NA,136.47
2_1768,2,112.9,NA,115.05,NA,NA
0_12774,2,113.04,NA,115.19,NA,NA
UMN_4514,2,113.42,NA,NA,NA,137.07
NZPR1078,2,113.97,107.7,NA,NA,NA
UMN_3258,2,114.28,NA,116.43,NA,NA
2_10170,2,114.93,NA,117.08,NA,NA
0_12036,2,115.05,NA,NA,NA,138.7
0_17958,2,116.76,NA,118.91,NA,NA
0_2217,2,118.04,NA,119.51,NA,140.11
0_5994,2,118.04,NA,NA,NA,142.01
2_8466,2,118.04,NA,119.16,NA,144.99
0_2999,2,118.73,NA,119.85,NA,NA
2_9838,2,118.73,NA,119.85,NA,NA
PtIFG_1165_a,2,118.77,112.5,NA,NA,NA
0_18300,2,119.21,NA,120.33,NA,NA
CL4354Contig1,2,122.22,NA,NA,90.66,NA
0_6029,2,122.96,NA,NA,NA,146.93
CL2046Contig1,2,124.41,NA,121.18,92.85,NA
0_9473,2,124.6,NA,121.37,NA,NA
2_9772,2,124.9,NA,NA,NA,148.87
2_5173,2,124.93,NA,121.7,NA,NA
0_16732,2,125.14,NA,121.91,NA,NA
0_10262,2,126.32,NA,123.09,NA,NA
0_18318,2,126.8,NA,123.57,NA,NA
2_2792,2,127.1,NA,123.87,NA,NA
0_13185,2,128.37,NA,125.14,NA,NA
2_4959,2,129.68,NA,126.45,NA,NA
0_15741,2,129.69,NA,NA,98.13,NA
0_378,2,131.21,NA,127.98,NA,NA
PtTX2094,2,131.77,125.5,NA,NA,NA
2_6310,2,132.2,NA,NA,NA,156.17
estPpINR_AS01C10_1_a,2,135.57,129.3,NA,NA,NA
CL2275Contig1,2,136.2,NA,129.93,104.64,NA
UMN_1633,2,137.78,NA,NA,106.22,NA
0_11446,2,137.95,NA,NA,NA,161.92
2_1160,2,139.2,NA,132.93,NA,NA
0_12076,2,139.59,NA,133.32,NA,NA
0_7085,2,139.77,NA,133.5,NA,NA
0_15371,2,139.8,NA,NA,NA,163.77
2_3470,2,140.02,NA,133.75,NA,NA
PtRIP_0958,2,140.07,133.8,NA,NA,NA
0_17543,2,140.28,NA,134.01,NA,NA
0_8572,2,142.67,NA,NA,NA,166.64
2_1808,2,143.68,NA,135.77,112.12,NA
0_18810,2,143.68,NA,135.68,NA,NA
0_10333,2,144.28,NA,135.18,112.72,NA
0_118,2,144.28,NA,134.4,113.99,NA
2_9408,2,144.78,NA,NA,NA,168.75
2_765,2,145.21,NA,136.51,NA,NA
2_10306,2,145.42,NA,135.41,115.13,NA
2_10320,2,145.59,NA,NA,NA,169.56
CL4689Contig1,2,145.64,NA,135.63,NA,NA
2_3973,2,145.64,NA,136.94,NA,NA
2_9060,2,145.85,NA,NA,115.56,NA
0_6449,2,146.5,NA,NA,NA,170.47
0_4650,2,146.69,NA,NA,NA,170.66
0_12681,2,146.72,NA,135.64,116.43,NA
2_7707,2,146.88,NA,146.88,NA,NA
0_16801,2,147.09,NA,NA,116.8,170.9
0_3260,2,147.09,NA,NA,NA,171.06
2_10478,2,147.09,NA,NA,NA,171.98
0_731,2,147.09,NA,NA,NA,174.93
2_10116,2,147.09,NA,NA,NA,176.19
0_13278,2,147.4,NA,137.49,117.11,NA
0_13747,2,147.4,NA,138.7,NA,NA
0_8845,2,147.69,NA,NA,NA,180.25
CL1634Contig1,2,147.8,NA,140.56,117.51,NA
0_16669,2,148.14,NA,140.9,NA,NA
0_630,2,148.22,NA,NA,117.93,NA
0_7148,2,148.47,NA,148.47,NA,NA
CL2254Contig1,2,148.51,NA,141.27,NA,NA
0_10373,2,148.6,NA,139.29,118.31,NA
2_3239,2,149.58,NA,149.58,119.29,182.14
0_11991,2,149.6,NA,149.6,NA,NA
0_17892,2,149.6,NA,142.36,NA,NA
0_12556,2,149.96,NA,149.96,NA,NA
0_10228,2,150.68,NA,NA,NA,184.03
2_9009,2,150.68,NA,NA,NA,185.26
0_15627,2,150.68,NA,NA,NA,185.79
UMN_1291,2,150.68,NA,NA,NA,187.31
0_18750,2,150.68,NA,146.56,120.39,187.48
0_13919,2,150.68,NA,143.44,121.3,NA
0_2643,2,150.68,NA,143.47,NA,NA
0_8688,2,150.68,NA,144.38,NA,NA
UMN_887,2,150.68,NA,144.58,NA,NA
2_7945,2,150.68,NA,145.04,NA,NA
2_3445,2,150.82,NA,150.82,NA,NA
0_9524,2,150.9,NA,NA,121.52,NA
2_1728,2,150.95,NA,NA,121.57,NA
CL1128Contig1,2,151.49,NA,NA,122.11,NA
UMN_CL411Contig1,2,151.57,NA,151.57,NA,NA
0_856,2,194.07,NA,NA,NA,191.82
0_2529,3,0,NA,NA,NA,0
2_6495,3,3.56,NA,NA,NA,3.56
0_16700,3,7.38,NA,NA,NA,7.38
CL4390Contig1,3,7.5,NA,0,0,NA
CL2300Contig1,3,7.51,NA,0.01,NA,NA
CL3140Contig1,3,7.55,NA,0.05,NA,NA
0_11313,3,7.6,NA,0.1,NA,NA
PbRAMS,3,9.32,0,NA,NA,NA
CL3124Contig1,3,10.07,NA,2.57,NA,NA
0_5387,3,11.43,NA,NA,NA,11.43
PtIPST_pLP2,3,11.83,2.51,NA,NA,NA
PtIFG_1D9_2,3,13.01,3.69,NA,NA,NA
0_12178,3,14.91,NA,NA,NA,14.91
CL4138Contig1,3,15.03,NA,4.89,NA,NA
0_4838,3,16.41,NA,NA,8.91,16.41
2_5793,3,16.41,NA,NA,NA,17.34
2_10223,3,16.41,NA,NA,NA,21.93
0_5550,3,16.41,NA,NA,NA,22.89
0_4894,3,16.41,NA,NA,NA,23.81
0_9125,3,16.41,NA,NA,NA,25
0_2563,3,16.7,NA,NA,NA,27.65
UMN_CL298Contig1,3,16.99,NA,6.85,NA,NA
0_17801,3,17.12,NA,3.23,9.62,NA
2_2293,3,17.19,NA,3.31,NA,NA
0_14764,3,17.71,NA,7.57,10.21,NA
2_10350,3,17.94,NA,7.8,NA,28.89
2_3200,3,17.99,NA,NA,NA,28.94
2_4181,3,18.02,NA,4.14,10.52,NA
0_16428,3,18.25,NA,NA,11.48,NA
0_11724,3,18.35,NA,11.35,NA,NA
PtIFG_2145_76,3,18.45,9.13,NA,NA,NA
CL376Contig1,3,18.56,NA,NA,11.79,NA
0_15951,3,18.73,NA,12.96,11.23,NA
0_17783,3,18.73,NA,11.73,11.96,NA
0_534,3,18.73,NA,11.85,NA,NA
0_4042,3,18.73,NA,12.56,NA,NA
2_7961,3,18.91,NA,9.06,12.14,NA
UMN_1332,3,18.91,NA,9.17,NA,NA
2_9427,3,18.91,NA,9.62,NA,NA
PtIFG_2145_5,3,18.91,NA,9.76,NA,NA
0_4251,3,18.91,NA,10.34,NA,NA
0_6812,3,18.91,NA,10.47,NA,NA
1_1909,3,19.09,NA,NA,12.32,NA
2_6116,3,19.31,NA,13.76,12.54,NA
CL423Contig2,3,19.31,NA,13.43,12.71,NA
0_9750,3,19.39,NA,11.14,NA,29.07
0_17002,3,19.39,NA,NA,NA,29.46
2_2374,3,19.39,NA,NA,NA,31.24
2_5340,3,19.39,NA,NA,NA,31.39
2_4968,3,19.39,NA,NA,NA,31.46
0_1321,3,19.39,NA,NA,NA,31.51
2_2781,3,19.39,NA,13.84,NA,31.87
0_4220,3,19.39,NA,13.98,NA,NA
2_3016,3,19.51,NA,11.15,12.91,NA
CL96Contig3,3,19.59,NA,14.6,NA,NA
0_8673,3,20.88,NA,NA,NA,33.66
0_14094,3,21.87,NA,NA,NA,34.65
estPtIFG_8781_a,3,21.89,11.9,16.9,NA,NA
0_816,3,22.2,NA,17.21,15.6,34.98
0_10885,3,23.05,NA,18.06,NA,NA
0_7921,3,23.17,NA,18.18,NA,NA
0_10067,3,23.27,NA,NA,16.67,NA
CL892Contig1,3,23.77,NA,18.51,17.17,NA
0_1915,3,24.17,NA,18.91,NA,NA
UMN_4596,3,25.68,NA,20.42,NA,NA
PtIFG_2166_1,3,25.86,NA,20.6,NA,NA
0_11905,3,26.38,NA,21.12,NA,NA
0_9830,3,26.57,NA,NA,NA,39.35
PtTX2164,3,28.29,18.3,NA,NA,NA
0_15067,3,28.29,NA,23.03,NA,NA
0_14398,3,29.43,NA,24.17,NA,40.2
PtRIP_0134,3,29.59,19.6,NA,NA,NA
PtSIFG_1166,3,29.89,19.9,NA,NA,NA
UMN_6864,3,30.01,NA,24.75,NA,NA
estPtIFG_2889_a,3,30.13,20.14,NA,NA,NA
0_439,3,30.78,NA,24.78,24.18,NA
CL3228Contig1,3,31.58,NA,25.58,NA,NA
0_15075,3,32.3,NA,NA,25.7,NA
2_4412,3,32.96,NA,NA,26.36,NA
PtTX3116,3,33.29,23.3,NA,NA,NA
UMN_4995,3,33.66,NA,NA,NA,44.43
2_8668,3,33.86,NA,NA,27.26,NA
0_2632,3,34.38,NA,28.33,NA,45.15
0_16197,3,34.43,NA,28.38,NA,NA
2_5255,3,34.85,NA,28.8,NA,NA
UMN_6386,3,35.44,NA,NA,NA,46.21
0_14470,3,35.93,NA,NA,NA,46.7
0_12713,3,35.96,NA,29.91,NA,NA
PtSIFG_4245,3,36.19,26.2,NA,NA,NA
0_10921,3,36.57,NA,30.52,NA,NA
0_9318,3,36.63,NA,NA,NA,47.4
2_1528,3,37.12,NA,NA,30.52,NA
2_3622,3,38.07,NA,NA,NA,48.84
0_7636,3,38.64,NA,NA,NA,49.41
UMN_1241,3,39.76,NA,NA,33.16,NA
PtRIP_0179,3,40.39,30.4,NA,NA,NA
1_5378,3,40.69,NA,NA,NA,51.46
PtIFG_2718_1,3,40.89,30.9,30.78,NA,NA
PtRIP_0649,3,41.79,31.8,NA,NA,NA
0_17082,3,41.8,NA,NA,NA,52.57
0_4826,3,42.7,NA,NA,NA,53.47
PtIFG_2988_21,3,44.09,34.1,NA,NA,NA
PtSIFG_4378,3,44.19,34.2,NA,NA,NA
0_10359,3,44.46,NA,NA,NA,55.23
PtSIFG_0437,3,46.08,36.09,NA,NA,NA
estPtIFG_AGP61519_a,3,46.71,NA,36.6,NA,NA
0_3784,3,47.63,NA,NA,NA,58.4
2_2451,3,49.73,NA,39.36,43.13,NA
0_9287,3,49.75,NA,NA,NA,60.52
0_9281,3,49.97,NA,NA,NA,60.74
0_3358,3,50.66,NA,NA,NA,61.43
CL814Contig1,3,51.18,NA,NA,44.58,NA
CL2128Contig1,3,52.08,NA,39.89,45.48,NA
2_7637,3,52.08,NA,40.09,NA,NA
0_14885,3,52.08,NA,40.98,NA,NA
2_8980,3,52.23,NA,42.25,NA,NA
0_5281,3,52.56,NA,NA,NA,63.33
PtSIFG_4438,3,53.09,43.1,NA,NA,NA
0_8667,3,53.31,NA,NA,NA,64.08
CL849Contig1,3,54.17,NA,44.19,NA,NA
0_12778,3,54.29,NA,NA,NA,65.06
CL1076Contig1,3,54.89,NA,44.91,NA,NA
UMN_6891,3,55.72,NA,NA,49.12,NA
0_6165,3,56.15,NA,NA,NA,66.92
0_10040,3,56.23,NA,46.25,49.63,NA
estPtNCS_22B8_a,3,56.36,46.37,NA,NA,NA
estPtIFG_C4H_1_a,3,57.19,47.2,NA,NA,NA
PtIFG_2356_1,3,57.5,NA,47.52,NA,NA
2_3752,3,57.86,NA,50,51.26,NA
0_13843,3,58.07,NA,NA,NA,68.84
UMN_7046,3,59.11,NA,NA,NA,69.88
0_13658,3,59.24,NA,49.26,NA,NA
2_6536,3,59.68,NA,NA,NA,70.45
UMN_791,3,59.81,NA,NA,NA,70.58
PtIFG_2090_2,3,59.89,49.9,50.44,NA,NA
2_4455,3,59.94,NA,NA,NA,70.71
CL4599Contig1,3,60.73,NA,51.28,NA,NA
UMN_3086,3,60.73,NA,49.37,54.13,NA
0_7183,3,61.11,NA,51.66,NA,71.75
0_6889,3,61.11,NA,51.78,NA,NA
CL476Contig1,3,61.11,NA,51.81,NA,NA
CL4378Contig1,3,61.2,NA,52.61,NA,NA
0_17030,3,61.33,NA,52.74,NA,71.19
0_16324,3,61.82,NA,53.23,NA,NA
0_15763,3,61.89,NA,53.3,NA,NA
2_2617,3,62.45,NA,NA,NA,73.09
0_15788,3,63.17,NA,54.88,56.57,NA
UMN_1938,3,63.19,NA,NA,56.59,NA
CL3321Contig1,3,63.38,NA,54.79,56.78,NA
estPtIFG_8612_a,3,63.53,52.53,55.24,NA,NA
0_6040,3,63.53,NA,55.24,NA,NA
estPtIFG_8614,3,63.7,NA,55.41,NA,NA
PtIFG_1918_3,3,65.03,54.03,NA,NA,NA
0_10789,3,65.1,NA,NA,58.5,74.83
0_17434,3,65.1,NA,55.59,NA,75.02
2_10450,3,65.43,NA,57.29,58.83,NA
0_16927,3,65.52,NA,NA,NA,75.49
2_2931,3,65.59,NA,NA,58.99,NA
0_2231,3,66.16,NA,NA,NA,76.13
PtIFG_1636_54,3,66.4,55.4,NA,NA,NA
UMN_755,3,66.56,NA,58.42,NA,76.53
UMN_4974,3,66.56,NA,59.2,NA,NA
0_9052,3,67.12,NA,NA,NA,77.09
0_4780,3,67.2,NA,NA,NA,77.17
0_18884,3,67.84,NA,NA,NA,77.81
0_7029,3,69.39,NA,62.61,NA,NA
UMN_6664,3,69.69,NA,62.91,NA,78.49
0_15194,3,69.69,NA,NA,NA,78.84
2_2125,3,69.85,NA,63.07,63.25,79.01
CL760Contig1,3,70.17,NA,63.39,NA,NA
0_11188,3,70.5,NA,63.72,NA,NA
PtRIP_0126,3,70.6,59.6,NA,NA,NA
2_1668,3,71,NA,64.22,NA,NA
2_9496,3,71.7,NA,NA,NA,80.86
2_9228,3,72.09,NA,NA,NA,81.25
2_3685,3,72.16,NA,NA,NA,81.32
PtSIFG_0740,3,72.4,61.4,NA,NA,NA
PtSIFG_0594,3,72.6,61.6,NA,NA,NA
0_5174,3,72.67,NA,NA,66.07,NA
0_11992,3,72.7,NA,NA,NA,81.86
0_15448,3,72.7,NA,NA,66.1,NA
2_7289,3,73,NA,NA,NA,82.16
0_16175,3,73.57,NA,NA,NA,82.73
0_14972,3,73.65,NA,NA,NA,82.81
0_14856,3,74.36,NA,NA,67.76,NA
0_3995,3,74.49,NA,64.79,67.89,NA
0_14590,3,74.49,NA,64.85,NA,NA
CL4084Contig1,3,74.71,NA,65.24,NA,NA
2_10409,3,74.71,NA,65.24,NA,NA
0_8185,3,74.89,NA,NA,NA,84.05
0_14677,3,74.93,NA,65.46,NA,NA
0_6402,3,75.15,NA,65.68,68.55,NA
2_9476,3,75.15,NA,65.79,NA,NA
0_9448,3,75.15,NA,66.17,NA,NA
0_18837,3,75.16,NA,66.23,68.56,NA
PtIFG_2745_1,3,75.16,63.6,66.63,NA,NA
PtSIFG_0640,3,75.16,63.7,NA,NA,NA
PtSIFG_0625,3,75.16,65.4,NA,NA,NA
UMN_3901,3,75.16,NA,66.86,NA,NA
UMN_6124,3,75.29,NA,67.04,NA,NA
0_9136,3,75.32,NA,NA,68.72,NA
0_17694,3,75.32,NA,NA,68.72,NA
UMN_5015,3,75.47,NA,NA,68.87,NA
0_7615,3,75.48,NA,67.23,NA,NA
0_17860,3,75.55,NA,NA,68.95,NA
0_5739,3,75.63,NA,NA,69.03,NA
2_10327,3,75.89,NA,NA,NA,85.05
PtIFG_1636_3,3,75.92,68.47,NA,NA,NA
0_11442,3,76.07,NA,NA,69.47,NA
0_9713,3,76.21,NA,NA,69.61,NA
2_5711,3,76.49,NA,68.24,69.89,NA
0_9151,3,76.87,NA,NA,NA,86.03
0_2279,3,77.53,NA,NA,70.93,NA
0_17880,3,77.86,NA,NA,NA,87.02
UMN_873,3,78.23,NA,NA,NA,87.39
2_8880,3,78.41,NA,NA,NA,87.57
2_5610,3,79.24,NA,NA,NA,88.4
UMN_927,3,79.34,NA,71.95,NA,NA
NZPR0473,3,81.42,73.97,NA,NA,NA
2_781,3,81.75,NA,NA,NA,90.91
0_4904,3,81.95,NA,79.06,75.35,NA
PtIFG_2718_3,3,81.95,74.5,74.56,NA,NA
UMN_CL91Contig1,3,81.95,NA,75.79,NA,NA
2_2756,3,81.95,NA,76.95,NA,NA
0_13310,3,81.95,NA,78.36,NA,NA
0_13670,3,81.95,NA,79.04,NA,NA
CL378Contig1,3,82.06,NA,79.17,NA,NA
0_738,3,82.3,NA,79.41,NA,NA
0_17492,3,82.71,NA,79.82,NA,NA
0_5747,3,83.1,NA,NA,NA,92.26
0_8699,3,83.65,NA,NA,NA,92.81
UMN_5839,3,83.75,NA,NA,77.15,NA
CL2339Contig1,3,83.8,NA,NA,77.2,NA
CL4262Contig1,3,84.13,NA,81.24,NA,NA
2_1055,3,84.22,NA,81.33,NA,NA
UMN_1609,3,84.37,NA,NA,NA,93.53
0_754,3,85.08,NA,NA,NA,94.24
PpSIFG_3145,3,86.35,78.9,NA,NA,NA
0_5575,3,86.42,NA,NA,NA,95.58
SsrPt_ctg7141,3,87.75,80.3,NA,NA,NA
NZPR0826,3,89.05,81.6,NA,NA,NA
PtTX2146,3,89.85,82.4,NA,NA,NA
estPtNCS_22C5_a,3,91.04,83.59,NA,NA,NA
CL2216Contig1,3,92.03,NA,81.91,85.43,NA
CL4646Contig1,3,92.03,NA,81.96,NA,NA
2_9053,3,93.55,NA,84.08,86.95,97.21
0_945,3,93.99,NA,NA,NA,97.65
PtIFG_2588_2,3,94.71,NA,85.24,NA,NA
UMN_2660,3,95.07,NA,85.6,NA,NA
0_2329,3,95.59,NA,NA,NA,99.25
2_4604,3,97.27,NA,NA,NA,100.93
0_12577,3,97.64,NA,NA,NA,101.3
PtIFG_2588_1,3,98.05,86.46,86.48,NA,NA
PtTX3120,3,100.09,88.5,NA,NA,NA
0_11786,3,100.9,NA,87,94.3,NA
2_4040,3,101.74,NA,87.84,NA,NA
0_18368,3,102,NA,88.1,NA,NA
CL4277Contig1,3,103.1,NA,89.2,NA,NA
2_3463,3,103.64,NA,89.74,NA,NA
UMN_2478,3,103.68,NA,89.78,NA,NA
0_11225,3,106.29,NA,90.63,99.69,NA
PtIFG_138_B,3,106.29,94.7,94.46,NA,NA
estPtIFG_8500_a,3,106.29,96.8,NA,NA,NA
2_8585,3,106.29,NA,92.27,NA,NA
0_18920,3,106.29,NA,92.79,NA,NA
UMN_3444,3,106.29,NA,93.95,NA,NA
2_6660,3,106.29,NA,NA,NA,109.95
0_3715,3,107.55,NA,NA,NA,111.21
0_8679,3,107.75,NA,NA,NA,111.41
PtTX3020,3,108.22,99.4,NA,NA,NA
2_1343,3,109.18,NA,NA,102.58,NA
CL4376Contig1,3,109.57,NA,95.48,102.97,NA
0_4352,3,109.57,NA,96.76,NA,NA
estPmaLU_SB49_a,3,109.82,101,NA,NA,NA
0_8380,3,112.1,NA,100.08,NA,NA
CL1611Contig1,3,112.14,NA,100.12,103.98,NA
2_7532,3,112.57,NA,100.55,104.38,112.54
0_10195,3,112.57,NA,NA,NA,113.23
2_6386,3,113.3,NA,101.28,NA,NA
0_7471,3,113.56,NA,101.54,NA,NA
0_14099,3,114.76,NA,102.74,NA,NA
UMN_613,3,114.76,NA,NA,NA,115.92
UMN_1598,3,116.95,NA,104.93,NA,NA
UMN_3006,3,117.42,NA,107.3,108.17,NA
PtIFG_975_3,3,117.42,108.6,106.4,NA,NA
PtIFG_2897_d,3,117.62,108.8,NA,NA,NA
0_16955,3,118.06,NA,106.04,108.81,119.22
2_7174,3,120.98,NA,NA,NA,122.14
0_18339,3,122.73,NA,109.63,NA,NA
2_271,3,122.81,NA,109.71,113.56,NA
PtIFG_2068_A,3,122.96,112.1,110.32,NA,NA
PtTX4228,3,124.76,113.9,NA,NA,NA
0_17577,3,125.1,NA,110.52,115.85,NA
0_18313,3,125.29,NA,111.01,NA,NA
CL755Contig1,3,125.85,NA,111.57,NA,NA
2_9851,3,125.96,NA,111.68,116.71,NA
PtIFG_2145_1,3,125.96,115.1,111.83,NA,NA
PtTX3105,3,126.32,117,NA,NA,NA
0_12683,3,126.71,NA,110.63,117.46,NA
UMN_3466,3,126.72,NA,109.57,NA,124.89
0_9515,3,126.72,NA,NA,NA,127.19
0_338,3,126.72,NA,109.49,117.47,NA
UMN_979,3,126.83,NA,NA,NA,131.8
PtSIFG_0167,3,126.92,117.6,NA,NA,NA
0_15615,3,128.12,NA,115.19,NA,NA
0_3275,3,128.13,NA,117.14,NA,NA
CL3361Contig1,3,128.13,NA,117.14,NA,NA
0_14573,3,128.25,NA,115.32,NA,NA
2_9017,3,128.43,NA,114.3,NA,NA
PtIFG_2802_4,3,128.45,NA,118.24,NA,NA
0_4829,3,128.47,NA,NA,NA,133.44
CL1979Contig1,3,128.51,NA,118.3,NA,NA
2_3177,3,128.67,NA,114.54,NA,NA
CL1691Contig1,3,128.79,NA,115.86,NA,NA
UMN_CL54Contig1,3,128.79,NA,115.86,NA,NA
0_14415,3,128.93,NA,NA,119.68,NA
0_4435,3,129.04,NA,118.83,121.14,134.01
2_2099,3,129.04,NA,NA,NA,134.35
0_5630,3,129.04,NA,NA,NA,135.39
2_6538,3,129.11,NA,NA,119.86,NA
2_7343,3,129.11,NA,118.12,121.21,NA
CL1292Contig1,3,129.11,NA,NA,121.41,NA
0_4078,3,129.14,NA,116.21,NA,NA
0_16206,3,129.16,NA,118.17,121.66,136.32
0_18261,3,129.16,NA,119.11,NA,138.47
0_15846,3,129.16,NA,120.1,119.91,NA
0_6952,3,129.21,NA,116.28,120.26,NA
2_8851,3,129.26,NA,116.65,NA,NA
estPtIFG_1934_a,3,129.32,120,NA,NA,NA
0_18587,3,129.33,NA,115.02,120.08,NA
0_17140,3,129.33,NA,114.61,120.38,NA
CL599Contig1,3,129.33,NA,114.96,NA,NA
0_17242,3,129.35,NA,NA,NA,139.74
0_12427,3,129.72,NA,121.29,120.77,NA
PtIFG_2006_C,3,129.72,120.4,120.77,NA,NA
UMN_1842,3,129.72,NA,122,NA,NA
0_1849,3,129.72,NA,117.11,122.22,140.11
0_13101,3,129.72,NA,120.59,NA,143.55
2_6018,3,132.88,NA,NA,NA,146.71
0_3685,3,134.55,NA,NA,NA,148.38
0_14506,3,136.75,NA,NA,NA,150.58
0_15934,3,140.02,NA,NA,NA,153.85
0_14146,4,0,NA,NA,NA,0
UMN_775,4,4.09,NA,0,NA,NA
UMN_1015,4,4.53,NA,7.63,NA,NA
2_4292,4,4.54,NA,7.64,NA,NA
0_8974,4,4.99,NA,8.09,NA,NA
CL2127Contig1,4,5.14,NA,8.24,NA,NA
0_12483,4,6.58,NA,9.68,NA,NA
CL3700Contig1,4,6.68,NA,9.78,NA,NA
PtIFG_2145_3,4,7.24,0,10.34,NA,NA
0_9457,4,7.77,NA,11.04,NA,NA
0_3396,4,8.3,NA,11.57,NA,NA
0_16831,4,8.91,NA,12.18,NA,NA
0_2838,4,9.03,NA,12.3,NA,NA
0_2392,4,9.23,NA,NA,0,NA
0_2827,4,9.4,NA,12.67,NA,9.4
2_3984,4,9.4,NA,NA,NA,10.81
PtRIP_0376,4,9.94,2.7,NA,NA,NA
0_3755,4,10.5,NA,13.77,NA,NA
PtRIP_1077,4,12.24,5,NA,NA,NA
UMN_6442,4,12.4,NA,NA,NA,15.27
0_18622,4,12.44,NA,15.71,NA,NA
UMN_1484,4,12.71,NA,NA,NA,15.58
0_8523,4,12.78,NA,16.05,NA,NA
2_1465,4,13.19,NA,NA,NA,16.06
0_6014,4,13.3,NA,16.57,NA,NA
2_985,4,13.3,NA,16.57,NA,NA
PtIFG_975_4,4,13.55,5.8,16.82,NA,NA
0_13614,4,14.02,NA,NA,NA,16.89
0_8004,4,14.46,NA,17.73,NA,NA
0_3723,4,14.68,NA,17.95,NA,NA
0_16100,4,15.36,NA,NA,NA,18.23
0_59,4,16.73,NA,NA,NA,19.6
2_5843,4,17.4,NA,NA,NA,20.27
0_3277,4,17.71,NA,NA,NA,20.58
0_10926,4,17.93,NA,NA,NA,20.8
2_4985,4,18.44,NA,NA,NA,21.31
2_2891,4,18.71,NA,NA,NA,21.58
2_9431,4,19.11,NA,18.07,NA,21.98
UMN_2907,4,19.31,NA,NA,NA,22.18
2_10248,4,19.54,NA,NA,NA,22.41
CL548Contig1,4,20.18,NA,19.14,NA,NA
0_8804,4,20.27,NA,NA,NA,23.14
0_13984,4,20.58,NA,NA,NA,23.45
2_5844,4,20.72,NA,NA,NA,23.59
0_10383,4,22.23,NA,21.19,NA,NA
0_806,4,22.35,NA,21.31,NA,23.59
0_3688,4,22.42,NA,NA,NA,23.66
0_14736,4,22.9,NA,NA,NA,24.14
0_3634,4,23.21,NA,NA,NA,24.45
0_18679,4,23.51,NA,22.47,NA,NA
UMN_2180,4,23.99,NA,NA,NA,25.23
0_18507,4,24.1,NA,NA,NA,25.34
0_9147,4,24.41,NA,23.37,NA,NA
0_9531,4,24.45,NA,NA,NA,25.69
2_6206,4,24.76,NA,NA,NA,26
0_12515,4,24.86,NA,23.82,NA,NA
2_9369,4,25.68,NA,24.64,NA,NA
2_3307,4,25.89,NA,24.85,NA,NA
0_16635,4,26.11,NA,25.07,NA,NA
0_9989,4,26.41,NA,25.37,NA,NA
2_6346,4,27.86,NA,NA,NA,29.1
NZPR0269,4,28.65,20.9,NA,NA,NA
0_1547,4,29.44,NA,28.4,NA,NA
0_1439,4,29.86,NA,28.82,NA,NA
CL3222Contig1,4,30.19,NA,NA,20.96,NA
CL454Contig1,4,30.36,NA,29.32,NA,NA
0_7914,4,32.34,NA,31.3,23.11,NA
CL4637Contig1,4,32.51,NA,31.47,NA,NA
CL420Contig1,4,33.18,NA,32.14,NA,NA
0_11667,4,33.22,NA,32.18,NA,NA
estPtIFG_9157_a,4,33.65,25.9,NA,NA,NA
0_14682,4,33.86,NA,37.08,NA,29.52
0_6220,4,34.45,NA,37.67,25.22,NA
PtIFG_2113_1,4,34.45,26.7,39.19,NA,NA
PtRIP_0791,4,34.45,33.9,NA,NA,NA
0_7838,4,34.45,NA,37.7,NA,NA
0_2590,4,34.59,NA,NA,NA,30.25
0_17831,4,35.67,NA,NA,NA,31.33
0_7969,4,35.75,NA,NA,NA,31.41
2_6534,4,35.88,NA,40.62,NA,NA
0_44,4,35.93,NA,NA,NA,31.59
0_1864,4,35.94,NA,40.68,NA,NA
2_10129,4,36.28,NA,NA,NA,31.94
2_1081,4,36.36,NA,NA,NA,32.02
0_12080,4,36.58,NA,NA,NA,32.24
2_7942,4,36.8,NA,41.54,NA,NA
0_16259,4,37.41,NA,NA,NA,33.07
0_11849,4,39.15,NA,43.89,NA,NA
2_6849,4,39.19,NA,43.93,NA,NA
0_10374,4,39.59,NA,44.33,NA,NA
CL3330Contig1,4,40.23,NA,44.97,NA,NA
0_3553,4,40.81,NA,45.55,NA,NA
0_5341,4,41.02,NA,36.91,31.79,NA
0_16679,4,41.25,NA,NA,NA,36.91
0_9030,4,41.96,NA,46.7,NA,NA
CL2359Contig1,4,42.84,NA,47.58,NA,NA
PtIFG_2530_A,4,43.11,43.5,NA,NA,NA
0_11894,4,43.53,NA,48.27,NA,NA
UMN_3233,4,43.63,NA,NA,NA,39.29
0_12290,4,44.69,NA,NA,NA,40.35
0_3609,4,44.9,NA,NA,NA,40.56
0_7764,4,45.24,NA,49.98,NA,NA
2_1467,4,45.46,NA,NA,NA,41.12
CL2368Contig1,4,45.52,NA,NA,36.29,NA
CL1720Contig1,4,45.96,NA,NA,36.73,NA
0_2017,4,46.18,NA,NA,NA,41.84
0_14423,4,46.62,NA,NA,NA,42.28
0_13374,4,47.42,NA,NA,37.75,43.08
2_6205,4,48.47,NA,NA,NA,44.13
CL177Contig2,4,48.71,NA,NA,39.04,NA
2_7194,4,49.58,NA,NA,NA,45.24
UMN_3760,4,50.28,NA,NA,NA,45.94
0_11363,4,51.55,NA,NA,NA,47.21
PtIFG_2564_B,4,51.81,52.2,NA,NA,NA
0_11819,4,53.25,NA,NA,NA,48.91
PtSIFG_0265,4,53.51,53.9,NA,NA,NA
0_11971,4,54.11,NA,50.56,39.26,49.77
0_12916,4,54.19,NA,50.64,NA,NA
0_8686,4,54.89,NA,51.34,NA,NA
PtTX4001,4,55.11,55.5,NA,NA,NA
estPtIFG_2530_a,4,55.39,NA,51.84,NA,NA
0_7700,4,55.52,NA,NA,NA,51.18
CL2024Contig1,4,55.78,NA,NA,40.93,NA
CL1811Contig1,4,56.1,NA,52.55,NA,NA
PtIFG_2802_2,4,56.14,NA,52.59,NA,NA
PtIFG_2697_2,4,56.29,NA,52.74,NA,NA
PtIFG_2802_1,4,56.55,NA,53,NA,NA
2_3258,4,56.77,NA,53.22,NA,NA
PtIFG_2994_4,4,57.55,NA,54,NA,NA
UMN_1668,4,57.59,NA,54.04,NA,NA
0_2963,4,57.69,NA,NA,NA,53.35
2_2240,4,58.34,NA,54.79,NA,NA
2_10488,4,58.86,NA,NA,44.01,NA
2_6899,4,59,NA,55.45,NA,NA
2_1460,4,59.21,NA,NA,NA,54.87
estPtIFG_2166_a,4,59.51,59.9,NA,NA,NA
0_2071,4,60.78,NA,NA,NA,56.44
UMN_675,4,61.36,NA,NA,46.51,NA
0_4851,4,61.44,NA,NA,46.59,NA
UMN_6882,4,61.99,NA,NA,NA,57.65
2_9055,4,62.1,NA,NA,NA,57.76
UMN_7550,4,62.28,NA,NA,47.43,NA
0_17299,4,62.56,NA,NA,NA,58.22
PtTX3110,4,62.91,63.3,NA,NA,NA
CL53Contig1,4,63.41,NA,NA,48.56,NA
estPtNCS_6C5A_a,4,64.31,64.7,NA,NA,NA
0_14737,4,66.43,NA,NA,NA,62.09
0_1646,4,66.43,NA,NA,51.58,NA
2_1640,4,66.45,NA,NA,51.6,NA
UMN_5812,4,67.4,NA,NA,NA,63.06
0_7753,4,69.97,NA,NA,NA,65.63
0_16121,4,70.14,NA,58.16,51.65,NA
2_987,4,70.14,NA,58.08,61.41,NA
0_11063,4,70.14,NA,59.07,NA,NA
0_18150,4,70.14,NA,59.23,NA,NA
CL2294Contig1,4,70.14,NA,62.76,NA,NA
0_16608,4,70.2,NA,NA,61.47,NA
CL708Contig1,4,70.2,NA,NA,61.47,NA
CL3386Contig1,4,70.31,NA,NA,61.58,NA
UMN_972,4,70.64,NA,NA,61.91,NA
CL1473Contig1,4,70.83,NA,64,NA,NA
UMN_5895,4,71.33,NA,64.5,52.84,NA
2_6373,4,71.38,NA,64.55,NA,NA
0_6018,4,71.53,NA,64.7,NA,NA
0_14061,4,71.62,NA,NA,NA,67.28
NZPR1682,4,72.11,72.5,NA,NA,NA
2_4138,4,72.37,NA,NA,NA,68.03
2_7489,4,72.73,NA,NA,NA,68.39
UMN_4554,4,72.77,NA,NA,NA,68.43
0_16478,4,72.87,NA,NA,NA,68.53
0_2011,4,72.9,NA,NA,NA,68.56
estPtNCS_6C12A_a,4,74.31,74.7,NA,NA,NA
PtIFG_1A2_C,4,75.11,75.5,NA,NA,NA
CL4043Contig1,4,76.16,NA,NA,57.67,NA
CL3161Contig1,4,77.41,NA,65.89,63.63,NA
PtIFG_2718_2,4,77.41,77.8,65.23,NA,NA
UMN_7049,4,77.41,NA,65.88,NA,NA
CL1540Contig1,4,77.47,NA,69.44,58.98,NA
2_207,4,77.47,NA,65.89,63.69,NA
estPtIFG_6C5A_a,4,77.47,NA,67.26,NA,NA
0_17612,4,77.47,NA,67.27,NA,NA
UMN_582,4,77.47,NA,68.75,NA,NA
0_1247,4,77.47,NA,69.91,NA,NA
UMN_881,4,77.47,NA,69.91,NA,NA
0_2254,4,77.47,NA,70.69,NA,NA
0_1169,4,77.47,NA,72.35,NA,NA
0_1975,4,77.47,NA,72.64,NA,NA
2_2934,4,77.47,NA,73.19,NA,NA
CL2059Contig1,4,77.47,NA,74.17,NA,NA
CL1887Contig1,4,78.76,NA,76.02,NA,NA
0_7878,4,78.78,NA,76.04,NA,NA
2_1563,4,80.02,NA,77.28,NA,NA
PtIFG_2090_3,4,80.07,NA,77.33,NA,NA
0_6675,4,80.22,NA,77.48,NA,NA
0_9564,4,80.79,NA,78.05,67.01,NA
0_8862,4,80.8,NA,79.5,67.02,NA
UMN_1299,4,80.8,NA,79.46,70.67,NA
CL3867Contig1,4,80.8,NA,79.62,NA,NA
0_10562,4,80.8,NA,79.83,NA,NA
UMN_3517,4,80.9,NA,78.16,67.12,NA
PtTX3027,4,81.01,81.4,NA,NA,NA
PtIFG_2274_1,4,81.58,NA,80.99,NA,NA
0_2321,4,82.25,NA,81.66,NA,NA
UMN_CL340Contig1,4,82.28,NA,81.69,72.15,NA
0_2819,4,83.26,NA,82.76,NA,69.99
0_2853,4,83.46,NA,82.96,NA,NA
2_3750,4,84.92,NA,84.42,NA,NA
2_10498,4,85.36,NA,NA,NA,72.09
2_4391,4,86.7,NA,86.2,NA,NA
estPtIFG_8429_a,4,86.74,84.7,86.24,NA,NA
UMN_2429,4,86.88,NA,86.38,76.75,NA
2_1803,4,87.41,NA,NA,NA,74.14
PtIFG_2958_1,4,87.63,NA,87.13,NA,NA
UMN_3676,4,89.09,NA,NA,NA,75.82
CL1213Contig1,4,89.75,NA,89.25,NA,NA
NZPR0947,4,90.74,88.7,NA,NA,NA
2_9315,4,91.64,NA,78.18,81.51,NA
NZPR0413,4,92.24,90.2,NA,NA,NA
2_1716,4,93.87,NA,89.93,83.74,NA
0_9722,4,93.87,NA,90.15,NA,NA
2_3591,4,93.87,NA,90.57,NA,NA
0_4284,4,93.91,NA,NA,NA,80.64
CL1908Contig1,4,94.12,NA,91.43,NA,NA
UMN_3489,4,94.49,NA,91.8,NA,NA
0_7227,4,94.52,NA,91.83,NA,NA
0_1713,4,94.55,NA,78.8,84.42,NA
0_13592,4,94.78,NA,92.09,NA,NA
0_12107,4,94.82,NA,92.13,NA,NA
UMN_1577,4,95.21,NA,NA,NA,81.94
2_3211,4,96.13,NA,93.44,NA,NA
0_7544,4,96.48,NA,NA,NA,83.21
0_16068,4,96.75,NA,94.06,86.62,NA
CL1103Contig1,4,98.29,NA,94.88,88.16,NA
0_11002,4,98.34,NA,NA,88.21,NA
PtIFG_1869_1,4,101.19,NA,97.78,NA,NA
PtIFG_2421_1,4,101.64,NA,98.23,NA,NA
2_830,4,102.27,NA,98.86,NA,NA
2_1264,4,102.5,NA,99.09,NA,83.91
0_9244,4,102.5,NA,NA,NA,86.57
2_9661,4,102.5,NA,NA,NA,86.89
0_11017,4,102.5,NA,NA,NA,87.68
2_4205,4,102.5,NA,NA,NA,88.92
0_13718,4,102.5,NA,NA,NA,90.14
0_9082,4,102.5,NA,NA,NA,92.06
0_5379,4,102.5,NA,NA,NA,93
CL189Contig1,4,102.5,NA,99.09,NA,NA
estPtIFG_8887_a,4,102.84,100.8,NA,NA,NA
PtAGP,4,104.94,102.9,NA,NA,NA
CL862Contig1,4,105.69,NA,99.85,95.56,NA
PtNCS_3H6z5_A,4,105.74,103.7,NA,NA,NA
0_9126,4,106.52,NA,NA,NA,97.88
PrCHS1,4,107.04,105,NA,NA,NA
CL4235Contig1,4,108.1,NA,102.26,NA,NA
estPtIFG_8738_a,4,108.44,106.4,NA,NA,NA
PstASU_APX,4,108.74,106.7,NA,NA,NA
estPtNCS_2N7G_a,4,109.74,107.7,NA,NA,NA
0_14013,4,111.02,NA,102.9,100.89,102.38
UMN_1037,4,112.04,NA,103.92,NA,NA
0_9135,4,112.18,NA,104.06,NA,NA
0_11241,4,112.22,NA,NA,NA,103.58
0_10266,4,112.71,NA,NA,NA,104.07
CL621Contig1,4,112.98,NA,NA,102.85,NA
0_3521,4,113.5,NA,104.08,103.37,104.15
0_18208,4,113.5,NA,NA,NA,104.59
2_6623,4,114.2,NA,104.78,NA,NA
2_196,4,114.4,NA,107.04,104.27,NA
0_15726,4,115.18,NA,107.82,NA,107.72
2_8557,4,115.18,NA,NA,NA,108.53
UMN_5594,4,115.18,NA,NA,NA,109.21
0_7248,4,115.18,NA,NA,NA,110.04
UMN_4447,4,115.18,NA,NA,NA,110.6
PtIFG_1584_A,4,115.31,NA,105.89,NA,NA
UMN_3511,4,115.47,NA,106.02,105.34,NA
0_12545,4,115.86,NA,NA,105.73,NA
0_17344,4,116.16,NA,110.79,106.03,NA
2_9835,4,116.16,NA,110.42,106.93,NA
0_14346,4,116.16,NA,110.78,NA,NA
CL2076Contig1,4,116.64,NA,109.28,NA,NA
CL4137Contig1,4,116.86,NA,109.5,NA,NA
0_6923,4,117.55,NA,110.19,NA,NA
0_18872,4,118.1,NA,110.9,108.87,NA
0_9704,4,118.25,NA,111.36,NA,NA
0_8167,4,118.44,NA,111.55,109.21,NA
PtIFG_1636_2,4,118.44,111.2,113,NA,NA
estPtIFG_2N7G_a,4,118.44,NA,111.65,NA,NA
PtIFG_2994_1,4,118.93,NA,113.49,NA,NA
2_10183,4,120.22,NA,114.78,NA,NA
PtSIFG_4458,4,120.24,113,NA,NA,NA
0_11781,4,120.53,NA,110.35,111.3,117.27
0_8452,4,120.53,NA,NA,NA,118.91
0_13050,4,120.53,NA,NA,NA,120.86
0_5511,4,120.53,NA,NA,NA,123.72
2_10180,4,121.15,NA,NA,NA,125.31
PtIFG_2802_5,4,122.45,NA,116.58,NA,NA
PtIFG_2870_1,4,122.58,NA,116.71,NA,NA
UMN_3180,4,122.71,NA,116.84,113.48,NA
0_15532,4,123.15,NA,NA,NA,127.31
0_13017,4,123.98,NA,114.93,114.75,NA
2_4364,4,124.64,NA,NA,115.41,NA
0_9749,4,124.93,NA,NA,115.7,129.09
0_473,4,125.94,NA,NA,NA,130.1
0_17790,4,127.04,NA,121.17,NA,NA
0_12229,4,127.75,NA,121.88,NA,NA
estPtIFG_8898_a,4,130.24,123,NA,NA,NA
PtIFG_2220_B,4,131.54,124.3,124.71,NA,NA
UMN_5144,4,131.54,NA,127.45,NA,NA
0_14705,5,0,NA,NA,NA,0
0_2413,5,6.6,NA,NA,NA,6.6
0_16189,5,9.94,NA,0,NA,NA
2_9474,5,10.32,NA,NA,NA,10.32
0_16499,5,17.08,NA,NA,NA,17.08
0_2074,5,17.23,NA,7.29,NA,NA
2_6134,5,18.19,NA,8.25,NA,NA
CL633Contig1,5,18.19,NA,8.25,NA,NA
0_15653,5,18.34,NA,NA,NA,18.34
2_9574,5,18.86,NA,11.29,0,NA
2_4502,5,18.86,NA,10.56,NA,NA
0_17172,5,18.94,NA,NA,0.08,NA
0_164,5,19.26,NA,NA,NA,19.26
UMN_CL20Contig1,5,21.26,NA,11.32,NA,NA
CL4342Contig1,5,21.29,NA,NA,2.43,NA
0_13259,5,21.67,NA,NA,NA,21.67
CL1903Contig1,5,21.83,NA,18.67,2.97,NA
0_5056,5,21.83,NA,17.22,NA,NA
CL2503Contig1,5,21.9,NA,11.96,NA,NA
2_3707,5,22.66,NA,NA,NA,22.66
CL363Contig1,5,24,NA,14.06,NA,NA
0_1796,5,24.27,NA,16.86,5.41,NA
0_13166,5,24.27,NA,15.56,NA,NA
1_2145,5,24.34,NA,NA,NA,24.34
2_3604,5,26.1,NA,NA,NA,26.1
2_9283,5,27.63,NA,NA,NA,27.63
0_6680,5,28.93,NA,NA,NA,28.93
2_1941,5,29.28,NA,NA,NA,29.28
UMN_2422,5,29.46,NA,NA,NA,29.46
0_18809,5,29.52,NA,NA,NA,29.52
0_5464,5,29.52,NA,19.16,NA,31.03
0_8972,5,29.52,NA,20.03,10.66,NA
0_14385,5,29.52,NA,19.58,NA,NA
UMN_1264,5,29.52,NA,19.94,NA,NA
0_1839,5,32.97,NA,NA,NA,32.97
0_9341,5,33.19,NA,NA,NA,33.19
CL1569Contig1,5,33.9,NA,20.11,NA,NA
0_18317,5,33.92,NA,20.13,NA,NA
0_8922,5,33.92,NA,20.13,NA,NA
0_6427,5,33.92,NA,20.13,NA,NA
0_11531,5,33.92,NA,20.13,NA,NA
0_13707,5,33.92,NA,20.13,NA,NA
UMN_CL194Contig1,5,33.92,NA,20.13,NA,NA
2_5962,5,34.5,NA,20.71,NA,NA
UMN_1385,5,34.56,NA,20.77,NA,NA
2_9280,5,34.91,NA,21.12,NA,NA
0_3192,5,34.93,NA,21.14,NA,NA
CL385Contig1,5,36.09,NA,22.3,17.08,NA
CL909Contig1,5,36.09,NA,21.76,17.23,NA
0_9770,5,36.09,NA,21.67,20.23,NA
CL560Contig1,5,37.12,NA,22.7,NA,NA
UMN_CL319Contig1,5,37.16,NA,22.74,NA,NA
PtIFG_2963_3,5,38.13,0,NA,NA,NA
PtSIFG_0168,5,42.13,4,NA,NA,NA
0_1787,5,43.13,NA,NA,24.27,NA
0_1679,5,43.84,NA,23.15,NA,33.2
0_9950,5,43.84,NA,NA,NA,33.23
0_3062,5,43.84,NA,NA,NA,33.52
2_292,5,43.84,NA,21.53,24.98,NA
0_12049,5,43.84,NA,23.07,25.36,NA
2_4723,5,43.84,NA,23.35,NA,NA
UMN_1908,5,43.84,NA,23.7,NA,NA
estPtIFG_AGP6_3p_a,5,43.84,NA,23.84,NA,NA
UMN_2401,5,43.84,NA,24.23,NA,NA
CL1019Contig1,5,43.84,NA,28.2,NA,NA
2_7865,5,44.93,NA,NA,26.07,NA
0_1232,5,45,NA,31.08,26.14,38.99
2_7269,5,45,NA,NA,NA,39.38
0_6956,5,45.63,NA,NA,26.77,NA
PtRIP_0932,5,46.43,8.3,NA,NA,NA
UMN_801,5,47.27,NA,NA,28.41,NA
2_2936,5,47.35,NA,NA,28.49,NA
0_18887,5,47.48,NA,36.79,28.62,NA
0_8632,5,47.48,NA,35.01,NA,NA
2_9423,5,47.48,NA,36.02,NA,NA
UMN_3013,5,47.7,NA,NA,28.84,NA
PtTX4147,5,47.83,9.7,NA,NA,NA
PtNCS_PtaAGP6,5,47.93,9.8,NA,NA,NA
UMN_3773,5,48.89,NA,37.43,NA,NA
PtTX4003,5,49.43,11.3,NA,NA,NA
0_9336,5,50.07,NA,NA,NA,44.74
2_202,5,50.48,NA,NA,NA,45.75
0_236,5,50.48,NA,37.94,NA,47.77
CL1373Contig1,5,50.48,NA,42.16,31.62,NA
0_17814,5,52.23,NA,42.81,33.37,NA
2_4600,5,52.67,NA,44,33.81,NA
0_10021,5,52.67,NA,43.67,NA,NA
2_4904,5,53,NA,44,NA,NA
UMN_4048,5,54.02,NA,NA,NA,48.69
PtRIP_0496,5,54.13,16,NA,NA,NA
CL3806Contig1,5,54.2,NA,45.53,NA,NA
UMN_2859,5,54.79,NA,46.47,NA,NA
CL858Contig1,5,55.67,NA,NA,36.81,NA
CL4730Contig1,5,55.76,NA,47.96,36.9,NA
CL3457Contig1,5,55.82,NA,NA,36.96,NA
0_8924,5,55.9,NA,NA,37.04,NA
CL3173Contig1,5,55.95,NA,NA,37.09,NA
PtSIFG_4502,5,56.03,17.9,NA,NA,NA
0_18588,5,56.39,NA,51.66,37.53,NA
2_2199,5,56.39,NA,50.33,NA,NA
0_6701,5,56.39,NA,51.21,NA,NA
0_3532,5,56.81,NA,47.68,37.95,NA
UMN_1356,5,57.06,NA,NA,NA,51.73
2_588,5,57.42,NA,54.2,38.56,NA
0_8696,5,57.42,NA,52.78,NA,NA
0_14941,5,57.42,NA,53.83,NA,NA
0_3066,5,57.42,NA,54.1,NA,NA
PtRIP_0630,5,57.43,19.3,NA,NA,NA
0_11042,5,57.54,NA,NA,NA,52.21
0_12933,5,57.57,NA,46.19,38.71,NA
0_17150,5,58.18,NA,NA,NA,52.85
SsrPt_ctg9249,5,58.23,20.1,NA,NA,NA
2_6914,5,58.41,NA,NA,NA,53.08
0_15570,5,59.98,NA,NA,NA,54.65
PtSIFG_1212,5,60.23,22.1,NA,NA,NA
UMN_2513,5,60.24,NA,NA,NA,54.91
0_12167,5,60.96,NA,54.43,NA,NA
0_12580,5,61.31,NA,54.78,NA,NA
UMN_1169,5,61.62,NA,NA,NA,56.29
0_3991,5,61.76,NA,NA,NA,56.43
2_3362,5,62.03,NA,NA,NA,56.7
2_4861,5,62.21,NA,NA,NA,56.88
UMN_4045,5,62.21,NA,NA,NA,57.67
0_10278,5,62.21,NA,55.68,NA,57.78
CL4662Contig1,5,62.21,NA,55.84,43.35,NA
UMN_2574,5,62.49,NA,55.96,NA,NA
2_9521,5,63.47,NA,56.94,NA,NA
PtIFG_2090_4,5,64.23,26.1,NA,NA,NA
2_587,5,65.3,NA,NA,NA,58.24
0_3187,5,65.41,NA,NA,46.55,NA
0_1143,5,65.87,NA,NA,NA,58.81
UMN_3648,5,66.25,NA,NA,NA,59.19
0_9413,5,66.46,NA,NA,NA,59.4
2_3941,5,66.92,NA,NA,NA,59.86
0_4911,5,67.69,NA,NA,NA,60.63
PtSIFG_0186,5,68.13,30,NA,NA,NA
2_6808,5,69.02,NA,NA,NA,61.96
0_8842,5,69.43,NA,NA,NA,62.37
UMN_6150,5,69.71,NA,NA,NA,62.65
UMN_2588,5,69.74,NA,58.59,NA,62.68
2_5724,5,70.39,NA,58.6,NA,NA
0_2193,5,70.65,NA,58.86,51.79,63.59
UMN_CL373Contig1,5,71.9,NA,60.11,NA,NA
estPtIFG_8471_a,5,71.93,33.8,NA,NA,NA
0_6690,5,72.37,NA,NA,NA,65.31
PtTX3107,5,72.73,34.6,NA,NA,NA
0_5222,5,73.01,NA,NA,NA,65.95
PtTX3_lp3_1,5,73.03,34.9,NA,NA,NA
PtTX2093,5,73.63,35.5,NA,NA,NA
0_3696,5,73.77,NA,60.2,54.91,NA
0_5992,5,73.87,NA,NA,NA,66.81
0_15088,5,74.23,NA,NA,NA,67.17
0_6293,5,74.77,NA,61.2,NA,NA
0_11172,5,74.99,NA,NA,NA,67.93
0_9941,5,75.58,NA,NA,NA,68.52
PtSIFG_4249,5,75.63,37.5,NA,NA,NA
0_4147,5,75.74,NA,NA,NA,68.68
UMN_3539,5,76.31,NA,NA,NA,69.25
0_2305,5,76.9,NA,NA,NA,69.84
2_6283,5,76.97,NA,62.66,58.11,NA
CL3394Contig1,5,77.89,NA,63.58,NA,NA
0_13765,5,78.97,NA,NA,60.11,NA
PtRIP_0067,5,79.53,41.4,NA,NA,NA
CL415Contig1,5,79.55,NA,65.24,NA,NA
2_3896,5,79.98,NA,65.67,NA,NA
estPtIFG_0893_a,5,80,NA,65.69,NA,NA
PtIFG_2442_A,5,80.67,NA,66.36,NA,NA
PtTX3029,5,82.13,44,NA,NA,NA
2_9884,5,82.37,NA,NA,63.51,NA
PtIFG_2933_12,5,82.83,44.7,NA,NA,NA
estPtIFG_8596_a,5,82.87,NA,68.56,NA,NA
CL4284Contig1,5,84,NA,68.73,NA,NA
UMN_3299,5,84.46,NA,69.19,NA,NA
CL3546Contig1,5,84.61,NA,69.34,NA,NA
0_12265,5,84.87,NA,69.6,NA,NA
CL4628Contig1,5,85.07,NA,69.8,66.21,NA
0_9548,5,85.19,NA,69.92,NA,NA
0_160,5,85.71,NA,70.44,NA,71.04
0_10379,5,85.71,NA,NA,NA,71.42
UMN_5978,5,85.71,NA,NA,NA,72.13
2_860,5,85.71,NA,NA,NA,72.81
2_4049,5,86.76,NA,70.54,67.9,NA
PtIFG_2540_2,5,86.76,NA,70.69,NA,NA
0_6584,5,86.78,NA,71.05,NA,NA
0_18674,5,86.92,NA,71.19,NA,NA
CL4278Contig1,5,87.33,NA,NA,68.47,NA
CL1786Contig1,5,87.93,NA,71.65,69.87,NA
estPtIFG_8837_a,5,87.93,48.5,72.77,NA,NA
estPtIFG_893_a,5,87.93,49.8,NA,NA,NA
2_6080,5,87.93,NA,72.2,NA,NA
estPtIFG_9092_a,5,89.63,51.5,NA,NA,NA
0_8636,5,89.88,NA,73.67,71.02,73.68
UMN_6601,5,89.88,NA,NA,NA,73.92
0_11246,5,89.88,NA,NA,NA,74.79
0_14832,5,89.88,NA,NA,NA,75.12
UMN_2868,5,89.88,NA,NA,NA,77.61
UMN_1190,5,89.88,NA,NA,NA,78.85
UMN_1362,5,89.88,NA,NA,NA,79.79
0_13955,5,89.88,NA,NA,NA,80.57
0_13394,5,89.88,NA,NA,NA,81.12
0_14112,5,89.88,NA,NA,NA,81.2
0_5865,5,89.88,NA,NA,NA,82.62
0_16637,5,89.88,NA,NA,NA,84.48
0_8358,5,89.88,NA,NA,NA,84.49
0_4800,5,89.88,NA,NA,NA,85.56
0_10151,5,89.88,NA,NA,NA,87.1
0_4333,5,89.88,NA,NA,NA,88.23
0_12896,5,89.88,NA,NA,NA,89.12
0_9064,5,89.93,NA,NA,NA,89.17
CL1029Contig1,5,90.06,NA,73.85,NA,NA
0_4211,5,90.4,NA,NA,NA,89.64
0_673,5,90.45,NA,74.24,NA,NA
2_3658,5,90.79,NA,NA,71.93,NA
UMN_2807,5,90.88,NA,74.41,72.02,NA
CL312Contig1,5,90.96,NA,74.75,NA,NA
2_8173,5,91.17,NA,NA,72.31,NA
CL1798Contig1,5,91.81,NA,75.6,NA,NA
NZPR0206,5,91.93,53.8,NA,NA,NA
UMN_3636,5,91.96,NA,NA,NA,91.2
PtIFG_2022_A,5,92.33,54.2,68.58,NA,NA
PtTX4058,5,93.03,54.9,NA,NA,NA
2_4618,5,93.44,NA,77.23,NA,NA
PrMADS3,5,94.23,56.1,NA,NA,NA
NZPR0300,5,94.53,56.4,NA,NA,NA
NZPR0440,5,94.53,56.4,NA,NA,NA
PtSIFG_0715,5,94.53,56.4,NA,NA,NA
PsyGPD,5,94.93,56.8,NA,NA,NA
0_2862,5,95.16,NA,79.43,76.3,98.47
0_12152,5,95.32,NA,NA,NA,94.56
UMN_4904,5,95.87,NA,79.66,NA,NA
0_16558,5,95.99,NA,NA,NA,96.73
0_9538,5,95.99,NA,79.78,NA,96.92
CL62Contig1,5,96.19,NA,79.98,NA,NA
2_8324,5,97.3,NA,NA,78.44,NA
0_11170,5,99.75,NA,NA,NA,99.13
2_8745,5,100.11,NA,NA,81.25,NA
2_5918,5,100.17,NA,81.6,81.31,NA
UMN_835,5,100.17,NA,82.1,NA,NA
0_9680,5,100.17,NA,83.09,NA,NA
2_5862,5,100.17,NA,83.37,NA,NA
0_14459,5,100.23,NA,NA,NA,99.61
0_9389,5,100.49,NA,84.66,NA,NA
UMN_4000,5,100.69,NA,NA,81.83,NA
2_8700,5,100.87,NA,NA,NA,100.48
2_2945,5,100.87,NA,NA,NA,101.19
0_14560,5,100.87,NA,NA,NA,101.99
UMN_6475,5,100.87,NA,NA,NA,103.01
2_6031,5,100.87,NA,85.04,NA,103.46
0_11079,5,100.87,NA,87.25,81.66,NA
0_10054,5,100.87,NA,86.13,82.01,NA
UMN_4825,5,100.87,NA,85.58,NA,NA
CL2239Contig1,5,100.87,NA,86.63,NA,NA
0_5286,5,102.33,NA,87.52,83.47,NA
2_5642,5,102.87,NA,88.13,NA,NA
0_4643,5,106.14,NA,91.73,85.75,NA
UMN_CL424Contig1,5,106.14,NA,NA,87.28,NA
0_12955,5,106.14,NA,91.18,89.81,NA
0_8755,5,106.57,NA,92.04,NA,NA
CL2226Contig1,5,108.47,NA,93.51,88.27,NA
PtTX3049,5,108.47,70.5,NA,NA,NA
PtIFG_2782_2,5,108.47,79,93.35,NA,NA
0_7839,5,108.47,NA,93.84,NA,NA
2_9652,5,108.75,NA,94.22,NA,NA
0_14282,5,108.95,NA,94.42,NA,107.27
0_18448,5,109.1,NA,94.57,NA,NA
2_6463,5,110,NA,95.47,NA,NA
0_14819,5,110.15,NA,NA,91.29,NA
0_16829,5,110.24,NA,95.74,NA,108.63
0_3830,5,110.24,NA,NA,NA,109.13
0_8806,5,110.24,NA,97.62,91.38,NA
0_5609,5,110.24,NA,95.71,NA,NA
UMN_5514,5,111.23,NA,NA,NA,110.61
2_1447,5,111.44,NA,97.94,92.58,NA
0_11367,5,111.44,NA,97.78,NA,NA
CL1684Contig1,5,111.44,NA,97.92,NA,NA
0_13874,5,115.19,NA,NA,NA,114.57
UMN_CL98Contig1,5,117.14,NA,99.27,NA,NA
0_17701,5,117.45,NA,99.58,NA,116.83
0_14377,5,118.08,NA,NA,NA,117.46
PtTX4214,5,118.13,80,NA,NA,NA
PtIFG_1454_A,5,119.43,81.3,NA,NA,NA
2_5991,5,120.11,NA,NA,NA,119.49
estPtIFG_9008_a,5,120.33,82.2,NA,NA,NA
UMN_150,5,120.42,NA,NA,NA,119.8
UMN_3821,5,120.45,NA,NA,NA,119.83
0_9198,5,120.45,NA,NA,NA,119.96
2_10366,5,120.45,NA,NA,101.59,120.05
PtSIFG_1055,5,120.73,82.6,NA,NA,NA
0_5574,5,121.11,NA,NA,NA,120.49
2_168,5,121.54,NA,NA,NA,120.92
UMN_2503,5,121.89,NA,NA,NA,121.27
estPtIFG_1454_a,5,122.13,84,NA,NA,NA
UMN_6558,5,122.37,NA,101.36,NA,119.82
CL263Contig2,5,122.37,NA,101.14,103.51,NA
2_2685,5,122.76,NA,101.53,NA,NA
0_13382,5,122.82,NA,101.59,NA,NA
UMN_3762,5,123.09,NA,101.86,NA,NA
CL714Contig1,5,123.15,NA,NA,104.29,NA
estPtNCS_22C8_a,5,124.23,86.1,NA,NA,NA
0_14500,5,125.34,NA,NA,NA,124.72
0_4330,5,125.79,NA,NA,NA,125.17
UMN_4418,5,125.84,NA,102.05,106.98,NA
2_9982,5,125.84,NA,103.53,NA,NA
0_9152,5,126.86,NA,NA,NA,126.24
PtIFG_1932_1,5,126.89,NA,104.81,NA,NA
estPtIFG_1955_a,5,126.93,88.8,NA,NA,NA
PtRIP_0627,5,127.73,89.6,NA,NA,NA
PtIFG_2220_A,5,128.13,90,105.36,NA,NA
0_14507,5,128.78,NA,106.68,NA,NA
CL3758Contig1,5,128.97,NA,107.26,110.11,NA
CL314Contig1,5,128.97,NA,106.89,NA,NA
0_6133,5,129.49,NA,107.39,NA,NA
0_11132,5,129.59,NA,NA,NA,128.97
2_7585,5,130.25,NA,NA,111.39,NA
PtIFG_2899_7,5,132.53,NA,110.43,NA,NA
PtRIP_0814,5,132.73,94.6,NA,NA,NA
2_3989,5,135.25,NA,113.15,NA,NA
0_2020,5,136.24,NA,114.14,NA,NA
CL1457Contig1,5,137,NA,114.9,NA,NA
0_5743,5,137.06,NA,114.96,NA,NA
PtIFG_2574_c,5,137.23,99.1,NA,NA,NA
2_10059,5,137.49,NA,NA,118.63,NA
CL2047Contig1,5,137.94,NA,115.84,NA,NA
UMN_4451,5,138.27,NA,116.17,NA,NA
PtIFG_138_A,5,138.33,100.2,NA,NA,NA
0_6024,5,138.43,NA,116.33,NA,NA
2_4107,5,139.1,NA,117.51,119.42,NA
2_6126,5,139.1,NA,116.33,120.24,NA
UMN_2646,5,139.1,NA,117,NA,NA
CL258Contig1,5,139.44,NA,NA,120.58,NA
0_1701,5,139.59,NA,115.01,120.73,NA
CL2984Contig1,5,139.61,NA,NA,120.75,NA
UMN_3649,5,139.9,NA,117.8,NA,NA
PtTX3097,5,140.73,102.6,NA,NA,NA
0_15364,5,140.8,NA,117.97,122.86,130.13
2_1405,5,140.8,NA,NA,NA,131.24
0_14973,5,140.8,NA,NA,NA,135.12
0_14339,5,140.8,NA,NA,NA,136.7
0_6211,5,140.8,NA,NA,NA,137.55
UMN_7054,5,140.8,NA,118.05,121.94,NA
UMN_CL216Contig1,5,140.8,NA,118.33,NA,NA
CL4240Contig1,5,140.8,NA,118.33,NA,NA
2_5616,5,140.88,NA,118.78,NA,NA
PtSIFG_1318,5,141.63,103.5,NA,NA,NA
0_7682,5,142.18,NA,NA,NA,141.56
2_6136,5,142.43,NA,120.33,NA,NA
PtIFG_2574_1,5,142.44,NA,120.34,NA,NA
2_3696,5,142.57,NA,120.47,NA,NA
0_16535,5,142.89,NA,NA,NA,142.27
2_7820,5,143.21,NA,121.11,NA,NA
2_5845,5,143.55,NA,121.45,NA,NA
UMN_2875,5,143.68,NA,NA,NA,143.06
PtIFG_3026_A,5,144.53,106.4,NA,NA,NA
0_2313,5,144.57,NA,122.32,125.71,NA
2_6457,5,144.77,NA,NA,125.91,NA
0_16559,5,144.96,NA,NA,NA,144.43
0_5095,5,144.96,NA,NA,NA,145.78
2_1736,5,144.96,NA,NA,NA,149.83
0_10453,5,144.96,NA,122.53,126.1,152.98
0_6465,5,145.02,NA,NA,126.16,NA
0_4521,5,145.34,NA,123.54,NA,NA
2_2058,5,145.34,NA,123.54,NA,NA
PtIFG_2574_2,5,145.43,107.3,NA,NA,NA
0_8327,5,145.65,NA,NA,NA,158.15
UMN_7457,5,145.65,NA,124.5,NA,165.67
0_3808,5,145.65,NA,125.29,126.79,NA
2_8179,5,145.65,NA,124.33,NA,NA
CL4254Contig1,5,145.67,NA,123.87,NA,NA
CL4606Contig1,5,145.93,NA,124.13,127.07,NA
UMN_5314,5,146.53,NA,125.38,NA,NA
CL3098Contig1,5,146.62,NA,125.47,NA,NA
CL3851Contig1,5,147.32,NA,126.17,NA,NA
0_834,5,147.92,NA,126.77,NA,NA
CL3037Contig1,5,148.39,NA,NA,129.53,NA
0_13022,5,148.53,NA,126.95,130.79,NA
PtIFG_2295_2,5,148.53,110.4,127.62,NA,NA
0_13292,6,0,NA,NA,NA,0
estPtIFG_2358_a,6,4.1,0,NA,NA,NA
0_16594,6,5.79,NA,NA,NA,5.79
0_10432,6,8.22,NA,NA,NA,8.22
PtTX3055,6,8.37,5.4,NA,NA,NA
2_3236,6,8.81,NA,0,NA,NA
PtRIP_0567,6,9.77,6.8,NA,NA,NA
0_15592,6,10.06,NA,1.25,NA,NA
0_14532,6,10.15,NA,1.34,NA,NA
0_15017,6,10.95,NA,NA,NA,10.95
0_3450,6,12.44,NA,3.63,NA,NA
estPtNCS_23C5_a,6,12.87,9.9,NA,NA,NA
0_18249,6,13.03,NA,NA,0,NA
0_4235,6,13.03,NA,4.22,NA,NA
estPmaLU_SB12_a,6,13.77,10.8,NA,NA,NA
0_16332,6,15.05,NA,NA,NA,15.05
UMN_1177,6,16.16,NA,NA,NA,16.16
2_3440,6,18.24,NA,NA,NA,18.24
0_10303,6,19.27,NA,5.21,NA,19.27
UMN_2789,6,19.27,NA,6.2,0.09,NA
PtIFG_2802_3,6,19.27,16.3,4.28,NA,NA
2_4066,6,19.27,NA,4.86,NA,NA
2_6664,6,19.27,NA,5.14,NA,NA
UMN_4754,6,19.27,NA,5.92,NA,NA
2_9173,6,19.27,NA,6.29,NA,NA
CL2116Contig1,6,19.53,NA,NA,0.35,NA
2_9190,6,19.79,NA,6.88,NA,23
0_9383,6,19.79,NA,NA,NA,23.88
0_17308,6,19.79,NA,NA,NA,26.18
2_1069,6,19.79,NA,NA,NA,26.53
0_12270,6,19.79,NA,NA,NA,27.37
2_5076,6,19.79,NA,NA,NA,27.56
0_9779,6,19.79,NA,NA,NA,27.94
0_967,6,19.79,NA,NA,NA,28.8
UMN_2007,6,19.79,NA,NA,NA,29.53
0_706,6,19.79,NA,NA,NA,30.72
UMN_1861,6,19.79,NA,NA,NA,32.38
CL4011Contig1,6,20.04,NA,7.13,NA,NA
0_10955,6,20.24,NA,7.33,1.06,NA
estPtIFG_8531_a,6,20.57,17.6,NA,NA,NA
0_14987,6,20.9,NA,8.41,NA,NA
CL698Contig1,6,21.48,NA,8.99,NA,NA
0_8714,6,21.93,NA,NA,2.75,NA
UMN_5547,6,22.09,NA,9.6,2.91,NA
PtIFG_1D9_3,6,22.09,NA,10.89,NA,NA
2_2582,6,22.26,NA,11.95,NA,NA
0_10830,6,22.44,NA,12.13,NA,NA
CL115Contig2,6,22.98,NA,12.67,NA,NA
2_680,6,24.32,NA,14.01,NA,NA
2_6167,6,24.4,NA,14.09,NA,NA
UMN_654,6,24.87,NA,14.56,NA,NA
0_8958,6,26.03,NA,15.72,NA,NA
0_9329,6,26.05,NA,15.74,NA,NA
estPtIFG_8647_a,6,26.77,23.8,NA,NA,NA
2_7725,6,26.85,NA,16.54,NA,NA
0_9987,6,26.88,NA,NA,NA,41.38
0_4517,6,26.95,NA,18.58,NA,NA
0_1139,6,27.1,NA,18.73,7.92,NA
0_1172,6,27.99,NA,17.68,NA,NA
0_2189,6,28.33,NA,18.02,9.15,NA
estPtIFG_8972_a,6,28.67,25.7,NA,NA,NA
0_2086,6,29.45,NA,NA,NA,43.95
2_3497,6,31.58,NA,NA,NA,46.08
PtIFG_2291_A,6,32.37,29.4,18.75,NA,NA
CL841Contig1,6,32.37,NA,21.14,NA,NA
0_11141,6,32.37,NA,21.38,NA,NA
0_8390,6,33.02,NA,NA,NA,47.52
0_2369,6,33.78,NA,23.09,14.6,NA
CL2645Contig1,6,34.51,NA,NA,15.33,NA
2_10078,6,35.23,NA,23.15,NA,49.73
CL2162Contig1,6,35.31,NA,23.23,NA,NA
2_507,6,35.78,NA,23.7,NA,NA
CL1837Contig1,6,35.88,NA,23.8,NA,NA
PtRIP_0619,6,36.17,33.2,NA,NA,NA
0_11847,6,38.53,NA,NA,NA,53.03
PtRIP_0609,6,39.67,36.7,NA,NA,NA
2_2194,6,41.84,NA,27.41,22.66,56.34
2_6109,6,41.84,NA,NA,NA,57.14
0_12147,6,41.84,NA,NA,NA,58.51
UMN_4969,6,43.09,NA,NA,NA,60.01
CL4153Contig1,6,43.33,NA,28.9,NA,NA
CL192Contig1,6,43.59,NA,29.16,NA,NA
0_1144,6,44.88,NA,NA,NA,61.8
PtIFG_1918_A,6,45.47,42.5,30.37,NA,NA
0_8674,6,46.48,NA,NA,27.3,NA
0_14122,6,46.59,NA,32.83,27.41,NA
UMN_CL100Contig1,6,46.59,NA,32.83,NA,NA
2_9132,6,46.59,NA,32.83,NA,NA
0_13948,6,46.72,NA,NA,NA,63.64
PtMTU_lpPAL,6,47.37,44.4,NA,NA,NA
0_2323,6,48.16,NA,NA,NA,65.08
0_7999,6,49.34,NA,NA,NA,66.26
UMN_2398,6,49.79,NA,NA,NA,66.71
0_17416,6,50.54,NA,NA,NA,67.46
0_3266,6,51.83,NA,NA,NA,68.75
0_3056,6,52.08,NA,NA,NA,69
2_5897,6,52.16,NA,NA,NA,69.08
0_15394,6,52.25,NA,NA,NA,69.17
0_14252,6,52.86,NA,NA,NA,69.78
UMN_4983,6,52.94,NA,NA,NA,69.86
2_9333,6,53.36,NA,NA,NA,70.28
UMN_5077,6,53.45,NA,NA,NA,70.37
UMN_1221,6,53.68,NA,NA,NA,70.6
0_8984,6,53.71,NA,33.63,34.53,70.63
0_16158,6,53.71,NA,NA,NA,70.63
0_8359,6,53.72,NA,33.64,NA,NA
CL3739Contig1,6,54.73,NA,34.65,NA,NA
0_8919,6,55.37,NA,NA,36.19,NA
0_5360,6,56.9,NA,NA,37.72,NA
PtTX4137,6,58.57,55.6,NA,NA,NA
NZPR0290,6,60.07,57.1,NA,NA,NA
0_6522,6,60.59,NA,NA,NA,71.07
UMN_3640,6,60.61,NA,NA,NA,71.09
PtSIFG_0635,6,60.67,57.7,NA,NA,NA
PtRIP_0990,6,60.87,57.9,NA,NA,NA
UMN_669,6,60.91,NA,44.47,NA,NA
0_1823,6,60.98,NA,NA,NA,71.46
UMN_1197,6,61.19,NA,44.75,NA,70.65
2_10191,6,61.22,NA,NA,NA,70.68
0_3856,6,61.26,NA,NA,NA,70.72
0_11020,6,61.3,NA,NA,NA,70.76
2_2866,6,61.47,NA,45.03,NA,71.95
2_2333,6,61.47,NA,NA,NA,72.49
0_8252,6,61.47,NA,NA,NA,73.17
0_4499,6,61.47,NA,NA,NA,73.56
0_15868,6,61.47,NA,NA,NA,74.02
0_18372,6,61.48,NA,45.04,NA,70.98
PtIFG_2610_A,6,61.65,NA,48.24,NA,NA
2_7298,6,61.69,NA,45.25,NA,NA
2_3588,6,62.06,NA,48.65,42.88,NA
0_3699,6,62.15,NA,45.71,42.97,NA
UMN_7324,6,62.21,NA,NA,43.03,NA
2_10552,6,62.21,NA,48.8,NA,NA
UMN_1503,6,62.3,NA,NA,43.12,NA
0_8028,6,62.38,NA,NA,43.2,70.86
1_210,6,62.38,NA,NA,NA,70.87
0_11492,6,62.38,NA,35,NA,70.89
0_10651,6,62.38,NA,36.84,NA,NA
UMN_1217,6,62.38,NA,37.45,NA,NA
0_5601,6,62.38,NA,38.08,NA,NA
0_17863,6,62.41,NA,NA,43.23,70.79
estPtIFG_1950_a,6,62.66,59.2,49.25,NA,NA
CL155Contig1,6,62.69,NA,46.42,NA,NA
2_4129,6,62.7,NA,46.43,NA,NA
0_13505,6,62.7,NA,46.43,NA,NA
PpSIFG_3147,6,62.86,59.4,NA,NA,NA
2_2196,6,62.92,NA,46.65,NA,NA
0_383,6,63.13,NA,49.72,NA,NA
2_3157,6,63.33,NA,47.06,44.15,NA
0_13167,6,63.54,NA,40.13,44.36,76.85
0_13222,6,63.54,NA,NA,NA,77.54
0_16711,6,63.54,NA,NA,NA,78.22
0_9477,6,63.54,NA,NA,NA,79.15
0_16495,6,63.54,NA,NA,NA,80.72
0_6741,6,63.54,NA,NA,NA,81.32
2_6328,6,63.54,NA,NA,NA,83.47
0_18493,6,63.54,NA,NA,NA,86.55
0_14550,6,63.54,NA,NA,NA,87.11
UMN_2948,6,63.54,NA,NA,NA,87.95
CL1263Contig1,6,63.54,NA,41.37,NA,NA
0_3851,6,63.54,NA,41.43,NA,NA
UMN_CL116Contig1,6,63.54,NA,41.5,NA,NA
0_10048,6,63.54,NA,41.59,NA,NA
0_11980,6,63.54,NA,41.61,NA,NA
0_957,6,63.54,NA,42.02,NA,NA
CL2189Contig1,6,64.15,NA,42.72,NA,NA
0_17990,6,64.37,NA,42.94,NA,NA
UMN_7260,6,64.79,NA,43.36,NA,NA
0_17791,6,64.89,NA,43.46,45.71,NA
0_14072,6,65.38,NA,51.97,NA,NA
0_8690,6,66.46,NA,NA,47.28,NA
CL2264Contig1,6,66.54,NA,53.13,NA,NA
UMN_5985,6,66.59,NA,53.18,NA,NA
0_12929,6,67.04,NA,53.63,NA,NA
0_3604,6,67.14,NA,53.73,NA,NA
0_18179,6,67.27,NA,NA,48.09,NA
UMN_CL112Contig1,6,68.18,NA,54.19,49,NA
0_11888,6,68.2,NA,NA,NA,93.54
CL472Contig1,6,68.41,NA,NA,49.23,NA
0_11162,6,68.49,NA,NA,NA,93.83
UMN_823,6,68.92,NA,NA,NA,94.26
PtIFG_2723_Aa,6,68.96,65.5,NA,NA,NA
UMN_3623,6,71.24,NA,NA,NA,96.58
0_5366,6,71.78,NA,NA,NA,97.12
0_16218,6,72.15,NA,NA,52.97,NA
0_16773,6,73.14,NA,NA,NA,98.48
2_1437,6,76.7,NA,NA,57.52,NA
2_2325,6,77.28,NA,54.73,58.1,NA
0_15019,6,77.34,NA,NA,65.31,NA
CL1061Contig1,6,77.64,NA,55.46,NA,NA
0_16878,6,78.08,NA,NA,58.9,NA
CL740Contig1,6,78.39,NA,NA,59.21,NA
0_1094,6,78.45,NA,NA,NA,103.79
0_8634,6,78.5,NA,57.87,59.32,NA
0_4415,6,78.5,NA,NA,63.08,NA
CL2573Contig1,6,78.5,NA,NA,63.32,NA
2_8672,6,78.5,NA,58.79,64.11,NA
CL4424Contig1,6,78.5,NA,59.02,65.01,NA
UMN_5373,6,78.5,NA,56.32,66.47,NA
PtIFG_2874_1,6,78.5,NA,56.86,NA,NA
2_6831,6,78.5,NA,59.23,NA,NA
0_3499,6,78.6,NA,60.93,NA,NA
2_1145,6,78.61,NA,60.94,66.58,NA
2_218,6,79.41,NA,NA,NA,104.75
estPtIFG_739_a,6,80.38,75.4,62.71,NA,NA
NZPR0116,6,80.48,75.5,NA,NA,NA
0_8339,6,81.08,NA,63.41,NA,NA
UMN_737,6,81.18,NA,NA,NA,106.52
CL1004Contig1,6,81.27,NA,NA,69.24,NA
2_9047,6,81.45,NA,63.78,NA,NA
PtIFG_2090_1,6,82.45,76.9,64.78,NA,NA
0_2599,6,82.56,NA,NA,NA,107.9
2_3359,6,83.08,NA,NA,NA,108.42
0_12765,6,83.14,NA,65.47,NA,NA
0_13956,6,83.23,NA,65.56,NA,NA
2_5064,6,83.23,NA,65.56,NA,NA
0_8771,6,83.27,NA,NA,71.24,NA
estPtIFG_9044_a,6,83.45,77.9,NA,NA,NA
CL798Contig2,6,83.87,NA,66.2,NA,NA
0_11719,6,83.92,NA,NA,71.89,NA
0_17634,6,84.22,NA,66.55,NA,NA
0_4465,6,84.28,NA,NA,NA,109.62
PtTX4062,6,84.35,78.8,NA,NA,NA
0_744,6,84.4,NA,66.73,NA,NA
0_15198,6,84.46,NA,66.79,NA,NA
UMN_CL21Contig1,6,84.76,NA,67.09,NA,NA
2_4856,6,84.77,NA,67.1,NA,NA
0_2879,6,84.84,NA,67.17,NA,NA
0_5505,6,85.49,NA,NA,NA,110.83
0_8764,6,87.12,NA,67.18,NA,112.46
0_10329,6,87.55,NA,NA,NA,112.89
0_1050,6,87.74,NA,67.8,NA,NA
0_14943,6,87.89,NA,67.95,NA,NA
UMN_3402,6,88.01,NA,68.07,NA,NA
PtIFG_1902_1,6,88.05,82.5,NA,NA,NA
CL106Contig1,6,88.06,NA,68.12,NA,NA
0_16574,6,88.17,NA,68.17,NA,113.51
CL4081Contig1,6,88.19,NA,68.19,NA,NA
UMN_CL307Contig1,6,88.33,NA,68.33,NA,NA
0_2378,6,88.36,NA,68.36,NA,NA
CL1784Contig1,6,88.51,NA,68.51,NA,NA
UMN_3645,6,88.86,NA,NA,NA,114.2
UMN_3351,6,88.88,NA,NA,76.85,NA
estPtIFG_8564_a,6,89.15,83.6,NA,NA,NA
0_14421,6,90.37,NA,NA,NA,115.71
0_2495,6,90.49,NA,70.49,78.46,NA
PtLP15,6,90.85,85.3,NA,NA,NA
PtSIFG_4315,6,91.85,86.3,NA,NA,NA
2_6686,6,92.3,NA,NA,NA,117.64
estPtIFG_8702_a,6,93.15,87.6,NA,NA,NA
0_5831,6,93.28,NA,NA,NA,118.62
0_10171,6,94.5,NA,NA,NA,119.84
0_14747,6,94.82,NA,71.79,82.79,NA
2_717,6,95.71,NA,73.61,NA,NA
2_4311,6,95.99,NA,NA,NA,121.33
2_10188,6,96.59,NA,74.49,NA,NA
PtIFG_4D4_A,6,96.85,91.3,NA,NA,NA
0_9768,6,96.93,NA,NA,NA,122.27
0_8089,6,97.25,NA,75.15,NA,NA
UMN_3789,6,97.35,NA,NA,NA,122.69
2_323,6,97.43,NA,NA,NA,122.77
UMN_678,6,98.31,NA,NA,NA,123.65
estPtIFG_8473_a,6,98.45,92.9,NA,NA,NA
2_2815,6,98.7,NA,NA,NA,124.04
0_11202,6,98.79,NA,76.69,86.76,NA
CL85Contig2,6,98.88,NA,76.78,NA,NA
estPtNCS_CCoAOMT_a,6,99.05,93.5,NA,NA,NA
0_14908,6,99.42,NA,77.32,NA,NA
0_8844,6,101.38,NA,79.28,NA,NA
CL895Contig1,6,101.57,NA,79.47,NA,NA
0_11525,6,101.69,NA,NA,NA,127.03
2_6178,6,102.09,NA,NA,NA,127.43
UMN_CL363Contig1,6,102.6,NA,80.5,NA,NA
CL544Contig1,6,102.63,NA,80.53,NA,NA
PtRIP_0960,6,102.75,97.2,NA,NA,NA
UMN_3234,6,102.76,NA,81.37,NA,NA
0_7572,6,103.13,NA,81.74,91.1,NA
CL4432Contig1,6,103.21,NA,80.87,91.18,NA
0_5966,6,104.34,NA,82.95,NA,NA
1_45,6,104.46,NA,83.07,NA,NA
0_13958,6,104.78,NA,83.39,NA,NA
CL1718Contig1,6,105.62,NA,NA,93.59,NA
0_1910,6,105.8,NA,87.22,NA,NA
CL1905Contig1,6,105.8,NA,87.22,NA,NA
2_8985,6,106.17,NA,87.59,94.14,NA
UMN_CL64Contig1,6,106.21,NA,89.27,94.18,NA
0_18871,6,106.6,NA,89.66,NA,128.96
UMN_2719,6,106.6,NA,NA,NA,129.91
2_1621,6,106.6,NA,NA,NA,131.17
0_18715,6,106.6,NA,NA,NA,133.48
UMN_2213,6,106.6,NA,NA,NA,134.31
0_506,6,106.6,NA,NA,NA,135.94
0_18834,6,106.6,NA,NA,NA,137.32
0_9291,6,106.6,NA,NA,NA,138.28
UMN_2847,6,106.6,NA,NA,NA,138.65
0_9396,6,106.6,NA,NA,NA,138.69
2_8769,6,106.6,NA,NA,NA,140
0_2202,6,106.61,NA,NA,94.58,NA
2_2015,6,106.8,NA,89.86,NA,NA
2_4834,6,109.18,NA,91.43,97.15,NA
0_12766,6,109.92,NA,92.17,NA,NA
0_16220,6,110.27,NA,NA,NA,144.08
0_18014,6,111.17,NA,86.12,99.14,144.98
PtIFG_606_1,6,111.17,98.8,86.55,NA,NA
PtTX3045,6,111.17,101.9,NA,NA,NA
0_14559,6,111.34,NA,93.59,NA,NA
0_10162,6,111.59,NA,NA,99.68,NA
UMN_1274,6,111.62,NA,86.1,99.59,NA
0_16610,6,111.62,NA,85.76,99.71,NA
estPtIFG_0606_a,6,111.62,NA,86.01,NA,NA
CL3563Contig1,6,111.82,NA,94.07,NA,NA
0_5553,6,112.25,NA,94.5,NA,NA
2_4617,6,112.84,NA,104.03,99.81,NA
PtIFG_2009_A,6,113,108.9,95.25,NA,NA
0_8621,6,113.03,NA,95.28,NA,NA
0_9946,6,113.12,NA,NA,NA,146.93
0_10642,6,113.89,NA,96.14,NA,NA
2_4488,6,114.03,NA,96.28,101,NA
0_2079,6,114.03,NA,96.28,NA,NA
0_15023,6,114.03,NA,97.62,NA,NA
0_13196,6,114.83,NA,NA,NA,148.64
0_14850,6,116.9,NA,NA,NA,150.71
0_5128,6,116.98,NA,108.17,NA,NA
0_1622,6,117.74,NA,NA,NA,151.55
2_6319,6,125.86,NA,NA,NA,159.67
2_3181,6,133.51,NA,NA,NA,167.32
0_17015,7,0,NA,NA,NA,0
2_1285,7,4.82,NA,NA,NA,4.82
UMN_1230,7,6.14,NA,0,NA,NA
0_8448,7,6.44,NA,0.3,NA,NA
2_3851,7,6.53,NA,0.39,NA,NA
CL1662Contig1,7,6.54,NA,0.4,NA,NA
2_3222,7,6.85,NA,NA,NA,6.85
0_16484,7,9.2,NA,NA,NA,9.2
0_13172,7,10.03,NA,NA,NA,10.03
0_1659,7,11.08,NA,NA,NA,11.08
2_835,7,17.34,NA,11.2,NA,NA
2_6736,7,17.5,NA,NA,NA,17.5
CL121Contig1,7,18.21,NA,12.07,NA,NA
0_7715,7,18.61,NA,NA,NA,18.61
CL3375Contig1,7,18.92,NA,12.78,NA,NA
0_14602,7,19.39,NA,NA,NA,19.39
0_12104,7,19.59,NA,13.45,NA,NA
0_9344,7,19.91,NA,NA,NA,19.91
0_12504,7,20.14,NA,14,0,NA
0_15524,7,20.2,NA,NA,NA,20.2
0_8538,7,20.43,NA,14.29,NA,NA
CL17Contig4,7,20.8,NA,NA,0.66,NA
UMN_3437,7,21.34,NA,15.2,NA,NA
CL4768Contig1,7,21.48,NA,NA,1.34,NA
0_11684,7,21.67,NA,NA,1.53,NA
0_6257,7,21.86,NA,NA,1.72,NA
0_7072,7,21.97,NA,NA,NA,21.97
UMN_490,7,22.16,NA,NA,NA,22.16
0_18483,7,22.84,NA,16.07,NA,22.81
0_11688,7,22.84,NA,NA,NA,22.84
0_3896,7,22.84,NA,NA,NA,22.84
CL1848Contig1,7,22.84,NA,15.45,2.7,NA
0_5832,7,22.84,NA,16.15,NA,NA
0_9533,7,23.07,NA,NA,NA,23.07
0_10832,7,23.08,NA,16.39,NA,NA
2_6846,7,23.39,NA,23.43,NA,NA
PtIFG_2113_2,7,23.88,NA,23.92,NA,NA
0_15227,7,23.98,NA,NA,NA,23.98
2_2800,7,24.01,NA,25.98,3.87,NA
0_13832,7,24.01,NA,24.05,NA,NA
0_9529,7,24.01,NA,25.73,NA,NA
2_8779,7,24.01,NA,25.82,NA,NA
0_18596,7,26.58,NA,NA,NA,26.58
2_8971,7,26.77,NA,NA,NA,26.77
0_6445,7,26.8,NA,26.84,NA,NA
0_15032,7,26.85,NA,20.77,6.71,NA
CL2172Contig1,7,26.85,NA,26.89,NA,NA
0_14455,7,27.02,NA,27.06,NA,NA
UMN_4497,7,27.49,NA,27.53,NA,NA
0_3832,7,27.82,NA,27.86,NA,NA
0_9055,7,28.14,NA,NA,NA,28.14
2_2156,7,28.15,NA,22.07,NA,NA
0_16021,7,28.22,NA,NA,NA,28.22
2_3914,7,28.23,NA,NA,NA,28.27
0_16537,7,28.23,NA,19.76,8.09,29.44
0_11969,7,28.38,NA,28.42,NA,NA
2_6434,7,29.25,NA,22.58,9.11,NA
0_7221,7,29.84,NA,NA,9.7,NA
2_845,7,30.35,NA,30.39,NA,NA
2_3781,7,31.57,NA,NA,NA,31.57
UMN_4346,7,34.11,NA,NA,NA,34.11
0_9584,7,34.79,NA,NA,NA,34.79
2_8528,7,38.4,NA,31.29,18.26,NA
UMN_3804,7,38.87,NA,32.36,NA,NA
UMN_4764,7,38.94,NA,NA,18.8,NA
0_5890,7,40.83,NA,34.31,20.69,NA
0_953,7,40.92,NA,NA,NA,35.74
2_9713,7,41.63,NA,NA,NA,36.45
2_1014,7,41.77,NA,35.26,NA,NA
CL572Contig1,7,42.96,NA,36.45,NA,NA
UMN_7156,7,44.06,NA,37.55,NA,NA
0_13576,7,44.1,NA,37.59,NA,NA
0_10612,7,44.58,NA,38.07,NA,NA
2_9509,7,44.8,NA,38.29,NA,NA
0_6851,7,46.15,NA,39.64,26.01,NA
0_366,7,46.81,NA,40.3,NA,NA
0_1974,7,48.76,NA,42.77,28.62,39.78
0_13271,7,48.76,NA,NA,NA,41.66
UMN_971,7,49.14,NA,NA,NA,43.96
CL3896Contig1,7,49.33,NA,NA,29.19,NA
0_14051,7,49.33,NA,42.82,NA,NA
2_2665,7,50.01,NA,NA,NA,44.83
0_8517,7,50.43,NA,43.92,NA,NA
0_6354,7,50.53,NA,44.02,NA,NA
2_4919,7,51.26,NA,44.75,NA,45.48
0_6043,7,51.26,NA,NA,NA,46.08
UMN_3225,7,53.54,NA,NA,NA,49.4
0_8475,7,53.54,NA,NA,NA,49.62
0_8441,7,54.99,NA,76.76,34.85,NA
PtIFG_2541_1,7,54.99,NA,76.48,NA,NA
0_1740,7,55.25,NA,NA,NA,51.33
0_4105,7,55.33,NA,46.2,35.19,NA
2_8658,7,55.52,NA,46.51,35.38,NA
0_1688,7,56.17,NA,47.16,NA,NA
0_13833,7,56.26,NA,47.25,NA,52.57
0_16614,7,57.36,NA,48.35,NA,53.44
UMN_7035,7,57.36,NA,NA,NA,54.18
0_11400,7,57.45,NA,NA,37.31,NA
2_6491,7,57.79,NA,49.57,37.65,NA
UMN_5942,7,57.79,NA,49.37,NA,NA
UMN_2026,7,57.93,NA,48.92,NA,NA
0_1879,7,58.31,NA,50.09,NA,NA
0_18922,7,58.38,NA,50.49,NA,NA
0_2414,7,58.62,NA,55.97,38.48,NA
CL4045Contig1,7,58.62,NA,50.73,NA,NA
UMN_1266,7,58.62,NA,50.88,NA,NA
0_3191,7,58.62,NA,51.89,NA,NA
0_14109,7,58.62,NA,55.15,NA,NA
0_15987,7,58.86,NA,49.13,38.72,NA
0_1279,7,58.93,NA,NA,NA,55.75
0_13511,7,58.93,NA,NA,NA,57.09
2_9485,7,58.93,NA,NA,NA,57.35
UMN_3992,7,58.93,NA,NA,NA,58.2
0_10382,7,58.93,NA,NA,NA,58.29
UMN_2355,7,58.93,NA,NA,NA,58.62
2_5919,7,58.93,NA,NA,NA,59.79
0_18775,7,58.93,NA,NA,NA,61.38
UMN_2065,7,58.93,NA,NA,NA,65.08
CL4458Contig1,7,58.98,NA,56.33,NA,NA
0_6062,7,59.37,NA,56.72,NA,NA
0_17304,7,61.72,NA,NA,NA,68.06
UMN_2728,7,62.42,NA,NA,NA,68.76
2_383,7,63.42,NA,NA,NA,69.76
2_2611,7,64.48,NA,NA,NA,70.82
2_358,7,64.48,NA,61.83,NA,71.86
0_17539,7,64.48,NA,NA,NA,75.04
UMN_3454,7,65.65,NA,NA,NA,76.58
0_11563,7,65.74,NA,63.09,NA,NA
0_16710,7,66.19,NA,63.54,NA,NA
UMN_3449,7,67.07,NA,64.42,NA,NA
2_2450,7,67.08,NA,NA,NA,78.01
2_9380,7,67.74,NA,NA,NA,78.67
0_9427,7,67.74,NA,NA,NA,79.2
0_1273,7,67.74,NA,NA,NA,79.95
UMN_2734,7,67.74,NA,NA,NA,80.34
0_1730,7,67.74,NA,NA,NA,80.98
UMN_4089,7,67.74,NA,NA,NA,81.31
UMN_4665,7,67.74,NA,NA,NA,82.47
UMN_553,7,67.74,NA,NA,NA,83.24
2_7409,7,67.74,NA,NA,NA,84.06
2_6562,7,67.74,NA,NA,NA,85.59
UMN_CL106Contig1,7,68.06,NA,NA,47.92,NA
2_289,7,69.32,NA,66.67,NA,NA
0_13118,7,69.36,NA,NA,NA,87.21
0_8735,7,69.36,NA,NA,NA,87.21
estPtIFG_4CL_a,7,69.92,NA,67.27,NA,NA
2_9010,7,70.19,NA,NA,50.05,NA
UMN_4297,7,70.24,NA,NA,NA,88.09
CL4501Contig1,7,70.84,NA,68.19,NA,NA
2_4531,7,71.09,NA,NA,NA,88.94
0_1845,7,71.09,NA,NA,NA,93.9
2_7207,7,71.09,NA,NA,50.95,95.22
0_12068,7,72.49,NA,69.84,NA,NA
0_9971,7,72.88,NA,70.23,NA,NA
2_3650,7,73.35,NA,70.7,NA,NA
2_9057,7,74.68,NA,72.03,NA,95.6
0_4214,7,74.94,NA,NA,NA,97.02
2_9291,7,75.07,NA,72.42,NA,NA
UMN_1285,7,75.07,NA,NA,NA,97.15
PtIFG_726_1,7,75.37,NA,72.72,NA,NA
0_18081,7,75.45,NA,NA,55.31,NA
0_13870,7,75.57,NA,NA,55.43,NA
0_1453,7,75.7,NA,NA,55.56,NA
0_5104,7,75.86,NA,NA,55.72,NA
2_6613,7,75.97,NA,NA,NA,98.05
0_10667,7,76,NA,73.35,NA,NA
0_8963,7,76.25,NA,73.6,NA,NA
CL4728Contig1,7,76.66,NA,NA,56.52,NA
2_9790,7,76.71,NA,74.06,NA,NA
CL4505Contig1,7,76.83,NA,NA,56.69,NA
PtIFG_1636_1,7,77.23,NA,74.58,NA,NA
0_1471,7,77.68,NA,NA,NA,99.76
2_7811,7,78.33,NA,NA,NA,100.41
0_13669,7,78.51,NA,75.86,NA,NA
2_2483,7,79.31,NA,76.23,59.17,101.73
CL2223Contig1,7,80.04,NA,77.45,NA,NA
CL1210Contig1,7,81.08,NA,78.49,NA,NA
0_15246,7,81.22,NA,NA,61.08,NA
0_3458,7,81.41,NA,78.82,NA,NA
0_2345,7,82.32,NA,79.73,NA,NA
CL868Contig1,7,82.4,NA,NA,62.26,NA
0_6976,7,85.13,NA,81.71,NA,106.7
1_4996,7,85.13,NA,NA,NA,107.21
2_220,7,85.13,NA,84.26,64.15,NA
CL372Contig1,7,85.13,NA,81.5,64.99,NA
UMN_3554,7,85.13,NA,82.54,NA,NA
CL194Contig1,7,85.13,NA,83.06,NA,NA
2_4077,7,85.13,NA,84.21,NA,NA
0_2078,7,85.94,NA,NA,65.8,NA
CL4668Contig1,7,86.87,NA,84.58,NA,NA
2_5858,7,87.44,NA,85.15,67.3,NA
PtIFG_2361_2,7,87.69,NA,85.4,NA,NA
2_6034,7,87.88,NA,85.59,NA,108.55
0_1938,7,87.88,NA,NA,NA,109.46
0_13127,7,87.88,NA,NA,NA,111.4
UMN_5467,7,87.92,NA,85.63,NA,NA
2_2946,7,88.21,NA,NA,NA,111.73
UMN_1597,7,89.39,NA,NA,NA,112.91
2_5743,7,90.52,NA,NA,NA,114.04
2_10461,7,90.95,NA,88.82,70.81,NA
2_5572,7,90.95,NA,87.43,NA,NA
0_18562,7,90.95,NA,87.87,NA,NA
CL2274Contig1,7,91.19,NA,86.12,71.05,NA
UMN_3841,7,91.19,NA,86.16,NA,NA
0_4690,7,91.19,NA,86.56,NA,NA
0_16128,7,91.4,NA,NA,NA,114.92
2_1094,7,91.93,NA,NA,NA,116.22
0_9288,7,91.93,NA,86.9,NA,116.39
CL936Contig2,7,92.72,NA,89.2,NA,NA
0_18632,7,93.02,NA,NA,NA,117.3
2_9760,7,93.27,NA,89.75,NA,NA
0_3126,7,93.32,NA,NA,73.18,NA
0_6807,7,93.55,NA,NA,NA,117.83
UMN_858,7,93.64,NA,NA,NA,117.92
0_13565,7,93.72,NA,90.2,NA,NA
0_5145,7,95.14,NA,91.62,NA,NA
CL15Contig6,7,95.19,NA,91.67,NA,NA
2_6063,7,95.27,NA,91.75,NA,NA
0_1031,7,95.56,NA,NA,75.42,NA
0_1028,7,96.04,NA,92.52,NA,NA
2_2875,7,96.08,NA,NA,NA,120.36
2_6908,7,96.51,NA,NA,NA,120.79
0_11470,7,96.7,NA,NA,76.56,NA
0_2222,7,97.39,NA,93.87,76.77,121.67
0_7662,7,97.39,NA,92.66,77.8,NA
0_14865,7,97.39,NA,93.86,NA,NA
UMN_607,7,98.14,NA,NA,NA,122.42
CL4645Contig1,7,98.58,NA,NA,78.44,NA
0_17988,7,99.46,NA,NA,NA,123.74
2_9049,7,100.63,NA,NA,NA,124.91
2_5497,7,102.35,NA,98.68,NA,NA
CL246Contig1,7,105.83,NA,102.16,NA,NA
0_1085,7,105.95,NA,102.28,NA,125.81
2_6335,7,105.95,NA,NA,NA,128.24
CL3075Contig1,7,105.97,NA,NA,85.83,NA
0_507,7,106.88,NA,NA,NA,129.17
2_3626,7,106.91,NA,103.24,NA,NA
0_1037,7,107.35,NA,NA,NA,129.64
0_2106,7,110.28,NA,106.61,NA,NA
0_12568,7,113.13,NA,109.46,NA,134.45
0_5565,7,114.1,NA,109.64,NA,137.52
2_4158,7,114.46,NA,110,NA,NA
UMN_1996,7,114.83,NA,110.37,NA,NA
0_5117,7,114.94,NA,110.48,NA,NA
0_4032,7,115.03,NA,110.57,NA,NA
0_10838,7,115.47,NA,111.01,NA,NA
0_6505,7,115.63,NA,111.17,NA,NA
CL594Contig1,7,115.64,NA,NA,95.5,NA
PtIFG_2707_A,7,116.05,NA,111.59,NA,NA
0_18123,7,116.69,NA,NA,NA,138.01
CL1349Contig1,7,117.21,NA,112.75,NA,NA
0_18633,7,118.61,NA,NA,NA,139.93
CL3614Contig1,7,119.36,NA,NA,99.22,NA
2_2681,7,119.7,NA,NA,NA,141.02
0_16267,7,119.99,NA,NA,99.85,NA
0_11406,7,120.93,NA,116.47,100.79,142.25
CL716Contig1,7,121.27,NA,116.81,NA,NA
0_2600,7,122.58,NA,118.12,NA,NA
0_2060,7,122.64,NA,118.18,NA,NA
0_5752,7,123.56,NA,NA,103.42,NA
PtIFG_1849_1,7,123.78,NA,119.32,NA,NA
CL864Contig1,7,124.19,NA,NA,104.05,NA
0_9820,7,126.29,NA,126.69,106.15,144.2
0_16872,7,127.56,NA,124.35,NA,NA
CL2014Contig1,7,127.9,NA,125.3,107.76,NA
CL582Contig1,7,127.9,NA,124.69,NA,NA
0_7778,7,127.9,NA,124.87,NA,NA
2_8643,7,128.03,NA,NA,NA,146.26
2_693,7,128.24,NA,NA,NA,146.47
0_3120,7,128.39,NA,125.36,NA,NA
0_14360,7,128.43,NA,121.95,NA,146.47
0_2491,7,128.43,NA,NA,NA,146.66
CL976Contig1,7,128.43,NA,121.9,108.29,NA
PtIFG_149_1,7,128.63,NA,125.6,NA,NA
2_9475,7,129.37,NA,126.34,NA,NA
0_9488,7,129.43,NA,126.4,NA,NA
CL1259Contig1,7,129.52,NA,126.49,NA,NA
CL4745Contig1,7,129.98,NA,NA,109.84,NA
0_1129,7,130.4,NA,122.41,NA,NA
0_2019,7,130.4,NA,NA,NA,148.63
0_17675,7,130.57,NA,NA,110.43,NA
CL1427Contig1,7,130.62,NA,122.63,NA,NA
CL711Contig1,7,131.12,NA,123.13,NA,NA
0_5882,7,131.26,NA,NA,NA,149.49
CL1856Contig1,7,131.51,NA,123.52,111.37,NA
CL4764Contig1,7,131.53,NA,123.54,NA,NA
0_1433,7,131.59,NA,123.6,NA,NA
0_15430,7,131.59,NA,123.6,NA,NA
2_3505,7,131.59,NA,NA,NA,149.82
0_11472,7,131.6,NA,NA,NA,149.83
0_8281,7,131.64,NA,NA,NA,149.87
0_6342,7,131.67,NA,123.68,NA,NA
CL492Contig2,7,132.36,NA,122.08,112.22,NA
0_7088,7,132.56,NA,NA,NA,150.79
2_374,7,132.86,NA,123.91,NA,151.45
0_2955,7,132.86,NA,NA,NA,152.43
0_18470,7,132.86,NA,126.52,NA,157.46
CL4470Contig1,7,132.86,NA,123.81,112.72,NA
0_16937,7,132.86,NA,123.82,NA,NA
2_10128,7,132.86,NA,123.82,NA,NA
CL2338Contig1,7,133.34,NA,127.2,NA,NA
PtIFG_975_1,7,133.77,NA,127.63,NA,NA
0_10920,7,160.87,NA,NA,NA,160.87
0_14509,7,166.36,NA,NA,NA,166.36
0_469,8,0,NA,NA,NA,0
PtTX3114,8,0,0,NA,NA,NA
PtNCS_HLH1,8,0.7,0.7,NA,NA,NA
0_7095,8,1.41,NA,NA,NA,1.41
PtWS1_PCBER_PT1,8,2.4,2.4,NA,NA,NA
PtSIFG_1123,8,3.1,3.1,NA,NA,NA
0_17203,8,3.92,NA,NA,NA,3.92
2_8567,8,6.95,NA,NA,NA,6.95
PtSIFG_4222,8,7.1,7.1,NA,NA,NA
2_5493,8,8.05,NA,NA,NA,8.05
NZPR0563,8,9.4,9.4,NA,NA,NA
PtSIFG_0219,8,11,11,NA,NA,NA
0_14435,8,11.86,NA,0,NA,NA
PtRIP_0675,8,12.6,12.6,NA,NA,NA
PtIFG_846,8,13.5,13.5,NA,NA,NA
0_11375,8,13.93,NA,3.26,0,NA
0_12238,8,13.93,NA,2.07,13.06,NA
2_3439,8,14.23,NA,3.35,13.36,NA
2_1228,8,14.36,NA,NA,13.49,NA
2_4615,8,15.01,NA,5.24,NA,9.7
CL1491Contig1,8,15.01,NA,4.5,14.14,NA
UMN_CL176Contig1,8,15.69,NA,5.95,NA,NA
estPtIFG_8907_a,8,16.04,NA,6.3,NA,NA
2_10310,8,16.34,NA,NA,NA,11.03
CL168Contig1,8,16.61,NA,6.87,NA,NA
0_11927,8,16.89,NA,7.15,NA,NA
UMN_2984,8,17.1,NA,7.36,15.26,NA
2_8923,8,17.27,NA,NA,NA,11.96
1_2422,8,17.48,NA,7.74,NA,NA
CL1123Contig1,8,17.56,NA,7.82,NA,NA
CL66Contig4,8,18.04,NA,8.08,4.11,NA
2_8946,8,18.06,NA,NA,NA,12.75
UMN_CL173Contig1,8,18.85,NA,8.89,NA,NA
PtRIP_0689,8,19.1,19.1,NA,NA,NA
0_13169,8,19.28,NA,9.32,NA,NA
2_3808,8,19.78,NA,9.82,NA,NA
UMN_7051,8,19.83,NA,9.87,NA,13.43
0_7445,8,19.83,NA,NA,NA,15.67
0_18489,8,19.83,NA,NA,NA,15.73
UMN_3022,8,19.83,NA,NA,NA,15.89
0_18907,8,19.83,NA,NA,NA,21.47
0_6596,8,19.83,NA,NA,NA,22.33
0_1649,8,19.83,NA,NA,NA,24.05
0_8367,8,19.83,NA,NA,NA,25.41
0_12517,8,19.83,NA,NA,NA,25.53
2_87,8,19.83,NA,NA,NA,25.8
0_17475,8,19.83,NA,NA,NA,27.11
0_2150,8,19.83,NA,NA,NA,28.71
0_14789,8,19.86,NA,9.9,NA,NA
0_18112,8,20.06,NA,10.1,NA,NA
2_4291,8,20.36,NA,10.4,NA,NA
CL435Contig1,8,20.64,NA,10.68,18.8,NA
CL3922Contig1,8,20.64,NA,11.46,NA,NA
0_1375,8,20.64,NA,12.06,NA,NA
CL756Contig1,8,20.64,NA,12.77,NA,NA
2_9102,8,20.64,NA,13.25,NA,NA
2_6461,8,20.64,NA,13.66,NA,NA
0_6861,8,20.64,NA,13.98,NA,NA
CL1065Contig1,8,20.98,NA,14.46,NA,NA
0_18101,8,21.01,NA,14.49,NA,NA
CL1591Contig1,8,21.3,NA,16.54,7.37,NA
PtIFG_2957_A,8,21.3,21.3,14.78,NA,NA
2_8906,8,21.3,NA,15.79,NA,NA
0_2317,8,21.3,NA,16.54,NA,NA
0_6023,8,21.3,NA,16.54,NA,NA
2_3176,8,23.91,NA,19.15,NA,NA
0_9262,8,24.06,NA,NA,NA,33.2
2_9287,8,26.23,NA,21.47,NA,NA
estPtIFG_dhn_1,8,26.4,26.4,NA,NA,NA
PtSIFG_0652,8,26.5,26.5,NA,NA,NA
PtIFG_3025_1,8,26.8,NA,22.04,NA,NA
PtNCS_1CA4G,8,27.1,27.1,NA,NA,NA
0_8485,8,27.5,NA,24.35,NA,NA
0_14905,8,27.53,NA,NA,NA,36.67
2_6590,8,27.81,NA,NA,NA,36.95
0_1344,8,27.86,NA,23.1,NA,NA
CL4309Contig1,8,28.11,NA,24.96,NA,NA
0_16443,8,28.38,NA,NA,NA,37.52
0_18854,8,28.71,NA,25.56,26.87,37.85
0_14043,8,28.71,NA,NA,NA,42.5
2_4905,8,28.71,NA,NA,NA,43.61
0_17762,8,28.71,NA,NA,NA,45.4
UMN_1277,8,28.71,NA,26.49,NA,NA
0_2610,8,28.71,NA,27.6,NA,NA
CL3568Contig1,8,29.64,NA,29.28,NA,NA
0_4530,8,30,NA,29.64,28.16,NA
UMN_2399,8,30.49,NA,30.13,NA,NA
UMN_5078,8,30.57,NA,30.21,NA,NA
0_5745,8,31.72,NA,31.36,NA,NA
0_5963,8,31.78,NA,NA,NA,49.66
UMN_3058,8,34.2,NA,NA,NA,52.08
0_10653,8,34.29,NA,NA,NA,52.17
0_10049,8,35.45,NA,24.15,33.61,NA
CL855Contig1,8,35.63,NA,NA,33.79,NA
2_5804,8,35.71,NA,NA,NA,53.59
0_1641,8,38.48,NA,33.96,36.64,NA
UMN_2708,8,40.04,NA,35.52,NA,NA
0_15790,8,40.1,NA,35.58,NA,57.98
0_6031,8,40.1,NA,NA,NA,63.91
2_3233,8,40.11,NA,35.59,37.17,NA
0_13411,8,40.66,NA,36.14,NA,NA
CL1568Contig1,8,41.01,NA,36.49,NA,NA
CL4028Contig1,8,41.21,NA,37.54,38.27,NA
CL1188Contig1,8,42.18,NA,38.51,NA,NA
0_771,8,43.34,NA,NA,40.4,NA
0_4250,8,43.72,NA,40.05,NA,NA
0_16527,8,44.42,NA,37.15,41.48,NA
PtRIP_0789,8,45.1,45.1,NA,NA,NA
PtTX3032,8,45.5,45.5,NA,NA,NA
0_958,8,45.99,NA,42.32,NA,NA
0_10219,8,46.4,NA,42.73,NA,NA
0_1819,8,46.5,NA,NA,NA,71.89
2_2151,8,49.46,NA,43.76,46.52,NA
PtIFG_3008_1,8,50,50,44.18,NA,NA
UMN_568,8,50.18,NA,NA,NA,75.57
UMN_1211,8,52.08,NA,NA,NA,77.47
0_10602,8,52.7,NA,48.71,NA,78.09
CL2594Contig1,8,52.7,NA,48.82,49.68,NA
PtIFG_719_A,8,52.7,52.7,47.15,NA,NA
UMN_3847,8,53.62,NA,44.58,50.6,NA
0_17643,8,53.82,NA,NA,NA,79.21
0_18755,8,54.02,NA,45.66,NA,NA
UMN_2525,8,54.83,NA,46.47,51.81,NA
0_9641,8,54.95,NA,NA,NA,80.34
0_9445,8,55,NA,46.47,51.98,NA
0_18170,8,55,NA,46.63,NA,NA
0_10719,8,55.06,NA,51.34,NA,NA
CL528Contig1,8,56.11,NA,52.39,NA,NA
estPtIFG_8732_a,8,57.2,57.2,NA,NA,NA
CL1376Contig1,8,57.5,NA,53.78,54.34,NA
2_881,8,57.73,NA,NA,54.57,NA
CL910Contig1,8,58.11,NA,NA,54.95,NA
CL1458Contig1,8,58.12,NA,54.4,NA,NA
PtRIP_0852,8,59.3,59.3,NA,NA,NA
0_2092,8,60.04,NA,56.32,NA,NA
2_4554,8,61.48,NA,57.76,56.32,NA
0_13643,8,61.55,NA,57.83,NA,NA
0_8908,8,62.37,NA,NA,NA,87.76
PtIFG_1916_4,8,62.8,62.8,58.24,NA,NA
PtSIFG_1260,8,62.9,62.9,NA,NA,NA
PtTX2091,8,64.1,64.1,NA,NA,NA
PtRIP_0683,8,64.5,64.5,NA,NA,NA
2_4523,8,65.07,NA,59.39,59.91,NA
2_6413,8,65.37,NA,59.69,NA,NA
2_8083,8,65.69,NA,60.01,NA,NA
PtSIFG_4213,8,66.9,66.9,NA,NA,NA
CL1971Contig1,8,67.1,NA,61.42,NA,NA
CL405Contig1,8,68.14,NA,62.46,NA,NA
PtIFG_1917_A,8,68.4,68.4,62.72,NA,NA
2_4207,8,68.67,NA,62.99,NA,NA
0_10488,8,69.69,NA,64.91,62.09,NA
2_10352,8,69.78,NA,65,NA,NA
0_444,8,69.88,NA,63.1,62.28,87.85
0_4591,8,69.88,NA,NA,NA,88.15
0_15249,8,69.88,NA,NA,NA,90.41
0_16584,8,69.88,NA,NA,NA,91.26
UMN_3979,8,69.88,NA,NA,NA,95.15
0_4007,8,70.2,NA,65.42,NA,NA
0_10207,8,70.39,NA,66.46,62.79,NA
UMN_213,8,70.5,NA,66.57,NA,NA
UMN_3776,8,70.54,NA,65.58,62.94,NA
0_7858,8,70.62,NA,65.88,NA,96.62
0_9417,8,70.62,NA,NA,NA,99.41
0_15455,8,70.62,NA,NA,NA,100.06
0_13785,8,70.62,NA,NA,NA,101.19
0_6999,8,70.74,NA,NA,NA,101.43
0_2784,8,70.75,NA,NA,NA,101.44
0_5352,8,70.82,NA,66.15,63.22,NA
CL4026Contig1,8,70.82,NA,66.08,63.36,NA
0_15209,8,70.82,NA,NA,NA,101.51
PtSIFG_0245,8,70.9,70.9,NA,NA,NA
2_4356,8,70.93,NA,NA,NA,101.62
UMN_7021,8,71.19,NA,NA,NA,101.88
0_10933,8,71.72,NA,NA,NA,102.41
0_13946,8,72.06,NA,NA,NA,102.75
0_11553,8,72.1,NA,64.64,64.13,NA
0_14634,8,72.1,NA,63.47,64.27,NA
estPtIFG_9036_a,8,72.1,72.1,64.48,NA,NA
2_6612,8,72.1,NA,63.57,NA,NA
0_9182,8,72.1,NA,64.06,NA,NA
0_13008,8,72.2,NA,68.27,NA,NA
0_10928,8,73.65,NA,69.72,NA,NA
PtRIP_0841,8,74,74,NA,NA,NA
UMN_1764,8,74.02,NA,70.09,66.19,NA
PtRIP_0846,8,74.1,74.1,NA,NA,NA
0_8694,8,74.37,NA,NA,66.54,NA
CL1476Contig1,8,74.43,NA,70.5,NA,NA
2_4126,8,74.71,NA,NA,66.88,NA
2_2299,8,75.32,NA,71.39,NA,NA
PtIFG_1599,8,76,76,NA,NA,NA
2_7780,8,76.06,NA,72.13,NA,NA
UMN_3613,8,76.74,NA,NA,NA,107.43
CL1698Contig1,8,77.03,NA,73.1,NA,NA
0_8472,8,77.73,NA,73.8,NA,NA
PtTX4093,8,77.9,77.9,NA,NA,NA
NZPR0933,8,78.5,78.5,NA,NA,NA
CL174Contig1,8,78.74,NA,74.81,NA,NA
UMN_649,8,81.24,NA,NA,NA,111.93
2_10270,8,82.15,NA,NA,NA,112.84
2_7620,8,83.88,NA,75.26,76.05,NA
CL1067Contig1,8,84.93,NA,76.31,NA,NA
0_1058,8,85.07,NA,NA,NA,115.76
0_18818,8,85.48,NA,76.86,NA,NA
PtIFG_1D8_2,8,85.83,NA,77.21,NA,NA
0_14381,8,88.76,NA,77.63,NA,119.45
0_5488,8,89.87,NA,78.74,NA,NA
2_6149,8,90.17,NA,NA,NA,120.86
0_13657,8,90.54,NA,79.41,NA,NA
0_3151,8,90.77,NA,NA,NA,121.46
0_8894,8,91.72,NA,NA,NA,122.41
2_5630,8,92.01,NA,83.91,84.18,NA
0_13856,8,92.06,NA,NA,NA,122.75
2_2658,8,92.08,NA,83.98,NA,NA
0_8947,8,92.23,NA,NA,NA,122.92
UMN_517,8,92.23,NA,84.13,NA,NA
2_7649,8,92.32,NA,NA,NA,123.01
2_10009,8,92.77,NA,NA,NA,123.46
0_9909,8,93.13,NA,80.22,85.3,123.82
CL3344Contig1,8,93.13,NA,81.21,NA,NA
2_8017,8,93.31,NA,NA,NA,124
0_2641,8,93.85,NA,NA,NA,124.54
0_15259,8,94.18,NA,NA,NA,124.87
0_18388,8,94.3,NA,82.96,86.47,NA
PtIFG_2568_A,8,94.4,94.4,85.32,NA,NA
2_4898,8,94.84,NA,NA,NA,125.53
0_14135,8,95.01,NA,85.93,NA,NA
0_8522,8,95.41,NA,NA,87.58,NA
0_4443,8,95.48,NA,NA,NA,126.17
0_1320,8,95.57,NA,86.49,NA,NA
1_5324,8,98.06,NA,88.98,NA,NA
UMN_2074,8,98.72,NA,NA,NA,129.41
CL3155Contig1,8,99.5,NA,90.42,NA,NA
UMN_2781,8,99.5,NA,90.42,NA,NA
2_5697,8,99.65,NA,NA,NA,130.34
PtSIFG_0440,8,99.9,99.9,NA,NA,NA
0_10787,8,99.98,NA,NA,NA,130.67
0_13494,8,99.99,NA,90.91,NA,NA
0_2340,8,100.07,NA,90.99,NA,NA
UMN_4176,8,100.5,NA,NA,NA,131.19
estPtIFG_2781_a,8,100.8,100.8,NA,NA,NA
UMN_4225,8,101.59,NA,92.51,NA,NA
0_17485,8,101.9,NA,92.82,NA,131.97
PtRIP_0658,8,102.4,102.4,NA,NA,NA
0_4985,8,102.66,NA,93.58,NA,NA
PtTX3034,8,102.7,102.7,NA,NA,NA
0_14917,8,103.62,NA,NA,NA,133.69
CL3224Contig1,8,104.09,NA,95.01,NA,NA
0_18916,8,106.33,NA,NA,NA,136.4
UMN_2043,8,106.63,NA,NA,NA,136.7
0_15894,8,107.02,NA,NA,NA,137.09
0_6046,8,107.31,NA,NA,NA,137.38
0_2214,8,107.37,NA,NA,NA,137.44
0_1798,8,107.44,NA,NA,NA,137.51
0_5897,8,107.45,NA,NA,NA,137.52
UMN_3115,8,109.48,NA,NA,101.65,NA
CL2360Contig1,8,110.59,NA,97.14,102.76,NA
UMN_5309,8,111.56,NA,NA,103.73,137.55
0_16079,8,111.7,NA,NA,NA,137.69
UMN_3647,8,111.75,NA,98.15,103.92,NA
2_31,8,111.75,NA,98.58,NA,NA
2_7591,8,111.75,NA,99.83,NA,NA
0_18153,8,111.76,NA,NA,103.93,NA
0_9624,8,111.85,NA,NA,NA,137.84
2_2527,8,111.86,NA,100.08,104.03,137.53
0_8801,8,111.87,NA,NA,NA,137.86
SsrPt_ctg1376,8,112.2,112.2,NA,NA,NA
0_12914,8,112.29,NA,NA,NA,138.28
UMN_5272,8,113.02,NA,101.07,105.19,NA
2_3820,8,113.02,NA,101.38,NA,NA
UMN_897,8,113.02,NA,101.44,NA,NA
CL1107Contig1,8,113.3,NA,101.84,NA,NA
UMN_5229,8,114.21,NA,102.75,NA,NA
PtSIFG_0587,8,115.1,115.1,NA,NA,NA
CL3041Contig1,8,115.27,NA,103.81,NA,NA
0_17579,8,115.38,NA,103.92,107.55,NA
0_7744,8,115.88,NA,NA,108.05,NA
PtIFG_616,8,116.4,116.4,NA,NA,NA
0_16446,8,116.81,NA,NA,108.98,139.63
UMN_4710,8,116.81,NA,NA,NA,139.67
UMN_6123,8,116.81,NA,NA,NA,139.88
0_7779,8,116.81,NA,NA,NA,143.66
2_4783,8,117.15,NA,106.77,NA,NA
UMN_5604,8,117.29,NA,106.91,NA,NA
0_6061,8,117.46,NA,NA,NA,144.9
2_2960,8,117.57,NA,104.95,109.74,NA
CL2369Contig1,8,117.57,NA,105.69,NA,NA
CL689Contig1,8,117.65,NA,107.27,109.81,NA
0_15107,8,117.7,NA,NA,NA,145.14
estPtIFG_9113_a,8,117.8,117.8,NA,NA,NA
2_5865,8,117.98,NA,106.26,NA,NA
UMN_7078,8,118.08,NA,NA,NA,145.52
2_5402,8,118.16,NA,106.44,110.32,NA
PtIFG_616_1,8,118.22,NA,107.84,NA,NA
2_6191,8,118.58,NA,NA,NA,146.02
2_10454,8,119.65,NA,108.89,111.81,NA
UMN_4082,8,119.81,NA,NA,NA,147.25
PtIFG_2738_A,8,119.93,NA,109.17,NA,NA
0_17127,8,120.4,NA,109.64,NA,NA
PtIFG_2738_B,8,121,121,110.24,NA,NA
2_8123,8,121.39,NA,111.15,NA,NA
CL494Contig2,8,121.43,NA,111.19,113.59,NA
0_8279,8,121.57,NA,NA,NA,149.01
0_8541,8,121.81,NA,111.05,NA,NA
0_18027,8,121.98,NA,111.74,NA,NA
PtSIFG_1262,8,122,122,NA,NA,NA
0_5657,8,122.07,NA,NA,NA,149.51
CL1365Contig1,8,122.31,NA,112.07,NA,NA
0_15164,8,123.65,NA,112.55,115.81,NA
0_11789,8,123.89,NA,NA,116.05,NA
PtRIP_0700,8,124.3,124.3,NA,NA,NA
UMN_6338,8,125.26,NA,113.28,117.42,NA
PtSIFG_4446,8,126.4,126.4,NA,NA,NA
0_16328,8,126.48,NA,NA,118.64,NA
0_12250,8,127.11,NA,NA,NA,154.55
2_8252,8,127.55,NA,113.41,119.71,NA
0_13024,8,127.55,NA,113.58,NA,NA
0_8348,8,127.55,NA,116.26,NA,NA
2_7899,8,128.56,NA,117.77,120.72,NA
0_15613,8,128.84,NA,118.05,NA,NA
0_7804,8,129.34,NA,111.1,121.5,NA
UMN_5743,8,129.93,NA,119.14,NA,157.37
0_12970,8,129.93,NA,NA,NA,157.5
0_14408,8,129.93,NA,NA,NA,158.22
0_1105,8,130.24,NA,119.45,NA,159.37
PtIFG_2538_5,8,131.2,131.2,NA,NA,NA
0_18643,8,131.29,NA,NA,NA,161.7
PtIFG_149_2,8,131.6,131.6,120.18,NA,NA
2_10192,8,134.48,NA,121.81,NA,NA
0_8373,8,134.83,NA,NA,NA,165.24
0_12079,8,136.31,NA,120.58,NA,166.72
CL3468Contig1,8,136.55,NA,120.82,NA,NA
CL2111Contig1,8,136.57,NA,124.95,122.39,NA
UMN_6874,8,136.57,NA,123.9,122.64,NA
0_13094,8,136.57,NA,123.9,NA,NA
2_9295,8,136.93,NA,121.2,123,166.72
CL2060Contig1,8,137.01,NA,121.73,123.08,NA
0_18800,8,137.98,NA,NA,NA,167.77
0_12123,8,141.36,NA,NA,NA,171.15
0_15463,9,0,NA,NA,NA,0
UMN_2564,9,0.79,NA,NA,NA,0.79
0_18137,9,4.03,NA,NA,NA,4.03
2_8266,9,8.27,NA,NA,NA,8.27
0_1986,9,9.92,NA,NA,NA,9.92
PtSIFG_0166,9,11.14,0,NA,NA,NA
2_2065,9,14.79,NA,NA,NA,14.79
0_12301,9,15.9,NA,NA,NA,15.9
UMN_3837,9,16.82,NA,NA,NA,16.82
estPtIFG_1956_a,9,18.24,7.1,NA,NA,NA
UMN_6257,9,19.41,NA,NA,NA,19.41
0_337,9,20.06,NA,NA,NA,20.06
CL3715Contig1,9,20.54,NA,0,NA,NA
CL647Contig1,9,22.94,NA,2.4,NA,NA
CL3786Contig1,9,26.4,NA,5.86,NA,NA
0_15093,9,27.4,NA,9.53,0,NA
PtIFG_2479_1,9,27.4,15,9.59,NA,NA
estPtIFG_9156_a,9,27.44,16.3,9.63,NA,NA
0_17254,9,28.41,NA,7.87,NA,NA
UMN_4609,9,28.41,NA,7.87,NA,NA
CL4664Contig1,9,28.69,NA,8.15,NA,NA
0_13026,9,28.8,NA,10.99,NA,NA
0_17113,9,28.88,NA,8.46,0.85,NA
estPtIFG_9164_a,9,29.04,17.9,NA,NA,NA
0_1745,9,29.46,NA,8.92,1.43,NA
UMN_5121,9,29.67,NA,NA,1.64,NA
CL2350Contig1,9,31.01,NA,13.2,NA,NA
2_4660,9,31.11,NA,13.3,NA,NA
UMN_2253,9,31.45,NA,13.64,NA,NA
0_14069,9,31.49,NA,13.68,NA,20.57
0_5083,9,32.86,NA,14.35,4.83,NA
0_17756,9,32.9,NA,15.09,NA,NA
2_9649,9,33.27,NA,NA,NA,21.84
0_6275,9,34.43,NA,NA,NA,23
CL1104Contig1,9,34.67,NA,16.86,NA,NA
0_11344,9,34.67,NA,17.46,NA,NA
2_10313,9,35.72,NA,18.71,NA,NA
2_1618,9,35.75,NA,18.74,NA,NA
2_6397,9,36.19,NA,19.18,NA,23.86
UMN_5589,9,36.23,NA,NA,8.2,NA
CL519Contig2,9,36.27,NA,19.26,NA,NA
2_2923,9,36.41,NA,NA,NA,24.98
2_2691,9,36.83,NA,19.82,8.8,NA
0_8043,9,38.08,NA,21.07,NA,NA
2_10236,9,38.82,NA,21.81,10.79,NA
0_2223,9,39.04,NA,24.04,11.01,NA
PtIFG_2323_A,9,39.04,27.9,23.93,NA,NA
CL1451Contig1,9,39.04,NA,23.35,NA,NA
0_2617,9,39.04,NA,23.6,NA,NA
2_4194,9,39.2,NA,NA,NA,27.77
0_7497,9,40.11,NA,24.42,NA,NA
0_15519,9,40.35,NA,24.66,NA,NA
2_6240,9,40.38,NA,24.69,NA,NA
UMN_CL148Contig1,9,40.64,NA,26.85,12.61,NA
0_14492,9,40.68,NA,24.99,NA,NA
0_9700,9,40.73,NA,NA,NA,29.3
PtSIFG_0629,9,41.84,30.7,NA,NA,NA
0_18130,9,42.21,NA,NA,NA,30.78
2_4927,9,42.54,NA,NA,NA,31.11
0_17933,9,42.91,NA,27.22,NA,NA
CL1747Contig1,9,43.04,NA,26.37,15.01,NA
0_1984,9,43.44,NA,27.75,NA,NA
0_8453,9,43.78,NA,NA,15.75,NA
2_4055,9,43.99,NA,28.3,NA,NA
PrE79,9,44.34,33.2,NA,NA,NA
UMN_572,9,45.01,NA,NA,NA,33.58
2_8550,9,45.06,NA,29.37,NA,NA
2_485,9,45.59,NA,NA,NA,34.16
2_6046,9,46.86,NA,NA,NA,35.43
0_12256,9,48.3,NA,NA,NA,36.87
2_9343,9,48.37,NA,NA,NA,36.94
CL634Contig1,9,48.4,NA,32.71,NA,NA
UMN_7613,9,48.48,NA,NA,NA,37.05
CL4468Contig1,9,48.54,NA,32.85,NA,NA
0_17773,9,48.75,NA,NA,NA,37.32
UMN_4056,9,49.36,NA,NA,NA,37.93
0_13755,9,49.72,NA,34.03,NA,NA
2_9422,9,49.96,NA,NA,NA,38.53
0_18790,9,50.07,NA,34.38,NA,NA
0_15834,9,50.59,NA,NA,NA,39.16
0_1443,9,50.89,NA,35.2,NA,NA
0_12748,9,50.93,NA,NA,NA,39.5
2_7344,9,50.93,NA,35.41,NA,41.06
CL747Contig1,9,50.93,NA,35.7,22.9,NA
PtIFG_669,9,51.54,40.4,NA,NA,NA
CL2411Contig1,9,51.8,NA,36.26,23.77,NA
0_14629,9,52.83,NA,NA,NA,41.4
CL4321Contig1,9,52.83,NA,37.14,NA,NA
0_16902,9,53.1,NA,NA,NA,41.67
UMN_4382,9,53.53,NA,NA,NA,42.1
2_4755,9,53.66,NA,NA,NA,42.23
0_13358,9,53.81,NA,NA,NA,42.38
0_7321,9,53.86,NA,NA,25.83,NA
UMN_4643,9,55.08,NA,NA,NA,42.76
0_823,9,55.36,NA,NA,NA,43.04
0_17501,9,55.64,NA,NA,NA,43.32
0_14724,9,56.51,NA,NA,28.48,NA
2_10436,9,56.69,NA,NA,NA,44.37
NZPR1004,9,57.84,46.7,NA,NA,NA
2_5055,9,58.18,NA,NA,NA,45.86
PtIFG_1593_21,9,59.54,48.4,NA,NA,NA
0_11214,9,60.94,NA,38.94,32.91,NA
UMN_CL217Contig1,9,61.81,NA,40.21,NA,NA
0_4681,9,62.57,NA,40.97,NA,NA
0_17143,9,64.15,NA,42.55,NA,46.65
2_10515,9,64.15,NA,NA,NA,48.58
CL2651Contig1,9,64.15,NA,42.34,36.12,NA
2_2020,9,64.21,NA,42.61,NA,45.33
estPtIFG_624_a,9,64.34,53.2,NA,NA,NA
0_15446,9,65.02,NA,43.21,NA,NA
0_7214,9,65.44,NA,43.63,NA,NA
0_12700,9,65.76,NA,43.95,NA,NA
UMN_CL387Contig1,9,65.81,NA,44,NA,NA
0_6323,9,66.16,NA,44.35,NA,48.97
0_10729,9,66.16,NA,NA,NA,50.77
CL1595Contig1,9,66.16,NA,44.35,NA,NA
0_6963,9,66.26,NA,NA,38.23,NA
PtSIFG_0408,9,69.24,58.1,NA,NA,NA
0_16837,9,69.94,NA,44.8,41.91,NA
PtSIFG_1062,9,70.64,59.5,NA,NA,NA
2_7278,9,71.01,NA,49.2,NA,NA
0_2751,9,71.39,NA,49.79,NA,53.56
UMN_6284,9,71.39,NA,NA,NA,55.03
0_16774,9,71.39,NA,NA,NA,55.72
0_12526,9,71.39,NA,NA,NA,57.03
0_18764,9,71.39,NA,NA,NA,59.07
0_14024,9,71.49,NA,NA,NA,60.8
2_3869,9,71.49,NA,NA,NA,62.8
2_1118,9,71.84,NA,NA,NA,63.15
0_2224,9,72.03,NA,NA,NA,63.34
0_11409,9,72.23,NA,NA,NA,63.54
2_8935,9,72.32,NA,NA,NA,63.63
2_4399,9,72.45,NA,NA,44.42,NA
0_7127,9,72.82,NA,NA,NA,64.13
0_896,9,73.2,NA,NA,45.17,NA
2_4900,9,74.03,NA,NA,NA,65.34
0_2277,9,74.03,NA,NA,NA,66.38
PtTX4079,9,75.14,64,NA,NA,NA
2_4108,9,76.59,NA,51.45,NA,NA
estPtIFG_2290_a,9,77.14,66,NA,NA,NA
2_9918,9,78.66,NA,NA,NA,71.01
0_17611,9,79.5,NA,NA,NA,71.85
PtRIP_0388,9,79.84,68.7,NA,NA,NA
0_13634,9,79.88,NA,54.74,NA,72.23
UMN_2862,9,81.36,NA,NA,NA,73.71
PtIFG_459_1,9,81.74,70.6,NA,NA,NA
CL1694Contig1,9,81.99,NA,NA,53.96,NA
0_6106,9,82.09,NA,55.28,NA,74.44
CL529Contig1,9,83.22,NA,57.29,55.19,NA
2_9699,9,83.49,NA,57.44,55.46,NA
UMN_2178,9,83.54,NA,NA,55.51,NA
0_13151,9,83.7,NA,NA,NA,76.59
0_4022,9,83.82,NA,55.6,55.79,NA
UMN_487,9,83.82,NA,55.67,NA,NA
0_18125,9,83.82,NA,55.82,NA,NA
2_5438,9,83.9,NA,55.93,55.87,NA
0_10903,9,83.9,NA,56.14,NA,NA
2_9226,9,83.9,NA,56.46,NA,NA
0_14409,9,83.9,NA,56.52,NA,NA
CL4592Contig1,9,83.9,NA,56.58,NA,NA
0_783,9,83.9,NA,56.76,NA,NA
2_3770,9,83.9,NA,56.83,NA,NA
2_5794,9,84.01,NA,NA,55.98,NA
2_3038,9,84.04,NA,NA,NA,77.75
0_16697,9,84.04,NA,57.22,56.01,78.01
0_17521,9,84.04,NA,57.06,NA,NA
2_6177,9,84.13,NA,NA,56.1,NA
UMN_1439,9,84.34,NA,NA,NA,78.31
CL1659Contig1,9,84.35,NA,NA,56.32,NA
2_7619,9,84.48,NA,57.5,NA,NA
2_2149,9,84.6,NA,NA,NA,78.57
CL4041Contig1,9,84.65,NA,57.67,NA,NA
0_7917,9,85.04,NA,NA,NA,79.01
0_9562,9,85.39,NA,NA,57.36,NA
0_2238,9,85.57,NA,NA,NA,79.54
PtIFG_1633_c,9,85.64,74.5,NA,NA,NA
UMN_5551,9,86.32,NA,59.99,58.29,NA
2_1638,9,86.38,NA,60.01,58.35,NA
CL148Contig1,9,87.06,NA,60.16,NA,NA
PtSIFG_1190,9,87.14,76,NA,NA,NA
0_12348,9,88.54,NA,61.64,60.47,NA
CL914Contig1,9,88.54,NA,61.58,61.8,NA
estPtIFG_500_a,9,88.54,77.4,60.94,NA,NA
0_2970,9,88.54,NA,61,NA,NA
0_11232,9,88.54,NA,61.43,NA,NA
0_10051,9,88.54,NA,61.64,NA,NA
0_13841,9,88.88,NA,62.55,NA,NA
0_9665,9,90.1,NA,63.05,62.07,NA
0_17881,9,90.46,NA,65.15,NA,84.74
CL2431Contig1,9,90.46,NA,65.42,62.43,NA
0_18422,9,91.12,NA,NA,NA,85.09
0_18710,9,91.12,NA,66.52,63.09,NA
UMN_CL228Contig1,9,91.12,NA,66.34,NA,NA
2_5487,9,92.3,NA,NA,NA,86.27
2_9532,9,93.03,NA,69.17,65,NA
2_4405,9,93.36,NA,67.17,NA,NA
CL4258Contig1,9,93.98,NA,67.79,NA,NA
UMN_903,9,94.36,NA,68.17,NA,NA
UMN_5161,9,94.43,NA,68.24,NA,NA
0_3461,9,94.49,NA,68.3,NA,NA
2_101,9,94.76,NA,68.59,NA,87.65
UMN_1022,9,94.76,NA,68.68,66.73,NA
CL2253Contig1,9,94.76,NA,68.57,NA,NA
2_684,9,95.17,NA,68.98,NA,NA
CL3116Contig1,9,95.44,NA,69.11,67.41,NA
SsrPt_ctg7444,9,96.04,84.9,NA,NA,NA
0_9720,9,96.23,NA,NA,NA,92.14
UMN_4815,9,96.23,NA,NA,68.2,94.27
CL598Contig2,9,96.27,NA,NA,68.24,NA
2_974,9,96.58,NA,70.25,NA,NA
2_9294,9,97.95,NA,NA,NA,95.99
2_10541,9,98.12,NA,71.79,NA,NA
0_18843,9,98.75,NA,NA,NA,96.79
0_4172,9,99.53,NA,73.2,NA,NA
0_18536,9,99.55,NA,NA,NA,97.59
PtSIFG_4472,9,99.74,88.6,NA,NA,NA
2_8281,9,100.01,NA,NA,NA,98.05
CL2416Contig1,9,100.34,NA,73.83,72.31,NA
2_7852,9,100.82,NA,74.31,NA,NA
0_6599,9,101.23,NA,74.72,NA,NA
0_18187,9,102.33,NA,NA,NA,100.37
2_5368,9,102.46,NA,NA,NA,100.5
0_17959,9,102.89,NA,NA,NA,100.93
2_5143,9,103.08,NA,NA,NA,101.12
0_18835,9,103.27,NA,NA,NA,101.31
0_7789,9,103.61,NA,NA,75.58,NA
2_5742,9,107.64,NA,81.13,NA,NA
UMN_3064,9,108.04,NA,NA,NA,106.08
2_5736,9,108.76,NA,NA,NA,106.8
2_4854,9,108.99,NA,82.48,NA,NA
0_711,9,109.27,NA,NA,NA,107.31
2_2160,9,109.42,NA,NA,81.39,NA
0_13195,9,109.84,NA,NA,NA,107.88
0_5346,9,109.89,NA,NA,NA,107.93
0_7272,9,112.12,NA,85.61,NA,NA
0_13455,9,112.63,NA,NA,NA,110.67
2_6510,9,113.86,NA,87.35,NA,NA
2_9930,9,116.47,NA,NA,88.44,NA
PtTX2123,9,116.74,105.6,NA,NA,NA
UMN_3502,9,118.74,NA,NA,NA,116.78
PtTX3081,9,119.27,108.13,NA,NA,NA
0_12053,9,119.56,NA,87.65,87.74,NA
2_10271,9,119.56,NA,NA,91.53,NA
CL100Contig2,9,119.56,NA,87.35,92.38,NA
CL305Contig1,9,119.56,NA,87.73,NA,NA
0_9276,9,119.56,NA,88.36,NA,NA
PtNCS_ptCadA,9,120.1,108.96,NA,NA,NA
CL3954Contig1,9,120.28,NA,89.36,NA,NA
CL4425Contig1,9,120.36,NA,89.44,NA,NA
0_1854,9,120.68,NA,89.76,NA,121.29
0_18287,9,121.16,NA,90.24,NA,NA
CL3370Contig1,9,121.36,NA,90.44,NA,NA
CL1868Contig1,9,121.54,NA,93.12,92.51,NA
estPtIFG_8415_a,9,121.54,110.4,91.85,NA,NA
UMN_1342,9,121.54,NA,90.62,NA,NA
0_18461,9,121.54,NA,91.95,NA,NA
0_17947,9,121.54,NA,92.34,NA,NA
CL1680Contig1,9,124.24,NA,93.32,NA,NA
2_8491,9,124.29,NA,93.37,NA,NA
0_8790,9,124.43,NA,93.51,NA,NA
0_1038,9,125.45,NA,NA,NA,125.45
PtIFG_2899_A,9,127.44,116.3,94.23,NA,NA
0_13822,9,127.78,NA,NA,NA,127.78
2_4486,9,127.8,NA,NA,NA,127.8
CL1744Contig1,9,128.56,NA,97.49,98.31,NA
2_2916,9,128.56,NA,96.24,101.17,NA
0_6901,9,128.73,NA,NA,NA,128.73
2_8665,9,129.55,NA,NA,NA,129.55
0_17617,9,130.71,NA,NA,NA,130.71
UMN_CL326Contig1,9,131.52,NA,99.2,NA,NA
0_16374,9,131.61,NA,NA,103.58,NA
2_5279,9,133.39,NA,101.07,NA,NA
0_10591,9,133.91,NA,101.59,NA,NA
0_10004,9,134.4,NA,99.97,106.37,NA
UMN_CL22Contig1,9,134.4,NA,100.47,NA,NA
PtTX3037,9,134.84,123.7,NA,NA,NA
0_2137,9,134.98,NA,101.96,106.95,NA
UMN_4383,9,134.98,NA,101.99,NA,NA
CL1194Contig1,9,134.98,NA,102.74,NA,NA
0_12134,9,134.98,NA,103.16,NA,NA
UMN_5911,9,135.06,NA,NA,107.03,NA
0_7046,9,135.1,NA,100.53,107.07,NA
2_1534,9,135.29,NA,103.8,107.26,NA
0_17641,9,135.32,NA,103.83,NA,NA
2_1823,9,135.46,NA,103.97,NA,NA
2_8597,9,135.48,NA,NA,NA,135.48
0_15315,9,135.48,NA,NA,NA,137.99
0_3020,9,135.48,NA,NA,NA,140.28
2_6344,9,135.48,NA,NA,NA,144.03
UMN_2957,9,135.48,NA,NA,NA,144.87
0_16935,9,135.48,NA,NA,NA,146.18
UMN_6365,9,135.48,NA,104.35,NA,148.22
2_5791,9,135.48,NA,104.75,107.45,NA
CL22Contig1,9,135.48,NA,104.19,NA,NA
0_5111,9,135.48,NA,104.26,NA,NA
0_13620,9,135.48,NA,104.28,NA,NA
CL1999Contig1,9,135.48,NA,104.59,NA,NA
2_6379,9,135.92,NA,103.6,107.89,NA
0_12973,9,135.97,NA,105.24,NA,NA
0_10934,9,136.19,NA,105.81,108.16,NA
0_1620,9,136.19,NA,105.81,NA,NA
estPtIFG_8725_a,9,136.54,125.4,NA,NA,NA
UMN_239,9,136.93,NA,106.55,NA,NA
0_14489,9,137.01,NA,NA,108.98,NA
CL1594Contig1,9,137.18,NA,107.08,NA,NA
2_7751,9,137.18,NA,107.96,NA,NA
PtIFG_2370_1,9,137.18,NA,108.01,NA,NA
0_6493,9,137.22,NA,NA,109.19,NA
0_4056,9,137.47,NA,108.33,109.44,NA
0_3665,9,137.47,NA,108.3,109.5,NA
2_4191,9,137.54,NA,108.74,109.11,NA
0_17239,9,137.54,NA,108.49,109.51,NA
CL2203Contig1,9,137.54,NA,108.49,109.61,NA
2_4569,9,137.86,NA,109.18,109.83,NA
0_13311,9,139.53,NA,110.85,NA,NA
0_14873,9,140.03,NA,95.87,112,NA
0_6774,9,150.66,NA,NA,NA,150.66
0_18458,9,152.85,NA,NA,NA,152.85
0_16375,9,156.05,NA,NA,NA,156.05
0_6743,9,157.47,NA,NA,NA,157.47
2_4343,9,158.63,NA,NA,NA,158.63
0_8482,9,160.89,NA,NA,NA,160.89
UMN_5956,9,166.87,NA,NA,NA,166.87
2_4484,10,0,NA,0,NA,NA
0_8683,10,0.79,NA,0.79,NA,NA
2_6804,10,1,NA,1,NA,NA
0_16860,10,9.71,NA,1.9,NA,NA
0_3980,10,9.77,NA,1.96,NA,NA
UMN_5141,10,9.92,NA,2.11,NA,NA
PtSIFG_0745,10,14.6,0,NA,NA,NA
0_2099,10,17.68,NA,3.31,0,NA
CL605Contig2,10,17.68,NA,5.09,NA,NA
2_6480,10,17.68,NA,6.81,NA,NA
0_5193,10,17.68,NA,7.97,NA,NA
0_8331,10,17.68,NA,8.52,NA,NA
PtIFG_2114_1,10,17.68,NA,8.65,NA,NA
CL104Contig2,10,17.68,NA,9.87,NA,NA
CL4059Contig1,10,18.47,NA,1.19,0.18,NA
CL2072Contig1,10,19.02,NA,NA,0.73,NA
0_14730,10,20.3,NA,NA,2.01,NA
PtSIFG_0551,10,20.64,6.04,NA,NA,NA
2_7981,10,20.9,NA,13.75,2.61,NA
PtIFG_1869_2,10,20.9,6.3,12.47,NA,NA
2_5005,10,20.9,NA,13.09,NA,NA
0_14606,10,20.9,NA,13.59,NA,NA
2_7151,10,20.9,NA,13.65,NA,NA
CL4070Contig1,10,20.9,NA,13.75,NA,NA
0_18218,10,21.07,NA,14,NA,NA
0_6830,10,21.07,NA,14.67,NA,NA
UMN_3368,10,21.07,NA,14.73,NA,NA
UMN_1422,10,21.07,NA,14.83,NA,NA
0_17456,10,21.07,NA,15.27,NA,NA
0_18591,10,21.08,NA,15.28,NA,NA
0_14093,10,21.11,NA,16.6,NA,0
0_14894,10,21.11,NA,NA,NA,2.47
UMN_3386,10,21.11,NA,NA,NA,6.14
0_10384,10,21.11,NA,NA,2.82,7.25
2_5641,10,21.11,NA,NA,NA,8.92
0_1611,10,21.11,NA,NA,NA,11.15
UMN_1471,10,21.11,NA,NA,NA,12.35
0_5038,10,21.11,NA,NA,NA,12.96
2_3173,10,21.11,NA,NA,NA,15.58
0_10064,10,21.11,NA,NA,NA,16.43
CL4330Contig1,10,21.11,NA,15.8,NA,NA
CL631Contig1,10,22.97,NA,17.17,4.68,NA
0_12284,10,23.36,NA,NA,NA,18.68
UMN_7042,10,23.49,NA,NA,NA,18.81
0_17253,10,23.52,NA,17.78,5.23,NA
0_5784,10,23.59,NA,18.08,NA,NA
0_18830,10,23.65,NA,18.49,5.36,NA
0_9732,10,23.91,NA,18.4,5.62,NA
0_18742,10,24,NA,NA,NA,19.32
2_5264,10,24.08,NA,NA,NA,19.4
0_3314,10,24.66,NA,NA,NA,19.98
2_2505,10,24.92,NA,19.41,NA,NA
0_13609,10,24.99,NA,NA,NA,20.31
0_8716,10,25.61,NA,20.1,NA,NA
2_1093,10,25.85,NA,NA,NA,21.17
PtSIFG_0349,10,25.9,11.3,NA,NA,NA
0_7585,10,26.26,NA,20.75,NA,NA
0_12998,10,26.4,NA,20.89,NA,NA
0_18676,10,26.65,NA,NA,NA,21.97
2_3223,10,27.33,NA,NA,NA,22.65
PtIFG_1889_1,10,29,14.4,21.42,NA,NA
0_9194,10,29.09,NA,NA,NA,24.41
0_18460,10,29.09,NA,NA,NA,28.77
0_17454,10,29.09,NA,NA,NA,30.51
1_2647,10,29.09,NA,23.58,NA,NA
0_10427,10,29.8,NA,NA,NA,35.85
estPtIFG_8580_a,10,31.6,17,25.98,NA,NA
0_10401,10,31.6,NA,26.09,NA,NA
CL3061Contig1,10,32.92,NA,31.72,14.63,NA
CL4268Contig1,10,32.92,NA,28.85,NA,NA
estPtIFG_4CH_2_a,10,32.92,NA,31.16,NA,NA
CL4144Contig1,10,32.92,NA,31.37,NA,NA
PtIFG_503_1,10,32.92,NA,31.69,NA,NA
0_9160,10,34.32,NA,NA,NA,40.37
CL206Contig1,10,38.21,NA,32.59,NA,NA
CL1468Contig1,10,38.73,NA,33.11,NA,NA
0_16948,10,39.34,NA,NA,NA,45.39
PtRIP_0305,10,39.6,25,NA,NA,NA
2_10399,10,39.72,NA,NA,21.43,NA
0_8726,10,40.04,NA,NA,NA,46.09
PtIFG_503_A,10,40.8,26.2,NA,NA,NA
estPtIFG_C4H_2_a,10,41,26.4,NA,NA,NA
0_11835,10,41.61,NA,NA,NA,47.66
2_8987,10,42.55,NA,36.93,NA,NA
PtRIP_1035,10,43.4,28.8,NA,NA,NA
0_9466,10,43.83,NA,NA,NA,49.88
PtSIFG_0209,10,44.7,30.1,NA,NA,NA
2_155,10,44.89,NA,NA,26.6,NA
0_881,10,45.45,NA,37.64,27.16,NA
0_3570,10,45.45,NA,37.98,NA,NA
PtIFG_2145_28,10,45.9,31.3,NA,NA,NA
UMN_3725,10,47.33,NA,NA,NA,53.38
UMN_702,10,48.42,NA,NA,NA,54.47
2_1205,10,48.42,NA,NA,NA,55.35
0_18379,10,48.42,NA,NA,NA,57.61
2_6576,10,48.42,NA,NA,NA,59.14
UMN_5235,10,48.42,NA,NA,NA,59.22
0_13181,10,48.42,NA,39.65,NA,59.43
0_8883,10,48.42,NA,42.8,NA,NA
0_9985,10,48.72,NA,NA,30.43,NA
CL64Contig1,10,49.52,NA,NA,31.23,NA
UMN_592,10,49.75,NA,44.13,NA,NA
UMN_1209,10,49.92,NA,NA,31.63,NA
PtRIP_0171,10,50.3,35.7,NA,NA,NA
2_3801,10,50.33,NA,44.71,NA,NA
0_13898,10,51.05,NA,56.88,32.76,NA
PtIFG_1918_f,10,51.9,37.3,NA,NA,NA
0_5695,10,52.38,NA,NA,NA,61.67
0_6824,10,52.38,NA,NA,34.09,NA
0_8865,10,52.38,NA,45.44,34.09,NA
0_12535,10,52.39,NA,46.77,NA,NA
0_15374,10,52.94,NA,NA,NA,62.23
0_18007,10,53.65,NA,NA,NA,62.94
0_13484,10,54.26,NA,NA,NA,63.55
2_9629,10,55.99,NA,NA,37.7,NA
PtSIFG_4394,10,57.2,42.6,NA,NA,NA
0_5614,10,57.98,NA,NA,NA,67.27
PtRIP_0647,10,58.4,43.8,NA,NA,NA
PtTX3047,10,58.4,43.8,NA,NA,NA
0_10874,10,60.53,NA,NA,42.24,NA
0_15238,10,60.69,NA,NA,42.4,NA
PtRIP_0135,10,61.2,46.6,NA,NA,NA
0_2703,10,61.98,NA,NA,NA,71.27
2_4444,10,62.01,NA,NA,NA,71.3
UMN_CL61Contig1,10,62.03,NA,50.82,43.74,NA
UMN_2751,10,62.03,NA,52.66,NA,NA
0_15758,10,62.13,NA,NA,NA,71.42
0_12851,10,62.13,NA,NA,NA,71.51
0_8870,10,62.13,NA,NA,NA,71.79
0_11451,10,62.13,NA,64.83,NA,71.82
2_10034,10,62.13,NA,65.43,43.84,NA
2_6387,10,62.73,NA,57.11,NA,NA
PtIFG_1635_A,10,62.8,48.2,119.32,NA,NA
UMN_1150,10,63.34,NA,57.72,NA,NA
0_12396,10,63.77,NA,NA,45.48,NA
2_2903,10,63.8,NA,NA,45.51,NA
2_4183,10,64.67,NA,59.05,NA,NA
CL642Contig1,10,64.76,NA,NA,46.47,NA
CL4754Contig1,10,65.86,NA,60.24,NA,NA
0_2008,10,66.59,NA,60.97,NA,NA
2_4976,10,66.72,NA,NA,48.43,NA
2_9997,10,67.45,NA,61.83,NA,NA
CL1196Contig1,10,67.76,NA,62.14,NA,NA
0_8769,10,70.32,NA,NA,52.03,NA
2_6339,10,70.55,NA,69.47,NA,NA
0_15003,10,73.06,NA,NA,54.77,NA
CL996Contig1,10,73.59,NA,56.85,55.3,NA
PtIFG_1919_1,10,73.94,NA,72.86,NA,NA
CL475Contig1,10,74.23,NA,NA,55.94,NA
0_2069,10,74.62,NA,NA,56.33,NA
2_9198,10,74.83,NA,NA,56.54,NA
0_18411,10,75.03,NA,NA,56.74,72.23
2_3207,10,75.03,NA,NA,NA,72.29
0_10739,10,75.03,NA,NA,NA,72.43
2_6298,10,75.03,NA,NA,NA,72.48
0_9486,10,75.03,NA,NA,NA,72.56
0_5405,10,75.03,NA,NA,NA,73.36
0_1319,10,75.03,NA,73.69,NA,73.58
UMN_4692,10,75.03,NA,NA,NA,74.83
0_12060,10,75.03,NA,NA,NA,75.12
0_248,10,75.03,NA,NA,NA,75.88
2_9090,10,75.09,NA,NA,NA,75.94
0_6983,10,75.09,NA,NA,NA,77.05
CL1532Contig1,10,75.29,NA,NA,57,NA
CL1099Contig1,10,75.56,NA,74.48,NA,NA
2_1402,10,75.69,NA,74.61,NA,NA
CL2421Contig1,10,75.72,NA,75.05,57.43,NA
CL1734Contig1,10,75.72,NA,74.77,NA,NA
0_13315,10,75.75,NA,NA,57.46,83.23
0_12402,10,75.75,NA,NA,NA,83.88
2_8131,10,75.75,NA,NA,NA,85.21
2_6221,10,75.75,NA,NA,NA,86.35
UMN_3238,10,75.75,NA,NA,NA,87.68
0_10113,10,75.75,NA,64.2,NA,88.31
estPtIFG_1643_a,10,75.8,61.2,NA,NA,NA
UMN_CL306Contig1,10,76.25,NA,75.3,NA,NA
2_4375,10,76.44,NA,75.32,58.15,NA
2_2356,10,76.44,NA,75.36,NA,NA
0_9867,10,76.85,NA,75.9,NA,NA
0_11593,10,76.86,NA,NA,58.57,NA
UMN_3497,10,77.07,NA,NA,NA,89.63
0_17603,10,77.29,NA,76.34,NA,NA
PtTX4092,10,77.3,62.7,NA,NA,NA
2_4174,10,77.54,NA,NA,NA,90.1
PtRIP_0165,10,78,63.4,NA,NA,NA
PtRIP_0621,10,78.02,63.42,NA,NA,NA
2_3382,10,78.35,NA,NA,NA,93.23
0_11195,10,78.35,NA,NA,NA,93.55
0_17894,10,78.35,NA,NA,NA,99.09
0_7654,10,78.35,NA,77.4,NA,99.83
0_457,10,78.41,NA,NA,NA,90.97
CL2034Contig1,10,78.73,NA,77.78,NA,NA
0_4356,10,79.11,NA,NA,NA,99.85
0_6337,10,79.16,NA,NA,NA,99.9
2_4921,10,79.92,NA,79.47,61.63,NA
0_13098,10,79.92,NA,79.46,NA,NA
2_6130,10,80.2,NA,79.75,NA,NA
CL3862Contig1,10,80.95,NA,79.75,62.66,NA
0_3251,10,81.12,NA,85.62,NA,92.78
2_5574,10,81.12,NA,80.17,62.83,NA
2_10071,10,81.12,NA,85.12,NA,NA
2_768,10,81.28,NA,NA,NA,102.02
CL4436Contig1,10,82.79,NA,NA,64.5,NA
0_18322,10,83.08,NA,87.58,NA,NA
2_2348,10,84.96,NA,NA,NA,105.7
0_3657,10,85.38,NA,91.04,67.09,NA
0_10037,10,85.54,NA,NA,NA,106.28
0_16706,10,85.61,NA,93.4,67.32,NA
2_212,10,85.61,NA,92.11,NA,NA
0_16565,10,85.61,NA,92.17,NA,NA
0_18897,10,85.88,NA,93.55,67.59,NA
0_15885,10,86.29,NA,NA,NA,107.03
PtRIP_1037,10,86.6,72,NA,NA,NA
0_7115,10,86.92,NA,106.89,68.63,NA
UMN_1956,10,86.92,NA,106.08,NA,NA
0_1441,10,86.92,NA,106.84,NA,NA
0_14039,10,87.73,NA,93.58,NA,NA
0_1578,10,87.94,NA,NA,NA,108.68
0_12163,10,88.17,NA,94.02,NA,NA
2_6263,10,88.42,NA,94.27,NA,NA
CL1129Contig1,10,88.68,NA,94.53,NA,NA
0_882,10,89.22,NA,NA,NA,109.96
UMN_3522,10,89.74,NA,95.59,NA,NA
2_6286,10,89.91,NA,NA,71.62,NA
CL4404Contig1,10,90.35,NA,96.04,72.06,NA
0_10950,10,91.14,NA,96.99,NA,NA
CL4629Contig1,10,91.18,NA,97.79,72.89,NA
2_8019,10,91.18,NA,97.03,NA,NA
UMN_5730,10,92.02,NA,NA,73.95,110.12
UMN_2192,10,92.02,NA,96.9,73.73,115.69
0_2542,10,92.04,NA,97.89,NA,NA
0_14502,10,92.28,NA,NA,73.99,NA
CL3978Contig1,10,92.99,NA,98.29,74.7,NA
0_4834,10,93.21,NA,99.06,NA,NA
SsrPt_ctg946,10,93.5,78.9,NA,NA,NA
UMN_6256,10,93.67,NA,NA,NA,117.34
0_489,10,94.11,NA,99.96,NA,NA
NZPR0458,10,94.6,80,NA,NA,NA
0_6047,10,96.43,NA,102.28,NA,NA
0_17893,10,97.11,NA,102.96,NA,NA
0_9993,10,98.03,NA,105.92,79.74,NA
2_3312,10,98.03,NA,104.61,NA,NA
2_6698,10,98.03,NA,105.84,NA,NA
0_15484,10,98.61,NA,101.9,80.32,NA
0_14956,10,100.73,NA,NA,NA,124.4
0_17445,10,103.45,NA,NA,NA,127.12
0_17458,10,103.54,NA,NA,NA,127.21
0_9201,10,105.25,NA,NA,NA,128.92
2_10014,10,105.35,NA,108.64,NA,NA
0_13202,10,106.49,NA,109.6,NA,NA
0_9296,10,106.64,NA,109.75,NA,NA
CL4610Contig1,10,108.79,NA,NA,90.5,NA
CL3402Contig1,10,109.5,NA,112.61,NA,NA
0_9450,10,109.99,NA,NA,NA,133.66
UMN_1397,10,111.4,NA,113.4,92.73,NA
0_9314,10,111.4,NA,NA,98.38,NA
2_4944,10,111.4,NA,112.77,98.72,NA
PtIFG_2020_1,10,111.4,96.8,114.51,NA,NA
0_18301,10,111.4,NA,113.9,NA,NA
2_7803,10,111.4,NA,113.95,NA,NA
0_7512,10,113.08,NA,114.66,NA,NA
2_10057,10,114.81,NA,116.39,NA,NA
CL1453Contig1,10,115.04,NA,116.62,NA,NA
0_3011,10,115.06,NA,NA,NA,138.73
PtIFG_2361_1,10,116.9,102.3,116.9,NA,NA
2_4323,10,117.61,NA,117.61,NA,142.9
0_4793,10,120.23,NA,NA,NA,143.9
0_8544,10,120.6,NA,120.89,NA,NA
0_9571,10,121.14,NA,NA,NA,144.81
0_13907,10,121.42,NA,NA,NA,145.09
0_2234,10,121.5,NA,123.08,103.21,NA
UMN_5614,10,122.12,NA,NA,NA,145.79
0_8332,10,122.54,NA,NA,NA,146.21
2_9360,10,122.97,NA,NA,NA,146.64
0_9865,10,123.16,NA,NA,NA,146.83
2_4342,10,123.39,NA,123.68,NA,147.01
2_9779,10,123.39,NA,NA,NA,147.06
0_1022,10,123.39,NA,NA,NA,148.33
UMN_6177,10,123.58,NA,NA,NA,148.52
2_5840,10,123.73,NA,NA,NA,148.67
0_6300,10,123.78,NA,NA,NA,148.92
0_1345,10,123.78,NA,NA,NA,149.06
2_8381,10,123.78,NA,123.78,NA,151.81
0_18225,10,123.9,NA,123.9,NA,NA
2_6052,10,123.9,NA,123.9,NA,NA
0_5740,10,124.14,NA,124.14,NA,NA
UMN_5833,10,124.15,NA,124.15,NA,NA
2_10358,10,124.38,NA,124.38,NA,NA
0_15935,10,124.69,NA,NA,NA,153.98
2_784,10,125.19,NA,122.11,106.9,NA
0_13829,10,125.75,NA,NA,NA,155.04
2_3140,10,126.03,NA,124.43,107.74,NA
UMN_4856,10,126.03,NA,125.03,NA,NA
2_6128,10,126.03,NA,125.43,NA,NA
PtIFG_3021_1,10,126.03,NA,125.55,NA,NA
UMN_2312,10,126.41,NA,NA,NA,155.7
0_3548,10,126.58,NA,NA,108.29,NA
UMN_5180,10,126.69,NA,NA,NA,155.98
PtIFG_1A7_6,10,127,112.4,126.03,NA,NA
PtIFG_2361_3,10,127,NA,126.36,NA,NA
0_5132,10,127.16,NA,NA,NA,156.45
0_18465,10,127.59,NA,NA,NA,156.88
0_18698,10,127.59,NA,NA,NA,157.38
0_18535,10,127.59,NA,NA,NA,158.14
UMN_2883,10,127.59,NA,NA,NA,159.04
2_10483,10,127.59,NA,NA,NA,162.43
0_9868,10,127.59,NA,127.38,NA,163.04
0_6055,10,127.59,NA,133.96,NA,163.66
UMN_6313,10,127.59,NA,NA,NA,164.67
0_6536,10,127.59,NA,NA,NA,165.16
0_352,10,127.59,NA,NA,108.75,165.56
0_16622,10,127.59,NA,NA,109.3,NA
CL1244Contig1,10,127.59,NA,130.62,NA,NA
2_4724,10,127.59,NA,131.01,NA,NA
UMN_4361,10,127.59,NA,131.28,NA,NA
0_16664,10,127.59,NA,131.58,NA,NA
CL4264Contig1,10,127.87,NA,127.87,NA,NA
CL1766Contig1,10,128.67,NA,128.67,NA,NA
CL1052Contig1,10,129.15,NA,129.15,NA,NA
0_13130,10,129.23,NA,129.23,NA,NA
PtIFG_2994_3,10,129.34,NA,129.34,NA,NA
0_17971,10,129.49,NA,130.36,111.2,NA
2_5974,10,129.49,NA,129.64,NA,NA
0_16821,10,129.49,NA,129.83,NA,NA
UMN_6280,10,129.49,NA,130.31,NA,NA
PtRIP_0255,10,132.5,117.9,NA,NA,NA
2_3542,10,170.37,NA,NA,NA,165.69
2_9651,10,170.62,NA,NA,NA,165.94
0_13256,10,171.64,NA,NA,NA,166.96
0_17800,10,172.99,NA,NA,NA,168.31
0_18620,10,176.46,NA,NA,NA,171.78
2_9526,11,0,NA,NA,NA,0
2_6003,11,2.58,NA,NA,NA,2.58
PtSIFG_0193,11,2.88,0,NA,NA,NA
PtRIP_0287,11,3.38,0.5,NA,NA,NA
estPtIFG_SAHH_a,11,3.78,0.9,NA,NA,NA
estPpINR_RN01G04_a,11,5.68,2.8,NA,NA,NA
0_18482,11,6.53,NA,NA,NA,6.53
CL1676Contig1,11,8.62,NA,0,NA,NA
UMN_CL378Contig1,11,10.17,NA,1.55,NA,NA
UMN_7561,11,10.68,NA,2.06,NA,NA
CL2483Contig1,11,11.1,NA,2.48,NA,NA
CL2228Contig1,11,11.49,NA,2.87,NA,NA
0_607,11,11.88,NA,NA,NA,11.88
0_11528,11,14.24,NA,NA,NA,14.24
0_16012,11,16.84,NA,NA,NA,16.84
2_4029,11,17.51,NA,3.72,0,NA
0_18356,11,17.87,NA,4.24,NA,NA
0_15866,11,17.87,NA,4.24,NA,NA
0_1670,11,18.65,NA,5.02,NA,NA
UMN_2565,11,18.72,NA,NA,NA,18.72
0_17517,11,18.93,NA,NA,1.42,NA
CL1290Contig1,11,19.22,NA,5.59,1.71,NA
PtIFG_1956_1,11,19.54,NA,11.61,NA,NA
UMN_4564,11,19.76,NA,11.83,NA,NA
UMN_5553,11,20.06,NA,NA,2.55,NA
CL2083Contig1,11,20.16,NA,NA,2.65,NA
PtIFG_2615_1,11,20.35,7.1,12.42,NA,NA
PtTX3052,11,20.85,7.6,NA,NA,NA
PtIFG_1956_3,11,21.45,NA,13.52,NA,NA
2_8207,11,21.46,NA,10.47,NA,NA
CL200Contig1,11,21.56,NA,8.5,4.05,NA
2_4263,11,21.59,NA,NA,NA,21.59
0_14949,11,21.81,NA,13.88,NA,NA
PtIFG_1588_A,11,21.95,8.7,10.96,NA,NA
PtSIFG_4415,11,22.05,8.8,NA,NA,NA
0_15991,11,22.58,NA,NA,NA,22.58
0_4489,11,22.75,NA,9.69,NA,NA
0_16009,11,22.89,NA,9.83,5.38,NA
0_2358,11,23.16,NA,15.23,NA,NA
PtIFG_2986_B,11,23.25,10,10.19,NA,NA
0_8350,11,23.37,NA,NA,NA,23.37
0_3061,11,24.6,NA,16.39,NA,24.6
0_3641,11,25.63,NA,NA,NA,25.63
2_5128,11,25.81,NA,NA,NA,25.81
0_16889,11,25.81,NA,17.6,NA,NA
PtSIFG_1113,11,26.35,13.1,NA,NA,NA
0_6832,11,26.4,NA,NA,NA,26.4
estPtIFG_6N3C_a,11,26.92,NA,18.71,NA,NA
CL4132Contig1,11,27.2,NA,18.99,NA,NA
0_5610,11,27.68,NA,19.47,NA,28.47
0_13535,11,27.68,NA,NA,NA,29.83
0_3833,11,27.74,NA,19.53,NA,NA
0_7479,11,27.9,NA,19.53,10.39,27.9
CL464Contig2,11,28.34,NA,19.97,NA,NA
0_14529,11,28.52,NA,NA,NA,31.05
0_3139,11,28.94,NA,20.57,NA,NA
CL917Contig1,11,29.39,NA,21.02,NA,NA
estPtNCS_6N3C_a,11,29.55,16.3,NA,NA,NA
2_3387,11,29.71,NA,NA,NA,32.24
estPtIFG_9076_a,11,29.95,16.7,NA,NA,NA
2_7249,11,31.23,NA,NA,NA,33.76
PtIFG_2086_2,11,31.35,18.1,21.71,NA,NA
0_11482,11,32.21,NA,NA,NA,34.74
2_5868,11,33.59,NA,NA,NA,36.12
0_5204,11,36.14,NA,23.29,19.22,38.67
0_16998,11,36.14,NA,NA,NA,39.79
2_5103,11,36.14,NA,NA,NA,40.85
0_10449,11,36.14,NA,NA,NA,41.01
UMN_4691,11,36.14,NA,NA,NA,41.57
2_378,11,36.14,NA,NA,18.99,41.81
0_10083,11,36.14,NA,NA,NA,42.63
0_16976,11,36.14,NA,25.46,18.63,NA
0_16347,11,36.14,NA,24.15,NA,NA
UMN_6393,11,36.77,NA,26.41,NA,NA
0_4750,11,36.84,NA,26.48,19.92,NA
2_9214,11,37.27,NA,26.91,NA,NA
2_3374,11,37.45,NA,27.09,NA,NA
UMN_728,11,38.56,NA,NA,NA,47.8
0_18157,11,38.72,NA,28.36,NA,NA
2_6202,11,40.28,NA,NA,NA,49.52
0_184,11,40.41,NA,30.05,NA,NA
0_6435,11,40.66,NA,30.3,NA,49.9
0_13947,11,40.66,NA,NA,NA,50.3
2_2556,11,40.66,NA,NA,NA,50.91
UMN_3823,11,40.66,NA,NA,NA,52.57
2_1627,11,40.66,NA,NA,NA,53.55
0_14249,11,40.66,NA,NA,NA,53.73
UMN_4959,11,40.66,NA,NA,NA,54.68
0_6860,11,40.66,NA,NA,NA,54.99
0_6392,11,40.66,NA,NA,NA,55.23
0_13203,11,40.66,NA,NA,NA,55.64
0_17396,11,40.66,NA,NA,NA,56.38
0_13040,11,40.66,NA,NA,NA,56.81
2_1744,11,40.66,NA,NA,NA,57.5
0_7363,11,40.66,NA,NA,NA,58.95
0_7344,11,40.97,NA,NA,NA,60.49
0_10403,11,42.01,NA,31.65,NA,NA
UMN_5190,11,43.08,NA,32.72,NA,NA
CL4023Contig1,11,43.35,NA,32.99,NA,NA
PtRIP_0263,11,44.05,30.8,NA,NA,NA
0_17788,11,44.32,NA,33.96,NA,NA
PtSIFG_4493,11,44.75,31.5,NA,NA,NA
0_6375,11,45.74,NA,NA,NA,65.26
UMN_1129,11,45.94,NA,34.75,29.02,NA
2_903,11,46.17,NA,NA,29.25,NA
0_13745,11,47.13,NA,NA,NA,66.65
0_12917,11,47.32,NA,NA,NA,66.84
CL1782Contig1,11,47.46,NA,35.53,NA,NA
0_17247,11,47.91,NA,35.98,NA,NA
UMN_1373,11,48.1,NA,NA,NA,67.62
2_10156,11,48.29,NA,NA,31.37,NA
CL2125Contig1,11,48.45,NA,NA,31.53,NA
0_8317,11,48.46,NA,36.59,NA,67.98
2_746,11,48.46,NA,NA,NA,68.42
0_4792,11,48.46,NA,NA,NA,69.76
0_5767,11,48.46,NA,34.91,NA,69.82
2_10481,11,48.46,NA,36.53,31.54,NA
PtIFG_2969_1,11,48.46,32.8,36.89,NA,NA
PtTX3063,11,48.46,35.2,NA,NA,NA
estPtIFG_2615_a,11,48.46,37.5,35.19,NA,NA
PtTX3001,11,48.46,38.6,NA,NA,NA
PtSIFG_0592,11,48.46,44,NA,NA,NA
2_3887,11,48.46,NA,35.01,NA,NA
CL2472Contig1,11,48.46,NA,36.63,NA,NA
estPtIFG_8510,11,48.46,NA,36.74,NA,NA
UMN_4618,11,48.49,NA,36.92,NA,NA
0_18227,11,48.57,NA,37,NA,NA
0_15813,11,48.58,NA,NA,NA,69.94
UMN_4966,11,48.64,NA,NA,31.72,NA
0_3748,11,48.76,NA,NA,NA,70.12
2_4447,11,48.94,NA,37.37,NA,NA
CL3006Contig1,11,49.56,NA,37.99,NA,NA
UMN_2806,11,49.71,NA,NA,NA,71.07
PtSIFG_4282,11,49.88,47,NA,NA,NA
PtIFG_1916_1,11,51.28,48.4,NA,NA,NA
CL833Contig1,11,51.5,NA,39.93,NA,NA
CL795Contig1,11,51.52,NA,NA,34.6,NA
NZPR0599,11,53.98,51.1,NA,NA,NA
2_4011,11,54.83,NA,40.25,37.91,NA
CL25Contig3,11,54.92,NA,40.34,NA,NA
CL2143Contig1,11,55.02,NA,40.44,NA,NA
PtSIFG_0564,11,55.18,52.3,NA,NA,NA
2_4287,11,55.66,NA,41.08,NA,NA
PtIFG_2963_1,11,55.98,53.1,NA,NA,NA
CL4046Contig1,11,56.21,NA,41.63,NA,NA
0_2518,11,56.8,NA,42.22,NA,NA
PtTX4215,11,56.88,54,NA,NA,NA
2_3634,11,57.18,NA,42.6,NA,NA
0_13232,11,58.51,NA,43.93,NA,NA
0_1150,11,58.59,NA,44.01,NA,72.11
0_12636,11,58.59,NA,NA,NA,72.32
2_6518,11,58.59,NA,NA,NA,74.12
2_7808,11,59.84,NA,44.6,42.92,NA
0_11419,11,59.84,NA,44.92,NA,NA
0_13348,11,60.61,NA,45.82,NA,NA
0_16687,11,61.37,NA,46.58,NA,77.09
0_2213,11,61.37,NA,NA,NA,78.46
UMN_2473,11,61.61,NA,46.82,NA,NA
0_15479,11,61.92,NA,NA,45,NA
CL1077Contig1,11,62.03,NA,NA,45.11,NA
UMN_5506,11,62.92,NA,NA,NA,80.62
2_10235,11,63.51,NA,48.72,46.59,NA
2_6428,11,64.04,NA,55.39,NA,NA
2_2501,11,64.23,NA,NA,NA,81.93
0_12190,11,64.36,NA,55.71,NA,NA
0_11614,11,64.45,NA,NA,47.53,NA
UMN_CL153Contig1,11,64.61,NA,NA,47.69,NA
2_7918,11,64.79,NA,50.37,NA,NA
0_18747,11,64.97,NA,50.55,48.05,NA
2_2944,11,65.38,NA,NA,NA,83.08
0_390,11,65.89,NA,57.24,NA,NA
2_1870,11,66.69,NA,52.71,NA,84.39
0_17660,11,66.69,NA,NA,NA,85.23
0_2839,11,66.69,NA,NA,NA,85.98
0_2255,11,66.69,NA,NA,NA,87.46
0_4364,11,66.69,NA,NA,NA,88.97
0_12356,11,66.69,NA,NA,NA,90.92
UMN_2775,11,66.69,NA,NA,NA,93.35
2_5530,11,66.69,NA,NA,NA,93.8
UMN_1352,11,66.69,NA,NA,NA,94.41
2_4749,11,66.69,NA,NA,NA,97.89
UMN_488,11,66.69,NA,NA,NA,99.15
2_8105,11,66.69,NA,NA,NA,99.42
2_9637,11,66.69,NA,NA,NA,105.11
UMN_4763,11,66.69,NA,50.77,49.77,NA
0_17557,11,66.69,NA,51.21,NA,NA
CL2266Contig1,11,66.69,NA,51.77,NA,NA
0_11115,11,66.69,NA,52.02,NA,NA
0_1356,11,66.69,NA,52.61,NA,NA
CL1416Contig1,11,66.84,NA,53.91,NA,NA
0_2431,11,66.87,NA,NA,49.95,NA
CL383Contig1,11,67.44,NA,58.79,50.52,NA
2_3592,11,67.47,NA,55.2,50.55,NA
0_15082,11,67.47,NA,54.54,50.94,NA
2_8963,11,69.59,NA,59.66,53.06,NA
0_17559,11,69.59,NA,61.03,NA,NA
2_3083,11,69.89,NA,62.4,NA,NA
2_8244,11,70.16,NA,62.67,53.63,NA
PtRIP_0560,11,70.58,67.7,NA,NA,NA
0_2408,11,70.81,NA,NA,54.28,NA
PtIFG_719_3,11,70.98,68.1,NA,NA,NA
0_12595,11,71.03,NA,63.35,54.5,NA
0_1568,11,71.56,NA,63.88,NA,NA
UMN_2642,11,72.42,NA,NA,NA,110.84
0_9218,11,72.88,NA,65.2,NA,NA
0_4744,11,73.29,NA,65.61,NA,NA
0_15137,11,73.95,NA,NA,NA,112.37
2_1932,11,74.3,NA,66.17,57.77,NA
CL1389Contig1,11,74.3,NA,66.65,NA,NA
0_5547,11,74.3,NA,67.74,NA,NA
CL1211Contig1,11,75.25,NA,69.11,NA,NA
0_1729,11,76.88,NA,70.74,59.7,NA
CL1241Contig1,11,76.98,NA,70.84,NA,NA
UMN_797,11,76.99,NA,NA,NA,115.41
0_9890,11,77.53,NA,71.39,NA,NA
CL4593Contig1,11,78.17,NA,72.03,NA,NA
0_395,11,78.21,NA,72.07,NA,NA
1_3187,11,79.24,NA,NA,NA,117.66
CL2132Contig1,11,79.77,NA,73.63,NA,NA
2_6424,11,80.75,NA,74.61,NA,119.17
0_13230,11,80.75,NA,74.91,63.24,NA
2_5806,11,80.82,NA,NA,NA,119.24
0_16785,11,81.43,NA,75.34,63.92,NA
2_8731,11,81.43,NA,76.09,NA,NA
UMN_CL189Contig1,11,81.62,NA,76.59,64.11,NA
UMN_2648,11,81.95,NA,76.92,NA,NA
0_14055,11,82.45,NA,76.98,64.94,NA
0_9893,11,83.31,NA,NA,NA,121.73
CL4707Contig1,11,83.58,NA,78.41,66.07,NA
PtIFG_653_3,11,83.58,80.7,77.11,NA,NA
0_7948,11,83.58,NA,77.33,NA,NA
0_8738,11,83.58,NA,78.57,NA,NA
0_8796,11,83.58,NA,78.75,NA,NA
0_6083,11,83.58,NA,79.45,NA,NA
0_1583,11,83.58,NA,79.59,NA,NA
2_4109,11,83.58,NA,80.47,NA,NA
0_7752,11,83.58,NA,80.67,NA,NA
CL3007Contig1,11,83.58,NA,80.78,NA,NA
2_3041,11,83.58,NA,80.8,NA,NA
0_13391,11,85.16,NA,83.12,67.65,NA
CL4350Contig1,11,86.29,NA,84.25,NA,NA
0_13042,11,87.02,NA,NA,NA,125.44
0_18685,11,87.87,NA,85.83,NA,NA
PtSIFG_1018,11,87.88,85,NA,NA,NA
0_10914,11,88.07,NA,86.03,NA,NA
estPtIFG_1750_a,11,89.08,86.2,NA,NA,NA
0_8187,11,89.71,NA,87.67,NA,NA
2_1321,11,89.87,NA,87.83,NA,NA
0_17212,11,90.16,NA,88.12,NA,NA
estPtIFG_COMT_2_a,11,92.18,89.3,NA,NA,NA
PtRIP_0106,11,92.98,90.1,NA,NA,NA
CL4543Contig1,11,93.73,NA,NA,76.22,NA
2_8021,11,94.74,NA,NA,NA,133.16
PtTX3117,11,95.08,92.2,NA,NA,NA
0_12639,11,95.65,NA,88.16,78.14,NA
CL2055Contig1,11,95.9,NA,88.41,NA,NA
2_6782,11,95.99,NA,88.5,NA,NA
0_7033,11,96.01,NA,88.52,NA,NA
CL2444Contig1,11,96.18,NA,88.69,NA,NA
0_9918,11,96.19,NA,88.7,NA,NA
0_10892,11,96.71,NA,89.22,NA,NA
2_1095,11,98.44,NA,89.62,NA,NA
0_18213,11,98.56,NA,89.74,81.05,NA
PtIFG_2197_1,11,98.58,95.7,NA,NA,NA
0_10360,11,98.64,NA,90.02,81.13,NA
0_10987,11,98.86,NA,90.24,NA,NA
2_1359,11,98.96,NA,90.34,NA,NA
UMN_1185,11,99.19,NA,90.57,NA,NA
0_3968,11,99.2,NA,90.58,NA,NA
2_7323,11,99.33,NA,90.71,NA,NA
2_436,11,99.33,NA,90.71,NA,NA
2_3125,11,99.86,NA,89.23,82.35,NA
0_11649,11,100.09,NA,91.47,NA,NA
2_9776,11,100.14,NA,91.52,NA,NA
CL763Contig1,11,100.62,NA,92,NA,NA
0_263,12,0,NA,NA,NA,0
UMN_6508,12,8.47,NA,NA,NA,8.47
0_18399,12,10.71,NA,0,NA,NA
0_5340,12,11.2,NA,NA,NA,11.2
0_11280,12,12.66,NA,1.95,NA,NA
0_1449,12,12.66,NA,1.95,NA,NA
2_10212,12,12.85,NA,NA,0,NA
0_12730,12,14.61,NA,3.9,NA,NA
2_3302,12,14.81,NA,NA,1.96,NA
0_16141,12,15.27,NA,NA,2.42,NA
2_1117,12,15.45,NA,4.74,NA,NA
0_17370,12,15.54,NA,9.73,NA,NA
0_17649,12,15.83,NA,10.02,2.98,NA
2_9515,12,15.94,NA,5.23,NA,NA
2_6253,12,16.06,NA,5.35,NA,NA
0_7876,12,16.82,NA,NA,NA,16.82
0_381,12,17,NA,13.99,4.15,NA
0_3648,12,17,NA,12.3,NA,NA
0_634,12,17,NA,13.19,NA,NA
0_2012,12,17.23,NA,NA,4.38,NA
0_13140,12,17.77,NA,15.02,4.92,NA
0_14699,12,18.05,NA,NA,NA,18.05
0_3261,12,19.8,NA,13.99,NA,NA
0_18497,12,20.03,NA,NA,NA,20.03
2_1767,12,21.32,NA,14.71,8.47,NA
2_114,12,21.72,NA,15.11,NA,NA
0_17946,12,22.01,NA,15.4,NA,NA
0_18590,12,22.42,NA,15.81,NA,NA
UMN_3165,12,25.35,NA,15.97,12.5,NA
0_11041,12,25.62,NA,16.24,NA,NA
0_5149,12,26.03,NA,NA,NA,26.03
0_4070,12,26.17,NA,16.5,NA,NA
2_1034,12,27.48,NA,9.26,12.72,NA
0_6696,12,27.48,NA,17.63,14.63,NA
2_2616,12,27.48,NA,17.02,15.02,NA
0_18239,12,27.48,NA,6.4,18.23,NA
CL3072Contig1,12,27.48,NA,5.35,18.7,NA
CL1765Contig1,12,27.48,NA,6.86,NA,NA
CL1994Contig1,12,27.57,NA,NA,15.11,NA
2_8112,12,27.61,NA,17.76,NA,NA
2_230,12,27.69,NA,18.02,15.23,NA
0_6613,12,27.89,NA,NA,NA,27.89
UMN_5156,12,28.62,NA,18.16,NA,NA
UMN_CL239Contig1,12,28.9,NA,18.44,NA,NA
CL4733Contig1,12,29.28,NA,18.82,NA,NA
UMN_4748,12,29.47,NA,19.01,NA,NA
0_2885,12,30.25,NA,19.79,NA,NA
CL845Contig1,12,30.49,NA,20.03,NA,NA
UMN_2675,12,30.62,NA,NA,NA,30.62
0_13401,12,31.6,NA,NA,NA,31.6
0_12251,12,31.72,NA,21.26,NA,NA
2_4767,12,32.1,NA,21.64,NA,NA
CL2648Contig1,12,32.64,NA,22.18,NA,NA
0_7402,12,32.79,NA,22.33,NA,NA
2_9235,12,33.09,NA,22.63,NA,NA
CL1550Contig1,12,33.15,NA,22.69,NA,NA
2_5769,12,33.17,NA,NA,NA,33.17
0_7034,12,33.46,NA,NA,NA,33.46
2_4619,12,34.01,NA,23.55,NA,NA
CL4232Contig1,12,34.28,NA,23.82,NA,NA
0_5343,12,34.48,NA,NA,NA,34.48
0_17432,12,34.96,NA,NA,NA,34.96
2_10285,12,35.09,NA,NA,22.63,NA
0_13558,12,35.65,NA,25.19,NA,NA
UMN_3759,12,36.51,NA,NA,NA,36.51
2_2878,12,37.2,NA,NA,NA,37.2
0_8876,12,38.41,NA,NA,NA,38.41
0_5266,12,40.4,NA,NA,NA,40.4
0_15382,12,41.26,NA,NA,NA,41.26
2_4557,12,41.72,NA,NA,NA,41.72
0_7598,12,42.58,NA,NA,NA,42.58
0_16138,12,42.87,NA,NA,NA,42.87
0_9944,12,43.26,NA,NA,30.8,NA
0_16808,12,43.81,NA,NA,NA,43.81
0_16502,12,47.6,NA,NA,NA,47.6
0_18478,12,50.18,NA,27.95,NA,50.18
2_9567,12,51.38,NA,29.15,NA,NA
0_8872,12,52.23,NA,NA,NA,52.23
0_12559,12,53.44,NA,NA,NA,53.44
0_18100,12,54.18,NA,NA,NA,54.18
0_13988,12,54.52,NA,NA,NA,54.52
2_5420,12,55.64,NA,NA,NA,55.64
CL2409Contig1,12,56.29,NA,NA,43.83,NA
0_1097,12,56.98,NA,NA,NA,56.98
0_5284,12,58.21,NA,34.92,NA,57.55
2_3131,12,58.21,NA,NA,NA,58.21
0_1666,12,58.21,NA,33.57,45.75,NA
0_7239,12,59.36,NA,NA,NA,59.36
0_7688,12,59.68,NA,36.31,NA,NA
UMN_1474,12,60.84,NA,37.47,NA,NA
2_8612,12,62.25,NA,NA,NA,62.25
2_7009,12,63.31,NA,NA,NA,63.31
0_5613,12,64.82,NA,38.99,52.36,64.75
2_10349,12,64.82,NA,NA,NA,65.88
0_13378,12,64.82,NA,NA,NA,66.72
estPtIFG_8480_a,12,65.12,NA,41.75,NA,NA
0_1355,12,67.06,NA,NA,NA,68.96
0_3087,12,67.16,NA,42.41,54.7,NA
UMN_5588,12,67.58,NA,NA,NA,69.48
0_14916,12,68.67,NA,NA,NA,70.57
0_4218,12,69.65,NA,NA,NA,71.97
2_6959,12,69.65,NA,NA,NA,75.65
0_14826,12,69.65,NA,46.28,57.19,79.35
0_9197,12,69.65,NA,NA,NA,80.87
2_9733,12,69.65,NA,NA,NA,84.63
0_16975,12,69.65,NA,NA,NA,87.7
0_11784,12,70.24,NA,47.37,NA,NA
0_12995,12,70.38,NA,NA,NA,88.54
0_2742,12,70.66,NA,47.79,58.2,NA
CL3587Contig1,12,71.73,NA,53.26,59.27,NA
0_17810,12,71.73,NA,50.67,NA,NA
0_6182,12,71.73,NA,50.95,NA,NA
2_6183,12,72.46,NA,56.78,59.61,NA
0_2097,12,72.46,NA,54.06,NA,NA
0_15865,12,72.46,NA,54.53,NA,NA
2_83,12,72.46,NA,55.39,NA,NA
2_10207,12,72.46,NA,56.07,NA,NA
UMN_4647,12,72.46,NA,56.4,NA,NA
0_18758,12,72.46,NA,57.95,NA,NA
UMN_1069,12,72.46,NA,58.07,NA,NA
0_6409,12,72.46,NA,58.54,NA,NA
CL610Contig1,12,72.46,NA,58.58,NA,NA
2_9947,12,72.46,NA,58.77,NA,NA
estPtIFG_674_a,12,72.46,NA,58.81,NA,NA
0_17689,12,72.91,NA,59.26,NA,NA
UMN_3093,12,72.91,NA,59.27,NA,NA
2_5021,12,73,NA,NA,NA,91.16
0_18413,12,73,NA,NA,NA,92.17
0_1511,12,73,NA,NA,NA,93.19
2_2829,12,73,NA,NA,NA,95.93
0_4760,12,73,NA,NA,NA,97.05
0_3933,12,73,NA,NA,NA,97.87
0_18686,12,73,NA,NA,NA,98.86
UMN_2701,12,73,NA,NA,NA,99.29
0_15097,12,73,NA,NA,NA,99.76
2_2467,12,73,NA,NA,NA,101.82
0_5158,12,73,NA,NA,NA,102.31
0_5146,12,73,NA,NA,NA,102.54
0_1651,12,73,NA,NA,NA,103.4
2_7567,12,73,NA,56.4,60.15,104
0_16099,12,73.2,NA,NA,60.35,NA
CL3687Contig1,12,73.29,NA,60.4,NA,NA
2_4937,12,74.04,NA,NA,61.19,NA
2_4743,12,74.46,NA,61.69,61.61,NA
0_9089,12,74.46,NA,61.57,NA,NA
0_14520,12,74.47,NA,NA,NA,104.01
0_18636,12,74.73,NA,NA,NA,104.27
CL2097Contig1,12,74.73,NA,61.96,NA,NA
0_17735,12,74.82,NA,NA,NA,104.36
0_16300,12,75.06,NA,NA,NA,104.6
0_1438,12,75.09,NA,NA,NA,104.63
0_2477,12,75.13,NA,NA,NA,104.67
2_4655,12,75.4,NA,64.11,62.55,NA
2_613,12,75.57,NA,NA,NA,105.11
0_11339,12,75.58,NA,NA,NA,105.12
0_4901,12,75.62,NA,NA,NA,105.16
2_9490,12,75.63,NA,NA,NA,105.17
0_6364,12,75.77,NA,NA,NA,105.31
2_9232,12,76,NA,NA,NA,105.54
2_8922,12,76.52,NA,NA,NA,106.06
0_4943,12,76.71,NA,NA,NA,106.25
2_2864,12,76.85,NA,68.36,NA,106.39
0_15060,12,76.85,NA,65.57,NA,NA
CL1171Contig1,12,76.85,NA,66.46,NA,NA
CL1287Contig1,12,77.6,NA,NA,64.75,NA
0_13264,12,78.17,NA,NA,65.32,NA
0_17983,12,78.9,NA,74.6,66.05,NA
0_15206,12,79.04,NA,71.23,NA,NA
0_15050,12,79.26,NA,71.72,66.41,NA
2_9757,12,79.3,NA,NA,NA,108.84
0_13135,12,80.37,NA,NA,NA,109.91
CL182Contig2,12,80.44,NA,75.02,NA,NA
0_9922,12,80.63,NA,73.09,NA,NA
0_18003,12,80.94,NA,NA,NA,110.48
CL905Contig2,12,81.34,NA,76.33,68.49,NA
2_6347,12,81.43,NA,76.42,NA,NA
CL131Contig1,12,81.65,NA,73.84,68.8,NA
0_16169,12,82.03,NA,77.02,NA,NA
PtIFG_2723_1,12,82.31,NA,78.32,NA,NA
0_14140,12,82.47,NA,78.73,NA,111.54
UMN_1653,12,82.47,NA,NA,NA,111.9
0_11661,12,82.47,NA,77.05,NA,112.61
0_9497,12,82.47,NA,78.48,NA,NA
0_1811,12,82.55,NA,78.81,NA,NA
2_4839,12,82.78,NA,77.77,NA,NA
0_12219,12,82.8,NA,78.27,69.95,NA
2_6533,12,83.75,NA,80.01,NA,NA
0_9092,12,83.83,NA,80.09,70.98,NA
0_12975,12,83.96,NA,80.22,NA,NA
0_8487,12,84.06,NA,80.32,NA,NA
UMN_671,12,84.08,NA,NA,NA,113.16
0_2690,12,84.9,NA,81.16,NA,NA
UMN_2893,12,85.12,NA,NA,NA,114.2
2_5707,12,85.15,NA,84.98,72.3,NA
0_9534,12,85.15,NA,81.41,NA,NA
0_17911,12,85.15,NA,84.93,NA,NA
2_10309,12,85.89,NA,82.46,73.04,NA
0_10240,12,87.52,NA,83.78,NA,NA
0_10853,12,90.74,NA,84.99,NA,NA
0_7215,12,91.15,NA,85.4,NA,NA
0_2139,12,91.77,NA,86.02,NA,NA
CL1795Contig1,12,92.14,NA,86.39,NA,NA
0_4336,12,92.74,NA,86.82,79.89,NA
0_11443,12,94.83,NA,90.18,NA,120.66
0_8846,12,94.83,NA,NA,NA,123.33
2_8507,12,94.83,NA,NA,NA,123.91
2_2430,12,94.83,NA,NA,NA,124.14
0_14740,12,94.83,NA,89.08,NA,124.53
0_16864,12,94.83,NA,89.22,81.98,NA
0_12337,12,94.83,NA,90.11,NA,NA
CL3417Contig1,12,94.98,NA,89.23,NA,NA
0_8404,12,95.97,NA,NA,NA,124.92
0_1919,12,97.79,NA,90.92,NA,NA
CL2282Contig1,12,98.89,NA,92.02,NA,NA
2_3228,12,99.25,NA,NA,NA,128.2
0_4094,12,99.46,NA,NA,NA,128.41
0_7012,12,100.16,NA,93.29,NA,NA
0_15300,12,100.26,NA,NA,NA,129.21
0_3894,12,100.41,NA,93.54,NA,NA
0_11027,12,100.75,NA,84.32,87.9,NA
0_12678,12,101.51,NA,94.64,NA,NA
0_4168,12,101.72,NA,94.85,NA,NA
2_8840,12,102.65,NA,96.43,88.63,NA
0_139,12,102.65,NA,89.59,89.78,NA
CL3787Contig1,12,102.65,NA,NA,89.8,NA
0_11146,12,102.65,NA,NA,91.58,NA
0_2260,12,102.65,NA,95.29,92.52,NA
CL1615Contig1,12,102.65,NA,95.4,NA,NA
0_5629,12,102.65,NA,95.78,NA,NA
0_12077,12,102.65,NA,96.18,NA,NA
0_4421,12,104.02,NA,97.53,NA,130.19
0_14592,12,104.02,NA,NA,NA,132.74
CL1530Contig1,12,104.02,NA,97.15,NA,NA
0_2055,12,104.58,NA,NA,NA,133.53
0_14191,12,105.55,NA,NA,NA,134.5
0_10108,12,106.27,NA,NA,NA,135.22
1_4591,12,108.1,NA,99.19,95.25,NA
2_9501,12,110.23,NA,NA,NA,139.18
UMN_5299,12,110.4,NA,100.35,NA,NA
0_9148,12,110.55,NA,NA,97.7,NA
0_2006,12,112.95,NA,NA,NA,141.9
0_5936,12,114.56,NA,NA,NA,143.51
0_313,12,116.85,NA,NA,NA,145.8
0_18468,12,117.27,NA,NA,NA,146.22
0_2220,12,118.3,NA,NA,NA,147.25
2_3905,12,118.8,NA,NA,105.95,NA
0_2683,12,119,NA,108.95,NA,148.59
2_2824,12,119.14,NA,NA,106.29,NA
0_1979,12,119.79,NA,109.74,NA,NA
0_3963,12,119.88,NA,NA,107.03,NA
2_10297,12,120.54,NA,NA,107.69,NA
0_1852,12,120.7,NA,NA,NA,149.65
UMN_777,12,121.01,NA,110.96,NA,NA
0_14468,12,121.29,NA,111.24,NA,NA
CL1708Contig1,12,121.57,NA,111.52,NA,NA
CL1577Contig1,12,122.23,NA,112.18,NA,NA
0_10443,12,122.75,NA,112.7,109.9,NA
CL595Contig1,12,122.9,NA,NA,110.05,NA
2_6050,12,123.24,NA,NA,NA,152.19
0_8465,12,123.43,NA,115.34,110.58,NA
0_14868,12,123.89,NA,115.44,111.04,152.76
0_13722,12,124.09,NA,113.38,NA,NA
UMN_CL353Contig1,12,124.52,NA,115.46,111.67,NA
0_18885,12,124.59,NA,NA,NA,153.54
0_6366,12,124.73,NA,NA,111.88,154.2
2_6554,12,125,NA,114.29,NA,NA
2_6470,12,125.18,NA,114.47,NA,NA
0_14966,12,125.75,NA,115.04,NA,NA
2_5911,12,125.85,NA,115.14,113,NA
2_2180,12,127.22,NA,NA,NA,156.17
UMN_660,12,127.97,NA,NA,NA,156.92
0_9323,12,128.92,NA,112.81,116.07,157.87
UMN_738,12,128.92,NA,112.9,NA,NA
2_138,12,128.93,NA,NA,NA,161.05
0_4073,12,128.93,NA,112.91,NA,162.66
0_12981,12,130.68,NA,119.97,NA,NA
2_2105,12,136.97,NA,126.26,NA,NA
0_13240,12,163.92,NA,NA,NA,163.92
2_6329,12,169.08,NA,NA,NA,169.08
