# Supplementary material for: A Consensus Genetic Map for Pinus taeda and Pinus elliottii and Extent of Linkage Disequilibrium in Two Genotype-Phenotype Discovery Populations of Pinus taeda
Source: G3 (Bethesda). 2015 Jun 11;5(8):1685–94. doi: 10.1534/g3.115.019588 (PMC4528325; doi:10.1534/g3.115.019588)
Supplement: Supporting Information [file supp_g3.115.019588_FileS9.zip]

Archive with 1 entries (1 files):
- FileS9_ADEPT2_CCLONES_SNPs_r2_greater_0.1.txt
