# Supplementary material for: A Consensus Genetic Map for Pinus taeda and Pinus elliottii and Extent of Linkage Disequilibrium in Two Genotype-Phenotype Discovery Populations of Pinus taeda
Source: G3 (Bethesda). 2015 Jun 11;5(8):1685–94. doi: 10.1534/g3.115.019588 (PMC4528325; doi:10.1534/g3.115.019588)
Supplement: Supporting Information [file supp_g3.115.019588_FileS9.zip › FileS9_ADEPT2_CCLONES_SNPs_r2_greater_0.1.txt]

#File S9. Pairs of SNPs with r2 values greater than 0.1 in CCLONES and ADEPT2
"#Legend: populations - ADEPT2 (unrelated association), CCLONES (multiple-family pedigree) of P. taeda, SNPID_loc(X) - identifier of the SNP including the EST ID (2-4861), amplicon number (01) nucleotide position within the EST (586), ESTID_loc(X) - identifier of the expressed sequence tag where the SNP ID was discovered (see File S5), r2 - squared correlation between alleles at locus pair, r2adj - r2 adjusted for subpopulation structure in ADEPT2 and kinship in CCLONES, LG_loc(x) - linkage group, pos_cM_loc(X) - position of the mapped marker on the consensus map, Distance - cM distance between locus pairs, MAF_loc(X) - Minor allele frequency of SNP, missingPercent_loc(x) - percentage of individual with missing genotypes at SNP locus, type - Same LG ( both SNPs on same LG), different LGs (SNPs on different LGs), unmapped - at least one SNP unmapped",,,,,,,,,,,,,,,,

population,SNPID_loc1,SNPID_loc2,ESTID_loc1,ESTID_loc2,r2,r2adj,LG_loc1,LG_loc2,pos_cM_loc1,pos_cM_loc2,Distance,MAF_loc1,MAF_loc2,missingPercent_loc1,missingPercent_loc2,type
ADEPT2,2-4861-01-543,0-10278-01-696,2_4861,0_10278,0.237057656,0.23521299,5,5,77.2,82.21,5.01,0.324455206,8.628318584,0.243303571,0.884955752,Same LG
ADEPT2,0-11141-03-112,0-1139-01-71,0_11141,0_1139,0.101352054,0.098968196,6,6,41.95,37.67,4.28,0.246666667,0.442477876,0.258314856,0.221238938,Same LG
ADEPT2,CL192Contig1-03-4,0-11492-01-293,CL192Contig1,0_11492,0.170840974,0.138519359,6,6,61.03,74.28,13.25,0.023230088,0,0.013363029,0.663716814,Same LG
ADEPT2,CL2342Contig1-01-407,0-12074-01-411,CL2342Contig1,0_12074,0.657600276,0.655573598,1,1,68.56,68.87,0.31,0.453125,0.884955752,0.482993197,2.433628319,Same LG
ADEPT2,CL192Contig1-03-4,0-12683-01-213,CL192Contig1,0_12683,0.100438711,0.045272898,6,3,61.03,161.79,NA,0.023230088,0.028824834,0,0.221238938,Different LG
ADEPT2,0-5609-01-49,0-12955-01-635,0_5609,0_12955,0.108918763,0.108755193,5,5,146.88,147.87,0.99,0.27827051,0.221238938,0.271017699,0,Same LG
ADEPT2,0-11531-01-379,0-13707-02-405,0_11531,0_13707,0.105893441,0.085961197,5,5,35.59,35.59,0,0.353333333,0.442477876,0.05654102,0.221238938,Same LG
ADEPT2,0-12766-01-86,0-13841-01-430,0_12766,0_13841,0.118705214,0.077406438,6,9,163.95,91.99,NA,0.024553571,0.077777778,0.884955752,0.442477876,Different LG
ADEPT2,0-12683-01-213,0-13841-01-430,0_12683,0_13841,0.150658976,0.041052505,3,9,161.79,91.99,NA,0.028824834,0.077777778,0.221238938,0.442477876,Different LG
ADEPT2,0-1232-01-78,0-13841-01-430,0_1232,0_13841,0.174196129,0.057441695,5,9,55.14,91.99,NA,0.023281596,0.077777778,0.221238938,0.442477876,Different LG
ADEPT2,0-12730-01-3,0-14269-01-142,0_12730,0_14269,0.126685361,0.131011542,12,1,17.08,11,NA,0.013363029,0.014380531,0.663716814,0,Different LG
ADEPT2,0-1085-01-920,0-14269-01-142,0_1085,0_14269,0.117749307,0.114219591,7,1,151.54,11,NA,0.012168142,0.014380531,0,0,Different LG
ADEPT2,2-378-01-86,0-15003-01-466,2_378,0_15003,0.181108884,0.166469753,11,10,42.47,100.63,NA,0.014380531,0.032150776,0,0.221238938,Different LG
ADEPT2,0-18125-01-105,0-15003-01-466,0_18125,0_15003,0.100205177,0.085340403,9,10,82.02,100.63,NA,0.023230088,0.032150776,0,0.221238938,Different LG
ADEPT2,0-1729-01-213,0-15003-01-466,0_1729,0_15003,0.113995436,0.104854169,11,10,120.31,100.63,NA,0.021017699,0.032150776,0,0.221238938,Different LG
ADEPT2,0-18676-02-73,0-15003-01-466,0_18676,0_15003,0.11172345,0.100302989,10,10,35.49,100.63,65.14,0.014508929,0.884955752,0.032150776,0.221238938,Same LG
ADEPT2,2-6499-01-339,0-15003-01-466,2_6499,0_15003,0.130734169,0.122698546,1,10,119.59,100.63,NA,0.009955752,0.032150776,0,0.221238938,Different LG
ADEPT2,0-12076-01-310,0-15371-02-428,0_12076,0_15371,0.60612195,0.568830996,2,2,193.98,191.74,2.24,0.315144766,0.663716814,0.225842697,1.548672566,Same LG
ADEPT2,0-14492-01-284,0-15519-02-399,0_14492,0_15519,0.326683117,0.321344275,9,9,32.48,32.15,0.33,0.214125561,1.327433628,0.284580499,2.433628319,Same LG
ADEPT2,0-13670-01-474,0-15611-01-55,0_13670,0_15611,0.165867853,0.163353756,3,2,117.37,52.26,NA,0.012168142,0.009955752,0,0,Different LG
ADEPT2,0-1085-01-920,0-15611-01-55,0_1085,0_15611,0.103726573,0.102771797,7,2,151.54,52.26,NA,0.012168142,0.009955752,0,0,Different LG
ADEPT2,0-11400-01-80,0-15611-01-55,0_11400,0_15611,0.113312175,0.115876313,7,2,68.93,52.26,NA,0.012168142,0.009955752,0,0,Different LG
ADEPT2,2-4364-01-136,0-1620-01-764,2_4364,0_1620,0.130234173,0.127491645,4,9,173.99,153.61,NA,0.018847007,0.013274336,0.221238938,0,Different LG
ADEPT2,UMN-1022-01-133,0-1620-01-764,UMN_1022,0_1620,0.108185504,0.112769927,9,9,100.28,153.61,53.33,0.014444444,0.442477876,0.013274336,0,Same LG
ADEPT2,2-10358-01-446,0-1620-01-764,2_10358,0_1620,0.13609782,0.133723095,10,9,198.91,153.61,NA,0.006637168,0.013274336,0,0,Different LG
ADEPT2,0-9750-02-73,0-1620-01-764,0_9750,0_1620,0.153011211,0.149163017,3,9,37.94,153.61,NA,0.010022272,0.013274336,0.663716814,0,Different LG
ADEPT2,2-3497-01-63,0-16374-01-386,2_3497,0_16374,0.124309206,0.124193752,6,9,48.16,144.32,NA,0.01039261,0.012168142,4.203539823,0,Different LG
ADEPT2,2-8840-01-93,0-16374-01-386,2_8840,0_16374,0.1363777,0.13143158,12,9,151.96,144.32,NA,0.014412417,0.012168142,0.221238938,0,Different LG
ADEPT2,0-9750-02-73,0-16374-01-386,0_9750,0_16374,0.103671824,0.107129214,3,9,37.94,144.32,NA,0.010022272,0.012168142,0.663716814,0,Different LG
ADEPT2,0-15611-01-55,0-16374-01-386,0_15611,0_16374,0.103726573,0.098873613,2,9,52.26,144.32,NA,0.009955752,0.012168142,0,0,Different LG
ADEPT2,2-10358-01-446,0-16374-01-386,2_10358,0_16374,0.233608559,0.229271383,10,9,198.91,144.32,NA,0.006637168,0.012168142,0,0,Different LG
ADEPT2,2-6499-01-339,0-16374-01-386,2_6499,0_16374,0.103726573,0.102438306,1,9,119.59,144.32,NA,0.009955752,0.012168142,0,0,Different LG
ADEPT2,CL858Contig1-03-122,0-16374-01-386,CL858Contig1,0_16374,0.126059235,0.124038668,5,9,74.64,144.32,NA,0.025442478,0.012168142,0,0,Different LG
ADEPT2,0-10373-01-95,0-16669-02-130,0_10373,0_16669,0.108427064,0.112358178,2,2,209.46,209.77,0.31,0.194444444,0.442477876,0.488814318,1.10619469,Same LG
ADEPT2,0-10903-02-126,0-16697-01-338,0_10903,0_16697,0.158848182,0.155222035,9,9,82.34,85.38,3.04,0.247787611,0,0.407657658,1.769911504,Same LG
ADEPT2,0-10903-02-555,0-16697-01-338,0_10903,0_16697,0.162611809,0.159664181,9,9,82.34,85.38,3.04,0.246666667,0.442477876,0.407657658,1.769911504,Same LG
ADEPT2,0-1679-01-549,0-16864-01-251,0_1679,0_16864,0.104455316,0.092399441,5,12,47.52,150.35,NA,0.017738359,0.015521064,0.221238938,0.221238938,Different LG
ADEPT2,0-13868-01-130,0-17082-01-216,0_13868,0_17082,0.117298237,0.109148319,2,3,116.18,66.61,NA,0.022123894,0.069160998,0,2.433628319,Different LG
ADEPT2,0-12639-01-285,0-17212-01-400,0_12639,0_17212,0.140528646,0.148119045,11,11,143.18,143.12,0.06,0.296008869,0.221238938,0.107777778,0.442477876,Same LG
ADEPT2,0-13311-02-812,0-17239-01-125,0_13311,0_17239,0.496780806,0.500331345,9,9,158.57,156.42,2.15,0.438888889,0.442477876,0.313616071,0.884955752,Same LG
ADEPT2,0-13311-02-182,0-17239-01-125,0_13311,0_17239,0.485682788,0.489593967,9,9,158.57,156.42,2.15,0.437777778,0.442477876,0.313616071,0.884955752,Same LG
ADEPT2,0-16732-01-386,0-17370-01-71,0_16732,0_17370,0.153837325,0.076462854,2,12,179.37,22.91,NA,0.039951574,0.056666667,8.628318584,0.442477876,Different LG
ADEPT2,0-10789-02-89,0-17434-01-41,0_10789,0_17434,0.717855206,0.709057366,3,3,91.5,91.7,0.2,0.414634146,0.221238938,0.344626168,5.309734513,Same LG
ADEPT2,0-15938-01-294,0-17579-01-389,0_15938,0_17579,0.112005267,0.109567639,2,8,104.48,152.23,NA,0.032150776,0.018930958,0.221238938,0.663716814,Different LG
ADEPT2,0-1169-01-515,0-17612-01-141,0_1169,0_17612,0.131275256,0.129608974,4,4,102.44,97.36,5.08,0.357461024,0.663716814,0.077777778,0.442477876,Same LG
ADEPT2,0-10602-01-408,0-17643-01-518,0_10602,0_17643,0.99535353,0.995321256,8,8,79.29,81.22,1.93,0.483069977,1.991150442,0.488713318,1.991150442,Same LG
ADEPT2,0-17242-01-95,0-18075-03-90,0_17242,0_18075,0.101657042,0.059537971,3,2,173.01,150.48,NA,0.033482143,0.101995565,0.884955752,0.221238938,Different LG
ADEPT2,0-13707-02-405,0-18317-01-495,0_13707,0_18317,0.10382143,0.083657683,5,5,35.59,35.59,0,0.05654102,0.221238938,0.36036036,1.769911504,Same LG
ADEPT2,0-11531-01-379,0-18317-01-77,0_11531,0_18317,0.968279597,0.962625726,5,5,35.59,35.59,0,0.353333333,0.442477876,0.362831858,0,Same LG
ADEPT2,0-11531-01-379,0-18317-01-495,0_11531,0_18317,0.972691631,0.967891554,5,5,35.59,35.59,0,0.353333333,0.442477876,0.36036036,1.769911504,Same LG
ADEPT2,0-13707-02-405,0-18317-01-77,0_13707,0_18317,0.102289314,0.082367281,5,5,35.59,35.59,0,0.05654102,0.221238938,0.362831858,0,Same LG
ADEPT2,0-1729-01-213,0-18676-02-73,0_1729,0_18676,0.180993498,0.157854275,11,10,120.31,35.49,NA,0.021017699,0.014508929,0,0.884955752,Different LG
ADEPT2,0-18125-01-105,0-18676-02-73,0_18125,0_18676,0.180993498,0.147518327,9,10,82.02,35.49,NA,0.023230088,0.014508929,0,0.884955752,Different LG
ADEPT2,0-18317-01-77,0-18809-01-216,0_18317,0_18809,0.14618118,0.115080013,5,5,35.59,31.68,3.91,0.362831858,0,0.090909091,0.221238938,Same LG
ADEPT2,0-18317-01-495,0-18809-01-216,0_18317,0_18809,0.147836737,0.117518481,5,5,35.59,31.68,3.91,0.36036036,1.769911504,0.090909091,0.221238938,Same LG
ADEPT2,0-11531-01-379,0-18809-01-216,0_11531,0_18809,0.125319201,0.095283576,5,5,35.59,31.68,3.91,0.353333333,0.442477876,0.090909091,0.221238938,Same LG
ADEPT2,0-12568-01-569,0-2106-01-217,0_12568,0_2106,0.498940408,0.483099801,7,7,159.03,156.18,2.85,0.17,0.442477876,0.106666667,0.442477876,Same LG
ADEPT2,0-17220-01-181,0-2139-01-608,0_17220,0_2139,0.11847094,0.111175809,2,12,43.67,146.95,NA,0.019630485,0.011061947,4.203539823,0,Different LG
ADEPT2,0-10950-02-148,0-2542-01-126,0_10950,0_2542,0.264820281,0.247590275,10,10,152.22,154.38,2.16,0.325555556,0.442477876,0.485933504,13.49557522,Same LG
ADEPT2,0-2217-01-143,0-2784-01-297,0_2217,0_2784,0.106215222,0.015910953,2,8,172.25,107.14,NA,0.309794989,0.162971175,2.876106195,0.221238938,Different LG
ADEPT2,0-11719-01-524,0-3499-01-54,0_11719,0_3499,0.187253564,0.182329513,6,6,122.28,116.79,5.49,0.067777778,0.442477876,0.300453515,2.433628319,Same LG
ADEPT2,0-11719-01-524,0-3499-01-450,0_11719,0_3499,0.171985749,0.163166417,6,6,122.28,116.79,5.49,0.067777778,0.442477876,0.363636364,0.221238938,Same LG
ADEPT2,0-18676-02-73,0-3548-01-409,0_18676,0_3548,0.114939173,0.099899214,10,10,35.49,203.37,167.88,0.014508929,0.884955752,0.025442478,0,Same LG
ADEPT2,0-18125-01-105,0-3548-01-409,0_18125,0_3548,0.143804978,0.132456599,9,10,82.02,203.37,NA,0.023230088,0.025442478,0,0,Different LG
ADEPT2,0-1729-01-213,0-3548-01-409,0_1729,0_3548,0.162311519,0.147228706,11,10,120.31,203.37,NA,0.021017699,0.025442478,0,0,Different LG
ADEPT2,0-15019-01-108,0-3548-01-77,0_15019,0_3548,0.104637006,0.108592935,6,10,115.39,203.37,NA,0.011061947,0.032150776,0,0.221238938,Different LG
ADEPT2,0-18125-01-105,0-3604-02-88,0_18125,0_3604,0.116783478,0.09473744,9,6,82.02,97.93,NA,0.023230088,0.036666667,0,0.442477876,Different LG
ADEPT2,0-18676-02-73,0-3604-02-88,0_18676,0_3604,0.10200047,0.085274951,10,6,35.49,97.93,NA,0.014508929,0.036666667,0.884955752,0.442477876,Different LG
ADEPT2,0-13311-02-812,0-3665-02-32,0_13311,0_3665,0.16675929,0.178481346,9,9,158.57,156.38,2.19,0.438888889,0.442477876,0.268181818,2.654867257,Same LG
ADEPT2,0-17239-01-125,0-3665-02-32,0_17239,0_3665,0.176407113,0.178365756,9,9,156.42,156.38,0.04,0.313616071,0.884955752,0.268181818,2.654867257,Same LG
ADEPT2,0-13311-02-182,0-3665-02-32,0_13311,0_3665,0.167675112,0.179177282,9,9,158.57,156.38,2.19,0.437777778,0.442477876,0.268181818,2.654867257,Same LG
ADEPT2,0-18208-01-124,0-3784-01-702,0_18208,0_3784,0.128855797,0.127826448,4,3,148.85,72.27,NA,0.014380531,0.011061947,0,0,Different LG
ADEPT2,0-13670-01-474,0-3784-01-702,0_13670,0_3784,0.150824834,0.151392287,3,3,117.37,72.27,45.1,0.012168142,0,0.011061947,0,Same LG
ADEPT2,0-11400-01-80,0-3784-01-702,0_11400,0_3784,0.102883588,0.110465996,7,3,68.93,72.27,NA,0.012168142,0.011061947,0,0,Different LG
ADEPT2,0-15611-01-55,0-3784-01-702,0_15611,0_3784,0.113312175,0.117192317,2,3,52.26,72.27,NA,0.009955752,0.011061947,0,0,Different LG
ADEPT2,0-14269-01-142,0-3784-01-702,0_14269,0_3784,0.128855797,0.143914718,1,3,11,72.27,NA,0.014380531,0.011061947,0,0,Different LG
ADEPT2,0-13868-01-130,0-3784-01-702,0_13868,0_3784,0.124131082,0.132795099,2,3,116.18,72.27,NA,0.022123894,0.011061947,0,0,Different LG
ADEPT2,0-18676-02-73,0-3784-01-150,0_18676,0_3784,0.139227899,0.126832293,10,3,35.49,72.27,NA,0.014508929,0.017699115,0.884955752,0,Different LG
ADEPT2,0-10048-01-60,0-3851-02-103,0_10048,0_3851,0.156812972,0.164600822,6,6,80.56,80.39,0.17,0.334444444,0.442477876,0.32718894,3.982300885,Same LG
ADEPT2,0-16860-01-85,0-3980-03-200,0_16860,0_3980,0.52390497,0.519923792,10,10,1.9,1.96,0.06,0.386666667,0.442477876,0.418708241,0.663716814,Same LG
ADEPT2,0-14409-02-298,0-4022-01-328,0_14409,0_4022,0.343440996,0.346425149,9,9,82.72,81.8,0.92,0.251116071,0.884955752,0.455257271,1.10619469,Same LG
ADEPT2,0-17239-01-125,0-4056-01-86,0_17239,0_4056,0.132886696,0.135109059,9,9,156.42,156.19,0.23,0.313616071,0.884955752,0.054444444,0.442477876,Same LG
ADEPT2,0-17239-01-125,0-4056-01-562,0_17239,0_4056,0.116431982,0.118738124,9,9,156.42,156.19,0.23,0.313616071,0.884955752,0.05210643,0.221238938,Same LG
ADEPT2,0-16428-02-68,0-4251-01-422,0_16428,0_4251,0.102814655,0.100254653,3,3,29.73,37.07,7.34,0.452164009,2.876106195,0.469798658,1.10619469,Same LG
ADEPT2,0-15019-01-108,0-4415-01-392,0_15019,0_4415,0.190148087,0.185135942,6,6,115.39,113.14,2.25,0.011061947,0,0.008849558,0,Same LG
ADEPT2,0-11448-02-64,0-4588-01-579,0_11448,0_4588,0.175268791,0.181580207,1,1,92,90.15,1.85,0.067627494,0.221238938,0.043141593,0,Same LG
ADEPT2,0-11448-02-384,0-4588-01-579,0_11448,0_4588,0.139326245,0.14678869,1,1,92,90.15,1.85,0.059866962,0.221238938,0.043141593,0,Same LG
ADEPT2,0-12766-01-397,0-5553-01-44,0_12766,0_5553,0.138292648,0.152535033,6,6,163.95,166.28,2.33,0.126385809,0.221238938,0.140883978,19.91150442,Same LG
ADEPT2,0-12955-01-55,0-5609-01-49,0_12955,0_5609,0.106367646,0.10651214,5,5,147.87,146.88,0.99,0.267699115,0,0.27827051,0.221238938,Same LG
ADEPT2,0-2317-01-98,0-6023-02-51,0_2317,0_6023,0.491496744,0.493881298,8,8,26.6,26.6,0,0.115671642,11.0619469,0.091324201,3.097345133,Same LG
ADEPT2,0-2317-01-588,0-6023-02-51,0_2317,0_6023,0.295104073,0.300633433,8,8,26.6,26.6,0,0.239420935,0.663716814,0.091324201,3.097345133,Same LG
ADEPT2,0-13707-02-405,0-6427-02-341,0_13707,0_6427,0.101475342,0.080757152,5,5,35.59,35.59,0,0.05654102,0.221238938,0.358888889,0.442477876,Same LG
ADEPT2,0-18317-01-495,0-6427-02-341,0_18317,0_6427,0.954463241,0.946228286,5,5,35.59,35.59,0,0.36036036,1.769911504,0.358888889,0.442477876,Same LG
ADEPT2,0-18317-01-77,0-6427-02-341,0_18317,0_6427,0.968269116,0.962471738,5,5,35.59,35.59,0,0.362831858,0,0.358888889,0.442477876,Same LG
ADEPT2,0-18809-01-216,0-6427-02-341,0_18809,0_6427,0.154274679,0.12368497,5,5,31.68,35.59,3.91,0.090909091,0.221238938,0.358888889,0.442477876,Same LG
ADEPT2,0-11531-01-379,0-6427-02-341,0_11531,0_6427,0.935181029,0.923168706,5,5,35.59,35.59,0,0.353333333,0.442477876,0.358888889,0.442477876,Same LG
ADEPT2,0-15032-02-116,0-6445-01-405,0_15032,0_6445,0.162942689,0.150742141,7,7,27.92,35.98,8.06,0.25389755,0.663716814,0.064301552,0.221238938,Same LG
ADEPT2,0-10360-01-348,0-7033-02-152,0_10360,0_7033,0.655037084,0.669634033,11,11,144.91,143.54,1.37,0.482435597,5.530973451,0.3984375,0.884955752,Same LG
ADEPT2,0-2139-01-608,0-7215-01-103,0_2139,0_7215,0.174856484,0.172146454,12,12,146.95,146.33,0.62,0.011061947,0,0.044642857,0.884955752,Same LG
ADEPT2,0-5610-01-474,0-7479-01-104,0_5610,0_7479,0.971438579,0.970501492,11,11,31.86,31.93,0.07,0.358093126,0.221238938,0.351230425,1.10619469,Same LG
ADEPT2,0-5610-01-123,0-7479-01-104,0_5610,0_7479,0.895343839,0.89317573,11,11,31.86,31.93,0.07,0.334085779,1.991150442,0.351230425,1.10619469,Same LG
ADEPT2,0-2345-01-405,0-7544-01-115,0_2345,0_7544,0.117811012,0.113724553,7,4,120.06,129.29,NA,0.024444444,0.008888889,0.442477876,0.442477876,Different LG
ADEPT2,0-2193-01-57,0-7572-01-446,0_2193,0_7572,0.119509093,0.132692033,5,6,88.49,145.26,NA,0.012195122,0.019101124,0.221238938,1.548672566,Different LG
ADEPT2,0-13670-01-474,0-7654-01-591,0_13670,0_7654,0.17341663,0.166288982,3,10,117.37,130.94,NA,0.012168142,0.014380531,0,0,Different LG
ADEPT2,0-3261-01-545,0-7654-01-591,0_3261,0_7654,0.10790652,0.101283721,12,10,27.15,130.94,NA,0.03539823,0.014380531,0,0,Different LG
ADEPT2,CL858Contig1-03-122,0-7654-01-591,CL858Contig1,0_7654,0.106281835,0.103021113,5,10,74.64,130.94,NA,0.025442478,0.014380531,0,0,Different LG
ADEPT2,2-10358-01-446,0-7654-01-591,2_10358,0_7654,0.201136114,0.195901966,10,10,198.91,130.94,67.97,0.006637168,0,0.014380531,0,Same LG
ADEPT2,0-14269-01-142,0-7654-01-591,0_14269,0_7654,0.147911012,0.156084055,1,10,11,130.94,NA,0.014380531,0.014380531,0,0,Different LG
ADEPT2,0-3784-01-702,0-7654-01-591,0_3784,0_7654,0.128855797,0.132295687,3,10,72.27,130.94,NA,0.011061947,0.014380531,0,0,Different LG
ADEPT2,0-16374-01-386,0-7654-01-591,0_16374,0_7654,0.117749307,0.107379786,9,10,144.32,130.94,NA,0.012168142,0.014380531,0,0,Different LG
ADEPT2,0-16697-01-338,0-783-01-233,0_16697,0_783,0.163743725,0.16030212,9,9,85.38,82.97,2.41,0.407657658,1.769911504,0.246681416,0,Same LG
ADEPT2,0-10903-02-126,0-783-01-233,0_10903,0_783,0.994289344,0.994166695,9,9,82.34,82.97,0.63,0.247787611,0,0.246681416,0,Same LG
ADEPT2,0-10903-02-555,0-783-01-233,0_10903,0_783,1,1,9,9,82.34,82.97,0.63,0.246666667,0.442477876,0.246681416,0,Same LG
ADEPT2,0-11400-01-80,0-8538-01-252,0_11400,0_8538,0.100601987,0.09801108,7,7,68.93,20.69,48.24,0.012168142,0,0.029933481,0.221238938,Same LG
ADEPT2,0-12896-01-187,0-8636-01-232,0_12896,0_8636,0.100144614,0.100748221,5,5,119.85,104.96,14.89,0.01659292,0,0.086666667,0.442477876,Same LG
ADEPT2,0-14122-02-180,0-8674-02-332,0_14122,0_8674,0.21080537,0.20660413,6,6,63.93,63.82,0.11,0.058888889,0.442477876,0.158185841,0,Same LG
ADEPT2,0-16009-01-366,0-8694-01-51,0_16009,0_8694,0.10319871,0.095978524,11,8,22.09,110.25,NA,0.026607539,0.074279379,0.221238938,0.221238938,Different LG
ADEPT2,0-13707-02-405,0-8922-01-645,0_13707,0_8922,0.102536852,0.082412313,5,5,35.59,35.59,0,0.05654102,0.221238938,0.361419069,0.221238938,Same LG
ADEPT2,0-18317-01-495,0-8922-01-645,0_18317,0_8922,1,1,5,5,35.59,35.59,0,0.36036036,1.769911504,0.361419069,0.221238938,Same LG
ADEPT2,0-11531-01-379,0-8922-01-645,0_11531,0_8922,0.972808943,0.968004172,5,5,35.59,35.59,0,0.353333333,0.442477876,0.361419069,0.221238938,Same LG
ADEPT2,0-6427-02-341,0-8922-01-645,0_6427,0_8922,0.954663688,0.946403611,5,5,35.59,35.59,0,0.358888889,0.442477876,0.361419069,0.221238938,Same LG
ADEPT2,0-18809-01-216,0-8922-01-645,0_18809,0_8922,0.146582047,0.115241355,5,5,31.68,35.59,3.91,0.090909091,0.221238938,0.361419069,0.221238938,Same LG
ADEPT2,0-18317-01-77,0-8922-01-645,0_18317,0_8922,0.995451837,0.994636768,5,5,35.59,35.59,0,0.362831858,0,0.361419069,0.221238938,Same LG
ADEPT2,0-8922-01-645,0-8972-01-135,0_8922,0_8972,0.57512686,0.528452038,5,5,35.59,34.06,1.53,0.361419069,0.221238938,0.494305239,2.876106195,Same LG
ADEPT2,0-6427-02-341,0-8972-01-135,0_6427,0_8972,0.574712062,0.529338015,5,5,35.59,34.06,1.53,0.358888889,0.442477876,0.494305239,2.876106195,Same LG
ADEPT2,0-18317-01-77,0-8972-01-135,0_18317,0_8972,0.583232748,0.537163481,5,5,35.59,34.06,1.53,0.362831858,0,0.494305239,2.876106195,Same LG
ADEPT2,0-11531-01-379,0-8972-01-135,0_11531,0_8972,0.557512442,0.509341176,5,5,35.59,34.06,1.53,0.353333333,0.442477876,0.494305239,2.876106195,Same LG
ADEPT2,0-18317-01-495,0-8972-01-135,0_18317,0_8972,0.57670623,0.531514699,5,5,35.59,34.06,1.53,0.36036036,1.769911504,0.494305239,2.876106195,Same LG
ADEPT2,0-18809-01-216,0-8972-01-135,0_18809,0_8972,0.111985198,0.087094401,5,5,31.68,34.06,2.38,0.090909091,0.221238938,0.494305239,2.876106195,Same LG
ADEPT2,0-13722-01-341,0-9323-01-80,0_13722,0_9323,0.169992784,0.162045262,12,12,183.7,191.27,7.57,0.388143177,1.10619469,0.313747228,0.221238938,Same LG
ADEPT2,0-13722-01-341,0-9323-01-588,0_13722,0_9323,0.265563619,0.273047906,12,12,183.7,191.27,7.57,0.388143177,1.10619469,0.255555556,0.442477876,Same LG
ADEPT2,0-13670-01-474,0-9750-02-73,0_13670,0_9750,0.113259124,0.116233712,3,3,117.37,37.94,79.43,0.012168142,0,0.010022272,0.663716814,Same LG
ADEPT2,0-1620-01-116,0-9750-02-73,0_1620,0_9750,0.109080262,0.111418471,9,3,153.61,37.94,NA,0.027654867,0.010022272,0,0.663716814,Different LG
ADEPT2,0-11400-01-80,0-9750-02-73,0_11400,0_9750,0.113259124,0.117475458,7,3,68.93,37.94,NA,0.012168142,0.010022272,0,0.663716814,Different LG
ADEPT2,0-1085-01-920,0-9750-02-73,0_1085,0_9750,0.103671824,0.109001988,7,3,151.54,37.94,NA,0.012168142,0.010022272,0,0.663716814,Different LG
ADEPT2,0-15611-01-55,0-9750-02-73,0_15611,0_9750,0.124593234,0.126855939,2,3,52.26,37.94,NA,0.009955752,0.010022272,0,0.663716814,Different LG
ADEPT2,0-3784-01-702,0-9750-02-73,0_3784,0_9750,0.180739227,0.186497121,3,3,72.27,37.94,34.33,0.011061947,0,0.010022272,0.663716814,Same LG
ADEPT2,0-3784-01-150,0-9750-02-73,0_3784,0_9750,0.116060468,0.111069787,3,3,72.27,37.94,34.33,0.017699115,0,0.010022272,0.663716814,Same LG
ADEPT2,0-18470-01-116,0-9820-01-386,0_18470,0_9820,0.251307184,0.249750313,7,7,184.53,170.25,14.28,0.37587007,4.646017699,0.334444444,0.442477876,Same LG
ADEPT2,0-12683-01-213,1-45-01-109,0_12683,1_45,0.111737846,0.04349705,3,6,161.79,147.1,NA,0.028824834,0.278538813,0.221238938,3.097345133,Different LG
ADEPT2,0-12535-01-570,2-10034-01-484,0_12535,2_10034,0.247809709,0.253885004,10,10,76.98,89.4,12.42,0.378076063,1.10619469,0.288716814,0,Same LG
ADEPT2,0-1729-01-213,2-10071-02-411,0_1729,2_10071,0.16635673,0.160488382,11,10,120.31,137.28,NA,0.021017699,0.015521064,0,0.221238938,Different LG
ADEPT2,0-16937-02-279,2-10128-01-536,0_16937,2_10128,0.108830704,0.115410934,7,7,178.98,178.98,0,0.104444444,0.442477876,0.085365854,0.221238938,Same LG
ADEPT2,0-3784-01-150,2-10212-01-182,0_3784,2_10212,0.101841403,0.089256878,3,12,72.27,20.21,NA,0.017699115,0.023281596,0,0.221238938,Different LG
ADEPT2,0-13841-01-430,2-10235-03-158,0_13841,2_10235,0.126843304,0.04802992,9,11,91.99,89.5,NA,0.077777778,0.054323725,0.442477876,0.221238938,Different LG
ADEPT2,0-10240-01-74,2-10309-01-99,0_10240,2_10309,0.190961106,0.169976463,12,12,143.61,143.21,0.4,0.195555556,0.442477876,0.457964602,0,Same LG
ADEPT2,0-10240-01-410,2-10309-01-389,0_10240,2_10309,0.454668881,0.437477122,12,12,143.61,143.21,0.4,0.482993197,2.433628319,0.333702882,0.221238938,Same LG
ADEPT2,0-10240-01-74,2-10309-01-389,0_10240,2_10309,0.457507515,0.379069992,12,12,143.61,143.21,0.4,0.195555556,0.442477876,0.333702882,0.221238938,Same LG
ADEPT2,0-10240-01-410,2-10309-01-99,0_10240,2_10309,0.90401063,0.904331598,12,12,143.61,143.21,0.4,0.482993197,2.433628319,0.457964602,0,Same LG
ADEPT2,2-1014-02-121,2-1034-01-58,2_1014,2_1034,0.131287887,0.07104221,7,12,44.03,32.87,NA,0.021300448,0.058035714,1.327433628,0.884955752,Different LG
ADEPT2,0-1085-01-920,2-10358-01-446,0_1085,2_10358,0.14725894,0.151650013,7,10,151.54,198.91,NA,0.012168142,0.006637168,0,0,Different LG
ADEPT2,0-18208-01-124,2-10358-01-446,0_18208,2_10358,0.12642609,0.124017299,4,10,148.85,198.91,NA,0.014380531,0.006637168,0,0,Different LG
ADEPT2,0-3784-01-702,2-10358-01-446,0_3784,2_10358,0.253906994,0.256652558,3,10,72.27,198.91,NA,0.011061947,0.006637168,0,0,Different LG
ADEPT2,0-11400-01-80,2-10358-01-446,0_11400,2_10358,0.160282066,0.166441587,7,10,68.93,198.91,NA,0.012168142,0.006637168,0,0,Different LG
ADEPT2,0-3784-01-150,2-10358-01-446,0_3784,2_10358,0.103863727,0.109495771,3,10,72.27,198.91,NA,0.017699115,0.006637168,0,0,Different LG
ADEPT2,0-14269-01-142,2-10358-01-446,0_14269,2_10358,0.201136114,0.208447045,1,10,11,198.91,NA,0.014380531,0.006637168,0,0,Different LG
ADEPT2,0-15611-01-55,2-10358-01-446,0_15611,2_10358,0.175675423,0.172677892,2,10,52.26,198.91,NA,0.009955752,0.006637168,0,0,Different LG
ADEPT2,0-17220-01-181,2-10358-01-446,0_17220,2_10358,0.156365805,0.154926202,2,10,43.67,198.91,NA,0.019630485,0.006637168,4.203539823,0,Different LG
ADEPT2,0-13670-01-474,2-10358-01-446,0_13670,2_10358,0.14725894,0.143564528,3,10,117.37,198.91,NA,0.012168142,0.006637168,0,0,Different LG
ADEPT2,0-9750-02-73,2-10358-01-446,0_9750,2_10358,0.175634016,0.17752153,3,10,37.94,198.91,NA,0.010022272,0.006637168,0.663716814,0,Different LG
ADEPT2,0-1620-01-116,2-10358-01-446,0_1620,2_10358,0.107364316,0.105647961,9,10,153.61,198.91,NA,0.027654867,0.006637168,0,0,Different LG
ADEPT2,0-2139-01-608,2-10358-01-446,0_2139,2_10358,0.106117998,0.103321491,12,10,146.95,198.91,NA,0.011061947,0.006637168,0,0,Different LG
ADEPT2,0-15611-01-55,2-10481-01-125,0_15611,2_10481,0.181721876,0.190382569,2,11,52.26,69.65,NA,0.009955752,0.023230088,0,0,Different LG
ADEPT2,0-18213-02-291,2-1095-01-608,0_18213,2_1095,0.431918904,0.417168385,11,11,144.76,144.64,0.12,0.155555556,0.442477876,0.128146453,3.318584071,Same LG
ADEPT2,1-2647-01-411,2-1145-01-244,1_2647,2_1145,0.11995627,0.117001177,10,6,31.07,116.8,NA,0.018973214,0.038716814,0.884955752,0,Different LG
ADEPT2,0-9218-01-36,2-1932-01-304,0_9218,2_1932,0.207069625,0.205570334,11,11,114.95,115.98,1.03,0.492610837,10.17699115,0.182844244,1.991150442,Same LG
ADEPT2,0-17143-02-71,2-2020-03-78,0_17143,2_2020,0.68058838,0.664767446,9,9,54.86,54.92,0.06,0.161469933,0.663716814,0.136363636,7.522123894,Same LG
ADEPT2,0-4521-01-42,2-2058-04-214,0_4521,2_2058,0.741908004,0.742182937,5,5,210.45,210.45,0,0.124444444,0.442477876,0.091722595,1.10619469,Same LG
ADEPT2,0-13240-01-369,2-2105-02-325,0_13240,2_2105,0.931674087,0.925632885,12,12,197.32,197.53,0.21,0.308888889,0.442477876,0.293791574,0.221238938,Same LG
ADEPT2,0-11400-01-80,2-2199-01-139,0_11400,2_2199,0.130784257,0.138139221,7,5,68.93,76.35,NA,0.012168142,0.021017699,0,0,Different LG
ADEPT2,2-10212-01-182,2-2199-01-139,2_10212,2_2199,0.113727559,0.103159749,12,5,20.21,76.35,NA,0.023281596,0.021017699,0.221238938,0,Different LG
ADEPT2,0-17165-01-136,2-2199-01-139,0_17165,2_2199,0.122223912,0.119959315,2,5,143.21,76.35,NA,0.073496659,0.021017699,0.663716814,0,Different LG
ADEPT2,2-10366-03-112,2-2685-01-309,2_10366,2_2685,0.624577797,0.619507911,5,5,155.92,160.4,4.48,0.290465632,0.221238938,0.27324263,2.433628319,Same LG
ADEPT2,0-2193-01-57,2-271-02-349,0_2193,2_271,0.1379364,0.119704116,5,3,88.49,159.01,NA,0.012195122,0.016629712,0.221238938,0.221238938,Different LG
ADEPT2,2-10358-01-62,2-3140-01-608,2_10358,2_3140,0.147671326,0.136324364,10,10,198.91,198.96,0.05,0.25,1.327433628,0.291111111,0.442477876,Same LG
ADEPT2,2-10358-01-62,2-3140-01-95,2_10358,2_3140,0.149749293,0.138766251,10,10,198.91,198.96,0.05,0.25,1.327433628,0.29,0.442477876,Same LG
ADEPT2,0-17983-01-479,2-3279-01-58,0_17983,2_3279,0.112103105,0.096120912,12,1,131.46,163.26,NA,0.028953229,0.005530973,0.663716814,0,Different LG
ADEPT2,0-3784-01-702,2-3497-01-63,0_3784,2_3497,0.124309206,0.125133637,3,6,72.27,48.16,NA,0.011061947,0.01039261,0,4.203539823,Different LG
ADEPT2,0-2853-02-76,2-3497-01-63,0_2853,2_3497,0.130026936,0.144201189,4,6,114.62,48.16,NA,0.034675615,0.01039261,1.10619469,4.203539823,Different LG
ADEPT2,0-1085-01-920,2-3497-01-63,0_1085,2_3497,0.112963709,0.116518739,7,6,151.54,48.16,NA,0.012168142,0.01039261,0,4.203539823,Different LG
ADEPT2,0-18591-02-65,2-3497-01-63,0_18591,2_3497,0.106269664,0.105731409,10,6,14.54,48.16,NA,0.05027933,0.01039261,20.79646018,4.203539823,Different LG
ADEPT2,0-13670-01-474,2-3497-01-63,0_13670,2_3497,0.103366969,0.101682909,3,6,117.37,48.16,NA,0.012168142,0.01039261,0,4.203539823,Different LG
ADEPT2,0-11400-01-80,2-3497-01-63,0_11400,2_3497,0.112963709,0.118718104,7,6,68.93,48.16,NA,0.012168142,0.01039261,0,4.203539823,Different LG
ADEPT2,0-15611-01-55,2-3497-01-63,0_15611,2_3497,0.124309206,0.123427341,2,6,52.26,48.16,NA,0.009955752,0.01039261,0,4.203539823,Different LG
ADEPT2,0-9750-02-73,2-3497-01-63,0_9750,2_3497,0.124272211,0.121818987,3,6,37.94,48.16,NA,0.010022272,0.01039261,0.663716814,4.203539823,Different LG
ADEPT2,2-10358-01-446,2-3497-01-63,2_10358,2_3497,0.175403398,0.173541372,10,6,198.91,48.16,NA,0.006637168,0.01039261,0,4.203539823,Different LG
ADEPT2,2-3157-01-441,2-3588-02-165,2_3157,2_3588,0.172550103,0.166791342,6,6,87.55,81.59,5.96,0.026666667,0.442477876,0.025498891,0.221238938,Same LG
ADEPT2,0-12190-02-158,2-3592-01-261,0_12190,2_3592,0.100745987,0.057593809,11,11,105.22,104.92,0.3,0.336302895,0.663716814,0.297991071,0.884955752,Same LG
ADEPT2,2-7820-02-137,2-3696-01-391,2_7820,2_3696,0.203477327,0.21127325,5,5,197.58,196.94,0.64,0.453125,0.884955752,0.178097345,0,Same LG
ADEPT2,0-4022-01-328,2-3770-02-282,0_4022,2_3770,0.199868164,0.195059556,9,9,81.8,83.04,1.24,0.455257271,1.10619469,0.403333333,0.442477876,Same LG
ADEPT2,0-14409-02-298,2-3770-02-282,0_14409,2_3770,0.383136056,0.381605418,9,9,82.72,83.04,0.32,0.251116071,0.884955752,0.403333333,0.442477876,Same LG
ADEPT2,0-17521-01-385,2-3770-02-282,0_17521,2_3770,0.191237231,0.189204649,9,9,83.27,83.04,0.23,0.428223844,9.07079646,0.403333333,0.442477876,Same LG
ADEPT2,0-1729-01-213,2-378-01-86,0_1729,2_378,0.241663714,0.21638785,11,11,120.31,42.47,77.84,0.021017699,0,0.014380531,0,Same LG
ADEPT2,2-10212-01-182,2-378-01-86,2_10212,2_378,0.104601794,0.078114127,12,11,20.21,42.47,NA,0.023281596,0.014380531,0.221238938,0,Different LG
ADEPT2,0-9136-02-316,2-378-01-86,0_9136,2_378,0.206398819,0.215966445,3,11,105.21,42.47,NA,0.033333333,0.014380531,0.442477876,0,Different LG
ADEPT2,0-18676-02-73,2-378-01-86,0_18676,2_378,0.329479058,0.290050694,10,11,35.49,42.47,NA,0.014508929,0.014380531,0.884955752,0,Different LG
ADEPT2,0-3604-02-88,2-378-01-86,0_3604,2_378,0.211899455,0.195054545,6,11,97.93,42.47,NA,0.036666667,0.014380531,0.442477876,0,Different LG
ADEPT2,0-17344-02-43,2-378-01-86,0_17344,2_378,0.12460924,0.110133664,4,11,157.02,42.47,NA,0.06097561,0.014380531,0.221238938,0,Different LG
ADEPT2,0-2193-01-57,2-378-01-86,0_2193,2_378,0.176713413,0.138022959,5,11,88.49,42.47,NA,0.012195122,0.014380531,0.221238938,0,Different LG
ADEPT2,0-18125-01-105,2-378-01-86,0_18125,2_378,0.278735698,0.247095323,9,11,82.02,42.47,NA,0.023230088,0.014380531,0,0,Different LG
ADEPT2,2-271-02-349,2-378-01-86,2_271,2_378,0.124909779,0.104646873,3,11,159.01,42.47,NA,0.016629712,0.014380531,0.221238938,0,Different LG
ADEPT2,0-4750-01-582,2-378-01-86,0_4750,2_378,0.132993248,0.12686206,11,11,46.2,42.47,3.73,0.053571429,0.884955752,0.014380531,0,Same LG
ADEPT2,0-3548-01-409,2-378-01-86,0_3548,2_378,0.252181735,0.236477837,10,11,203.37,42.47,NA,0.025442478,0.014380531,0,0,Different LG
ADEPT2,0-18318-02-50,2-378-01-86,0_18318,2_378,0.113966359,0.098130214,2,11,181.03,42.47,NA,0.109756098,0.014380531,0.221238938,0,Different LG
ADEPT2,0-8448-02-252,2-3851-02-243,0_8448,2_3851,0.369565825,0.367465122,7,7,6.69,6.78,0.09,0.176274945,0.221238938,0.280269058,1.327433628,Same LG
ADEPT2,2-3157-01-441,2-4183-01-73,2_3157,2_4183,0.158542898,0.157454291,6,10,87.55,95.92,NA,0.026666667,0.021064302,0.442477876,0.221238938,Different LG
ADEPT2,2-3588-02-165,2-4183-01-73,2_3588,2_4183,0.111988165,0.106763748,6,10,81.59,95.92,NA,0.025498891,0.021064302,0.221238938,0.221238938,Different LG
ADEPT2,0-11400-01-80,2-4364-01-136,0_11400,2_4364,0.116106023,0.114605122,7,4,68.93,173.99,NA,0.012168142,0.018847007,0,0.221238938,Different LG
ADEPT2,2-10358-01-446,2-4364-01-136,2_10358,2_4364,0.103847548,0.102888764,10,4,198.91,173.99,NA,0.006637168,0.018847007,0,0.221238938,Different LG
ADEPT2,2-3497-01-63,2-4364-01-136,2_3497,2_4364,0.115656097,0.11687837,6,4,48.16,173.99,NA,0.01039261,0.018847007,4.203539823,0.221238938,Different LG
ADEPT2,0-659-02-75,2-4364-01-136,0_659,2_4364,0.139209403,0.141156108,1,4,40.59,173.99,NA,0.03258427,0.018847007,1.548672566,0.221238938,Different LG
ADEPT2,2-2356-02-365,2-4375-01-168,2_2356,2_4375,0.383847371,0.385822222,10,10,125.08,124.69,0.39,0.063053097,0,0.136971047,0.663716814,Same LG
ADEPT2,0-17239-01-125,2-4569-01-615,0_17239,2_4569,0.138076736,0.140302481,9,9,156.42,156.89,0.47,0.313616071,0.884955752,0.088495575,0,Same LG
ADEPT2,0-4056-01-562,2-4569-01-615,0_4056,2_4569,0.111939924,0.103715742,9,9,156.19,156.89,0.7,0.05210643,0.221238938,0.088495575,0,Same LG
ADEPT2,0-4056-01-86,2-4569-01-615,0_4056,2_4569,0.122424976,0.112927455,9,9,156.19,156.89,0.7,0.054444444,0.442477876,0.088495575,0,Same LG
ADEPT2,0-9770-01-150,2-4723-01-197,0_9770,2_4723,0.242470186,0.241194249,5,5,42.52,47.72,5.2,0.31838565,1.327433628,0.143652561,0.663716814,Same LG
ADEPT2,0-10278-01-62,2-4861-01-543,0_10278,2_4861,0.210822126,0.208021495,5,5,82.21,77.2,5.01,0.203991131,0.221238938,0.324455206,8.628318584,Same LG
ADEPT2,0-17814-01-392,2-4904-01-153,0_17814,2_4904,0.261887861,0.248825415,5,5,68.4,69.99,1.59,0.484444444,0.442477876,0.207777778,0.442477876,Same LG
ADEPT2,0-16697-01-76,2-5438-01-53,0_16697,2_5438,0.522111662,0.547380079,9,9,85.38,82.13,3.25,0.431111111,0.442477876,0.293526786,0.884955752,Same LG
ADEPT2,0-783-01-233,2-5438-01-465,0_783,2_5438,0.163169173,0.1591469,9,9,82.97,82.13,0.84,0.246681416,0,0.404231626,0.663716814,Same LG
ADEPT2,0-16697-01-338,2-5438-01-53,0_16697,2_5438,0.308587276,0.324715616,9,9,85.38,82.13,3.25,0.407657658,1.769911504,0.293526786,0.884955752,Same LG
ADEPT2,0-10903-02-126,2-5438-01-465,0_10903,2_5438,0.162362473,0.158246318,9,9,82.34,82.13,0.21,0.247787611,0,0.404231626,0.663716814,Same LG
ADEPT2,0-16697-01-338,2-5438-01-465,0_16697,2_5438,0.982005701,0.982019416,9,9,85.38,82.13,3.25,0.407657658,1.769911504,0.404231626,0.663716814,Same LG
ADEPT2,0-16697-01-76,2-5438-01-465,0_16697,2_5438,0.539840345,0.542161957,9,9,85.38,82.13,3.25,0.431111111,0.442477876,0.404231626,0.663716814,Same LG
ADEPT2,0-10903-02-555,2-5438-01-465,0_10903,2_5438,0.16206106,0.158678522,9,9,82.34,82.13,0.21,0.246666667,0.442477876,0.404231626,0.663716814,Same LG
ADEPT2,2-4183-01-73,2-5707-02-546,2_4183,2_5707,0.104609976,0.100198614,10,12,95.92,142.46,NA,0.021064302,0.067114094,0.221238938,1.10619469,Different LG
ADEPT2,0-12683-01-213,2-5962-01-400,0_12683,2_5962,0.132975479,0.049029277,3,5,161.79,36.16,NA,0.028824834,0.037694013,0.221238938,0.221238938,Different LG
ADEPT2,2-5918-01-160,2-6031-01-456,2_5918,2_6031,0.596467753,0.590302532,5,5,131.03,134.5,3.47,0.027654867,0,0.041019956,0.221238938,Same LG
ADEPT2,2-3279-01-58,2-6052-01-85,2_3279,2_6052,0.125058984,0.111224638,1,10,163.26,198.43,NA,0.005530973,0.041111111,0,0.442477876,Different LG
ADEPT2,0-6465-01-83,2-6457-01-56,0_6465,2_6457,0.36683334,0.356406806,5,5,211.06,200.5,10.56,0.026666667,0.442477876,0.026666667,0.442477876,Same LG
ADEPT2,0-6465-01-83,2-6457-01-377,0_6465,2_6457,0.137684108,0.135252517,5,5,211.06,200.5,10.56,0.026666667,0.442477876,0.14399093,2.433628319,Same LG
ADEPT2,0-9750-02-73,2-6499-01-339,0_9750,2_6499,0.124593234,0.117753116,3,1,37.94,119.59,NA,0.010022272,0.009955752,0.663716814,0,Different LG
ADEPT2,0-3784-01-702,2-6499-01-339,0_3784,2_6499,0.113312175,0.117530248,3,1,72.27,119.59,NA,0.011061947,0.009955752,0,0,Different LG
ADEPT2,2-3497-01-63,2-6499-01-339,2_3497,2_6499,0.124309206,0.120939178,6,1,48.16,119.59,NA,0.01039261,0.009955752,4.203539823,0,Different LG
ADEPT2,0-1085-01-920,2-6499-01-339,0_1085,2_6499,0.103726573,0.106843557,7,1,151.54,119.59,NA,0.012168142,0.009955752,0,0,Different LG
ADEPT2,0-13670-01-474,2-6499-01-339,0_13670,2_6499,0.103726573,0.10477131,3,1,117.37,119.59,NA,0.012168142,0.009955752,0,0,Different LG
ADEPT2,0-15611-01-55,2-6499-01-339,0_15611,2_6499,0.124644237,0.123880183,2,1,52.26,119.59,NA,0.009955752,0.009955752,0,0,Different LG
ADEPT2,0-11400-01-80,2-6499-01-339,0_11400,2_6499,0.113312175,0.118026132,7,1,68.93,119.59,NA,0.012168142,0.009955752,0,0,Different LG
ADEPT2,2-10358-01-446,2-6499-01-339,2_10358,2_6499,0.175675423,0.174730373,10,1,198.91,119.59,NA,0.006637168,0.009955752,0,0,Different LG
ADEPT2,0-14140-01-416,2-6533-01-334,0_14140,2_6533,0.10146922,0.099133977,12,12,138.37,139.76,1.39,0.048780488,0.221238938,0.3387471,4.646017699,Same LG
ADEPT2,0-12975-02-230,2-6533-01-334,0_12975,2_6533,0.656422014,0.655251271,12,12,139.97,139.76,0.21,0.429046563,0.221238938,0.3387471,4.646017699,Same LG
ADEPT2,0-9182-01-662,2-6612-01-575,0_9182,2_6612,0.994944465,0.994468106,8,8,97.2,96.71,0.49,0.296875,0.884955752,0.296213808,0.663716814,Same LG
ADEPT2,0-18208-01-124,2-684-01-374,0_18208,2_684,0.113039061,0.111070746,4,9,148.85,100.58,NA,0.014380531,0.01880531,0,0,Different LG
ADEPT2,0-9750-02-73,2-684-01-374,0_9750,2_684,0.109257059,0.100731906,3,9,37.94,100.58,NA,0.010022272,0.01880531,0.663716814,0,Different LG
ADEPT2,2-6499-01-339,2-684-01-374,2_6499,2_684,0.109326253,0.09975349,1,9,119.59,100.58,NA,0.009955752,0.01880531,0,0,Different LG
ADEPT2,0-12079-01-142,2-684-01-374,0_12079,2_684,0.126534151,0.126067234,8,9,182.93,100.58,NA,0.011086475,0.01880531,0.221238938,0,Different LG
ADEPT2,2-3279-01-58,2-6846-02-151,2_3279,2_6846,0.148554809,0.128611127,1,7,163.26,32.58,NA,0.005530973,0.023333333,0,0.442477876,Different LG
ADEPT2,0-18372-01-181,2-7298-01-312,0_18372,2_7298,0.979227118,0.978855948,6,6,84.35,85.35,1,0.200665188,0.221238938,0.167824074,4.424778761,Same LG
ADEPT2,0-18372-01-639,2-7298-01-312,0_18372,2_7298,0.210879032,0.211402819,6,6,84.35,85.35,1,0.454773869,11.94690265,0.167824074,4.424778761,Same LG
ADEPT2,2-6499-01-339,2-7567-02-67,2_6499,2_7567,0.103205222,0.101653704,1,12,119.59,119.89,NA,0.009955752,0.019911504,0,0,Different LG
ADEPT2,0-9750-02-73,2-7567-02-67,0_9750,2_7567,0.10313513,0.100247162,3,12,37.94,119.89,NA,0.010022272,0.019911504,0.663716814,0,Different LG
ADEPT2,0-13841-01-430,2-7619-01-191,0_13841,2_7619,0.112923838,0.02885332,9,9,91.99,85.66,6.33,0.077777778,0.442477876,0.202008929,0.884955752,Same LG
ADEPT2,0-15611-01-55,2-7637-01-419,0_15611,2_7637,0.136179506,0.139232326,2,3,52.26,75.08,NA,0.009955752,0.028761062,0,0,Different LG
ADEPT2,2-3497-01-63,2-7637-01-419,2_3497,2_7637,0.135632142,0.137969681,6,3,48.16,75.08,NA,0.01039261,0.028761062,4.203539823,0,Different LG
ADEPT2,0-14385-02-293,2-7725-01-553,0_14385,2_7725,0.12458013,0.11870448,5,6,33.61,37.17,NA,0.038802661,0.017699115,0.221238938,0,Different LG
ADEPT2,0-14140-01-416,2-7725-01-553,0_14140,2_7725,0.127885098,0.127762555,12,6,138.37,37.17,NA,0.048780488,0.017699115,0.221238938,0,Different LG
ADEPT2,0-3261-01-155,2-7725-01-553,0_3261,2_7725,0.128994819,0.119840076,12,6,27.15,37.17,NA,0.029933481,0.017699115,0.221238938,0,Different LG
ADEPT2,2-3696-01-67,2-7820-02-137,2_3696,2_7820,0.451195511,0.445960129,5,5,196.94,197.58,0.64,0.345132743,0,0.453125,0.884955752,Same LG
ADEPT2,0-1232-01-78,2-7865-01-156,0_1232,2_7865,0.382835101,0.343552606,5,5,55.14,51.25,3.89,0.023281596,0.221238938,0.058758315,0.221238938,Same LG
ADEPT2,2-7567-02-392,2-83-01-503,2_7567,2_83,0.10209192,0.105945649,12,12,119.89,110.83,9.06,0.098451327,0,0.4765625,0.884955752,Same LG
ADEPT2,0-4352-01-52,2-8585-02-472,0_4352,2_8585,0.122910319,0.114518811,3,3,143.07,137.29,5.78,0.280133929,0.884955752,0.379652605,10.84070796,Same LG
ADEPT2,0-9136-02-316,2-8694-02-77,0_9136,2_8694,0.105469685,0.097334813,3,2,105.21,82.97,NA,0.033333333,0.016629712,0.442477876,0.221238938,Different LG
ADEPT2,2-378-01-86,2-8694-02-77,2_378,2_8694,0.113892963,0.11465369,11,2,42.47,82.97,NA,0.014380531,0.016629712,0,0.221238938,Different LG
ADEPT2,0-9529-03-138,2-8779-02-231,0_9529,2_8779,0.162709245,0.165696819,7,7,34.88,34.97,0.09,0.313199105,1.10619469,0.087583149,0.221238938,Same LG
ADEPT2,0-5629-01-304,2-8840-01-785,0_5629,2_8840,0.16992119,0.195018374,12,12,160.54,151.96,8.58,0.19481982,1.769911504,0.3867713,1.327433628,Same LG
ADEPT2,0-12765-01-84,2-9047-01-236,0_12765,2_9047,0.185773031,0.178783792,6,6,124.65,121.57,3.08,0.234966592,0.663716814,0.043237251,0.221238938,Same LG
ADEPT2,2-3279-01-58,2-9100-01-505,2_3279,2_9100,0.125364134,0.134811434,1,1,163.26,164.61,1.35,0.005530973,0,0.027716186,0.221238938,Same LG
ADEPT2,0-17242-01-95,2-9190-01-446,0_17242,2_9190,0.117240351,0.057943457,3,6,173.01,24.93,NA,0.033482143,0.152714932,0.884955752,2.212389381,Different LG
ADEPT2,2-378-01-86,2-9214-01-210,2_378,2_9214,0.11552231,0.106912776,11,11,42.47,46.63,4.16,0.014380531,0,0.047991071,0.884955752,Same LG
ADEPT2,0-13094-01-615,2-9295-01-148,0_13094,2_9295,0.40297622,0.406313154,8,8,185.92,185.14,0.78,0.468253968,2.433628319,0.295555556,0.442477876,Same LG
ADEPT2,0-9989-01-389,2-9369-01-667,0_9989,2_9369,0.370296695,0.373708528,4,4,31.62,30.84,0.78,0.485436893,8.849557522,0.496598639,2.433628319,Same LG
ADEPT2,0-6429-02-135,2-9683-02-409,0_6429,2_9683,0.159102682,0.166839217,2,2,105.9,105.83,0.07,0.022123894,0,0.050111359,0.663716814,Same LG
ADEPT2,CL936Contig2-04-52,2-9760-02-152,CL936Contig2,2_9760,0.954098585,0.954043891,7,7,137.55,138.08,0.53,0.459367946,1.991150442,0.468539326,1.548672566,Same LG
ADEPT2,0-18313-02-236,2-9851-01-80,0_18313,2_9851,0.129084969,0.122450823,3,3,161.56,161.22,0.34,0.101769912,0,0.015521064,0.221238938,Same LG
ADEPT2,0-14122-02-180,2-9930-01-366,0_14122,2_9930,0.100970382,0.108700021,6,9,63.93,128.11,NA,0.058888889,0.013303769,0.442477876,0.221238938,Different LG
ADEPT2,2-2160-01-75,2-9930-01-366,2_2160,2_9930,0.192931559,0.185687649,9,9,117.83,128.11,10.28,0.052036199,2.212389381,0.013303769,0.221238938,Same LG
ADEPT2,2-2160-02-71,2-9930-01-366,2_2160,2_9930,0.197979771,0.191482913,9,9,117.83,128.11,10.28,0.049327354,1.327433628,0.013303769,0.221238938,Same LG
ADEPT2,0-2600-01-654,CL1259Contig1-03-442,0_2600,CL1259Contig1,0.148165505,0.130526192,7,7,168.35,184.5,16.15,0.463529412,5.973451327,0.205099778,0.221238938,Same LG
ADEPT2,0-10113-01-119,CL1532Contig1-08-75,0_10113,CL1532Contig1,0.182880698,0.172314333,10,10,101,113.82,12.82,0.306666667,0.442477876,0.298672566,0,Same LG
ADEPT2,0-10113-01-119,CL1532Contig1-02-127,0_10113,CL1532Contig1,0.46781792,0.473605915,10,10,101,113.82,12.82,0.306666667,0.442477876,0.227777778,0.442477876,Same LG
ADEPT2,2-9235-02-94,CL1550Contig1-03-62,2_9235,CL1550Contig1,0.438478117,0.440155581,12,12,46.47,46.53,0.06,0.175799087,3.097345133,0.345183486,3.539823009,Same LG
ADEPT2,2-9235-02-375,CL1550Contig1-03-62,2_9235,CL1550Contig1,0.195027715,0.197887425,12,12,46.47,46.53,0.06,0.088691796,0.221238938,0.345183486,3.539823009,Same LG
ADEPT2,0-11531-01-379,CL1569Contig1-03-45,0_11531,CL1569Contig1,0.972339418,0.967564321,5,5,35.59,34.29,1.3,0.353333333,0.442477876,0.359688196,0.663716814,Same LG
ADEPT2,0-8972-01-135,CL1569Contig1-03-45,0_8972,CL1569Contig1,0.569937485,0.524718118,5,5,34.06,34.29,0.23,0.494305239,2.876106195,0.359688196,0.663716814,Same LG
ADEPT2,0-18317-01-77,CL1569Contig1-03-45,0_18317,CL1569Contig1,0.995373828,0.994567737,5,5,35.59,34.29,1.3,0.362831858,0,0.359688196,0.663716814,Same LG
ADEPT2,0-18809-01-216,CL1569Contig1-03-45,0_18809,CL1569Contig1,0.150918531,0.120142626,5,5,31.68,34.29,2.61,0.090909091,0.221238938,0.359688196,0.663716814,Same LG
ADEPT2,0-6427-02-341,CL1569Contig1-03-45,0_6427,CL1569Contig1,0.953887339,0.945706524,5,5,35.59,34.29,1.3,0.358888889,0.442477876,0.359688196,0.663716814,Same LG
ADEPT2,0-18317-01-495,CL1569Contig1-03-45,0_18317,CL1569Contig1,1,1,5,5,35.59,34.29,1.3,0.36036036,1.769911504,0.359688196,0.663716814,Same LG
ADEPT2,0-8922-01-645,CL1569Contig1-03-45,0_8922,CL1569Contig1,1,1,5,5,35.59,34.29,1.3,0.361419069,0.221238938,0.359688196,0.663716814,Same LG
ADEPT2,0-1232-01-78,CL1591Contig1-04-165,0_1232,CL1591Contig1,0.115336692,0.036303094,5,8,55.14,8.4,NA,0.023281596,0.034368071,0.221238938,0.221238938,Different LG
ADEPT2,CL1530Contig1-04-89,CL1615Contig1-02-162,CL1530Contig1,CL1615Contig1,0.101280111,0.094530755,12,12,161.94,160.16,1.78,0.409192825,1.327433628,0.139198218,0.663716814,Same LG
ADEPT2,2-3851-02-243,CL1662Contig1-01-283,2_3851,CL1662Contig1,0.736354026,0.734846072,7,7,6.78,6.79,0.01,0.280269058,1.327433628,0.231026786,0.884955752,Same LG
ADEPT2,0-8448-02-252,CL1662Contig1-01-283,0_8448,CL1662Contig1,0.548770293,0.538759039,7,7,6.69,6.79,0.1,0.176274945,0.221238938,0.231026786,0.884955752,Same LG
ADEPT2,0-3604-02-88,CL1676Contig1-03-252,0_3604,CL1676Contig1,0.10374924,0.0983253,6,11,97.93,12.83,NA,0.036666667,0.021111111,0.442477876,0.442477876,Different LG
ADEPT2,CL192Contig1-03-4,CL1684Contig1-01-93,CL192Contig1,CL1684Contig1,0.10626094,0.050462736,6,5,61.03,149.86,NA,0.023230088,0.054323725,0,0.221238938,Different LG
ADEPT2,0-1232-01-78,CL1684Contig1-01-93,0_1232,CL1684Contig1,0.120136393,0.027565669,5,5,55.14,149.86,94.72,0.023281596,0.221238938,0.054323725,0.221238938,Same LG
ADEPT2,2-6470-01-26,CL1708Contig1-04-228,2_6470,CL1708Contig1,0.152601428,0.159864294,12,12,184.79,181.84,2.95,0.314444444,0.442477876,0.338302752,3.539823009,Same LG
ADEPT2,0-11400-01-80,CL1765Contig1-04-136,0_11400,CL1765Contig1,0.24406808,0.239946857,7,12,68.93,20.04,NA,0.012168142,0.015521064,0,0.221238938,Different LG
ADEPT2,0-14865-01-100,CL1765Contig1-04-136,0_14865,CL1765Contig1,0.102809795,0.048260722,7,12,143.3,20.04,NA,0.047566372,0.015521064,0,0.221238938,Different LG
ADEPT2,0-1085-01-920,CL1765Contig1-04-136,0_1085,CL1765Contig1,0.10948575,0.093640858,7,12,151.54,20.04,NA,0.012168142,0.015521064,0,0.221238938,Different LG
ADEPT2,0-659-02-75,CL1765Contig1-04-136,0_659,CL1765Contig1,0.115267991,0.079315536,1,12,40.59,20.04,NA,0.03258427,0.015521064,1.548672566,0.221238938,Different LG
ADEPT2,2-985-01-560,CL1765Contig1-04-136,2_985,CL1765Contig1,0.199763244,0.137173824,4,12,16.99,20.04,NA,0.016666667,0.015521064,0.442477876,0.221238938,Different LG
ADEPT2,2-10358-01-446,CL1765Contig1-04-136,2_10358,CL1765Contig1,0.117964338,0.143355269,10,12,198.91,20.04,NA,0.006637168,0.015521064,0,0.221238938,Different LG
ADEPT2,2-1014-02-121,CL1765Contig1-04-136,2_1014,CL1765Contig1,0.108267315,0.06669413,7,12,44.03,20.04,NA,0.021300448,0.015521064,1.327433628,0.221238938,Different LG
ADEPT2,0-9641-02-115,CL1765Contig1-04-136,0_9641,CL1765Contig1,0.10872322,0.084912802,8,12,82.38,20.04,NA,0.029147982,0.015521064,1.327433628,0.221238938,Different LG
ADEPT2,CL1765Contig1-04-136,CL1799Contig1-04-224,CL1765Contig1,CL1799Contig1,0.11166418,0.04705291,12,2,20.04,144.29,NA,0.015521064,0.180424528,0.221238938,6.194690265,Different LG
ADEPT2,2-3497-01-63,CL1989Contig1-01-345,2_3497,CL1989Contig1,0.103366969,0.100279179,6,2,48.16,63.63,NA,0.01039261,0.013274336,4.203539823,0,Different LG
ADEPT2,2-10358-01-446,CL1989Contig1-01-345,2_10358,CL1989Contig1,0.13609782,0.133241437,10,2,198.91,63.63,NA,0.006637168,0.013274336,0,0,Different LG
ADEPT2,2-9661-02-361,CL1989Contig1-01-345,2_9661,CL1989Contig1,0.114485418,0.109580595,4,2,133.61,63.63,NA,0.027654867,0.013274336,0,0,Different LG
ADEPT2,0-1085-01-920,CL1989Contig1-01-345,0_1085,CL1989Contig1,0.1271963,0.133156747,7,2,151.54,63.63,NA,0.012168142,0.013274336,0,0,Different LG
ADEPT2,0-3784-01-702,CL1989Contig1-01-345,0_3784,CL1989Contig1,0.139054397,0.139590683,3,2,72.27,63.63,NA,0.011061947,0.013274336,0,0,Different LG
ADEPT2,CL1765Contig1-04-136,CL1994Contig1-04-522,CL1765Contig1,CL1994Contig1,0.160028856,0.090836833,12,12,20.04,35.28,15.24,0.015521064,0.221238938,0.044247788,0,Same LG
ADEPT2,CL199Contig1-06-148,CL199Contig3-02-149,CL199Contig1,CL199Contig3,1,1,1,1,163.39,157.46,5.93,0.100222717,0.663716814,0.101769912,0,Same LG
ADEPT2,0-8187-02-72,CL2055Contig1-03-78,0_8187,CL2055Contig1,0.120658885,0.123768275,11,11,142.58,143.43,0.85,0.271300448,1.327433628,0.225555556,0.442477876,Same LG
ADEPT2,0-18800-01-234,CL2060Contig1-03-97,0_18800,CL2060Contig1,0.342818997,0.325659476,8,8,186.18,185.29,0.89,0.467849224,0.221238938,0.227876106,0,Same LG
ADEPT2,2-10192-01-43,CL2060Contig1-03-97,2_10192,CL2060Contig1,0.161761381,0.197791786,8,8,184.01,185.29,1.28,0.384892086,7.743362832,0.227876106,0,Same LG
ADEPT2,0-9457-02-68,CL2072Contig1-03-48,0_9457,CL2072Contig1,0.119845391,0.121508518,4,10,11.07,3.01,NA,0.032366071,0.024663677,0.884955752,1.327433628,Different LG
ADEPT2,0-16732-01-386,CL2125Contig1-04-84,0_16732,CL2125Contig1,0.124791749,0.025255228,2,11,179.37,65.33,NA,0.039951574,0.137168142,8.628318584,0,Different LG
ADEPT2,2-1818-01-168,CL2125Contig1-04-84,2_1818,CL2125Contig1,0.102063321,0.009645117,2,11,139.63,65.33,NA,0.20917226,0.137168142,1.10619469,0,Different LG
ADEPT2,2-7808-01-626,CL2125Contig1-04-84,2_7808,CL2125Contig1,0.113196232,0.001734172,11,11,83.55,65.33,18.22,0.33518931,0.663716814,0.137168142,0,Same LG
ADEPT2,0-1232-01-78,CL2125Contig1-04-84,0_1232,CL2125Contig1,0.127768465,0.008926037,5,11,55.14,65.33,NA,0.023281596,0.137168142,0.221238938,0,Different LG
ADEPT2,CL1290Contig1-06-177,CL2125Contig1-04-84,CL1290Contig1,CL2125Contig1,0.100272467,0.013578921,11,11,18.24,65.33,47.09,0.191371681,0,0.137168142,0,Same LG
ADEPT2,0-2784-01-297,CL2125Contig1-04-84,0_2784,CL2125Contig1,0.117978451,0.004658859,8,11,107.14,65.33,NA,0.162971175,0.137168142,0.221238938,0,Different LG
ADEPT2,0-1085-01-179,CL2125Contig1-04-84,0_1085,CL2125Contig1,0.104390701,0.013935268,7,11,151.54,65.33,NA,0.26741573,0.137168142,1.548672566,0,Different LG
ADEPT2,0-8331-01-292,CL2125Contig1-04-84,0_8331,CL2125Contig1,0.106025653,0.019697979,10,11,9.77,65.33,NA,0.136363636,0.137168142,0.221238938,0,Different LG
ADEPT2,CL1684Contig1-01-93,CL2125Contig1-04-84,CL1684Contig1,CL2125Contig1,0.165389106,0.03159384,5,11,149.86,65.33,NA,0.054323725,0.137168142,0.221238938,0,Different LG
ADEPT2,0-17641-01-156,CL2125Contig1-04-84,0_17641,CL2125Contig1,0.103139351,0.013968639,9,11,151.66,65.33,NA,0.063616071,0.137168142,0.884955752,0,Different LG
ADEPT2,2-1034-01-58,CL2125Contig1-04-84,2_1034,CL2125Contig1,0.118893537,0.015314884,12,11,32.87,65.33,NA,0.058035714,0.137168142,0.884955752,0,Different LG
ADEPT2,0-3532-01-515,CL2125Contig1-04-84,0_3532,CL2125Contig1,0.124805518,0.018793968,5,11,78.11,65.33,NA,0.03490991,0.137168142,1.769911504,0,Different LG
ADEPT2,2-1205-02-71,CL2125Contig1-04-84,2_1205,CL2125Contig1,0.11236506,0.007337879,10,11,65.26,65.33,NA,0.144675926,0.137168142,4.424778761,0,Different LG
ADEPT2,0-12683-01-213,CL2125Contig1-04-84,0_12683,CL2125Contig1,0.135517117,0.012176482,3,11,161.79,65.33,NA,0.028824834,0.137168142,0.221238938,0,Different LG
ADEPT2,0-13841-01-430,CL2125Contig1-04-84,0_13841,CL2125Contig1,0.127450908,0.003567333,9,11,91.99,65.33,NA,0.077777778,0.137168142,0.442477876,0,Different LG
ADEPT2,0-17242-01-95,CL2125Contig1-04-84,0_17242,CL2125Contig1,0.101455244,0.01625418,3,11,173.01,65.33,NA,0.033482143,0.137168142,0.884955752,0,Different LG
ADEPT2,0-1085-01-920,CL2162Contig1-01-123,0_1085,CL2162Contig1,0.10948575,0.105496164,7,6,151.54,51.72,NA,0.012168142,0.015486726,0,0,Different LG
ADEPT2,2-10358-01-446,CL2162Contig1-01-123,2_10358,CL2162Contig1,0.117964338,0.119876481,10,6,198.91,51.72,NA,0.006637168,0.015486726,0,0,Different LG
ADEPT2,0-15611-01-55,CL2162Contig1-01-123,0_15611,CL2162Contig1,0.132288811,0.133083437,2,6,52.26,51.72,NA,0.009955752,0.015486726,0,0,Different LG
ADEPT2,0-13670-01-474,CL2162Contig1-01-123,0_13670,CL2162Contig1,0.10948575,0.11535351,3,6,117.37,51.72,NA,0.012168142,0.015486726,0,0,Different LG
ADEPT2,0-6445-01-405,CL2172Contig1-09-184,0_6445,CL2172Contig1,0.690276813,0.695572421,7,7,35.98,36.03,0.05,0.064301552,0.221238938,0.085555556,0.442477876,Same LG
ADEPT2,0-15032-02-116,CL2172Contig1-09-184,0_15032,CL2172Contig1,0.247976815,0.247899003,7,7,27.92,36.03,8.11,0.25389755,0.663716814,0.085555556,0.442477876,Same LG
ADEPT2,CL1594Contig1-07-86,CL2203Contig1-03-250,CL1594Contig1,CL2203Contig1,0.389102578,0.389794969,9,9,154.88,156.52,1.64,0.227777778,0.442477876,0.168888889,0.442477876,Same LG
ADEPT2,0-12074-01-66,CL2342Contig1-01-407,0_12074,CL2342Contig1,0.677131201,0.674350645,1,1,68.87,68.56,0.31,0.495475113,2.212389381,0.453125,0.884955752,Same LG
ADEPT2,0-15364-01-236,CL2984Contig1-06-353,0_15364,CL2984Contig1,0.779426588,0.768420459,5,5,178.42,175.79,2.63,0.220982143,0.884955752,0.198218263,0.663716814,Same LG
ADEPT2,2-3497-01-63,CL3006Contig1-01-114,2_3497,CL3006Contig1,0.165448887,0.165772475,6,11,48.16,74.92,NA,0.01039261,0.012195122,4.203539823,0.221238938,Different LG
ADEPT2,2-6499-01-339,CL3006Contig1-01-114,2_6499,CL3006Contig1,0.165847796,0.164755227,1,11,119.59,74.92,NA,0.009955752,0.012195122,0,0.221238938,Different LG
ADEPT2,2-10358-01-446,CL3006Contig1-01-114,2_10358,CL3006Contig1,0.147244213,0.143865067,10,11,198.91,74.92,NA,0.006637168,0.012195122,0,0.221238938,Different LG
ADEPT2,0-15611-01-55,CL3006Contig1-01-114,0_15611,CL3006Contig1,0.103708405,0.099278168,2,11,52.26,74.92,NA,0.009955752,0.012195122,0,0.221238938,Different LG
ADEPT2,CL1765Contig1-04-136,CL3006Contig1-01-114,CL1765Contig1,CL3006Contig1,0.109461892,0.119081252,12,11,20.04,74.92,NA,0.015521064,0.012195122,0.221238938,0.221238938,Different LG
ADEPT2,0-12896-01-187,CL3006Contig1-01-114,0_12896,CL3006Contig1,0.238328609,0.235125879,5,11,119.85,74.92,NA,0.01659292,0.012195122,0,0.221238938,Different LG
ADEPT2,0-13670-01-474,CL3006Contig1-01-114,0_13670,CL3006Contig1,0.138078031,0.136305863,3,11,117.37,74.92,NA,0.012168142,0.012195122,0,0.221238938,Different LG
ADEPT2,0-4904-01-221,CL3006Contig1-01-114,0_4904,CL3006Contig1,0.11524728,0.117945144,3,11,117.39,74.92,NA,0.029933481,0.012195122,0.221238938,0.221238938,Different LG
ADEPT2,0-1085-01-920,CL3006Contig1-01-114,0_1085,CL3006Contig1,0.138078031,0.134993062,7,11,151.54,74.92,NA,0.012168142,0.012195122,0,0.221238938,Different LG
ADEPT2,0-9750-02-73,CL3006Contig1-01-114,0_9750,CL3006Contig1,0.103653411,0.105454163,3,11,37.94,74.92,NA,0.010022272,0.012195122,0.663716814,0.221238938,Different LG
ADEPT2,0-17220-01-181,CL3006Contig1-01-114,0_17220,CL3006Contig1,0.184898124,0.185029128,2,11,43.67,74.92,NA,0.019630485,0.012195122,4.203539823,0.221238938,Different LG
ADEPT2,0-18239-01-432,CL3072Contig1-04-86,0_18239,CL3072Contig1,0.166170148,0.170694834,12,12,37.07,37.99,0.92,0.107300885,0,0.037777778,0.442477876,Same LG
ADEPT2,0-17220-01-181,CL312Contig1-04-173,0_17220,CL312Contig1,0.105172924,0.092123133,2,5,43.67,114.21,NA,0.019630485,0.161764706,4.203539823,2.212389381,Different LG
ADEPT2,2-207-02-560,CL3161Contig1-04-130,2_207,CL3161Contig1,0.93018266,0.928905243,4,4,95.98,95.93,0.05,0.097560976,0.221238938,0.091814159,0,Same LG
ADEPT2,2-3801-02-194,CL3370Contig1-03-158,2_3801,CL3370Contig1,0.142904028,0.137173491,10,9,74.17,135.73,NA,0.0390625,0.008888889,0.884955752,0.442477876,Different LG
ADEPT2,CL3173Contig1-02-84,CL3457Contig1-03-48,CL3173Contig1,CL3457Contig1,1,1,5,5,75.48,75.35,0.13,0.114444444,0.442477876,0.114190687,0.221238938,Same LG
ADEPT2,CL3173Contig1-02-469,CL3457Contig1-03-48,CL3173Contig1,CL3457Contig1,0.940501099,0.936940089,5,5,75.48,75.35,0.13,0.116666667,0.442477876,0.114190687,0.221238938,Same LG
ADEPT2,0-2827-02-147,CL3700Contig1-01-162,0_2827,CL3700Contig1,0.332398072,0.340681829,4,4,12.7,9.81,2.89,0.199115044,0,0.371111111,0.442477876,Same LG
ADEPT2,0-2827-02-434,CL3700Contig1-01-162,0_2827,CL3700Contig1,0.332338764,0.337633094,4,4,12.7,9.81,2.89,0.167405765,0.221238938,0.371111111,0.442477876,Same LG
ADEPT2,2-3016-01-275,CL376Contig1-05-91,2_3016,CL376Contig1,0.294133342,0.292410981,3,3,40.24,30.43,9.81,0.038716814,0,0.041019956,0.221238938,Same LG
ADEPT2,0-3784-01-702,CL3817Contig1-05-296,0_3784,CL3817Contig1,0.105022434,0.108297944,3,1,72.27,97.57,NA,0.011061947,0.018888889,0,0.442477876,Different LG
ADEPT2,0-9457-02-68,CL3817Contig1-05-296,0_9457,CL3817Contig1,0.103457599,0.109324679,4,1,11.07,97.57,NA,0.032366071,0.018888889,0.884955752,0.442477876,Different LG
ADEPT2,2-10358-01-446,CL3817Contig1-05-296,2_10358,CL3817Contig1,0.103831297,0.104314213,10,1,198.91,97.57,NA,0.006637168,0.018888889,0,0.442477876,Different LG
ADEPT2,2-3497-01-63,CL3817Contig1-05-296,2_3497,CL3817Contig1,0.11563131,0.114156504,6,1,48.16,97.57,NA,0.01039261,0.018888889,4.203539823,0.442477876,Different LG
ADEPT2,CL3098Contig1-01-162,CL3851Contig1-05-68,CL3098Contig1,CL3851Contig1,0.307121523,0.281138033,5,5,214.26,214.96,0.7,0.34537246,1.991150442,0.396666667,0.442477876,Same LG
ADEPT2,0-17242-01-95,CL3922Contig1-06-514,0_17242,CL3922Contig1,0.106979864,0.063109312,3,8,173.01,21.54,NA,0.033482143,0.100663717,0.884955752,0,Different LG
ADEPT2,0-2414-01-44,CL4045Contig1-01-184,0_2414,CL4045Contig1,0.197218212,0.198748223,7,7,77.1,71.75,5.35,0.166284404,3.539823009,0.478982301,0,Same LG
ADEPT2,0-2414-01-396,CL4045Contig1-01-184,0_2414,CL4045Contig1,0.238764753,0.241386715,7,7,77.1,71.75,5.35,0.193584071,0,0.478982301,0,Same LG
ADEPT2,0-17220-01-181,CL4144Contig1-06-160,0_17220,CL4144Contig1,0.149469918,0.138577669,2,10,43.67,39.75,NA,0.019630485,0.046910755,4.203539823,3.318584071,Different LG
ADEPT2,2-155-03-137,CL4144Contig1-06-160,2_155,CL4144Contig1,0.11473551,0.109789175,10,10,50.27,39.75,10.52,0.019955654,0.221238938,0.046910755,3.318584071,Same LG
ADEPT2,CL2300Contig1-04-121,CL4390Contig1-03-67,CL2300Contig1,CL4390Contig1,0.952278126,0.952440718,3,3,18.37,12.88,5.49,0.025498891,0.221238938,0.024774775,1.769911504,Same LG
ADEPT2,1-45-01-109,CL4432Contig1-04-203,1_45,CL4432Contig1,0.926809311,0.915273144,6,6,147.1,146.44,0.66,0.278538813,3.097345133,0.303769401,0.221238938,Same LG
ADEPT2,CL3037Contig1-06-95,CL4606Contig1-03-466,CL3037Contig1,CL4606Contig1,0.106239788,0.101032772,5,5,214.48,212.52,1.96,0.188888889,0.442477876,0.293986637,0.663716814,Same LG
ADEPT2,0-13022-01-389,CL4606Contig1-03-466,0_13022,CL4606Contig1,0.206383944,0.198599979,5,5,215.74,212.52,3.22,0.16039823,0,0.293986637,0.663716814,Same LG
ADEPT2,0-17220-01-181,CL4637Contig1-02-131,0_17220,CL4637Contig1,0.101429497,0.093389205,2,4,43.67,37.02,NA,0.019630485,0.063053097,4.203539823,0,Different LG
ADEPT2,2-4861-01-125,CL4662Contig1-01-215,2_4861,CL4662Contig1,0.162882808,0.162239579,5,5,77.2,82.87,5.67,0.174832962,0.663716814,0.425555556,0.442477876,Same LG
ADEPT2,CL4505Contig1-03-179,CL4728Contig1-02-348,CL4505Contig1,CL4728Contig1,0.167821655,0.181462454,7,7,114.09,113.91,0.18,0.23258427,1.548672566,0.396666667,0.442477876,Same LG
ADEPT2,0-7804-01-60,CL494Contig2-01-286,0_7804,CL494Contig2,0.254531717,0.259290127,8,8,183.18,163.31,19.87,0.310383747,1.991150442,0.117777778,0.442477876,Same LG
ADEPT2,0-11400-01-80,CL548Contig1-04-218,0_11400,CL548Contig1,0.115933629,0.104237524,7,4,68.93,25.51,NA,0.012168142,0.01048951,0,5.088495575,Different LG
ADEPT2,0-10443-01-350,CL595Contig1-01-111,0_10443,CL595Contig1,0.100800927,0.108001159,12,12,183.02,184.89,1.87,0.463636364,14.82300885,0.192222222,0.442477876,Same LG
ADEPT2,2-6538-01-334,CL599Contig1-07-109,2_6538,CL599Contig1,0.534385514,0.529284325,3,3,165.07,165.35,0.28,0.148558758,0.221238938,0.106666667,0.442477876,Same LG
ADEPT2,2-6538-01-49,CL599Contig1-07-109,2_6538,CL599Contig1,0.479389958,0.47750572,3,3,165.07,165.35,0.28,0.169411765,5.973451327,0.106666667,0.442477876,Same LG
ADEPT2,0-13868-01-130,CL708Contig1-02-344,0_13868,CL708Contig1,0.126540631,0.127604074,2,4,116.18,87.69,NA,0.022123894,0.025442478,0,0,Different LG
ADEPT2,0-18208-01-124,CL708Contig1-02-344,0_18208,CL708Contig1,0.115203918,0.119507975,4,4,148.85,87.69,61.16,0.014380531,0,0.025442478,0,Same LG
ADEPT2,2-10358-01-446,CL708Contig1-02-344,2_10358,CL708Contig1,0.116738696,0.122274817,10,4,198.91,87.69,NA,0.006637168,0.025442478,0,0,Different LG
ADEPT2,2-4364-01-136,CL760Contig1-02-190,2_4364,CL760Contig1,0.123969139,0.123782919,4,3,173.99,98.52,NA,0.018847007,0.026845638,0.221238938,1.10619469,Different LG
ADEPT2,0-9750-02-73,CL760Contig1-02-190,0_9750,CL760Contig1,0.113703098,0.114749667,3,3,37.94,98.52,60.58,0.010022272,0.663716814,0.026845638,1.10619469,Same LG
ADEPT2,0-11400-01-80,CL760Contig1-02-190,0_11400,CL760Contig1,0.102500392,0.097491563,7,3,68.93,98.52,NA,0.012168142,0.026845638,0,1.10619469,Different LG
ADEPT2,CL1765Contig1-04-136,CL760Contig1-02-190,CL1765Contig1,CL760Contig1,0.101452862,0.094975758,12,3,20.04,98.52,NA,0.015521064,0.026845638,0.221238938,1.10619469,Different LG
ADEPT2,0-16574-01-236,CL798Contig2-01-245,0_16574,CL798Contig2,0.100383611,0.103932367,6,6,131.05,125.78,5.27,0.150334076,0.663716814,0.347629797,1.991150442,Same LG
ADEPT2,0-3499-01-450,CL798Contig2-01-245,0_3499,CL798Contig2,0.18008861,0.169736059,6,6,116.79,125.78,8.99,0.363636364,0.221238938,0.347629797,1.991150442,Same LG
ADEPT2,0-11719-01-524,CL798Contig2-01-245,0_11719,CL798Contig2,0.182823633,0.169289397,6,6,122.28,125.78,3.5,0.067777778,0.442477876,0.347629797,1.991150442,Same LG
ADEPT2,0-6040-01-207,CL858Contig1-03-122,0_6040,CL858Contig1,0.126894357,0.125025982,3,5,89.77,74.64,NA,0.014412417,0.025442478,0.221238938,0,Different LG
ADEPT2,2-9661-02-361,CL892Contig1-03-198,2_9661,CL892Contig1,0.141149535,0.129832489,4,3,133.61,46.5,NA,0.027654867,0.011086475,0,0.221238938,Different LG
ADEPT2,CL960Contig1-05-64,CL960Contig2-03-62,CL960Contig1,CL960Contig2,1,1,1,1,16.58,16.59,0.01,0.249438202,1.548672566,0.25,0.884955752,Same LG
ADEPT2,2-10358-01-446,UMN-1022-01-133,2_10358,UMN_1022,0.126395154,0.128258588,10,9,198.91,100.28,NA,0.006637168,0.014444444,0,0.442477876,Different LG
ADEPT2,0-13670-01-474,UMN-1022-01-133,0_13670,UMN_1022,0.117702555,0.118386777,3,9,117.37,100.28,NA,0.012168142,0.014444444,0,0.442477876,Different LG
ADEPT2,0-15611-01-55,UMN-1022-01-133,0_15611,UMN_1022,0.141944761,0.145475706,2,9,52.26,100.28,NA,0.009955752,0.014444444,0,0.442477876,Different LG
ADEPT2,0-9750-02-73,UMN-1285-02-135,0_9750,UMN_1285,0.165787082,0.165121352,3,7,37.94,109.94,NA,0.010022272,0.013303769,0.663716814,0.221238938,Different LG
ADEPT2,0-1620-01-116,UMN-1285-02-135,0_1620,UMN_1285,0.19817246,0.193744883,9,7,153.61,109.94,NA,0.027654867,0.013303769,0,0.221238938,Different LG
ADEPT2,CL1989Contig1-01-345,UMN-1285-02-135,CL1989Contig1,UMN_1285,0.11701256,0.112373651,2,7,63.63,109.94,NA,0.013274336,0.013303769,0,0.221238938,Different LG
ADEPT2,2-10358-01-446,UMN-1285-02-135,2_10358,UMN_1285,0.136082713,0.13546605,10,7,198.91,109.94,NA,0.006637168,0.013303769,0,0.221238938,Different LG
ADEPT2,0-17220-01-181,UMN-1285-02-135,0_17220,UMN_1285,0.170058004,0.160363476,2,7,43.67,109.94,NA,0.019630485,0.013303769,4.203539823,0.221238938,Different LG
ADEPT2,0-13203-01-208,UMN-1285-02-135,0_13203,UMN_1285,0.106647164,0.094951325,11,7,58.76,109.94,NA,0.01659292,0.013303769,0,0.221238938,Different LG
ADEPT2,0-17220-01-181,UMN-1503-01-236,0_17220,UMN_1503,0.160591734,0.154583335,2,6,43.67,82.32,NA,0.019630485,0.026607539,4.203539823,0.221238938,Different LG
ADEPT2,2-6386-01-165,UMN-1503-01-236,2_6386,UMN_1503,0.115124161,0.109232117,3,6,148.72,82.32,NA,0.017817372,0.026607539,0.663716814,0.221238938,Different LG
ADEPT2,UMN-1285-02-135,UMN-1503-01-236,UMN_1285,UMN_1503,0.148849361,0.141380731,7,6,109.94,82.32,NA,0.013303769,0.026607539,0.221238938,0.221238938,Different LG
ADEPT2,2-1034-01-58,UMN-1668-01-111,2_1034,UMN_1668,0.126634316,0.07702166,12,4,32.87,68.06,NA,0.058035714,0.15248227,0.884955752,6.415929204,Different LG
ADEPT2,0-6040-01-207,UMN-1764-01-53,0_6040,UMN_1764,0.178293242,0.170943356,3,8,89.77,109.9,NA,0.014412417,0.022321429,0.221238938,0.884955752,Different LG
ADEPT2,2-378-01-86,UMN-1764-01-53,2_378,UMN_1764,0.12106028,0.106627089,11,8,42.47,109.9,NA,0.014380531,0.022321429,0,0.884955752,Different LG
ADEPT2,0-9136-02-316,UMN-1764-01-53,0_9136,UMN_1764,0.115160251,0.11681801,3,8,105.21,109.9,NA,0.033333333,0.022321429,0.442477876,0.884955752,Different LG
ADEPT2,CL858Contig1-03-122,UMN-1764-01-53,CL858Contig1,UMN_1764,0.107252824,0.106127606,5,8,74.64,109.9,NA,0.025442478,0.022321429,0,0.884955752,Different LG
ADEPT2,CL3614Contig1-03-130,UMN-1996-01-153,CL3614Contig1,UMN_1996,0.207249058,0.215413102,7,7,165.12,160.52,4.6,0.491150442,0,0.3125,2.654867257,Same LG
ADEPT2,CL3614Contig1-03-425,UMN-1996-01-153,CL3614Contig1,UMN_1996,0.15514431,0.161087102,7,7,165.12,160.52,4.6,0.371937639,0.663716814,0.3125,2.654867257,Same LG
ADEPT2,0-14069-01-49,UMN-2253-01-136,0_14069,UMN_2253,0.693219356,0.696153254,9,9,21.29,21.25,0.04,0.441573034,1.548672566,0.356026786,0.884955752,Same LG
ADEPT2,0-14069-01-388,UMN-2253-01-136,0_14069,UMN_2253,0.651012688,0.653639127,9,9,21.29,21.25,0.04,0.48255814,4.867256637,0.356026786,0.884955752,Same LG
ADEPT2,UMN-5373-01-127,UMN-2478-01-546,UMN_5373,UMN_2478,0.108149596,0.100143505,6,3,116.56,134.8,NA,0.029933481,0.024390244,0.221238938,0.221238938,Different LG
ADEPT2,0-12515-01-45,UMN-2478-01-546,0_12515,UMN_2478,0.114388386,0.117805736,4,3,30.09,134.8,NA,0.038802661,0.024390244,0.221238938,0.221238938,Different LG
ADEPT2,UMN-4815-01-95,UMN-2478-01-546,UMN_4815,UMN_2478,0.115286297,0.110309994,9,3,101.76,134.8,NA,0.027839644,0.024390244,0.663716814,0.221238938,Different LG
ADEPT2,0-18897-02-233,UMN-2478-01-546,0_18897,UMN_2478,0.131671688,0.123674464,10,3,145.87,134.8,NA,0.058628319,0.024390244,0,0.221238938,Different LG
ADEPT2,2-7725-01-553,UMN-2478-01-546,2_7725,UMN_2478,0.159032371,0.156308065,6,3,37.17,134.8,NA,0.017699115,0.024390244,0,0.221238938,Different LG
ADEPT2,2-2015-02-109,UMN-2478-01-546,2_2015,UMN_2478,0.126362309,0.111743881,6,3,160.95,134.8,NA,0.068888889,0.024390244,0.442477876,0.221238938,Different LG
ADEPT2,2-6126-02-62,UMN-2646-01-25,2_6126,UMN_2646,0.126189294,0.124795043,5,5,175.11,176.39,1.28,0.331111111,0.442477876,0.085365854,0.221238938,Same LG
ADEPT2,0-14055-01-264,UMN-2648-01-385,0_14055,UMN_2648,0.970655011,0.970412045,11,11,130.42,130.36,0.06,0.074279379,0.221238938,0.076233184,1.327433628,Same LG
ADEPT2,2-9199-01-495,UMN-2740-01-228,2_9199,UMN_2740,0.449111199,0.454046358,1,1,97.7,87.12,10.58,0.485426009,1.327433628,0.283964365,0.663716814,Same LG
ADEPT2,2-9199-01-54,UMN-2740-01-228,2_9199,UMN_2740,0.451703468,0.455723073,1,1,97.7,87.12,10.58,0.479638009,2.212389381,0.283964365,0.663716814,Same LG
ADEPT2,CL858Contig1-03-122,UMN-3001-01-56,CL858Contig1,UMN_3001,0.10631311,0.10232597,5,2,74.64,103.33,NA,0.025442478,0.028153153,0,1.769911504,Different LG
ADEPT2,0-17689-01-655,UMN-3093-01-207,0_17689,UMN_3093,0.953451881,0.952065717,12,12,117.99,118,0.01,0.371937639,0.663716814,0.360801782,0.663716814,Same LG
ADEPT2,0-17689-01-89,UMN-3093-01-207,0_17689,UMN_3093,0.749673122,0.752735969,12,12,117.99,118,0.01,0.430309735,0,0.360801782,0.663716814,Same LG
ADEPT2,CL4432Contig1-04-203,UMN-3234-01-221,CL4432Contig1,UMN_3234,0.969854523,0.965011403,6,6,146.44,145.4,1.04,0.303769401,0.221238938,0.305309735,0,Same LG
ADEPT2,1-45-01-109,UMN-3234-01-221,1_45,UMN_3234,0.896059601,0.879602417,6,6,147.1,145.4,1.7,0.278538813,3.097345133,0.305309735,0,Same LG
ADEPT2,0-10067-03-111,UMN-3238-01-230,0_10067,UMN_3238,0.134230458,0.131740368,3,10,46,124.51,NA,0.034368071,0.023230088,0.221238938,0,Different LG
ADEPT2,UMN-1503-01-236,UMN-3386-01-277,UMN_1503,UMN_3386,0.129595738,0.120893661,6,10,82.32,21.15,NA,0.026607539,0.025442478,0.221238938,0,Different LG
ADEPT2,CL2125Contig1-04-84,UMN-3450-01-409,CL2125Contig1,UMN_3450,0.140645899,0.056708594,11,1,65.33,106.58,NA,0.137168142,0.051111111,0,0.442477876,Different LG
ADEPT2,CL2125Contig1-04-84,UMN-3522-01-127,CL2125Contig1,UMN_3522,0.181224902,0.044084238,11,10,65.33,148.75,NA,0.137168142,0.038888889,0,0.442477876,Different LG
ADEPT2,UMN-2192-02-402,UMN-3522-01-127,UMN_2192,UMN_3522,0.10005079,0.052366805,10,10,151.99,148.75,3.24,0.118888889,0.442477876,0.038888889,0.442477876,Same LG
ADEPT2,0-8331-01-292,UMN-3522-01-127,0_8331,UMN_3522,0.107292598,0.039372727,10,10,9.77,148.75,138.98,0.136363636,0.221238938,0.038888889,0.442477876,Same LG
ADEPT2,2-8019-01-33,UMN-3522-01-127,2_8019,UMN_3522,0.119410862,0.109600486,10,10,152.27,148.75,3.52,0.088495575,0,0.038888889,0.442477876,Same LG
ADEPT2,CL1765Contig1-04-136,UMN-3522-01-127,CL1765Contig1,UMN_3522,0.139766162,0.07559659,12,10,20.04,148.75,NA,0.015521064,0.038888889,0.221238938,0.442477876,Different LG
ADEPT2,CL22Contig1-03-218,UMN-4383-01-585,CL22Contig1,UMN_4383,0.154794022,0.148548667,9,9,152.02,149.84,2.18,0.266292135,1.548672566,0.048098434,1.10619469,Same LG
ADEPT2,2-5829-01-164,UMN-4478-02-28,2_5829,UMN_4478,0.200033283,0.182111133,1,1,11.16,11.25,0.09,0.060840708,0,0.213808463,0.663716814,Same LG
ADEPT2,2-7725-01-553,UMN-4815-01-95,2_7725,UMN_4815,0.163417771,0.156603578,6,9,37.17,101.76,NA,0.017699115,0.027839644,0,0.663716814,Different LG
ADEPT2,0-12515-01-45,UMN-4815-01-95,0_12515,UMN_4815,0.121687868,0.119182802,4,9,30.09,101.76,NA,0.038802661,0.027839644,0.221238938,0.663716814,Different LG
ADEPT2,0-17788-01-394,UMN-4966-01-254,0_17788,UMN_4966,0.302761453,0.303417662,11,11,61.79,69.83,8.04,0.228381375,0.221238938,0.306666667,0.442477876,Same LG
ADEPT2,0-11400-01-80,UMN-517-01-44,0_11400,UMN_517,0.150880556,0.142228025,7,8,68.93,131.08,NA,0.012168142,0.023281596,0,0.221238938,Different LG
ADEPT2,CL1765Contig1-04-136,UMN-517-01-44,CL1765Contig1,UMN_517,0.144369032,0.083201012,12,8,20.04,131.08,NA,0.015521064,0.023281596,0.221238938,0.221238938,Different LG
ADEPT2,0-659-02-75,UMN-517-01-44,0_659,UMN_517,0.236989845,0.19504795,1,8,40.59,131.08,NA,0.03258427,0.023281596,1.548672566,0.221238938,Different LG
ADEPT2,UMN-3522-01-127,UMN-517-01-44,UMN_3522,UMN_517,0.123841298,0.05671684,10,8,148.75,131.08,NA,0.038888889,0.023281596,0.442477876,0.221238938,Different LG
ADEPT2,2-6386-01-165,UMN-5272-01-394,2_6386,UMN_5272,0.1017937,0.092608838,3,8,148.72,149.19,NA,0.017817372,0.072222222,0.663716814,0.442477876,Different LG
ADEPT2,0-18897-02-233,UMN-5373-01-127,0_18897,UMN_5373,0.129054138,0.119633583,10,6,145.87,116.56,NA,0.058628319,0.029933481,0,0.221238938,Different LG
ADEPT2,2-1638-01-77,UMN-5551-01-219,2_1638,UMN_5551,0.882425443,0.884766222,9,9,88.26,88.21,0.05,0.396666667,0.442477876,0.369955157,1.327433628,Same LG
ADEPT2,2-1638-01-408,UMN-5551-01-219,2_1638,UMN_5551,0.325846008,0.328011985,9,9,88.26,88.21,0.05,0.150669643,0.884955752,0.369955157,1.327433628,Same LG
ADEPT2,0-7046-01-653,UMN-5911-02-179,0_7046,UMN_5911,0.61231696,0.600620787,9,9,150,149.94,0.06,0.376391982,0.663716814,0.491111111,0.442477876,Same LG
ADEPT2,2-4110-01-251,UMN-599-01-371,2_4110,UMN_599,0.308405958,0.381884652,2,2,122.77,109.34,13.43,0.260579065,0.663716814,0.121681416,0,Same LG
ADEPT2,2-4110-01-698,UMN-599-01-371,2_4110,UMN_599,0.498015349,0.560449814,2,2,122.77,109.34,13.43,0.171875,0.884955752,0.121681416,0,Same LG
ADEPT2,0-18837-02-194,UMN-6124-03-85,0_18837,UMN_6124,0.279557114,0.251470187,3,3,102.77,105.54,2.77,0.404656319,0.221238938,0.198888889,0.442477876,Same LG
ADEPT2,0-18837-02-194,UMN-6124-03-373,0_18837,UMN_6124,0.283156751,0.256150031,3,3,102.77,105.54,2.77,0.404656319,0.221238938,0.19579646,0,Same LG
ADEPT2,CL1989Contig1-01-345,UMN-6338-01-773,CL1989Contig1,UMN_6338,0.148690306,0.143480997,2,8,63.63,166.76,NA,0.013274336,0.015486726,0,0,Different LG
ADEPT2,2-10358-01-446,UMN-6338-01-773,2_10358,UMN_6338,0.117964338,0.114052971,10,8,198.91,166.76,NA,0.006637168,0.015486726,0,0,Different LG
ADEPT2,0-3784-01-702,UMN-6338-01-773,0_3784,UMN_6338,0.119934162,0.115402844,3,8,72.27,166.76,NA,0.011061947,0.015486726,0,0,Different LG
ADEPT2,0-6402-01-51,UMN-6338-01-773,0_6402,UMN_6338,0.100782438,0.094024215,3,8,102.24,166.76,NA,0.009977827,0.015486726,0.221238938,0,Different LG
ADEPT2,UMN-1022-01-133,UMN-6338-01-773,UMN_1022,UMN_6338,0.137498245,0.140601075,9,8,100.28,166.76,NA,0.014444444,0.015486726,0.442477876,0,Different LG
ADEPT2,2-1534-02-96,UMN-6365-02-387,2_1534,UMN_6365,0.106846989,0.112705505,9,9,151.63,152.18,0.55,0.39380531,0,0.128888889,0.442477876,Same LG
ADEPT2,2-10192-01-459,UMN-6874-01-769,2_10192,UMN_6874,0.104158443,0.096620215,8,8,184.01,184.51,0.5,0.044345898,0.221238938,0.261744966,1.10619469,Same LG
ADEPT2,UMN-3649-01-331,UMN-7054-02-201,UMN_3649,UMN_7054,0.980655879,0.980720107,5,5,177.76,177.61,0.15,0.343333333,0.442477876,0.344789357,0.221238938,Same LG
ADEPT2,0-4255-01-290,UMN-7192-01-174,0_4255,UMN_7192,0.627332114,0.627014748,1,1,92.35,96.22,3.87,0.143340858,1.991150442,0.104444444,0.442477876,Same LG
ADEPT2,0-8252-01-85,UMN-7324-01-393,0_8252,UMN_7324,0.101158894,0.097340224,6,6,85.7,82.23,3.47,0.293791574,0.221238938,0.059734513,0,Same LG
ADEPT2,0-9323-01-80,UMN-738-01-522,0_9323,UMN_738,0.219250174,0.222086284,12,12,191.27,183.22,8.05,0.313747228,0.221238938,0.33960177,0,Same LG
ADEPT2,0-9323-01-588,UMN-738-01-522,0_9323,UMN_738,0.136492848,0.135737635,12,12,191.27,183.22,8.05,0.255555556,0.442477876,0.33960177,0,Same LG
ADEPT2,2-2240-01-119,UMN-7550-02-631,2_2240,UMN_7550,0.202817493,0.220851703,4,4,68.81,71.12,2.31,0.213968958,0.221238938,0.464523282,0.221238938,Same LG
ADEPT2,2-3222-02-270,UMN-7550-02-174,2_3222,UMN_7550,0.112879959,0.111363534,7,4,6.84,71.12,NA,0.053452116,0.035555556,0.663716814,0.442477876,Different LG
ADEPT2,CL2228Contig1-04-69,UMN-7561-01-417,CL2228Contig1,UMN_7561,0.550698338,0.542581795,11,11,15.66,14.83,0.83,0.086516854,1.548672566,0.079625293,5.530973451,Same LG
ADEPT2,0-1232-01-78,UMN-897-01-82,0_1232,UMN_897,0.13590883,0.02177144,5,8,55.14,149.56,NA,0.023281596,0.075388027,0.221238938,0.221238938,Different LG
ADEPT2,0-2784-01-297,UMN-897-01-82,0_2784,UMN_897,0.119333037,0.011363984,8,8,107.14,149.56,42.42,0.162971175,0.221238938,0.075388027,0.221238938,Same LG
ADEPT2,0-12683-01-213,UMN-897-01-82,0_12683,UMN_897,0.130772282,0.019214142,3,8,161.79,149.56,NA,0.028824834,0.075388027,0.221238938,0.221238938,Different LG
ADEPT2,UMN-3522-01-127,UMN-897-01-82,UMN_3522,UMN_897,0.100832986,0.007927984,10,8,148.75,149.56,NA,0.038888889,0.075388027,0.442477876,0.221238938,Different LG
ADEPT2,CL1684Contig1-01-93,UMN-897-01-82,CL1684Contig1,UMN_897,0.123395785,0.016674828,5,8,149.86,149.56,NA,0.054323725,0.075388027,0.221238938,0.221238938,Different LG
ADEPT2,UMN-517-01-44,UMN-897-01-82,UMN_517,UMN_897,0.114416829,0.020629207,8,8,131.08,149.56,18.48,0.023281596,0.221238938,0.075388027,0.221238938,Same LG
ADEPT2,CL2125Contig1-04-84,UMN-897-01-82,CL2125Contig1,UMN_897,0.227054285,0.038075229,11,8,65.33,149.56,NA,0.137168142,0.075388027,0,0.221238938,Different LG
ADEPT2,UMN-777-01-425,UMN-897-01-82,UMN_777,UMN_897,0.10084152,0.017270414,12,8,181.41,149.56,NA,0.222345133,0.075388027,0,0.221238938,Different LG
ADEPT2,0-12190-02-158,UMN-897-01-82,0_12190,UMN_897,0.111252476,0.015454099,11,8,105.22,149.56,NA,0.336302895,0.075388027,0.663716814,0.221238938,Different LG
ADEPT2,0-2217-01-143,UMN-897-01-82,0_2217,UMN_897,0.104373498,0.007503173,2,8,172.25,149.56,NA,0.309794989,0.075388027,2.876106195,0.221238938,Different LG
ADEPT2,0-6952-01-178,UMN-979-01-71,0_6952,UMN_979,0.198014039,0.196948462,3,3,166.68,165.06,1.62,0.2,1.548672566,0.049889135,0.221238938,Same LG
ADEPT2,0-13169-01-150,UMN-CL173Contig1-01-165,0_13169,UMN_CL173Contig1,0.195994417,0.187753538,8,8,19.53,19.12,0.41,0.433035714,0.884955752,0.1953125,0.884955752,Same LG
ADEPT2,0-6427-02-341,UMN-CL194Contig1-04-130,0_6427,UMN_CL194Contig1,0.932443824,0.920650894,5,5,35.59,35.59,0,0.358888889,0.442477876,0.349557522,0,Same LG
ADEPT2,CL1569Contig1-03-45,UMN-CL194Contig1-04-130,CL1569Contig1,UMN_CL194Contig1,0.923682752,0.911114035,5,5,34.29,35.59,1.3,0.359688196,0.663716814,0.349557522,0,Same LG
ADEPT2,0-18317-01-495,UMN-CL194Contig1-04-130,0_18317,UMN_CL194Contig1,0.928791592,0.916829718,5,5,35.59,35.59,0,0.36036036,1.769911504,0.349557522,0,Same LG
ADEPT2,0-8972-01-135,UMN-CL194Contig1-04-130,0_8972,UMN_CL194Contig1,0.56350029,0.516351731,5,5,34.06,35.59,1.53,0.494305239,2.876106195,0.349557522,0,Same LG
ADEPT2,0-8922-01-645,UMN-CL194Contig1-04-130,0_8922,UMN_CL194Contig1,0.924956891,0.912267071,5,5,35.59,35.59,0,0.361419069,0.221238938,0.349557522,0,Same LG
ADEPT2,0-11531-01-379,UMN-CL194Contig1-04-130,0_11531,UMN_CL194Contig1,0.913339659,0.898319964,5,5,35.59,35.59,0,0.353333333,0.442477876,0.349557522,0,Same LG
ADEPT2,0-18809-01-216,UMN-CL194Contig1-04-130,0_18809,UMN_CL194Contig1,0.138424353,0.108524078,5,5,31.68,35.59,3.91,0.090909091,0.221238938,0.349557522,0,Same LG
ADEPT2,0-18317-01-77,UMN-CL194Contig1-04-130,0_18317,UMN_CL194Contig1,0.938377708,0.928047965,5,5,35.59,35.59,0,0.362831858,0,0.349557522,0,Same LG
ADEPT2,UMN-1503-01-236,UMN-CL298Contig1-04-378,UMN_1503,UMN_CL298Contig1,0.12216988,0.116276387,6,3,82.32,28.1,NA,0.026607539,0.085555556,0.221238938,0.442477876,Different LG
ADEPT2,CL106Contig1-04-141,UMN-CL307Contig1-04-143,CL106Contig1,UMN_CL307Contig1,1,1,6,6,131,131.21,0.21,0.172222222,0.442477876,0.172222222,0.442477876,Same LG
ADEPT2,CL560Contig1-03-130,UMN-CL319Contig1-03-131,CL560Contig1,UMN_CL319Contig1,1,1,5,5,43.46,43.5,0.04,0.158888889,0.442477876,0.158482143,0.884955752,Same LG
ADEPT2,CL1691Contig1-01-138,UMN-CL54Contig1-07-88,CL1691Contig1,UMN_CL54Contig1,1,1,3,3,166.26,166.26,0,0.293918919,1.769911504,0.296420582,1.10619469,Same LG
ADEPT2,0-1310-01-606,0-13670-01-474,0_1310,0_13670,0.29162994,0.297336652,NA,NA,NA,NA,NA,0.009237875,0.012168142,4.203539823,0,unmapped
ADEPT2,0-12675-01-67,0-14269-01-142,0_12675,0_14269,0.115980347,0.113339413,NA,NA,NA,NA,NA,0.033185841,0.014380531,0,0,unmapped
ADEPT2,0-1310-01-606,0-14269-01-142,0_1310,0_14269,0.115005439,0.117781639,NA,NA,NA,NA,NA,0.009237875,0.014380531,4.203539823,0,unmapped
ADEPT2,0-1310-01-606,0-15611-01-55,0_1310,0_15611,0.137946021,0.136415356,NA,NA,NA,NA,NA,0.009237875,0.009955752,4.203539823,0,unmapped
ADEPT2,0-1310-01-606,0-1620-01-764,0_1310,0_1620,0.105996699,0.103502293,NA,NA,NA,NA,NA,0.009237875,0.013274336,4.203539823,0,unmapped
ADEPT2,0-1310-01-606,0-16374-01-386,0_1310,0_16374,0.115005439,0.116052631,NA,NA,NA,NA,NA,0.009237875,0.012168142,4.203539823,0,unmapped
ADEPT2,0-1310-01-606,0-17220-01-181,0_1310,0_17220,0.136760566,0.133816027,NA,NA,NA,NA,NA,0.009237875,0.019630485,4.203539823,4.203539823,unmapped
ADEPT2,0-5973-02-148,0-17694-02-82,0_5973,0_17694,0.107353448,0.097748844,NA,NA,NA,NA,NA,0.013274336,0.023281596,0,0.221238938,unmapped
ADEPT2,0-1310-01-606,0-3784-01-702,0_1310,0_3784,0.219305489,0.223005203,NA,NA,NA,NA,NA,0.009237875,0.011061947,4.203539823,0,unmapped
ADEPT2,0-1310-01-606,0-4910-01-103,0_1310,0_4910,0.105958136,0.108732542,NA,NA,NA,NA,NA,0.009237875,0.015555556,4.203539823,0.442477876,unmapped
ADEPT2,0-1310-01-606,0-5973-02-148,0_1310,0_5973,0.115005439,0.114695096,NA,NA,NA,NA,NA,0.009237875,0.013274336,4.203539823,0,unmapped
ADEPT2,0-5973-02-148,0-9750-02-73,0_5973,0_9750,0.153011211,0.155628383,NA,NA,NA,NA,NA,0.013274336,0.010022272,0,0.663716814,unmapped
ADEPT2,0-1310-01-606,0-9750-02-73,0_1310,0_9750,0.152830052,0.154536685,NA,NA,NA,NA,NA,0.009237875,0.010022272,4.203539823,0.663716814,unmapped
ADEPT2,0-4910-01-103,0-9750-02-73,0_4910,0_9750,0.132178778,0.125084736,NA,NA,NA,NA,NA,0.015555556,0.010022272,0.442477876,0.663716814,unmapped
ADEPT2,0-17614-01-338,0-9750-02-73,0_17614,0_9750,0.113812851,0.113020243,NA,NA,NA,NA,NA,0.027716186,0.010022272,0.221238938,0.663716814,unmapped
ADEPT2,0-17614-01-338,2-10358-01-446,0_17614,2_10358,0.158288789,0.162559753,NA,NA,NA,NA,NA,0.027716186,0.006637168,0.221238938,0,unmapped
ADEPT2,0-3800-01-400,2-10358-01-446,0_3800,2_10358,0.106103771,0.111301139,NA,NA,NA,NA,NA,0.011086475,0.006637168,0.221238938,0,unmapped
ADEPT2,0-5973-02-148,2-10358-01-446,0_5973,2_10358,0.13609782,0.131836815,NA,NA,NA,NA,NA,0.013274336,0.006637168,0,0,unmapped
ADEPT2,0-1310-01-606,2-10358-01-446,0_1310,2_10358,0.193905817,0.193339768,NA,NA,NA,NA,NA,0.009237875,0.006637168,4.203539823,0,unmapped
ADEPT2,0-4910-01-103,2-10358-01-446,0_4910,2_10358,0.117932836,0.121762138,NA,NA,NA,NA,NA,0.015555556,0.006637168,0.442477876,0,unmapped
ADEPT2,0-1872-01-488,2-2199-01-139,0_1872,2_2199,0.120080375,0.118627752,NA,NA,NA,NA,NA,0.022123894,0.021017699,0,0,unmapped
ADEPT2,0-1310-01-606,2-3497-01-63,0_1310,2_3497,0.152551954,0.152704228,NA,NA,NA,NA,NA,0.009237875,0.01039261,4.203539823,4.203539823,unmapped
ADEPT2,0-8976-01-137,2-3497-01-63,0_8976,2_3497,0.108846697,0.107034372,NA,NA,NA,NA,NA,0.018888889,0.01039261,0.442477876,4.203539823,unmapped
ADEPT2,0-5973-02-148,2-3497-01-63,0_5973,2_3497,0.165470764,0.163103938,NA,NA,NA,NA,NA,0.013274336,0.01039261,0,4.203539823,unmapped
ADEPT2,0-3800-01-400,2-378-01-86,0_3800,2_378,0.111546419,0.107501665,NA,NA,NA,NA,NA,0.011086475,0.014380531,0.221238938,0,unmapped
ADEPT2,0-1310-01-606,2-6499-01-339,0_1310,2_6499,0.242537735,0.242330651,NA,NA,NA,NA,NA,0.009237875,0.009955752,4.203539823,0,unmapped
ADEPT2,0-4910-01-103,2-6499-01-339,0_4910,2_6499,0.132245093,0.126713829,NA,NA,NA,NA,NA,0.015555556,0.009955752,0.442477876,0,unmapped
ADEPT2,0-1310-01-606,2-7567-02-67,0_1310,2_7567,0.129011358,0.130583467,NA,NA,NA,NA,NA,0.009237875,0.019911504,4.203539823,0,unmapped
ADEPT2,0-8976-01-137,2-7725-01-553,0_8976,2_7725,0.103906928,0.100273172,NA,NA,NA,NA,NA,0.018888889,0.017699115,0.442477876,0,unmapped
ADEPT2,0-8976-01-137,CL1989Contig1-01-345,0_8976,CL1989Contig1,0.122448688,0.121879329,NA,NA,NA,NA,NA,0.018888889,0.013274336,0.442477876,0,unmapped
ADEPT2,0-11281-01-222,CL1989Contig1-01-345,0_11281,CL1989Contig1,0.105112573,0.098829865,NA,NA,NA,NA,NA,0.047566372,0.013274336,0,0,unmapped
ADEPT2,0-1310-01-606,CL1989Contig1-01-345,0_1310,CL1989Contig1,0.105996699,0.105043307,NA,NA,NA,NA,NA,0.009237875,0.013274336,4.203539823,0,unmapped
ADEPT2,1-3327-01-113,CL2125Contig1-04-84,1_3327,CL2125Contig1,0.10956791,0.015999677,NA,NA,NA,NA,NA,0.15,0.137168142,0.442477876,0,unmapped
ADEPT2,0-1310-01-606,CL3006Contig1-01-114,0_1310,CL3006Contig1,0.183553188,0.180551293,NA,NA,NA,NA,NA,0.009237875,0.012195122,4.203539823,0.221238938,unmapped
ADEPT2,0-4910-01-103,CL708Contig1-02-344,0_4910,CL708Contig1,0.1064353,0.105394065,NA,NA,NA,NA,NA,0.015555556,0.025442478,0.442477876,0,unmapped
ADEPT2,0-5973-02-148,UMN-1022-01-133,0_5973,UMN_1022,0.108185504,0.110150194,NA,NA,NA,NA,NA,0.013274336,0.014444444,0,0.442477876,unmapped
ADEPT2,0-1310-01-606,UMN-1022-01-133,0_1310,UMN_1022,0.105958136,0.108618354,NA,NA,NA,NA,NA,0.009237875,0.014444444,4.203539823,0.442477876,unmapped
ADEPT2,0-4910-01-103,UMN-1022-01-133,0_4910,UMN_1022,0.100435678,0.100328384,NA,NA,NA,NA,NA,0.015555556,0.014444444,0.442477876,0.442477876,unmapped
ADEPT2,0-1310-01-606,UMN-1285-02-135,0_1310,UMN_1285,0.105996699,0.106188586,NA,NA,NA,NA,NA,0.009237875,0.013303769,4.203539823,0.221238938,unmapped
ADEPT2,0-1829-01-388,UMN-1285-02-135,0_1829,UMN_1285,0.124128241,0.115081827,NA,NA,NA,NA,NA,0.050997783,0.013303769,0.221238938,0.221238938,unmapped
ADEPT2,0-4910-01-103,UMN-3386-01-277,0_4910,UMN_3386,0.116191415,0.12150298,NA,NA,NA,NA,NA,0.015555556,0.025442478,0.442477876,0,unmapped
ADEPT2,0-18635-01-392,UMN-4815-01-95,0_18635,UMN_4815,0.119811659,0.11433316,NA,NA,NA,NA,NA,0.030066815,0.027839644,0.663716814,0.663716814,unmapped
ADEPT2,0-8976-01-137,UMN-6338-01-773,0_8976,UMN_6338,0.104699474,0.102949015,NA,NA,NA,NA,NA,0.018888889,0.015486726,0.442477876,0,unmapped
ADEPT2,1-3327-01-113,UMN-897-01-82,1_3327,UMN_897,0.159975482,0.053899019,NA,NA,NA,NA,NA,0.15,0.075388027,0.442477876,0.221238938,unmapped
ADEPT2,0-3800-01-400,UMN-CL353Contig1-04-64,0_3800,UMN_CL353Contig1,0.116338786,0.111677553,NA,NA,NA,NA,NA,0.011086475,0.00886918,0.221238938,0.221238938,unmapped
ADEPT2,0-2530-01-223,0-8634-01-41,0_2530,0_8634,0.141650164,0.146581791,NA,NA,NA,NA,16.38,0.028824834,0.221238938,0.03,0.442477876,unmapped
ADEPT2,0-16458-01-315,1-45-01-109,0_16458,1_45,0.220097456,0.176414889,NA,NA,NA,NA,64.77,0.479775281,1.548672566,0.278538813,3.097345133,unmapped
ADEPT2,0-11-01-443,2-2119-01-543,0_11,2_2119,0.141164625,0.128961519,NA,NA,NA,NA,6.51,0.126948775,0.663716814,0.084841629,2.212389381,unmapped
ADEPT2,0-4910-01-103,2-3497-01-63,0_4910,2_3497,0.131833271,0.131056971,NA,NA,NA,NA,52.38,0.015555556,0.442477876,0.01039261,4.203539823,unmapped
ADEPT2,0-16458-01-315,CL4432Contig1-04-203,0_16458,CL4432Contig1,0.225499887,0.182820966,NA,NA,NA,NA,62.57,0.479775281,1.548672566,0.303769401,0.221238938,unmapped
ADEPT2,0-16458-01-315,UMN-3234-01-221,0_16458,UMN_3234,0.212959093,0.171509165,NA,NA,NA,NA,63.07,0.479775281,1.548672566,0.305309735,0,unmapped
ADEPT2,UMN-1157-01-189,UMN-7324-01-393,UMN_1157,UMN_7324,0.83653419,0.834787647,NA,NA,NA,NA,8.2,0.048780488,0.221238938,0.059734513,0,unmapped
ADEPT2,0-11400-01-80,0-1310-01-606,0_11400,0_1310,0.219305489,0.218976873,NA,NA,NA,NA,NA,0.012168142,0.009237875,0,4.203539823,unmapped
ADEPT2,0-1085-01-920,0-1310-01-606,0_1085,0_1310,0.199949125,0.198262612,NA,NA,NA,NA,NA,0.012168142,0.009237875,0,4.203539823,unmapped
ADEPT2,0-12683-01-213,0-13176-01-455,0_12683,0_13176,0.11118513,0.08276752,NA,NA,NA,NA,NA,0.028824834,0.029867257,0.221238938,0,unmapped
ADEPT2,2-10358-01-446,0-13319-01-307,2_10358,0_13319,0.116720174,0.114445636,NA,NA,NA,NA,NA,0.006637168,0.025498891,0,0.221238938,unmapped
ADEPT2,2-10358-01-446,0-13319-01-623,2_10358,0_13319,0.121938087,0.120271944,NA,NA,NA,NA,NA,0.006637168,0.024553571,0,0.884955752,unmapped
ADEPT2,0-11400-01-80,0-1872-01-488,0_11400,0_1872,0.124131082,0.132804046,NA,NA,NA,NA,NA,0.012168142,0.022123894,0,0,unmapped
ADEPT2,0-14819-01-422,0-1872-01-488,0_14819,0_1872,0.115529329,0.111046364,NA,NA,NA,NA,NA,0.046563193,0.022123894,0.221238938,0,unmapped
ADEPT2,0-11400-01-80,0-4910-01-103,0_11400,0_4910,0.119888196,0.123432435,NA,NA,NA,NA,NA,0.012168142,0.015555556,0,0.442477876,unmapped
ADEPT2,0-13868-01-130,0-4910-01-103,0_13868,0_4910,0.130587565,0.120086643,NA,NA,NA,NA,NA,0.022123894,0.015555556,0,0.442477876,unmapped
ADEPT2,0-3784-01-702,0-5973-02-148,0_3784,0_5973,0.139054397,0.142083061,NA,NA,NA,NA,NA,0.011061947,0.013274336,0,0,unmapped
ADEPT2,0-12190-02-158,1-3327-01-113,0_12190,1_3327,0.115392882,0.042151325,NA,NA,NA,NA,NA,0.336302895,0.15,0.663716814,0.442477876,unmapped
ADEPT2,UMN-1503-01-236,UMN-4111-01-150,UMN_1503,UMN_4111,0.102862008,0.107148807,NA,NA,NA,NA,NA,0.026607539,0.013333333,0.221238938,0.442477876,unmapped
ADEPT2,0-1319-02-79,0-14383-01-111,0_1319,0_14383,0.217758042,0.23935172,NA,NA,NA,NA,13.8,0.461711712,1.769911504,0.243902439,0.221238938,unmapped
ADEPT2,0-1319-02-396,0-14383-01-111,0_1319,0_14383,0.209053844,0.230044753,NA,NA,NA,NA,13.8,0.461883408,1.327433628,0.243902439,0.221238938,unmapped
ADEPT2,0-11202-01-625,0-1804-01-538,0_11202,0_1804,0.22741229,0.222387951,NA,NA,NA,NA,51.19,0.41011236,1.548672566,0.375555556,0.442477876,unmapped
ADEPT2,0-6605-01-171,2-3883-01-265,0_6605,2_3883,0.169417904,0.175830223,NA,NA,NA,NA,7.92,0.055555556,0.442477876,0.126106195,0,unmapped
ADEPT2,0-8252-01-85,UMN-1157-01-189,0_8252,UMN_1157,0.139884147,0.136853113,NA,NA,NA,NA,16.1,0.293791574,0.221238938,0.048780488,0.221238938,unmapped
ADEPT2,UMN-5895-01-604,UMN-962-01-86,UMN_5895,UMN_962,0.188412419,0.177716354,NA,NA,NA,NA,12.77,0.146135266,8.407079646,0.036585366,0.221238938,unmapped
ADEPT2,CL3061Contig1-03-99,UMN-991-01-295,CL3061Contig1,UMN_991,0.131719534,0.133617968,NA,NA,NA,NA,11.26,0.354767184,0.221238938,0.466743119,3.539823009,unmapped
ADEPT2,0-10631-01-367,0-10631-01-88,0_10631,0_10631,0.860527403,0.851818903,NA,NA,NA,NA,NA,0.054932735,1.327433628,0.044742729,1.10619469,unmapped
ADEPT2,0-10631-01-88,0-10631-02-260,0_10631,0_10631,1,1,NA,NA,NA,NA,NA,0.044742729,1.10619469,0.048672566,0,unmapped
ADEPT2,0-10631-01-367,0-10631-02-260,0_10631,0_10631,0.87027646,0.862642318,NA,NA,NA,NA,NA,0.054932735,1.327433628,0.048672566,0,unmapped
ADEPT2,0-11400-01-80,0-11756-01-347,0_11400,0_11756,0.113312175,0.114731275,NA,NA,NA,NA,NA,0.012168142,0,0.009955752,0,unmapped
ADEPT2,0-1085-01-920,0-11756-01-347,0_1085,0_11756,0.103726573,0.10558414,NA,NA,NA,NA,NA,0.012168142,0,0.009955752,0,unmapped
ADEPT2,0-10501-01-174,0-11794-01-457,0_10501,0_11794,0.101271196,0.075996583,NA,NA,NA,NA,NA,0.00886918,0.221238938,0.04638009,2.212389381,unmapped
ADEPT2,0-11969-01-133,0-12149-01-86,0_11969,0_12149,0.107425358,0.062658722,NA,NA,NA,NA,NA,0.107142857,0.884955752,0.083710407,2.212389381,unmapped
ADEPT2,0-11087-01-123,0-1232-01-78,0_11087,0_1232,0.121960233,0.04532767,NA,NA,NA,NA,NA,0.043237251,0.221238938,0.023281596,0.221238938,unmapped
ADEPT2,0-11087-01-123,0-12452-03-87,0_11087,0_12452,0.14037066,0.059988003,NA,NA,NA,NA,NA,0.043237251,0.221238938,0.037861915,0.663716814,unmapped
ADEPT2,0-1232-01-78,0-12452-03-87,0_1232,0_12452,0.142050927,0.045694245,NA,NA,NA,NA,NA,0.023281596,0.221238938,0.037861915,0.663716814,unmapped
ADEPT2,CL1235Contig1-01-131,0-12452-03-87,CL1235Contig1,0_12452,0.143931889,0.104300191,NA,NA,NA,NA,NA,0.021990741,4.424778761,0.037861915,0.663716814,unmapped
ADEPT2,0-11400-01-80,0-12618-04-144,0_11400,0_12618,0.137682642,0.143088274,NA,NA,NA,NA,NA,0.012168142,0,0.027654867,0,unmapped
ADEPT2,0-12452-03-87,0-12683-01-213,0_12452,0_12683,0.122321845,0.029484682,NA,NA,NA,NA,NA,0.037861915,0.663716814,0.028824834,0.221238938,unmapped
ADEPT2,CL1645Contig1-03-420,0-12768-01-107,CL1645Contig1,0_12768,0.314900154,0.321284678,NA,NA,NA,NA,NA,0.043237251,0.221238938,0.013363029,0.663716814,unmapped
ADEPT2,0-1232-01-78,0-12845-02-450,0_1232,0_12845,0.118548885,0.022399465,NA,NA,NA,NA,NA,0.023281596,0.221238938,0.043333333,0.442477876,unmapped
ADEPT2,0-4356-01-20,0-12845-02-450,0_4356,0_12845,0.101435143,0.074341022,NA,NA,NA,NA,NA,0.035634744,0.663716814,0.043333333,0.442477876,unmapped
ADEPT2,0-11400-01-80,0-12996-01-131,0_11400,0_12996,0.164560342,0.17272249,NA,NA,NA,NA,NA,0.012168142,0,0.011061947,0,unmapped
ADEPT2,0-12657-01-102,0-12996-01-131,0_12657,0_12996,0.108159397,0.10750006,NA,NA,NA,NA,NA,0.012249443,0.663716814,0.011061947,0,unmapped
ADEPT2,0-11407-01-64,0-12996-01-131,0_11407,0_12996,0.116914677,0.123920444,NA,NA,NA,NA,NA,0.074200913,3.097345133,0.011061947,0,unmapped
ADEPT2,0-11756-01-347,0-12996-01-131,0_11756,0_12996,0.113312175,0.117295475,NA,NA,NA,NA,NA,0.009955752,0,0.011061947,0,unmapped
ADEPT2,0-12996-01-131,0-13026-02-330,0_12996,0_13026,0.103410752,0.100537077,NA,NA,NA,NA,NA,0.011061947,0,0.024444444,0.442477876,unmapped
ADEPT2,0-11756-01-347,0-1310-01-606,0_11756,0_1310,0.137946021,0.140298141,NA,NA,NA,NA,NA,0.009955752,0,0.009237875,4.203539823,unmapped
ADEPT2,0-12996-01-131,0-1310-01-606,0_12996,0_1310,0.137946021,0.138710893,NA,NA,NA,NA,NA,0.011061947,0,0.009237875,4.203539823,unmapped
ADEPT2,CL558Contig1-07-47,0-13348-01-522,CL558Contig1,0_13348,0.744453196,0.739262902,NA,NA,NA,NA,NA,0.124168514,0.221238938,0.162192394,1.10619469,unmapped
ADEPT2,0-11756-01-347,0-13670-01-474,0_11756,0_13670,0.103726573,0.111943633,NA,NA,NA,NA,NA,0.009955752,0,0.012168142,0,unmapped
ADEPT2,0-1310-01-606,0-13676-02-138,0_1310,0_13676,0.119034089,0.126850211,NA,NA,NA,NA,NA,0.009237875,4.203539823,0.041763341,4.646017699,unmapped
ADEPT2,0-11486-01-180,0-14109-01-259,0_11486,0_14109,0.137999998,0.149936777,NA,NA,NA,NA,NA,0.242009132,3.097345133,0.374670185,16.15044248,unmapped
ADEPT2,0-13026-02-330,0-14570-02-234,0_13026,0_14570,0.101331167,0.090300723,NA,NA,NA,NA,NA,0.024444444,0.442477876,0.053097345,0,unmapped
ADEPT2,0-11410-01-238,0-14570-02-234,0_11410,0_14570,0.111053806,0.10394758,NA,NA,NA,NA,NA,0.167035398,0,0.053097345,0,unmapped
ADEPT2,0-5153-01-72,0-15003-01-466,0_5153,0_15003,0.139863076,0.122525748,NA,NA,NA,NA,NA,0.033407572,0.663716814,0.032150776,0.221238938,unmapped
ADEPT2,2-783-02-544,0-15003-01-466,2_783,0_15003,0.102911156,0.093913781,NA,NA,NA,NA,NA,0.027186761,6.415929204,0.032150776,0.221238938,unmapped
ADEPT2,0-15106-02-153,0-15106-02-492,0_15106,0_15106,0.989754162,0.989335759,NA,NA,NA,NA,NA,0.380136986,3.097345133,0.383592018,0.221238938,unmapped
ADEPT2,0-11087-01-123,0-15254-01-245,0_11087,0_15254,0.110180236,0.054567009,NA,NA,NA,NA,NA,0.043237251,0.221238938,0.04954955,1.769911504,unmapped
ADEPT2,2-6457-01-56,0-15575-01-129,2_6457,0_15575,0.123832675,0.110320204,NA,NA,NA,NA,NA,0.026666667,0.442477876,0.09929078,6.415929204,unmapped
ADEPT2,0-6465-01-83,0-15575-01-129,0_6465,0_15575,0.164622481,0.152680583,NA,NA,NA,NA,NA,0.026666667,0.442477876,0.09929078,6.415929204,unmapped
ADEPT2,0-11756-01-347,0-15611-01-55,0_11756,0_15611,0.124644237,0.128711901,NA,NA,NA,NA,NA,0.009955752,0,0.009955752,0,unmapped
ADEPT2,0-12996-01-131,0-15611-01-55,0_12996,0_15611,0.113312175,0.113996883,NA,NA,NA,NA,NA,0.011061947,0,0.009955752,0,unmapped
ADEPT2,0-1310-01-606,0-15612-01-116,0_1310,0_15612,0.114832536,0.116100216,NA,NA,NA,NA,NA,0.009237875,4.203539823,0.019911504,0,unmapped
ADEPT2,0-1575-01-480,0-1575-01-67,0_1575,0_1575,0.778212569,0.769376119,NA,NA,NA,NA,NA,0.433481153,0.221238938,0.315068493,19.24778761,unmapped
ADEPT2,0-13018-01-355,0-15846-01-160,0_13018,0_15846,0.208178069,0.194563008,NA,NA,NA,NA,NA,0.280805687,6.637168142,0.093468468,1.769911504,unmapped
ADEPT2,2-10064-01-590,0-1620-01-764,2_10064,0_1620,0.100510234,0.091753341,NA,NA,NA,NA,NA,0.015521064,0.221238938,0.013274336,0,unmapped
ADEPT2,CL1526Contig1-03-180,0-1620-01-764,CL1526Contig1,0_1620,0.107160789,0.106568623,NA,NA,NA,NA,NA,0.025442478,0,0.013274336,0,unmapped
ADEPT2,2-3204-02-351,0-1620-01-764,2_3204,0_1620,0.108233787,0.103836059,NA,NA,NA,NA,NA,0.014380531,0,0.013274336,0,unmapped
ADEPT2,CL1526Contig1-02-93,0-1620-01-764,CL1526Contig1,0_1620,0.107160789,0.106568623,NA,NA,NA,NA,NA,0.025442478,0,0.013274336,0,unmapped
ADEPT2,CL375Contig1-03-331,0-16374-01-386,CL375Contig1,0_16374,0.142779355,0.146776838,NA,NA,NA,NA,NA,0.016018307,3.318584071,0.012168142,0,unmapped
ADEPT2,0-15612-01-116,0-16374-01-386,0_15612,0_16374,0.125943641,0.124591596,NA,NA,NA,NA,NA,0.019911504,0,0.012168142,0,unmapped
ADEPT2,CL3084Contig1-03-94,0-16374-01-386,CL3084Contig1,0_16374,0.133380924,0.126585916,NA,NA,NA,NA,NA,0.018888889,0.442477876,0.012168142,0,unmapped
ADEPT2,0-2796-01-304,0-16374-01-386,0_2796,0_16374,0.102199538,0.102986592,NA,NA,NA,NA,NA,0.024390244,0.221238938,0.012168142,0,unmapped
ADEPT2,UMN-2911-01-328,0-16374-01-386,UMN_2911,0_16374,0.113281346,0.115969569,NA,NA,NA,NA,NA,0.011086475,0.221238938,0.012168142,0,unmapped
ADEPT2,0-11756-01-347,0-16374-01-386,0_11756,0_16374,0.103726573,0.110987422,NA,NA,NA,NA,NA,0.009955752,0,0.012168142,0,unmapped
ADEPT2,0-12814-01-191,0-16374-01-386,0_12814,0_16374,0.109732214,0.124050567,NA,NA,NA,NA,NA,0.05233853,0.663716814,0.012168142,0,unmapped
ADEPT2,UMN-1157-01-189,0-16562-01-601,UMN_1157,0_16562,0.788465281,0.78948073,NA,NA,NA,NA,NA,0.048780488,0.221238938,0.038888889,0.442477876,unmapped
ADEPT2,UMN-7324-01-393,0-16562-01-601,UMN_7324,0_16562,0.659088557,0.655082473,NA,NA,NA,NA,NA,0.059734513,0,0.038888889,0.442477876,unmapped
ADEPT2,0-8252-01-85,0-16562-01-601,0_8252,0_16562,0.125755634,0.128827722,NA,NA,NA,NA,NA,0.293791574,0.221238938,0.038888889,0.442477876,unmapped
ADEPT2,0-10501-01-174,0-16732-01-386,0_10501,0_16732,0.12511301,0.098243672,NA,NA,NA,NA,NA,0.00886918,0.221238938,0.039951574,8.628318584,unmapped
ADEPT2,0-16874-01-361,0-16874-01-88,0_16874,0_16874,0.913224555,0.913224148,NA,NA,NA,NA,NA,0.055309735,0,0.051111111,0.442477876,unmapped
ADEPT2,0-1169-01-515,0-16903-01-39,0_1169,0_16903,0.752546118,0.75133785,NA,NA,NA,NA,NA,0.357461024,0.663716814,0.377403846,7.96460177,unmapped
ADEPT2,CL4681Contig1-03-60,0-17009-02-640,CL4681Contig1,0_17009,0.453196352,0.4524384,NA,NA,NA,NA,NA,0.149553571,0.884955752,0.171111111,0.442477876,unmapped
ADEPT2,CL2272Contig1-02-119,0-17133-02-76,CL2272Contig1,0_17133,0.101197505,0.074722491,NA,NA,NA,NA,NA,0.053215078,0.221238938,0.033632287,1.327433628,unmapped
ADEPT2,0-17195-01-417,0-17195-01-99,0_17195,0_17195,0.963207392,0.961623392,NA,NA,NA,NA,NA,0.038716814,0,0.032366071,0.884955752,unmapped
ADEPT2,0-17197-01-220,0-17197-01-499,0_17197,0_17197,0.254269602,0.255765384,NA,NA,NA,NA,NA,0.201327434,0,0.065701559,0.663716814,unmapped
ADEPT2,0-14865-01-100,0-172-01-44,0_14865,0_172,0.109380405,0.066185744,NA,NA,NA,NA,NA,0.047566372,0,0.026548673,0,unmapped
ADEPT2,0-1085-01-920,0-172-01-44,0_1085,0_172,0.161556447,0.150155553,NA,NA,NA,NA,NA,0.012168142,0,0.026548673,0,unmapped
ADEPT2,0-11754-03-109,0-172-01-44,0_11754,0_172,0.102494288,0.079930517,NA,NA,NA,NA,NA,0.263982103,1.10619469,0.026548673,0,unmapped
ADEPT2,0-14570-02-234,0-17220-01-181,0_14570,0_17220,0.11281353,0.098115737,NA,NA,NA,NA,NA,0.053097345,0,0.019630485,4.203539823,unmapped
ADEPT2,0-17225-01-333,0-17225-01-55,0_17225,0_17225,0.871317823,0.871392087,NA,NA,NA,NA,NA,0.061085973,2.212389381,0.065320665,6.85840708,unmapped
ADEPT2,0-10240-01-74,0-17238-01-290,0_10240,0_17238,0.103016962,0.012315325,NA,NA,NA,NA,NA,0.195555556,0.442477876,0.06097561,0.221238938,unmapped
ADEPT2,0-13841-01-430,0-17238-01-290,0_13841,0_17238,0.113859156,0.011000803,NA,NA,NA,NA,NA,0.077777778,0.442477876,0.06097561,0.221238938,unmapped
ADEPT2,0-13383-01-247,0-17344-02-323,0_13383,0_17344,0.615106955,0.623275858,NA,NA,NA,NA,NA,0.211187215,3.097345133,0.307349666,0.663716814,unmapped
ADEPT2,0-13383-01-247,0-17344-02-43,0_13383,0_17344,0.278481025,0.27931523,NA,NA,NA,NA,NA,0.211187215,3.097345133,0.06097561,0.221238938,unmapped
ADEPT2,CL1209Contig1-02-121,0-17370-01-544,CL1209Contig1,0_17370,0.514271923,0.536294872,NA,NA,NA,NA,NA,0.334070796,0,0.191796009,0.221238938,unmapped
ADEPT2,0-1739-01-47,0-1739-01-923,0_1739,0_1739,0.339926649,0.345968548,NA,NA,NA,NA,NA,0.258426966,1.548672566,0.43902439,0.221238938,unmapped
ADEPT2,0-1232-01-78,0-1755-01-242,0_1232,0_1755,0.131323231,0.050553633,NA,NA,NA,NA,NA,0.023281596,0.221238938,0.029082774,1.10619469,unmapped
ADEPT2,0-13841-01-430,0-1755-01-242,0_13841,0_1755,0.119528295,0.038987823,NA,NA,NA,NA,NA,0.077777778,0.442477876,0.029082774,1.10619469,unmapped
ADEPT2,0-12683-01-213,0-1755-01-242,0_12683,0_1755,0.169846757,0.078729023,NA,NA,NA,NA,NA,0.028824834,0.221238938,0.029082774,1.10619469,unmapped
ADEPT2,CL878Contig1-03-67,0-17684-01-584,CL878Contig1,0_17684,0.11443362,0.107077544,NA,NA,NA,NA,NA,0.019955654,0.221238938,0.055309735,0,unmapped
ADEPT2,0-12996-01-131,0-17860-02-537,0_12996,0_17860,0.13149557,0.127792528,NA,NA,NA,NA,NA,0.011061947,0,0.032150776,0.221238938,unmapped
ADEPT2,0-15019-01-108,0-17998-01-115,0_15019,0_17998,0.705473098,0.701771791,NA,NA,NA,NA,NA,0.011061947,0,0.009955752,0,unmapped
ADEPT2,0-1232-01-78,0-1802-01-424,0_1232,0_1802,0.170162506,0.06002012,NA,NA,NA,NA,NA,0.023281596,0.221238938,0.018888889,0.442477876,unmapped
ADEPT2,0-12504-01-295,0-1802-01-424,0_12504,0_1802,0.104018128,0.04257485,NA,NA,NA,NA,NA,0.100896861,1.327433628,0.018888889,0.442477876,unmapped
ADEPT2,0-14120-03-165,0-1802-01-424,0_14120,0_1802,0.123941107,0.051121119,NA,NA,NA,NA,NA,0.162192394,1.10619469,0.018888889,0.442477876,unmapped
ADEPT2,0-11087-01-123,0-1802-01-424,0_11087,0_1802,0.171804965,0.073027035,NA,NA,NA,NA,NA,0.043237251,0.221238938,0.018888889,0.442477876,unmapped
ADEPT2,0-17242-01-95,0-1802-01-424,0_17242,0_1802,0.111008135,0.035383015,NA,NA,NA,NA,NA,0.033482143,0.884955752,0.018888889,0.442477876,unmapped
ADEPT2,0-13841-01-430,0-1802-01-424,0_13841,0_1802,0.105654298,0.014187955,NA,NA,NA,NA,NA,0.077777778,0.442477876,0.018888889,0.442477876,unmapped
ADEPT2,0-12427-01-450,0-1802-01-424,0_12427,0_1802,0.147429591,0.058085017,NA,NA,NA,NA,NA,0.054809843,1.10619469,0.018888889,0.442477876,unmapped
ADEPT2,0-11027-01-625,0-1802-01-424,0_11027,0_1802,0.108180234,0.018758155,NA,NA,NA,NA,NA,0.27383592,0.221238938,0.018888889,0.442477876,unmapped
ADEPT2,0-15398-01-135,0-18120-02-533,0_15398,0_18120,0.101718314,0.092370993,NA,NA,NA,NA,NA,0.04,0.442477876,0.014380531,0,unmapped
ADEPT2,0-11400-01-80,0-18120-02-533,0_11400,0_18120,0.11335383,0.104943659,NA,NA,NA,NA,NA,0.012168142,0,0.014380531,0,unmapped
ADEPT2,0-1085-01-920,0-18120-02-533,0_1085,0_18120,0.152553782,0.141944971,NA,NA,NA,NA,NA,0.012168142,0,0.014380531,0,unmapped
ADEPT2,0-11756-01-347,0-18208-01-124,0_11756,0_18208,0.141987478,0.143954354,NA,NA,NA,NA,NA,0.009955752,0,0.014380531,0,unmapped
ADEPT2,0-14720-01-303,0-18208-01-124,0_14720,0_18208,0.111663051,0.112649132,NA,NA,NA,NA,NA,0.034598214,0.884955752,0.014380531,0,unmapped
ADEPT2,UMN-1285-02-135,0-18279-01-619,UMN_1285,0_18279,0.110670796,0.104877426,NA,NA,NA,NA,NA,0.013303769,0.221238938,0.03539823,0,unmapped
ADEPT2,0-11400-01-80,0-18334-01-182,0_11400,0_18334,0.102883588,0.108326248,NA,NA,NA,NA,NA,0.012168142,0,0.011061947,0,unmapped
ADEPT2,0-1310-01-606,0-18334-01-182,0_1310,0_18334,0.125518359,0.128808651,NA,NA,NA,NA,NA,0.009237875,4.203539823,0.011061947,0,unmapped
ADEPT2,0-16933-02-144,0-18334-01-182,0_16933,0_18334,0.112040654,0.111034725,NA,NA,NA,NA,NA,0.016629712,0.221238938,0.011061947,0,unmapped
ADEPT2,0-11756-01-347,0-18334-01-182,0_11756,0_18334,0.113312175,0.114580687,NA,NA,NA,NA,NA,0.009955752,0,0.011061947,0,unmapped
ADEPT2,0-12996-01-131,0-18334-01-182,0_12996,0_18334,0.102883588,0.104411456,NA,NA,NA,NA,NA,0.011061947,0,0.011061947,0,unmapped
ADEPT2,0-14269-01-142,0-18334-01-182,0_14269,0_18334,0.128855797,0.129498488,NA,NA,NA,NA,NA,0.014380531,0,0.011061947,0,unmapped
ADEPT2,0-15611-01-55,0-18334-01-182,0_15611,0_18334,0.113312175,0.113983336,NA,NA,NA,NA,NA,0.009955752,0,0.011061947,0,unmapped
ADEPT2,0-16937-02-279,0-18415-01-65,0_16937,0_18415,0.15771466,0.170727158,NA,NA,NA,NA,NA,0.104444444,0.442477876,0.072062084,0.221238938,unmapped
ADEPT2,0-18178-02-257,0-1864-02-749,0_18178,0_1864,0.114966708,0.118309089,NA,NA,NA,NA,NA,0.011061947,0,0.050997783,0.221238938,unmapped
ADEPT2,0-11756-01-347,0-18676-02-73,0_11756,0_18676,0.102315783,0.094628448,NA,NA,NA,NA,NA,0.009955752,0,0.014508929,0.884955752,unmapped
ADEPT2,0-16206-01-114,0-18875-01-229,0_16206,0_18875,0.169408323,0.192070104,NA,NA,NA,NA,NA,0.448888889,0.442477876,0.22247191,1.548672566,unmapped
ADEPT2,0-12996-01-131,0-2039-01-580,0_12996,0_2039,0.138622679,0.166597073,NA,NA,NA,NA,NA,0.011061947,0,0.013888889,4.424778761,unmapped
ADEPT2,0-1310-01-606,0-2039-01-580,0_1310,0_2039,0.205390603,0.215198604,NA,NA,NA,NA,NA,0.009237875,4.203539823,0.013888889,4.424778761,unmapped
ADEPT2,0-11756-01-347,0-2039-01-580,0_11756,0_2039,0.15266324,0.170638742,NA,NA,NA,NA,NA,0.009955752,0,0.013888889,4.424778761,unmapped
ADEPT2,0-13127-01-168,0-2039-01-580,0_13127,0_2039,0.120408391,0.072876332,NA,NA,NA,NA,NA,0.039823009,0,0.013888889,4.424778761,unmapped
ADEPT2,0-1085-01-920,0-2039-01-580,0_1085,0_2039,0.126746927,0.111862046,NA,NA,NA,NA,NA,0.012168142,0,0.013888889,4.424778761,unmapped
ADEPT2,0-172-01-44,0-2039-01-580,0_172,0_2039,0.114833051,0.081360268,NA,NA,NA,NA,NA,0.026548673,0,0.013888889,4.424778761,unmapped
ADEPT2,0-1679-01-549,0-2039-01-580,0_1679,0_2039,0.121515911,0.090817871,NA,NA,NA,NA,NA,0.017738359,0.221238938,0.013888889,4.424778761,unmapped
ADEPT2,0-11400-01-80,0-2039-01-580,0_11400,0_2039,0.203559608,0.193495003,NA,NA,NA,NA,NA,0.012168142,0,0.013888889,4.424778761,unmapped
ADEPT2,0-14865-01-100,0-2039-01-580,0_14865,0_2039,0.100199031,0.05530484,NA,NA,NA,NA,NA,0.047566372,0,0.013888889,4.424778761,unmapped
ADEPT2,0-14480-01-188,0-2139-01-608,0_14480,0_2139,0.102600381,0.092379703,NA,NA,NA,NA,NA,0.015486726,0,0.011061947,0,unmapped
ADEPT2,0-14003-01-677,0-2189-01-262,0_14003,0_2189,0.15850041,0.165760634,NA,NA,NA,NA,NA,0.228855721,11.0619469,0.368070953,0.221238938,unmapped
ADEPT2,0-17238-01-290,0-2217-01-143,0_17238,0_2217,0.130375349,0.023384313,NA,NA,NA,NA,NA,0.06097561,0.221238938,0.309794989,2.876106195,unmapped
ADEPT2,0-2039-01-580,0-2222-02-227,0_2039,0_2222,0.121607228,0.11554946,NA,NA,NA,NA,NA,0.013888889,4.424778761,0.06993007,5.088495575,unmapped
ADEPT2,0-13920-01-55,0-2345-01-405,0_13920,0_2345,0.107998136,0.105740009,NA,NA,NA,NA,NA,0.026548673,0,0.024444444,0.442477876,unmapped
ADEPT2,0-2090-01-339,0-2398-01-131,0_2090,0_2398,0.102991691,0.095040583,NA,NA,NA,NA,NA,0.022271715,0.663716814,0.018847007,0.221238938,unmapped
ADEPT2,0-18120-02-533,0-2490-02-410,0_18120,0_2490,0.167039408,0.131756805,NA,NA,NA,NA,NA,0.014380531,0,0.039772727,2.654867257,unmapped
ADEPT2,0-15611-01-55,0-2684-01-162,0_15611,0_2684,0.109161551,0.11312594,NA,NA,NA,NA,NA,0.009955752,0,0.027654867,0,unmapped
ADEPT2,0-17238-01-290,0-2784-01-297,0_17238,0_2784,0.149578963,0.033527805,NA,NA,NA,NA,NA,0.06097561,0.221238938,0.162971175,0.221238938,unmapped
ADEPT2,0-18120-02-533,0-2796-01-304,0_18120,0_2796,0.106254926,0.094626904,NA,NA,NA,NA,NA,0.014380531,0,0.024390244,0.221238938,unmapped
ADEPT2,0-12996-01-131,0-2853-02-76,0_12996,0_2853,0.109409173,0.118143375,NA,NA,NA,NA,NA,0.011061947,0,0.034675615,1.10619469,unmapped
ADEPT2,0-2039-01-580,0-2853-02-76,0_2039,0_2853,0.125457297,0.108769888,NA,NA,NA,NA,NA,0.013888889,4.424778761,0.034675615,1.10619469,unmapped
ADEPT2,0-11756-01-347,0-3450-02-391,0_11756,0_3450,0.112359725,0.111020787,NA,NA,NA,NA,NA,0.009955752,0,0.032366071,0.884955752,unmapped
ADEPT2,0-18120-02-533,0-350-01-124,0_18120,0_350,0.168121014,0.142204251,NA,NA,NA,NA,NA,0.014380531,0,0.015486726,0,unmapped
ADEPT2,0-18334-01-182,0-350-01-124,0_18334,0_350,0.119934162,0.137939185,NA,NA,NA,NA,NA,0.011061947,0,0.015486726,0,unmapped
ADEPT2,0-172-01-44,0-350-01-124,0_172,0_350,0.205885773,0.172684524,NA,NA,NA,NA,NA,0.026548673,0,0.015486726,0,unmapped
ADEPT2,0-11400-01-80,0-350-01-124,0_11400,0_350,0.119934162,0.110365746,NA,NA,NA,NA,NA,0.012168142,0,0.015486726,0,unmapped
ADEPT2,0-16732-01-386,0-350-01-124,0_16732,0_350,0.11632995,0.068786838,NA,NA,NA,NA,NA,0.039951574,8.628318584,0.015486726,0,unmapped
ADEPT2,0-12929-01-345,0-350-01-124,0_12929,0_350,0.144466149,0.122659283,NA,NA,NA,NA,NA,0.011061947,0,0.015486726,0,unmapped
ADEPT2,0-2039-01-580,0-350-01-124,0_2039,0_350,0.10775702,0.072474427,NA,NA,NA,NA,NA,0.013888889,4.424778761,0.015486726,0,unmapped
ADEPT2,0-350-01-124,0-3532-01-515,0_350,0_3532,0.142436316,0.079049432,NA,NA,NA,NA,NA,0.015486726,0,0.03490991,1.769911504,unmapped
ADEPT2,2-10100-03-143,0-3784-01-150,2_10100,0_3784,0.104118667,0.092523565,NA,NA,NA,NA,NA,0.037694013,0.221238938,0.017699115,0,unmapped
ADEPT2,0-15612-01-116,0-3784-01-702,0_15612,0_3784,0.191830424,0.186520522,NA,NA,NA,NA,NA,0.019911504,0,0.011061947,0,unmapped
ADEPT2,0-12996-01-131,0-3784-01-702,0_12996,0_3784,0.164560342,0.161022768,NA,NA,NA,NA,NA,0.011061947,0,0.011061947,0,unmapped
ADEPT2,0-18334-01-182,0-3784-01-702,0_18334,0_3784,0.102883588,0.108522499,NA,NA,NA,NA,NA,0.011061947,0,0.011061947,0,unmapped
ADEPT2,0-13816-01-36,0-3784-01-702,0_13816,0_3784,0.128855797,0.129968211,NA,NA,NA,NA,NA,0.014380531,0,0.011061947,0,unmapped
ADEPT2,0-11756-01-347,0-3784-01-702,0_11756,0_3784,0.113312175,0.122636611,NA,NA,NA,NA,NA,0.009955752,0,0.011061947,0,unmapped
ADEPT2,0-12996-01-131,0-3800-01-400,0_12996,0_3800,0.317950805,0.322393678,NA,NA,NA,NA,NA,0.011061947,0,0.011086475,0.221238938,unmapped
ADEPT2,0-17238-01-290,0-4304-01-116,0_17238,0_4304,0.107393158,0.047911848,NA,NA,NA,NA,NA,0.06097561,0.221238938,0.12183908,3.761061947,unmapped
ADEPT2,0-3261-01-155,0-4340-01-224,0_3261,0_4340,0.108196183,0.105662952,NA,NA,NA,NA,NA,0.029933481,0.221238938,0.024336283,0,unmapped
ADEPT2,0-17998-01-115,0-4415-01-392,0_17998,0_4415,0.212762028,0.207256315,NA,NA,NA,NA,NA,0.009955752,0,0.008849558,0,unmapped
ADEPT2,0-12929-01-345,0-4446-01-62,0_12929,0_4446,0.103647811,0.113180122,NA,NA,NA,NA,NA,0.011061947,0,0.00886918,0.221238938,unmapped
ADEPT2,0-4731-01-103,0-4731-01-471,0_4731,0_4731,0.940686922,0.938743823,NA,NA,NA,NA,NA,0.035476718,0.221238938,0.03539823,0,unmapped
ADEPT2,0-3800-01-400,0-4735-01-582,0_3800,0_4735,0.141950719,0.143980458,NA,NA,NA,NA,NA,0.011086475,0.221238938,0.006637168,0,unmapped
ADEPT2,0-12657-01-102,0-4735-01-582,0_12657,0_4735,0.156030855,0.161066842,NA,NA,NA,NA,NA,0.012249443,0.663716814,0.006637168,0,unmapped
ADEPT2,0-4429-01-223,0-4735-01-582,0_4429,0_4735,0.106909233,0.105426275,NA,NA,NA,NA,NA,0.014380531,0,0.006637168,0,unmapped
ADEPT2,0-12996-01-131,0-4735-01-582,0_12996,0_4735,0.339686384,0.339529347,NA,NA,NA,NA,NA,0.011061947,0,0.006637168,0,unmapped
ADEPT2,0-11400-01-80,0-4735-01-582,0_11400,0_4735,0.117860785,0.11962241,NA,NA,NA,NA,NA,0.012168142,0,0.006637168,0,unmapped
ADEPT2,0-12286-01-80,0-4910-01-103,0_12286,0_4910,0.119474089,0.111657112,NA,NA,NA,NA,NA,0.034802784,4.646017699,0.015555556,0.442477876,unmapped
ADEPT2,0-4731-01-471,0-4910-01-103,0_4731,0_4910,0.154380233,0.143656829,NA,NA,NA,NA,NA,0.03539823,0,0.015555556,0.442477876,unmapped
ADEPT2,0-13326-02-260,0-4910-01-103,0_13326,0_4910,0.167058498,0.164639867,NA,NA,NA,NA,NA,0.019911504,0,0.015555556,0.442477876,unmapped
ADEPT2,0-13762-01-189,0-5097-01-214,0_13762,0_5097,0.36261513,0.327750737,NA,NA,NA,NA,NA,0.136666667,0.442477876,0.095982143,0.884955752,unmapped
ADEPT2,0-18125-01-105,0-5153-01-72,0_18125,0_5153,0.139539584,0.103662383,NA,NA,NA,NA,NA,0.023230088,0,0.033407572,0.663716814,unmapped
ADEPT2,0-12675-01-67,0-5153-01-72,0_12675,0_5153,0.134236627,0.114102312,NA,NA,NA,NA,NA,0.033185841,0,0.033407572,0.663716814,unmapped
ADEPT2,0-18676-02-73,0-5153-01-72,0_18676,0_5153,0.144651855,0.111175337,NA,NA,NA,NA,NA,0.014508929,0.884955752,0.033407572,0.663716814,unmapped
ADEPT2,0-3604-02-88,0-5153-01-72,0_3604,0_5153,0.104330558,0.084140785,NA,NA,NA,NA,NA,0.036666667,0.442477876,0.033407572,0.663716814,unmapped
ADEPT2,0-15032-02-116,0-519-01-228,0_15032,0_519,0.243295693,0.240838793,NA,NA,NA,NA,NA,0.25389755,0.663716814,0.083900227,2.433628319,unmapped
ADEPT2,0-13841-01-430,0-527-01-261,0_13841,0_527,0.132515919,0.049770698,NA,NA,NA,NA,NA,0.077777778,0.442477876,0.021889401,3.982300885,unmapped
ADEPT2,0-3996-01-644,0-527-01-261,0_3996,0_527,0.107567145,0.059819473,NA,NA,NA,NA,NA,0.054323725,0.221238938,0.021889401,3.982300885,unmapped
ADEPT2,0-11087-01-123,0-527-01-261,0_11087,0_527,0.107257155,0.050533834,NA,NA,NA,NA,NA,0.043237251,0.221238938,0.021889401,3.982300885,unmapped
ADEPT2,0-4832-01-128,0-527-01-261,0_4832,0_527,0.115930815,0.076165657,NA,NA,NA,NA,NA,0.014412417,0.221238938,0.021889401,3.982300885,unmapped
ADEPT2,0-2490-02-410,0-5465-01-155,0_2490,0_5465,0.100568151,0.052075491,NA,NA,NA,NA,NA,0.039772727,2.654867257,0.103104213,0.221238938,unmapped
ADEPT2,0-5465-01-155,0-5465-01-483,0_5465,0_5465,0.988373897,0.986433742,NA,NA,NA,NA,NA,0.103104213,0.221238938,0.103982301,0,unmapped
ADEPT2,0-2490-02-410,0-5465-01-483,0_2490,0_5465,0.100568151,0.052075491,NA,NA,NA,NA,NA,0.039772727,2.654867257,0.103982301,0,unmapped
ADEPT2,0-1755-01-242,0-5590-02-93,0_1755,0_5590,0.104792778,0.048551673,NA,NA,NA,NA,NA,0.029082774,1.10619469,0.032079646,0,unmapped
ADEPT2,0-2784-01-297,0-5590-02-93,0_2784,0_5590,0.102895091,0.034308561,NA,NA,NA,NA,NA,0.162971175,0.221238938,0.032079646,0,unmapped
ADEPT2,0-12452-03-87,0-5590-02-93,0_12452,0_5590,0.110070205,0.045646954,NA,NA,NA,NA,NA,0.037861915,0.663716814,0.032079646,0,unmapped
ADEPT2,0-11550-02-416,0-5890-01-628,0_11550,0_5890,0.135713011,0.128693368,NA,NA,NA,NA,NA,0.400452489,2.212389381,0.210643016,0.221238938,unmapped
ADEPT2,0-17238-01-290,0-5891-01-177,0_17238,0_5891,0.157017595,0.073863433,NA,NA,NA,NA,NA,0.06097561,0.221238938,0.033185841,0,unmapped
ADEPT2,0-13816-01-36,0-5973-02-148,0_13816,0_5973,0.108233787,0.108443564,NA,NA,NA,NA,NA,0.014380531,0,0.013274336,0,unmapped
ADEPT2,0-12996-01-131,0-5973-02-148,0_12996,0_5973,0.139054397,0.13852159,NA,NA,NA,NA,NA,0.011061947,0,0.013274336,0,unmapped
ADEPT2,0-6001-02-181,0-6001-02-526,0_6001,0_6001,0.898814921,0.893561303,NA,NA,NA,NA,NA,0.341463415,0.221238938,0.363028953,0.663716814,unmapped
ADEPT2,0-13722-01-341,0-606-02-220,0_13722,0_606,0.280570291,0.253343613,NA,NA,NA,NA,NA,0.388143177,1.10619469,0.298888889,0.442477876,unmapped
ADEPT2,0-4442-02-50,0-6402-01-51,0_4442,0_6402,0.111739281,0.103259357,NA,NA,NA,NA,NA,0.027839644,0.663716814,0.009977827,0.221238938,unmapped
ADEPT2,0-519-01-228,0-6445-01-405,0_519,0_6445,0.758658989,0.760845398,NA,NA,NA,NA,NA,0.083900227,2.433628319,0.064301552,0.221238938,unmapped
ADEPT2,0-13098-01-68,0-654-02-105,0_13098,0_654,0.223757665,0.230227323,NA,NA,NA,NA,NA,0.068736142,0.221238938,0.055679287,0.663716814,unmapped
ADEPT2,0-4832-01-128,0-659-02-75,0_4832,0_659,0.107114751,0.080226892,NA,NA,NA,NA,NA,0.014412417,0.221238938,0.03258427,1.548672566,unmapped
ADEPT2,0-18615-02-217,0-6987-01-60,0_18615,0_6987,1,1,NA,NA,NA,NA,NA,0.117647059,2.212389381,0.117647059,2.212389381,unmapped
ADEPT2,0-12683-01-213,0-7398-01-422,0_12683,0_7398,0.156995384,0.063704476,NA,NA,NA,NA,NA,0.028824834,0.221238938,0.014476615,0.663716814,unmapped
ADEPT2,0-15122-01-51,0-7402-01-844,0_15122,0_7402,0.318588595,0.311516214,NA,NA,NA,NA,NA,0.085365854,0.221238938,0.235619469,0,unmapped
ADEPT2,0-13920-01-55,0-7544-01-115,0_13920,0_7544,0.107619548,0.102367688,NA,NA,NA,NA,NA,0.026548673,0,0.008888889,0.442477876,unmapped
ADEPT2,0-11756-01-347,0-7614-01-270,0_11756,0_7614,0.104284179,0.102401485,NA,NA,NA,NA,NA,0.009955752,0,0.052808989,1.548672566,unmapped
ADEPT2,0-18334-01-182,0-7654-01-591,0_18334,0_7654,0.128855797,0.129856356,NA,NA,NA,NA,NA,0.011061947,0,0.014380531,0,unmapped
ADEPT2,2-1954-02-75,0-7654-01-591,2_1954,0_7654,0.14085904,0.145309679,NA,NA,NA,NA,NA,0.021064302,0.221238938,0.014380531,0,unmapped
ADEPT2,0-9421-01-248,0-7654-01-591,0_9421,0_7654,0.108396434,0.109583605,NA,NA,NA,NA,NA,0.01,0.442477876,0.014380531,0,unmapped
ADEPT2,CL2125Contig1-04-84,0-7745-01-176,CL2125Contig1,0_7745,0.161460389,0.026978496,NA,NA,NA,NA,NA,0.137168142,0,0.14159292,0,unmapped
ADEPT2,0-527-01-261,0-7745-01-176,0_527,0_7745,0.114868999,0.047148343,NA,NA,NA,NA,NA,0.021889401,3.982300885,0.14159292,0,unmapped
ADEPT2,CL3949Contig1-04-105,0-7745-01-176,CL3949Contig1,0_7745,0.125834464,0.034994945,NA,NA,NA,NA,NA,0.042222222,0.442477876,0.14159292,0,unmapped
ADEPT2,0-17238-01-290,0-7745-01-176,0_17238,0_7745,0.107193495,0.013220618,NA,NA,NA,NA,NA,0.06097561,0.221238938,0.14159292,0,unmapped
ADEPT2,UMN-517-01-44,0-7745-01-176,UMN_517,0_7745,0.108653988,0.039514888,NA,NA,NA,NA,NA,0.023281596,0.221238938,0.14159292,0,unmapped
ADEPT2,CL2327Contig1-02-333,0-7745-01-176,CL2327Contig1,0_7745,0.130329216,0.0385608,NA,NA,NA,NA,NA,0.184454756,4.646017699,0.14159292,0,unmapped
ADEPT2,0-12683-01-213,0-7745-01-176,0_12683,0_7745,0.120620431,0.027869777,NA,NA,NA,NA,NA,0.028824834,0.221238938,0.14159292,0,unmapped
ADEPT2,CL2272Contig1-02-119,0-7745-01-176,CL2272Contig1,0_7745,0.127509516,0.042085208,NA,NA,NA,NA,NA,0.053215078,0.221238938,0.14159292,0,unmapped
ADEPT2,UMN-897-01-82,0-7745-01-176,UMN_897,0_7745,0.168921912,0.040637849,NA,NA,NA,NA,NA,0.075388027,0.221238938,0.14159292,0,unmapped
ADEPT2,0-9847-01-336,0-7745-01-176,0_9847,0_7745,0.107904945,0.016808373,NA,NA,NA,NA,NA,0.053333333,0.442477876,0.14159292,0,unmapped
ADEPT2,CL1799Contig1-04-224,0-7745-01-176,CL1799Contig1,0_7745,0.102839183,0.023473182,NA,NA,NA,NA,NA,0.180424528,6.194690265,0.14159292,0,unmapped
ADEPT2,CL1994Contig1-04-522,0-7745-01-176,CL1994Contig1,0_7745,0.13210409,0.045550086,NA,NA,NA,NA,NA,0.044247788,0,0.14159292,0,unmapped
ADEPT2,CL1487Contig1-04-178,0-7745-01-176,CL1487Contig1,0_7745,0.115587703,0.04788802,NA,NA,NA,NA,NA,0.062785388,3.097345133,0.14159292,0,unmapped
ADEPT2,2-1087-01-86,0-7745-01-176,2_1087,0_7745,0.110048796,0.006751503,NA,NA,NA,NA,NA,0.045758929,0.884955752,0.14159292,0,unmapped
ADEPT2,0-12452-03-87,0-7804-01-400,0_12452,0_7804,0.112751966,0.089079308,NA,NA,NA,NA,NA,0.037861915,0.663716814,0.022727273,17.25663717,unmapped
ADEPT2,0-16732-01-386,0-7812-02-148,0_16732,0_7812,0.145836388,0.071871052,NA,NA,NA,NA,NA,0.039951574,8.628318584,0.105321508,0.221238938,unmapped
ADEPT2,2-3497-01-63,0-8271-02-56,2_3497,0_8271,0.144021914,0.144843206,NA,NA,NA,NA,NA,0.01039261,4.203539823,0.021017699,0,unmapped
ADEPT2,2-378-01-86,0-8271-02-56,2_378,0_8271,0.116534416,0.113640903,NA,NA,NA,NA,NA,0.014380531,0,0.021017699,0,unmapped
ADEPT2,0-3784-01-150,0-8271-02-56,0_3784,0_8271,0.113609881,0.107380292,NA,NA,NA,NA,NA,0.017699115,0,0.021017699,0,unmapped
ADEPT2,UMN-1285-02-135,0-8271-02-56,UMN_1285,0_8271,0.109185463,0.110214585,NA,NA,NA,NA,NA,0.013303769,0.221238938,0.021017699,0,unmapped
ADEPT2,CL2047Contig1-03-204,0-8271-02-56,CL2047Contig1,0_8271,0.110202029,0.108342438,NA,NA,NA,NA,NA,0.094444444,0.442477876,0.021017699,0,unmapped
ADEPT2,0-2039-01-580,0-8538-01-252,0_2039,0_8538,0.114626908,0.114287577,NA,NA,NA,NA,NA,0.013888889,4.424778761,0.029933481,0.221238938,unmapped
ADEPT2,0-2334-01-159,0-8640-01-43,0_2334,0_8640,0.106978409,0.103284343,NA,NA,NA,NA,NA,0.010180995,2.212389381,0.017045455,2.654867257,unmapped
ADEPT2,0-7153-01-74,0-8696-01-442,0_7153,0_8696,0.168204153,0.161493837,NA,NA,NA,NA,NA,0.180045872,3.539823009,0.28992629,9.955752212,unmapped
ADEPT2,0-11492-01-293,0-8748-03-114,0_11492,0_8748,0.119260702,0.100989224,NA,NA,NA,NA,NA,0.013363029,0.663716814,0.032079646,0,unmapped
ADEPT2,0-17776-01-94,0-8925-01-238,0_17776,0_8925,0.217273208,0.20085655,NA,NA,NA,NA,NA,0.382222222,0.442477876,0.365044248,0,unmapped
ADEPT2,0-18336-01-51,0-8976-01-137,0_18336,0_8976,0.107791895,0.107210722,NA,NA,NA,NA,NA,0.03490991,1.769911504,0.018888889,0.442477876,unmapped
ADEPT2,0-8823-01-306,0-9046-01-249,0_8823,0_9046,0.292744446,0.272185587,NA,NA,NA,NA,NA,0.311235955,1.548672566,0.149888143,1.10619469,unmapped
ADEPT2,0-9203-03-324,0-9203-03-40,0_9203,0_9203,0.903153793,0.899474359,NA,NA,NA,NA,NA,0.337416481,0.663716814,0.352678571,0.884955752,unmapped
ADEPT2,0-12969-01-486,0-9265-01-456,0_12969,0_9265,0.116971201,0.118141779,NA,NA,NA,NA,NA,0.039823009,0,0.027716186,0.221238938,unmapped
ADEPT2,0-16933-02-144,0-9265-01-456,0_16933,0_9265,0.127016689,0.126684255,NA,NA,NA,NA,NA,0.016629712,0.221238938,0.027716186,0.221238938,unmapped
ADEPT2,0-3784-01-702,0-9265-01-456,0_3784,0_9265,0.143601146,0.139863553,NA,NA,NA,NA,NA,0.011061947,0,0.027716186,0.221238938,unmapped
ADEPT2,0-10501-01-174,0-9265-01-46,0_10501,0_9265,0.103194885,0.096863854,NA,NA,NA,NA,NA,0.00886918,0.221238938,0.013303769,0.221238938,unmapped
ADEPT2,0-1828-01-184,0-9265-01-46,0_1828,0_9265,0.411299975,0.413911331,NA,NA,NA,NA,NA,0.012222222,0.442477876,0.013303769,0.221238938,unmapped
ADEPT2,0-15611-01-55,0-9265-01-46,0_15611,0_9265,0.118424194,0.116199358,NA,NA,NA,NA,NA,0.009955752,0,0.013303769,0.221238938,unmapped
ADEPT2,CL192Contig1-03-4,0-9321-01-127,CL192Contig1,0_9321,0.113047207,0.09041111,NA,NA,NA,NA,NA,0.023230088,0,0.015521064,0.221238938,unmapped
ADEPT2,0-3800-01-400,0-9347-01-328,0_3800,0_9347,0.113281346,0.113779233,NA,NA,NA,NA,NA,0.011086475,0.221238938,0.012168142,0,unmapped
ADEPT2,0-4735-01-582,0-9347-01-328,0_4735,0_9347,0.108023192,0.106752379,NA,NA,NA,NA,NA,0.006637168,0,0.012168142,0,unmapped
ADEPT2,0-9347-01-328,0-9347-01-35,0_9347,0_9347,0.382784775,0.378304002,NA,NA,NA,NA,NA,0.012168142,0,0.028888889,0.442477876,unmapped
ADEPT2,0-8278-01-165,0-9421-01-248,0_8278,0_9421,0.137556828,0.13187431,NA,NA,NA,NA,NA,0.026607539,0.221238938,0.01,0.442477876,unmapped
ADEPT2,0-13868-01-130,0-9421-01-248,0_13868,0_9421,0.113584729,0.11297984,NA,NA,NA,NA,NA,0.022123894,0,0.01,0.442477876,unmapped
ADEPT2,0-4910-01-103,0-9421-01-248,0_4910,0_9421,0.162184017,0.165153168,NA,NA,NA,NA,NA,0.015555556,0.442477876,0.01,0.442477876,unmapped
ADEPT2,0-13670-01-474,0-9421-01-248,0_13670,0_9421,0.203433717,0.203702572,NA,NA,NA,NA,NA,0.012168142,0,0.01,0.442477876,unmapped
ADEPT2,0-11367-01-81,0-9421-01-248,0_11367,0_9421,0.132102392,0.13422611,NA,NA,NA,NA,NA,0.095768374,0.663716814,0.01,0.442477876,unmapped
ADEPT2,0-15732-01-588,0-9421-01-248,0_15732,0_9421,0.125571182,0.119578671,NA,NA,NA,NA,NA,0.014380531,0,0.01,0.442477876,unmapped
ADEPT2,0-506-01-63,0-9421-01-248,0_506,0_9421,0.113926889,0.117796861,NA,NA,NA,NA,NA,0.038802661,0.221238938,0.01,0.442477876,unmapped
ADEPT2,0-9423-01-500,0-9423-01-70,0_9423,0_9423,0.86577088,0.868244178,NA,NA,NA,NA,NA,0.024498886,0.663716814,0.026607539,0.221238938,unmapped
ADEPT2,0-13670-01-474,0-9444-01-278,0_13670,0_9444,0.112919098,0.111199929,NA,NA,NA,NA,NA,0.012168142,0,0.011520737,3.982300885,unmapped
ADEPT2,0-17735-01-105,0-9455-01-277,0_17735,0_9455,0.288010825,0.289633271,NA,NA,NA,NA,NA,0.075963719,2.433628319,0.032222222,0.442477876,unmapped
ADEPT2,0-12845-02-450,0-9480-02-857,0_12845,0_9480,0.137671959,0.066109795,NA,NA,NA,NA,NA,0.043333333,0.442477876,0.022321429,0.884955752,unmapped
ADEPT2,0-7398-01-422,0-9480-02-857,0_7398,0_9480,0.1101744,0.051188332,NA,NA,NA,NA,NA,0.014476615,0.663716814,0.022321429,0.884955752,unmapped
ADEPT2,0-9847-01-336,0-9480-02-857,0_9847,0_9480,0.149155213,0.072228323,NA,NA,NA,NA,NA,0.053333333,0.442477876,0.022321429,0.884955752,unmapped
ADEPT2,CL641Contig1-01-202,0-9480-02-857,CL641Contig1,0_9480,0.121082083,0.063410209,NA,NA,NA,NA,NA,0.087583149,0.221238938,0.022321429,0.884955752,unmapped
ADEPT2,UMN-930-01-353,0-9480-02-857,UMN_930,0_9480,0.105327168,0.040259412,NA,NA,NA,NA,NA,0.048780488,0.221238938,0.022321429,0.884955752,unmapped
ADEPT2,0-12452-03-87,0-9526-01-159,0_12452,0_9526,0.107162261,0.073660484,NA,NA,NA,NA,NA,0.037861915,0.663716814,0.21460177,0,unmapped
ADEPT2,0-172-01-44,0-9641-02-115,0_172,0_9641,0.113114692,0.098205577,NA,NA,NA,NA,NA,0.026548673,0,0.029147982,1.327433628,unmapped
ADEPT2,0-6015-02-285,0-9750-02-73,0_6015,0_9750,0.10115015,0.102555381,NA,NA,NA,NA,NA,0.027716186,0.221238938,0.010022272,0.663716814,unmapped
ADEPT2,0-15612-01-116,0-9750-02-73,0_15612,0_9750,0.10313513,0.103052727,NA,NA,NA,NA,NA,0.019911504,0,0.010022272,0.663716814,unmapped
ADEPT2,0-11756-01-347,0-9750-02-73,0_11756,0_9750,0.124593234,0.11849267,NA,NA,NA,NA,NA,0.009955752,0,0.010022272,0.663716814,unmapped
ADEPT2,0-12996-01-131,0-9750-02-73,0_12996,0_9750,0.113259124,0.113529745,NA,NA,NA,NA,NA,0.011061947,0,0.010022272,0.663716814,unmapped
ADEPT2,0-18334-01-182,0-9750-02-73,0_18334,0_9750,0.113259124,0.114887702,NA,NA,NA,NA,NA,0.011061947,0,0.010022272,0.663716814,unmapped
ADEPT2,0-9825-01-383,0-9825-01-85,0_9825,0_9825,0.944514986,0.944638033,NA,NA,NA,NA,NA,0.04214123,2.876106195,0.042035398,0,unmapped
ADEPT2,0-2490-02-410,0-9847-01-336,0_2490,0_9847,0.109356316,0.047864496,NA,NA,NA,NA,NA,0.039772727,2.654867257,0.053333333,0.442477876,unmapped
ADEPT2,0-1232-01-78,0-9847-01-336,0_1232,0_9847,0.205568735,0.07598034,NA,NA,NA,NA,NA,0.023281596,0.221238938,0.053333333,0.442477876,unmapped
ADEPT2,0-2039-01-580,0-9847-01-336,0_2039,0_9847,0.105034384,0.052130221,NA,NA,NA,NA,NA,0.013888889,4.424778761,0.053333333,0.442477876,unmapped
ADEPT2,0-1802-01-424,0-9847-01-336,0_1802,0_9847,0.160706186,0.036419145,NA,NA,NA,NA,NA,0.018888889,0.442477876,0.053333333,0.442477876,unmapped
ADEPT2,0-12452-03-87,0-9847-01-336,0_12452,0_9847,0.121270238,0.022669555,NA,NA,NA,NA,NA,0.037861915,0.663716814,0.053333333,0.442477876,unmapped
ADEPT2,0-1085-01-920,0-9847-01-336,0_1085,0_9847,0.100985595,0.101168775,NA,NA,NA,NA,NA,0.012168142,0,0.053333333,0.442477876,unmapped
ADEPT2,0-13841-01-430,0-9847-01-336,0_13841,0_9847,0.138573326,0.019446792,NA,NA,NA,NA,NA,0.077777778,0.442477876,0.053333333,0.442477876,unmapped
ADEPT2,0-12845-02-450,0-9847-01-336,0_12845,0_9847,0.191537343,0.059215822,NA,NA,NA,NA,NA,0.043333333,0.442477876,0.053333333,0.442477876,unmapped
ADEPT2,0-7398-01-422,0-9847-01-336,0_7398,0_9847,0.120615402,0.024582005,NA,NA,NA,NA,NA,0.014476615,0.663716814,0.053333333,0.442477876,unmapped
ADEPT2,0-14865-01-100,0-9847-01-336,0_14865,0_9847,0.111819282,0.032308492,NA,NA,NA,NA,NA,0.047566372,0,0.053333333,0.442477876,unmapped
ADEPT2,0-3532-01-515,0-9847-01-336,0_3532,0_9847,0.101071055,0.018788479,NA,NA,NA,NA,NA,0.03490991,1.769911504,0.053333333,0.442477876,unmapped
ADEPT2,0-3784-01-702,0-9925-02-91,0_3784,0_9925,0.111593869,0.103227324,NA,NA,NA,NA,NA,0.011061947,0,0.012168142,0,unmapped
ADEPT2,0-9847-01-336,1-3327-01-113,0_9847,1_3327,0.10437027,0.027260271,NA,NA,NA,NA,NA,0.053333333,0.442477876,0.15,0.442477876,unmapped
ADEPT2,0-7544-01-115,2-10064-01-590,0_7544,2_10064,0.270366056,0.275228809,NA,NA,NA,NA,NA,0.008888889,0.442477876,0.015521064,0.221238938,unmapped
ADEPT2,0-6402-01-51,2-10064-01-590,0_6402,2_10064,0.100759403,0.087642032,NA,NA,NA,NA,NA,0.009977827,0.221238938,0.015521064,0.221238938,unmapped
ADEPT2,0-13920-01-55,2-10064-01-590,0_13920,2_10064,0.136700838,0.129148363,NA,NA,NA,NA,NA,0.026548673,0,0.015521064,0.221238938,unmapped
ADEPT2,0-18239-01-432,2-10064-01-590,0_18239,2_10064,0.125724058,0.114648042,NA,NA,NA,NA,NA,0.107300885,0,0.015521064,0.221238938,unmapped
ADEPT2,0-11756-01-347,2-10064-01-590,0_11756,2_10064,0.132267001,0.125376548,NA,NA,NA,NA,NA,0.009955752,0,0.015521064,0.221238938,unmapped
ADEPT2,0-17254-01-41,2-10064-01-590,0_17254,2_10064,0.109513376,0.098818045,NA,NA,NA,NA,NA,0.012249443,0.663716814,0.015521064,0.221238938,unmapped
ADEPT2,0-13816-01-36,2-10064-01-590,0_13816,2_10064,0.137526217,0.133139514,NA,NA,NA,NA,NA,0.014380531,0,0.015521064,0.221238938,unmapped
ADEPT2,0-15870-01-43,2-10071-02-411,0_15870,2_10071,0.112873413,0.102549475,NA,NA,NA,NA,NA,0.015837104,2.212389381,0.015521064,0.221238938,unmapped
ADEPT2,0-1310-01-606,2-10073-02-460,0_1310,2_10073,0.114832536,0.11386959,NA,NA,NA,NA,NA,0.009237875,4.203539823,0.019911504,0,unmapped
ADEPT2,0-18178-02-257,2-10074-01-648,0_18178,2_10074,0.183826844,0.176203279,NA,NA,NA,NA,NA,0.011061947,0,0.025575448,13.49557522,unmapped
ADEPT2,0-18415-01-65,2-10128-01-536,0_18415,2_10128,0.1083566,0.108283904,NA,NA,NA,NA,NA,0.072062084,0.221238938,0.085365854,0.221238938,unmapped
ADEPT2,0-1755-01-242,2-1034-01-58,0_1755,2_1034,0.102004687,0.035589858,NA,NA,NA,NA,NA,0.029082774,1.10619469,0.058035714,0.884955752,unmapped
ADEPT2,0-16096-01-71,2-10350-01-106,0_16096,2_10350,0.611605227,0.610213769,NA,NA,NA,NA,NA,0.406392694,3.097345133,0.313199105,1.10619469,unmapped
ADEPT2,0-11756-01-347,2-10358-01-446,0_11756,2_10358,0.175675423,0.181506932,NA,NA,NA,NA,NA,0.009955752,0,0.006637168,0,unmapped
ADEPT2,0-13816-01-36,2-10358-01-446,0_13816,2_10358,0.12642609,0.125882832,NA,NA,NA,NA,NA,0.014380531,0,0.006637168,0,unmapped
ADEPT2,2-10064-01-590,2-10358-01-446,2_10064,2_10358,0.117948622,0.117472471,NA,NA,NA,NA,NA,0.015521064,0.221238938,0.006637168,0,unmapped
ADEPT2,0-7832-01-350,2-10358-01-446,0_7832,2_10358,0.111503494,0.108632119,NA,NA,NA,NA,NA,0.018847007,0.221238938,0.006637168,0,unmapped
ADEPT2,0-16933-02-144,2-10358-01-446,0_16933,2_10358,0.110482967,0.115175227,NA,NA,NA,NA,NA,0.016629712,0.221238938,0.006637168,0,unmapped
ADEPT2,0-12996-01-131,2-10358-01-446,0_12996,2_10358,0.253906994,0.253037527,NA,NA,NA,NA,NA,0.011061947,0,0.006637168,0,unmapped
ADEPT2,0-18334-01-182,2-10358-01-446,0_18334,2_10358,0.160282066,0.161552898,NA,NA,NA,NA,NA,0.011061947,0,0.006637168,0,unmapped
ADEPT2,0-2039-01-580,2-10358-01-446,0_2039,2_10358,0.135798749,0.156526272,NA,NA,NA,NA,NA,0.013888889,4.424778761,0.006637168,0,unmapped
ADEPT2,CL1253Contig1-04-87,2-10358-01-446,CL1253Contig1,2_10358,0.131986532,0.128293899,NA,NA,NA,NA,NA,0.033185841,0,0.006637168,0,unmapped
ADEPT2,0-350-01-124,2-10358-01-446,0_350,2_10358,0.117964338,0.134422587,NA,NA,NA,NA,NA,0.015486726,0,0.006637168,0,unmapped
ADEPT2,0-9265-01-46,2-10358-01-446,0_9265,2_10358,0.105293528,0.106026553,NA,NA,NA,NA,NA,0.013303769,0.221238938,0.006637168,0,unmapped
ADEPT2,0-9347-01-328,2-10358-01-446,0_9347,2_10358,0.14725894,0.147034914,NA,NA,NA,NA,NA,0.012168142,0,0.006637168,0,unmapped
ADEPT2,0-4735-01-582,2-10358-01-446,0_4735,2_10358,0.181852307,0.182957143,NA,NA,NA,NA,NA,0.006637168,0,0.006637168,0,unmapped
ADEPT2,0-18120-02-533,2-10358-01-446,0_18120,2_10358,0.111216428,0.120476264,NA,NA,NA,NA,NA,0.014380531,0,0.006637168,0,unmapped
ADEPT2,0-4832-01-128,2-10481-01-125,0_4832,2_10481,0.104601794,0.08401725,NA,NA,NA,NA,NA,0.014412417,0.221238938,0.023230088,0,unmapped
ADEPT2,0-9847-01-336,2-1087-01-86,0_9847,2_1087,0.10940253,0.001549742,NA,NA,NA,NA,NA,0.053333333,0.442477876,0.045758929,0.884955752,unmapped
ADEPT2,0-5465-01-483,2-1087-01-86,0_5465,2_1087,0.158250218,0.05335274,NA,NA,NA,NA,NA,0.103982301,0,0.045758929,0.884955752,unmapped
ADEPT2,0-2039-01-580,2-1087-01-86,0_2039,2_1087,0.101967433,0.020113691,NA,NA,NA,NA,NA,0.013888889,4.424778761,0.045758929,0.884955752,unmapped
ADEPT2,2-1034-01-58,2-1087-01-86,2_1034,2_1087,0.100158247,0.010485591,NA,NA,NA,NA,NA,0.058035714,0.884955752,0.045758929,0.884955752,unmapped
ADEPT2,0-17195-01-417,2-1087-01-86,0_17195,2_1087,0.118075053,0.058343635,NA,NA,NA,NA,NA,0.038716814,0,0.045758929,0.884955752,unmapped
ADEPT2,0-12190-02-158,2-1087-01-86,0_12190,2_1087,0.141223038,0.029477887,NA,NA,NA,NA,NA,0.336302895,0.663716814,0.045758929,0.884955752,unmapped
ADEPT2,0-13601-01-240,2-1087-01-86,0_13601,2_1087,0.113796756,0.025831786,NA,NA,NA,NA,NA,0.088691796,0.221238938,0.045758929,0.884955752,unmapped
ADEPT2,0-12683-01-213,2-1087-01-86,0_12683,2_1087,0.123508851,0.012971741,NA,NA,NA,NA,NA,0.028824834,0.221238938,0.045758929,0.884955752,unmapped
ADEPT2,0-2784-01-297,2-1087-01-86,0_2784,2_1087,0.126325228,0.012398786,NA,NA,NA,NA,NA,0.162971175,0.221238938,0.045758929,0.884955752,unmapped
ADEPT2,0-12845-02-450,2-1087-01-86,0_12845,2_1087,0.168835991,0.034031314,NA,NA,NA,NA,NA,0.043333333,0.442477876,0.045758929,0.884955752,unmapped
ADEPT2,0-5465-01-155,2-1087-01-86,0_5465,2_1087,0.158250218,0.05335274,NA,NA,NA,NA,NA,0.103104213,0.221238938,0.045758929,0.884955752,unmapped
ADEPT2,1-3327-01-113,2-1087-01-86,1_3327,2_1087,0.195772688,0.079048177,NA,NA,NA,NA,NA,0.15,0.442477876,0.045758929,0.884955752,unmapped
ADEPT2,0-5590-02-93,2-1087-01-86,0_5590,2_1087,0.100540072,0.021607597,NA,NA,NA,NA,NA,0.032079646,0,0.045758929,0.884955752,unmapped
ADEPT2,CL2398Contig1-01-61,2-1145-01-244,CL2398Contig1,2_1145,0.115476915,0.110561369,NA,NA,NA,NA,NA,0.011086475,0.221238938,0.038716814,0,unmapped
ADEPT2,2-1087-01-86,2-1205-02-71,2_1087,2_1205,0.102660863,0.009222637,NA,NA,NA,NA,NA,0.045758929,0.884955752,0.144675926,4.424778761,unmapped
ADEPT2,0-2684-01-162,2-1285-01-320,0_2684,2_1285,0.11662468,0.104541069,NA,NA,NA,NA,NA,0.027654867,0,0.074115044,0,unmapped
ADEPT2,0-4340-01-224,2-1526-01-177,0_4340,2_1526,0.219954238,0.219067749,NA,NA,NA,NA,NA,0.024336283,0,0.011135857,0.663716814,unmapped
ADEPT2,0-3261-01-155,2-1526-01-177,0_3261,2_1526,0.180577612,0.174660733,NA,NA,NA,NA,NA,0.029933481,0.221238938,0.011135857,0.663716814,unmapped
ADEPT2,0-14385-02-293,2-1526-01-177,0_14385,2_1526,0.104270058,0.099652786,NA,NA,NA,NA,NA,0.038802661,0.221238938,0.011135857,0.663716814,unmapped
ADEPT2,0-14140-01-416,2-1526-01-177,0_14140,2_1526,0.107022481,0.110294899,NA,NA,NA,NA,NA,0.048780488,0.221238938,0.011135857,0.663716814,unmapped
ADEPT2,0-16369-01-100,2-1526-01-177,0_16369,2_1526,0.15272403,0.154783807,NA,NA,NA,NA,NA,0.043237251,0.221238938,0.011135857,0.663716814,unmapped
ADEPT2,2-1526-01-177,2-1784-02-81,2_1526,2_1784,0.118018916,0.110333725,NA,NA,NA,NA,NA,0.011135857,0.663716814,0.036036036,1.769911504,unmapped
ADEPT2,0-14865-01-100,2-1878-01-100,0_14865,2_1878,0.106822624,0.071352759,NA,NA,NA,NA,NA,0.047566372,0,0.055555556,0.442477876,unmapped
ADEPT2,0-2039-01-580,2-1878-01-100,0_2039,2_1878,0.103824251,0.07535437,NA,NA,NA,NA,NA,0.013888889,4.424778761,0.055555556,0.442477876,unmapped
ADEPT2,0-673-01-132,2-1953-02-66,0_673,2_1953,0.125930502,0.159285696,NA,NA,NA,NA,NA,0.312222222,0.442477876,0.348557692,7.96460177,unmapped
ADEPT2,0-673-01-672,2-1953-02-66,0_673,2_1953,0.128138075,0.162071,NA,NA,NA,NA,NA,0.306378132,2.876106195,0.348557692,7.96460177,unmapped
ADEPT2,0-17220-01-181,2-1954-02-75,0_17220,2_1954,0.105678101,0.113641311,NA,NA,NA,NA,NA,0.019630485,4.203539823,0.021064302,0.221238938,unmapped
ADEPT2,0-13670-01-474,2-1954-02-75,0_13670,2_1954,0.119137657,0.124382388,NA,NA,NA,NA,NA,0.012168142,0,0.021064302,0.221238938,unmapped
ADEPT2,0-11756-01-347,2-1954-02-75,0_11756,2_1954,0.144499212,0.138008321,NA,NA,NA,NA,NA,0.009955752,0,0.021064302,0.221238938,unmapped
ADEPT2,0-17802-01-339,2-2199-01-139,0_17802,2_2199,0.106057501,0.102859913,NA,NA,NA,NA,NA,0.036504425,0,0.021017699,0,unmapped
ADEPT2,0-6316-02-201,2-259-01-392,0_6316,2_259,0.105860214,0.107296729,NA,NA,NA,NA,NA,0.023281596,0.221238938,0.024390244,0.221238938,unmapped
ADEPT2,0-18208-01-124,2-259-01-392,0_18208,2_259,0.120786897,0.116004011,NA,NA,NA,NA,NA,0.014380531,0,0.024390244,0.221238938,unmapped
ADEPT2,0-1872-01-488,2-259-01-392,0_1872,2_259,0.107945006,0.10291485,NA,NA,NA,NA,NA,0.022123894,0,0.024390244,0.221238938,unmapped
ADEPT2,0-8408-01-328,2-2702-01-69,0_8408,2_2702,1,1,NA,NA,NA,NA,NA,0.080752212,0,0.07545045,1.769911504,unmapped
ADEPT2,0-18178-02-257,2-2800-01-530,0_18178,2_2800,0.102146305,0.095202891,NA,NA,NA,NA,NA,0.011061947,0,0.010044643,0.884955752,unmapped
ADEPT2,2-2952-02-69,2-2952-03-199,2_2952,2_2952,1,1,NA,NA,NA,NA,NA,0.054272517,4.203539823,0.055299539,3.982300885,unmapped
ADEPT2,0-13841-01-430,2-2953-01-168,0_13841,2_2953,0.103671788,0.018139686,NA,NA,NA,NA,NA,0.077777778,0.442477876,0.030201342,1.10619469,unmapped
ADEPT2,0-2784-01-297,2-2953-01-168,0_2784,2_2953,0.100677513,0.020410879,NA,NA,NA,NA,NA,0.162971175,0.221238938,0.030201342,1.10619469,unmapped
ADEPT2,0-16732-01-386,2-2953-01-168,0_16732,2_2953,0.112114418,0.043751956,NA,NA,NA,NA,NA,0.039951574,8.628318584,0.030201342,1.10619469,unmapped
ADEPT2,2-10235-03-158,2-2953-01-168,2_10235,2_2953,0.117118851,0.052029552,NA,NA,NA,NA,NA,0.054323725,0.221238938,0.030201342,1.10619469,unmapped
ADEPT2,0-527-01-261,2-2953-01-168,0_527,2_2953,0.104186616,0.040128805,NA,NA,NA,NA,NA,0.021889401,3.982300885,0.030201342,1.10619469,unmapped
ADEPT2,0-14282-02-581,2-2953-01-168,0_14282,2_2953,0.102622902,0.033268572,NA,NA,NA,NA,NA,0.071902655,0,0.030201342,1.10619469,unmapped
ADEPT2,0-14865-01-100,2-3065-01-293,0_14865,2_3065,0.143587814,0.053413471,NA,NA,NA,NA,NA,0.047566372,0,0.0654102,0.221238938,unmapped
ADEPT2,2-1087-01-86,2-3065-01-293,2_1087,2_3065,0.107989985,0.0048001,NA,NA,NA,NA,NA,0.045758929,0.884955752,0.0654102,0.221238938,unmapped
ADEPT2,0-7398-01-422,2-3065-01-293,0_7398,2_3065,0.110046515,0.027635428,NA,NA,NA,NA,NA,0.014476615,0.663716814,0.0654102,0.221238938,unmapped
ADEPT2,0-1620-01-116,2-3124-01-293,0_1620,2_3124,0.118638951,0.113862468,NA,NA,NA,NA,NA,0.027654867,0,0.026548673,0,unmapped
ADEPT2,0-13816-01-36,2-3157-01-441,0_13816,2_3157,0.102133809,0.10341131,NA,NA,NA,NA,NA,0.014380531,0,0.026666667,0.442477876,unmapped
ADEPT2,0-4429-01-223,2-3204-02-351,0_4429,2_3204,0.115831713,0.113585028,NA,NA,NA,NA,NA,0.014380531,0,0.014380531,0,unmapped
ADEPT2,0-3784-01-702,2-3204-02-351,0_3784,2_3204,0.128855797,0.128732753,NA,NA,NA,NA,NA,0.011061947,0,0.014380531,0,unmapped
ADEPT2,2-10358-01-446,2-3204-02-351,2_10358,2_3204,0.293113478,0.290163454,NA,NA,NA,NA,NA,0.006637168,0,0.014380531,0,unmapped
ADEPT2,0-15611-01-55,2-3204-02-351,0_15611,2_3204,0.141987478,0.140260603,NA,NA,NA,NA,NA,0.009955752,0,0.014380531,0,unmapped
ADEPT2,0-12996-01-131,2-3204-02-351,0_12996,2_3204,0.128855797,0.126624185,NA,NA,NA,NA,NA,0.011061947,0,0.014380531,0,unmapped
ADEPT2,CL3161Contig1-04-130,2-3204-02-86,CL3161Contig1,2_3204,0.777224145,0.771683627,NA,NA,NA,NA,NA,0.091814159,0,0.095982143,0.884955752,unmapped
ADEPT2,2-207-02-560,2-3204-02-86,2_207,2_3204,0.746496257,0.741142603,NA,NA,NA,NA,NA,0.097560976,0.221238938,0.095982143,0.884955752,unmapped
ADEPT2,0-6924-02-233,2-3279-01-440,0_6924,2_3279,0.171727931,0.171656378,NA,NA,NA,NA,NA,0.467633929,0.884955752,0.188616071,0.884955752,unmapped
ADEPT2,2-2953-01-168,2-3279-01-58,2_2953,2_3279,0.140099314,0.117346773,NA,NA,NA,NA,NA,0.030201342,1.10619469,0.005530973,0,unmapped
ADEPT2,0-527-01-261,2-3279-01-58,0_527,2_3279,0.163244286,0.141054149,NA,NA,NA,NA,NA,0.021889401,3.982300885,0.005530973,0,unmapped
ADEPT2,0-11087-01-123,2-3279-01-58,0_11087,2_3279,0.142338309,0.12095027,NA,NA,NA,NA,NA,0.043237251,0.221238938,0.005530973,0,unmapped
ADEPT2,0-14645-01-376,2-3445-02-400,0_14645,2_3445,0.113528518,0.065499276,NA,NA,NA,NA,NA,0.129854369,8.849557522,0.075892857,0.884955752,unmapped
ADEPT2,2-10073-02-460,2-3497-01-63,2_10073,2_3497,0.10274482,0.099418677,NA,NA,NA,NA,NA,0.019911504,0,0.01039261,4.203539823,unmapped
ADEPT2,0-13816-01-36,2-3497-01-63,0_13816,2_3497,0.112963709,0.111855141,NA,NA,NA,NA,NA,0.014380531,0,0.01039261,4.203539823,unmapped
ADEPT2,0-2039-01-580,2-3497-01-63,0_2039,2_3497,0.146683767,0.166921832,NA,NA,NA,NA,NA,0.013888889,4.424778761,0.01039261,4.203539823,unmapped
ADEPT2,0-18334-01-182,2-3497-01-63,0_18334,2_3497,0.112963709,0.112445515,NA,NA,NA,NA,NA,0.011061947,0,0.01039261,4.203539823,unmapped
ADEPT2,2-10064-01-590,2-3497-01-63,2_10064,2_3497,0.103347163,0.100334754,NA,NA,NA,NA,NA,0.015521064,0.221238938,0.01039261,4.203539823,unmapped
ADEPT2,0-9729-01-503,2-3497-01-63,0_9729,2_3497,0.100022806,0.104817333,NA,NA,NA,NA,NA,0.046979866,1.10619469,0.01039261,4.203539823,unmapped
ADEPT2,0-11756-01-347,2-3497-01-63,0_11756,2_3497,0.124309206,0.124235336,NA,NA,NA,NA,NA,0.009955752,0,0.01039261,4.203539823,unmapped
ADEPT2,0-12996-01-131,2-3497-01-63,0_12996,2_3497,0.180415959,0.179125486,NA,NA,NA,NA,NA,0.011061947,0,0.01039261,4.203539823,unmapped
ADEPT2,0-1867-02-69,2-3497-01-63,0_1867,2_3497,0.143767886,0.142803893,NA,NA,NA,NA,NA,0.022573363,1.991150442,0.01039261,4.203539823,unmapped
ADEPT2,0-15612-01-116,2-3497-01-63,0_15612,2_3497,0.108871734,0.106499993,NA,NA,NA,NA,NA,0.019911504,0,0.01039261,4.203539823,unmapped
ADEPT2,0-9750-02-73,2-3557-01-69,0_9750,2_3557,0.118872678,0.115871615,NA,NA,NA,NA,NA,0.010022272,0.663716814,0.025669643,0.884955752,unmapped
ADEPT2,0-18178-02-257,2-3557-01-69,0_18178,2_3557,0.129199552,0.127733195,NA,NA,NA,NA,NA,0.011061947,0,0.025669643,0.884955752,unmapped
ADEPT2,2-3497-01-63,2-3557-01-69,2_3497,2_3557,0.118418939,0.114751806,NA,NA,NA,NA,NA,0.01039261,4.203539823,0.025669643,0.884955752,unmapped
ADEPT2,2-1087-01-86,2-3583-02-157,2_1087,2_3583,0.100573634,0.060661309,NA,NA,NA,NA,NA,0.045758929,0.884955752,0.037694013,0.221238938,unmapped
ADEPT2,2-1087-01-86,2-3641-02-153,2_1087,2_3641,0.154473669,0.052275803,NA,NA,NA,NA,NA,0.045758929,0.884955752,0.102449889,0.663716814,unmapped
ADEPT2,0-5465-01-155,2-3641-02-153,0_5465,2_3641,0.988631767,0.986708256,NA,NA,NA,NA,NA,0.103104213,0.221238938,0.102449889,0.663716814,unmapped
ADEPT2,0-5465-01-483,2-3641-02-153,0_5465,2_3641,0.988631767,0.986708256,NA,NA,NA,NA,NA,0.103982301,0,0.102449889,0.663716814,unmapped
ADEPT2,0-6588-01-244,2-3758-01-143,0_6588,2_3758,0.120048495,0.120147164,NA,NA,NA,NA,NA,0.019955654,0.221238938,0.027716186,0.221238938,unmapped
ADEPT2,0-11756-01-347,2-378-01-86,0_11756,2_378,0.102400875,0.092262836,NA,NA,NA,NA,NA,0.009955752,0,0.014380531,0,unmapped
ADEPT2,2-10100-03-143,2-378-01-86,2_10100,2_378,0.192631961,0.162485526,NA,NA,NA,NA,NA,0.037694013,0.221238938,0.014380531,0,unmapped
ADEPT2,0-13816-01-36,2-378-01-86,0_13816,2_378,0.115831713,0.126309586,NA,NA,NA,NA,NA,0.014380531,0,0.014380531,0,unmapped
ADEPT2,0-5153-01-72,2-378-01-86,0_5153,2_378,0.220116615,0.181459427,NA,NA,NA,NA,NA,0.033407572,0.663716814,0.014380531,0,unmapped
ADEPT2,0-2039-01-580,2-3822-01-296,0_2039,2_3822,0.116571813,0.084733027,NA,NA,NA,NA,NA,0.013888889,4.424778761,0.014380531,0,unmapped
ADEPT2,0-11087-01-123,2-3822-01-296,0_11087,2_3822,0.10614491,0.066145951,NA,NA,NA,NA,NA,0.043237251,0.221238938,0.014380531,0,unmapped
ADEPT2,0-527-01-261,2-3822-01-296,0_527,2_3822,0.202641475,0.158409481,NA,NA,NA,NA,NA,0.021889401,3.982300885,0.014380531,0,unmapped
ADEPT2,2-3279-01-58,2-3822-01-296,2_3279,2_3822,0.249309942,0.232057905,NA,NA,NA,NA,NA,0.005530973,0,0.014380531,0,unmapped
ADEPT2,0-15254-01-245,2-3822-01-296,0_15254,2_3822,0.103150835,0.071384849,NA,NA,NA,NA,NA,0.04954955,1.769911504,0.014380531,0,unmapped
ADEPT2,0-12766-01-86,2-3822-01-296,0_12766,2_3822,0.102110725,0.077640219,NA,NA,NA,NA,NA,0.024553571,0.884955752,0.014380531,0,unmapped
ADEPT2,0-9347-01-328,2-3852-01-66,0_9347,2_3852,0.109955657,0.103421116,NA,NA,NA,NA,NA,0.012168142,0,0.033632287,1.327433628,unmapped
ADEPT2,0-350-01-124,2-3905-01-928,0_350,2_3905,0.104232415,0.088506856,NA,NA,NA,NA,NA,0.015486726,0,0.041019956,0.221238938,unmapped
ADEPT2,0-12996-01-131,2-3949-01-141,0_12996,2_3949,0.103384011,0.101652334,NA,NA,NA,NA,NA,0.011061947,0,0.011415525,3.097345133,unmapped
ADEPT2,0-7832-01-350,2-3949-01-141,0_7832,2_3949,0.126164433,0.123187128,NA,NA,NA,NA,NA,0.018847007,0.221238938,0.011415525,3.097345133,unmapped
ADEPT2,0-7652-01-333,2-4102-01-738,0_7652,2_4102,0.129200624,0.121886457,NA,NA,NA,NA,NA,0.042128603,0.221238938,0.210643016,0.221238938,unmapped
ADEPT2,UMN-3746-02-202,2-4110-01-251,UMN_3746,2_4110,0.327617431,0.407383903,NA,NA,NA,NA,NA,0.110619469,0,0.260579065,0.663716814,unmapped
ADEPT2,UMN-3746-02-202,2-4110-01-698,UMN_3746,2_4110,0.539707787,0.604664765,NA,NA,NA,NA,NA,0.110619469,0,0.171875,0.884955752,unmapped
ADEPT2,0-14269-01-142,2-4127-01-216,0_14269,2_4127,0.16162631,0.161479114,NA,NA,NA,NA,NA,0.014380531,0,0.024553571,0.884955752,unmapped
ADEPT2,2-10358-01-446,2-4127-01-216,2_10358,2_4127,0.121938087,0.124257032,NA,NA,NA,NA,NA,0.006637168,0,0.024553571,0.884955752,unmapped
ADEPT2,0-11756-01-347,2-4364-01-136,0_11756,2_4364,0.116106023,0.119619319,NA,NA,NA,NA,NA,0.009955752,0,0.018847007,0.221238938,unmapped
ADEPT2,0-12996-01-131,2-4364-01-136,0_12996,2_4364,0.116106023,0.116813487,NA,NA,NA,NA,NA,0.011061947,0,0.018847007,0.221238938,unmapped
ADEPT2,0-18178-02-257,2-4531-01-86,0_18178,2_4531,0.129266064,0.129396193,NA,NA,NA,NA,NA,0.011061947,0,0.025555556,0.442477876,unmapped
ADEPT2,0-12959-02-242,2-4531-01-86,0_12959,2_4531,0.103452755,0.10506632,NA,NA,NA,NA,NA,0.018099548,2.212389381,0.025555556,0.442477876,unmapped
ADEPT2,0-2684-01-162,2-4531-01-86,0_2684,2_4531,0.124576371,0.120775023,NA,NA,NA,NA,NA,0.027654867,0,0.025555556,0.442477876,unmapped
ADEPT2,0-2684-01-162,2-4743-01-362,0_2684,2_4743,0.133632337,0.125708565,NA,NA,NA,NA,NA,0.027654867,0,0.034292035,0,unmapped
ADEPT2,0-14269-01-142,2-4807-02-338,0_14269,2_4807,0.168153074,0.177650238,NA,NA,NA,NA,NA,0.014380531,0,0.017738359,0.221238938,unmapped
ADEPT2,0-18899-02-260,2-4834-02-188,0_18899,2_4834,0.117756213,0.117705715,NA,NA,NA,NA,NA,0.037861915,0.663716814,0.016629712,0.221238938,unmapped
ADEPT2,0-8278-01-165,2-4957-01-138,0_8278,2_4957,0.109663532,0.111914812,NA,NA,NA,NA,NA,0.026607539,0.221238938,0.014412417,0.221238938,unmapped
ADEPT2,0-12080-01-415,2-4957-02-53,0_12080,2_4957,0.111468786,0.108288519,NA,NA,NA,NA,NA,0.014380531,0,0.011160714,0.884955752,unmapped
ADEPT2,0-2796-01-304,2-5114-01-362,0_2796,2_5114,0.105538135,0.104482147,NA,NA,NA,NA,NA,0.024390244,0.221238938,0.053097345,0,unmapped
ADEPT2,2-5258-01-341,2-5258-01-77,2_5258,2_5258,0.262649591,0.265744529,NA,NA,NA,NA,NA,0.0260181,2.212389381,0.011086475,0.221238938,unmapped
ADEPT2,0-13540-01-134,2-5279-01-367,0_13540,2_5279,0.921374321,0.92171462,NA,NA,NA,NA,NA,0.070938215,3.318584071,0.075892857,0.884955752,unmapped
ADEPT2,0-13540-01-134,2-5279-01-97,0_13540,2_5279,0.93982968,0.940143105,NA,NA,NA,NA,NA,0.070938215,3.318584071,0.074776786,0.884955752,unmapped
ADEPT2,2-10064-01-590,2-5572-01-314,2_10064,2_5572,0.114776933,0.116151586,NA,NA,NA,NA,NA,0.015521064,0.221238938,0.010204082,2.433628319,unmapped
ADEPT2,2-10481-01-125,2-5668-01-109,2_10481,2_5668,0.108005297,0.10533029,NA,NA,NA,NA,NA,0.023230088,0,0.009955752,0,unmapped
ADEPT2,0-743-01-65,2-5668-01-109,0_743,2_5668,0.154074838,0.153142202,NA,NA,NA,NA,NA,0.016666667,0.442477876,0.009955752,0,unmapped
ADEPT2,0-13676-02-138,2-5703-02-216,0_13676,2_5703,0.100497949,0.099899481,NA,NA,NA,NA,NA,0.041763341,4.646017699,0.036504425,0,unmapped
ADEPT2,CL12Contig1-02-169,2-5703-02-216,CL12Contig1,2_5703,0.100478651,0.099125566,NA,NA,NA,NA,NA,0.027716186,0.221238938,0.036504425,0,unmapped
ADEPT2,0-9423-01-70,2-5703-02-216,0_9423,2_5703,0.105949224,0.10970775,NA,NA,NA,NA,NA,0.026607539,0.221238938,0.036504425,0,unmapped
ADEPT2,0-13762-01-189,2-5746-02-630,0_13762,2_5746,0.170382931,0.206250861,NA,NA,NA,NA,NA,0.136666667,0.442477876,0.175675676,1.769911504,unmapped
ADEPT2,0-5097-01-214,2-5746-02-630,0_5097,2_5746,0.218629493,0.246728506,NA,NA,NA,NA,NA,0.095982143,0.884955752,0.175675676,1.769911504,unmapped
ADEPT2,0-1802-01-424,2-5829-01-164,0_1802,2_5829,0.151898025,0.082123841,NA,NA,NA,NA,NA,0.018888889,0.442477876,0.060840708,0,unmapped
ADEPT2,0-9847-01-336,2-5962-01-400,0_9847,2_5962,0.154014122,0.065957079,NA,NA,NA,NA,NA,0.053333333,0.442477876,0.037694013,0.221238938,unmapped
ADEPT2,0-1755-01-242,2-5962-01-400,0_1755,2_5962,0.126533514,0.059859076,NA,NA,NA,NA,NA,0.029082774,1.10619469,0.037694013,0.221238938,unmapped
ADEPT2,0-11756-01-347,2-6100-02-399,0_11756,2_6100,0.158907068,0.147333692,NA,NA,NA,NA,NA,0.009955752,0,0.027716186,0.221238938,unmapped
ADEPT2,0-9455-01-277,2-6183-01-544,0_9455,2_6183,0.293746055,0.308681904,NA,NA,NA,NA,NA,0.032222222,0.442477876,0.087389381,0,unmapped
ADEPT2,0-14865-01-100,2-6284-01-87,0_14865,2_6284,0.127825364,0.098833797,NA,NA,NA,NA,NA,0.047566372,0,0.016666667,0.442477876,unmapped
ADEPT2,CL1765Contig1-04-136,2-6284-01-87,CL1765Contig1,2_6284,0.324531219,0.299756022,NA,NA,NA,NA,NA,0.015521064,0.221238938,0.016666667,0.442477876,unmapped
ADEPT2,CL4794Contig1-03-158,2-6284-01-87,CL4794Contig1,2_6284,0.106867482,0.110081866,NA,NA,NA,NA,NA,0.034292035,0,0.016666667,0.442477876,unmapped
ADEPT2,2-10358-01-446,2-6284-01-87,2_10358,2_6284,0.117932836,0.127546668,NA,NA,NA,NA,NA,0.006637168,0,0.016666667,0.442477876,unmapped
ADEPT2,0-18120-02-533,2-6284-01-87,0_18120,2_6284,0.120954882,0.104182739,NA,NA,NA,NA,NA,0.014380531,0,0.016666667,0.442477876,unmapped
ADEPT2,CL2341Contig1-03-281,2-6284-01-87,CL2341Contig1,2_6284,0.112631021,0.08027985,NA,NA,NA,NA,NA,0.043378995,3.097345133,0.016666667,0.442477876,unmapped
ADEPT2,CL1619Contig1-07-340,2-6284-01-87,CL1619Contig1,2_6284,0.193681657,0.173595533,NA,NA,NA,NA,NA,0.025498891,0.221238938,0.016666667,0.442477876,unmapped
ADEPT2,CL4736Contig1-01-135,2-6284-01-87,CL4736Contig1,2_6284,0.137866218,0.130288173,NA,NA,NA,NA,NA,0.020316027,1.991150442,0.016666667,0.442477876,unmapped
ADEPT2,0-11400-01-80,2-6284-01-87,0_11400,2_6284,0.322451291,0.315966794,NA,NA,NA,NA,NA,0.012168142,0,0.016666667,0.442477876,unmapped
ADEPT2,0-172-01-44,2-6284-01-87,0_172,2_6284,0.131944047,0.111048951,NA,NA,NA,NA,NA,0.026548673,0,0.016666667,0.442477876,unmapped
ADEPT2,2-6460-02-190,2-6284-01-87,2_6460,2_6284,0.109316481,0.116931645,NA,NA,NA,NA,NA,0.012304251,1.10619469,0.016666667,0.442477876,unmapped
ADEPT2,CL3006Contig1-01-114,2-6284-01-87,CL3006Contig1,2_6284,0.109413855,0.111922113,NA,NA,NA,NA,NA,0.012195122,0.221238938,0.016666667,0.442477876,unmapped
ADEPT2,0-1085-01-920,2-6284-01-87,0_1085,2_6284,0.161492542,0.149955002,NA,NA,NA,NA,NA,0.012168142,0,0.016666667,0.442477876,unmapped
ADEPT2,0-2039-01-580,2-6284-01-87,0_2039,2_6284,0.148098221,0.122780675,NA,NA,NA,NA,NA,0.013888889,4.424778761,0.016666667,0.442477876,unmapped
ADEPT2,0-1310-01-606,2-6284-01-87,0_1310,2_6284,0.215128485,0.219783079,NA,NA,NA,NA,NA,0.009237875,4.203539823,0.016666667,0.442477876,unmapped
ADEPT2,UMN-517-01-44,2-6284-01-87,UMN_517,2_6284,0.14429873,0.116003033,NA,NA,NA,NA,NA,0.023281596,0.221238938,0.016666667,0.442477876,unmapped
ADEPT2,0-18208-01-124,2-6354-01-134,0_18208,2_6354,0.10611326,0.108613464,NA,NA,NA,NA,NA,0.014380531,0,0.046067416,1.548672566,unmapped
ADEPT2,2-10064-01-590,2-6457-01-56,2_10064,2_6457,0.16367501,0.156133451,NA,NA,NA,NA,NA,0.015521064,0.221238938,0.026666667,0.442477876,unmapped
ADEPT2,0-11400-01-80,2-6460-02-190,0_11400,2_6460,0.103634915,0.107402587,NA,NA,NA,NA,NA,0.012168142,0,0.012304251,1.10619469,unmapped
ADEPT2,0-13816-01-36,2-6460-02-190,0_13816,2_6460,0.117631639,0.117703372,NA,NA,NA,NA,NA,0.014380531,0,0.012304251,1.10619469,unmapped
ADEPT2,0-15611-01-55,2-6460-02-190,0_15611,2_6460,0.103634915,0.103805552,NA,NA,NA,NA,NA,0.009955752,0,0.012304251,1.10619469,unmapped
ADEPT2,0-18334-01-182,2-6460-02-190,0_18334,2_6460,0.150718378,0.15265809,NA,NA,NA,NA,NA,0.011061947,0,0.012304251,1.10619469,unmapped
ADEPT2,0-350-01-124,2-6460-02-190,0_350,2_6460,0.109365387,0.122406415,NA,NA,NA,NA,NA,0.015486726,0,0.012304251,1.10619469,unmapped
ADEPT2,0-11756-01-347,2-6460-02-190,0_11756,2_6460,0.103634915,0.107353301,NA,NA,NA,NA,NA,0.009955752,0,0.012304251,1.10619469,unmapped
ADEPT2,2-3497-01-63,2-6460-02-190,2_3497,2_6460,0.103287189,0.10304851,NA,NA,NA,NA,NA,0.01039261,4.203539823,0.012304251,1.10619469,unmapped
ADEPT2,0-1310-01-606,2-6460-02-190,0_1310,2_6460,0.115005439,0.115208195,NA,NA,NA,NA,NA,0.009237875,4.203539823,0.012304251,1.10619469,unmapped
ADEPT2,0-9750-02-73,2-6460-02-190,0_9750,2_6460,0.103597673,0.105231026,NA,NA,NA,NA,NA,0.010022272,0.663716814,0.012304251,1.10619469,unmapped
ADEPT2,0-12996-01-131,2-6460-02-190,0_12996,2_6460,0.103634915,0.102650861,NA,NA,NA,NA,NA,0.011061947,0,0.012304251,1.10619469,unmapped
ADEPT2,2-10358-01-446,2-6460-02-190,2_10358,2_6460,0.14718464,0.146557719,NA,NA,NA,NA,NA,0.006637168,0,0.012304251,1.10619469,unmapped
ADEPT2,0-16933-02-144,2-6460-02-190,0_16933,2_6460,0.102049131,0.105494376,NA,NA,NA,NA,NA,0.016629712,0.221238938,0.012304251,1.10619469,unmapped
ADEPT2,2-6489-02-416,2-6489-02-64,2_6489,2_6489,0.461090888,0.488240334,NA,NA,NA,NA,NA,0.185144124,0.221238938,0.099778271,0.221238938,unmapped
ADEPT2,0-12996-01-131,2-6499-01-339,0_12996,2_6499,0.113312175,0.113345931,NA,NA,NA,NA,NA,0.011061947,0,0.009955752,0,unmapped
ADEPT2,2-6460-02-190,2-6499-01-339,2_6460,2_6499,0.103634915,0.105035034,NA,NA,NA,NA,NA,0.012304251,1.10619469,0.009955752,0,unmapped
ADEPT2,0-11756-01-347,2-6499-01-339,0_11756,2_6499,0.124644237,0.11988304,NA,NA,NA,NA,NA,0.009955752,0,0.009955752,0,unmapped
ADEPT2,0-18334-01-182,2-6499-01-339,0_18334,2_6499,0.113312175,0.114572426,NA,NA,NA,NA,NA,0.011061947,0,0.009955752,0,unmapped
ADEPT2,0-2039-01-580,2-6499-01-339,0_2039,2_6499,0.105977462,0.126350954,NA,NA,NA,NA,NA,0.013888889,4.424778761,0.009955752,0,unmapped
ADEPT2,0-12618-04-144,2-6499-01-339,0_12618,2_6499,0.109161551,0.106485184,NA,NA,NA,NA,NA,0.027654867,0,0.009955752,0,unmapped
ADEPT2,2-6460-02-190,2-6699-01-348,2_6460,2_6699,0.102020707,0.102455853,NA,NA,NA,NA,NA,0.012304251,1.10619469,0.024444444,0.442477876,unmapped
ADEPT2,2-10064-01-590,2-6699-01-348,2_10064,2_6699,0.149876987,0.152020168,NA,NA,NA,NA,NA,0.015521064,0.221238938,0.024444444,0.442477876,unmapped
ADEPT2,0-9265-01-456,2-6699-01-348,0_9265,2_6699,0.10794928,0.101115886,NA,NA,NA,NA,NA,0.027716186,0.221238938,0.024444444,0.442477876,unmapped
ADEPT2,0-9265-01-456,2-684-01-374,0_9265,2_684,0.110832923,0.115293437,NA,NA,NA,NA,NA,0.027716186,0.221238938,0.01880531,0,unmapped
ADEPT2,2-6460-02-190,2-684-01-374,2_6460,2_684,0.102074001,0.104844979,NA,NA,NA,NA,NA,0.012304251,1.10619469,0.01880531,0,unmapped
ADEPT2,0-11756-01-347,2-684-01-374,0_11756,2_684,0.109326253,0.101774727,NA,NA,NA,NA,NA,0.009955752,0,0.01880531,0,unmapped
ADEPT2,0-16933-02-144,2-684-01-374,0_16933,2_684,0.136603175,0.133722601,NA,NA,NA,NA,NA,0.016629712,0.221238938,0.01880531,0,unmapped
ADEPT2,0-18334-01-182,2-721-01-74,0_18334,2_721,0.122156098,0.123144009,NA,NA,NA,NA,NA,0.011061947,0,0.031111111,0.442477876,unmapped
ADEPT2,0-1310-01-606,2-721-01-74,0_1310,2_721,0.108152199,0.110765641,NA,NA,NA,NA,NA,0.009237875,4.203539823,0.031111111,0.442477876,unmapped
ADEPT2,0-17788-01-394,2-7213-02-132,0_17788,2_7213,0.307385069,0.307547301,NA,NA,NA,NA,NA,0.228381375,0.221238938,0.3098434,1.10619469,unmapped
ADEPT2,0-15611-01-55,2-7408-02-215,0_15611,2_7408,0.102770062,0.101312759,NA,NA,NA,NA,NA,0.009955752,0,0.020737327,3.982300885,unmapped
ADEPT2,0-18192-03-140,2-7408-02-215,0_18192,2_7408,0.108448301,0.104684623,NA,NA,NA,NA,NA,0.033333333,0.442477876,0.020737327,3.982300885,unmapped
ADEPT2,0-1310-01-606,2-7408-02-215,0_1310,2_7408,0.128604866,0.131085727,NA,NA,NA,NA,NA,0.009237875,4.203539823,0.020737327,3.982300885,unmapped
ADEPT2,2-6499-01-339,2-7408-02-215,2_6499,2_7408,0.129589348,0.12671303,NA,NA,NA,NA,NA,0.009955752,0,0.020737327,3.982300885,unmapped
ADEPT2,2-1014-02-121,2-7524-02-36,2_1014,2_7524,0.103805421,0.06767586,NA,NA,NA,NA,NA,0.021300448,1.327433628,0.018888889,0.442477876,unmapped
ADEPT2,0-13816-01-36,2-7567-02-67,0_13816,2_7567,0.148923627,0.14769266,NA,NA,NA,NA,NA,0.014380531,0,0.019911504,0,unmapped
ADEPT2,0-17238-01-290,2-7619-01-191,0_17238,2_7619,0.11189197,0.024458204,NA,NA,NA,NA,NA,0.06097561,0.221238938,0.202008929,0.884955752,unmapped
ADEPT2,2-1784-02-81,2-7725-01-553,2_1784,2_7725,0.101812458,0.096652383,NA,NA,NA,NA,NA,0.036036036,1.769911504,0.017699115,0,unmapped
ADEPT2,0-1867-02-69,2-7725-01-553,0_1867,2_7725,0.131506421,0.129371011,NA,NA,NA,NA,NA,0.022573363,1.991150442,0.017699115,0,unmapped
ADEPT2,0-4340-01-224,2-7725-01-553,0_4340,2_7725,0.159067807,0.157776303,NA,NA,NA,NA,NA,0.024336283,0,0.017699115,0,unmapped
ADEPT2,2-1526-01-177,2-7725-01-553,2_1526,2_7725,0.244228853,0.236707691,NA,NA,NA,NA,NA,0.011135857,0.663716814,0.017699115,0,unmapped
ADEPT2,0-9847-01-336,2-776-03-84,0_9847,2_776,0.112446087,0.066531264,NA,NA,NA,NA,NA,0.053333333,0.442477876,0.021158129,0.663716814,unmapped
ADEPT2,0-14001-01-45,2-776-03-84,0_14001,2_776,0.108797392,0.102153412,NA,NA,NA,NA,NA,0.048165138,3.539823009,0.021158129,0.663716814,unmapped
ADEPT2,0-14269-01-142,2-776-03-84,0_14269,2_776,0.100505669,0.098694981,NA,NA,NA,NA,NA,0.014380531,0,0.021158129,0.663716814,unmapped
ADEPT2,0-2039-01-580,2-776-03-84,0_2039,2_776,0.132800051,0.099364229,NA,NA,NA,NA,NA,0.013888889,4.424778761,0.021158129,0.663716814,unmapped
ADEPT2,2-1087-01-86,2-7808-01-626,2_1087,2_7808,0.103128842,0.002870636,NA,NA,NA,NA,NA,0.045758929,0.884955752,0.33518931,0.663716814,unmapped
ADEPT2,2-378-01-86,2-783-02-544,2_378,2_783,0.132297406,0.121075342,NA,NA,NA,NA,NA,0.014380531,0,0.027186761,6.415929204,unmapped
ADEPT2,2-271-02-349,2-783-02-544,2_271,2_783,0.160487054,0.155062125,NA,NA,NA,NA,NA,0.016629712,0.221238938,0.027186761,6.415929204,unmapped
ADEPT2,0-9136-02-316,2-783-02-544,0_9136,2_783,0.101559362,0.097677479,NA,NA,NA,NA,NA,0.033333333,0.442477876,0.027186761,6.415929204,unmapped
ADEPT2,0-11756-01-347,2-783-02-544,0_11756,2_783,0.11827005,0.11118629,NA,NA,NA,NA,NA,0.009955752,0,0.027186761,6.415929204,unmapped
ADEPT2,0-9847-01-336,2-8144-01-236,0_9847,2_8144,0.143316416,0.090522614,NA,NA,NA,NA,NA,0.053333333,0.442477876,0.027027027,1.769911504,unmapped
ADEPT2,0-7398-01-422,2-8144-01-236,0_7398,2_8144,0.1029361,0.058161187,NA,NA,NA,NA,NA,0.014476615,0.663716814,0.027027027,1.769911504,unmapped
ADEPT2,0-1547-01-56,2-8568-01-373,0_1547,2_8568,0.115553417,0.110520081,NA,NA,NA,NA,NA,0.047566372,0,0.04767184,0.221238938,unmapped
ADEPT2,CL312Contig1-04-173,2-8568-01-373,CL312Contig1,2_8568,0.285932358,0.290053105,NA,NA,NA,NA,NA,0.161764706,2.212389381,0.04767184,0.221238938,unmapped
ADEPT2,0-12079-01-142,2-8709-01-35,0_12079,2_8709,0.104954543,0.09665437,NA,NA,NA,NA,NA,0.011086475,0.221238938,0.024336283,0,unmapped
ADEPT2,2-8751-01-111,2-8751-01-423,2_8751,2_8751,0.627634133,0.621014247,NA,NA,NA,NA,NA,0.104444444,0.442477876,0.161504425,0,unmapped
ADEPT2,0-9835-02-169,2-8840-01-93,0_9835,2_8840,0.102606872,0.100591226,NA,NA,NA,NA,NA,0.112359551,1.548672566,0.014412417,0.221238938,unmapped
ADEPT2,2-4066-01-202,2-89-01-375,2_4066,2_89,0.130587565,0.131529994,NA,NA,NA,NA,NA,0.015521064,0.221238938,0.021111111,0.442477876,unmapped
ADEPT2,0-2090-01-339,2-9148-01-39,0_2090,2_9148,0.121618584,0.11529458,NA,NA,NA,NA,NA,0.022271715,0.663716814,0.021017699,0,unmapped
ADEPT2,0-18899-02-260,2-9486-02-135,0_18899,2_9486,0.206455187,0.210663816,NA,NA,NA,NA,NA,0.037861915,0.663716814,0.156666667,0.442477876,unmapped
ADEPT2,0-1549-01-64,2-985-01-560,0_1549,2_985,0.146563809,0.111776828,NA,NA,NA,NA,NA,0.016629712,0.221238938,0.016666667,0.442477876,unmapped
ADEPT2,0-16608-02-334,CL1030Contig1-01-160,0_16608,CL1030Contig1,0.969711749,0.968193384,NA,NA,NA,NA,NA,0.470066519,0.221238938,0.466740576,0.221238938,unmapped
ADEPT2,CL1045Contig1-01-254,CL1045Contig1-02-408,CL1045Contig1,CL1045Contig1,0.937927683,0.937939282,NA,NA,NA,NA,NA,0.059550562,1.548672566,0.058888889,0.442477876,unmapped
ADEPT2,2-378-01-86,CL1045Contig1-02-408,2_378,CL1045Contig1,0.11182344,0.125848872,NA,NA,NA,NA,NA,0.014380531,0,0.058888889,0.442477876,unmapped
ADEPT2,2-4405-01-81,CL1057Contig1-03-51,2_4405,CL1057Contig1,0.188803358,0.175762535,NA,NA,NA,NA,NA,0.490970655,1.991150442,0.291666667,1.769911504,unmapped
ADEPT2,2-10073-02-460,CL1057Contig1-03-594,2_10073,CL1057Contig1,0.103555669,0.102215964,NA,NA,NA,NA,NA,0.019911504,0,0.027149321,2.212389381,unmapped
ADEPT2,2-6100-02-399,CL1057Contig1-03-594,2_6100,CL1057Contig1,0.130110029,0.140413338,NA,NA,NA,NA,NA,0.027716186,0.221238938,0.027149321,2.212389381,unmapped
ADEPT2,2-6460-02-190,CL1057Contig1-03-594,2_6460,CL1057Contig1,0.130332702,0.131684917,NA,NA,NA,NA,NA,0.012304251,1.10619469,0.027149321,2.212389381,unmapped
ADEPT2,2-10358-01-446,CL1057Contig1-03-594,2_10358,CL1057Contig1,0.111680749,0.108273919,NA,NA,NA,NA,NA,0.006637168,0,0.027149321,2.212389381,unmapped
ADEPT2,2-5961-01-235,CL1099Contig1-03-89,2_5961,CL1099Contig1,0.152198902,0.143633797,NA,NA,NA,NA,NA,0.053333333,0.442477876,0.155555556,0.442477876,unmapped
ADEPT2,0-353-01-436,CL1148Contig1-03-247,0_353,CL1148Contig1,0.121800075,0.122872089,NA,NA,NA,NA,NA,0.015730337,1.548672566,0.01659292,0,unmapped
ADEPT2,CL1018Contig1-04-64,CL1151Contig1-03-66,CL1018Contig1,CL1151Contig1,0.106712913,0.104209057,NA,NA,NA,NA,NA,0.035634744,0.663716814,0.013303769,0.221238938,unmapped
ADEPT2,0-7496-01-373,CL1151Contig1-03-66,0_7496,CL1151Contig1,0.133844074,0.133232496,NA,NA,NA,NA,NA,0.022172949,0.221238938,0.013303769,0.221238938,unmapped
ADEPT2,0-2222-02-227,CL115Contig1-06-214,0_2222,CL115Contig1,0.100440459,0.10730381,NA,NA,NA,NA,NA,0.06993007,5.088495575,0.027716186,0.221238938,unmapped
ADEPT2,0-5973-02-148,CL1167Contig1-03-201,0_5973,CL1167Contig1,0.116855714,0.117199225,NA,NA,NA,NA,NA,0.013274336,0,0.010273973,3.097345133,unmapped
ADEPT2,0-8640-01-668,CL1167Contig1-03-201,0_8640,CL1167Contig1,0.118145417,0.121336485,NA,NA,NA,NA,NA,0.05971897,5.530973451,0.010273973,3.097345133,unmapped
ADEPT2,0-12618-04-144,CL1189Contig1-03-136,0_12618,CL1189Contig1,0.222166965,0.222505289,NA,NA,NA,NA,NA,0.027654867,0,0.009977827,0.221238938,unmapped
ADEPT2,0-17370-01-71,CL1209Contig1-02-121,0_17370,CL1209Contig1,0.133111105,0.112685054,NA,NA,NA,NA,NA,0.056666667,0.442477876,0.334070796,0,unmapped
ADEPT2,CL1282Contig1-03-62,CL1282Contig1-03-683,CL1282Contig1,CL1282Contig1,0.983779114,0.983517776,NA,NA,NA,NA,NA,0.077878104,1.991150442,0.084123223,6.637168142,unmapped
ADEPT2,0-1249-01-412,CL1373Contig1-05-64,0_1249,CL1373Contig1,0.104420601,0.102032984,NA,NA,NA,NA,NA,0.0125,11.50442478,0.024336283,0,unmapped
ADEPT2,0-2522-01-29,CL1473Contig1-02-157,0_2522,CL1473Contig1,0.129242245,0.125045706,NA,NA,NA,NA,NA,0.230248307,1.991150442,0.442093541,0.663716814,unmapped
ADEPT2,0-13929-02-186,CL1475Contig1-01-172,0_13929,CL1475Contig1,0.335154131,0.308099194,NA,NA,NA,NA,NA,0.43,0.442477876,0.225113122,2.212389381,unmapped
ADEPT2,2-1014-02-121,CL1487Contig1-04-178,2_1014,CL1487Contig1,0.101508704,0.053079843,NA,NA,NA,NA,NA,0.021300448,1.327433628,0.062785388,3.097345133,unmapped
ADEPT2,0-18120-02-533,CL1487Contig1-04-178,0_18120,CL1487Contig1,0.102767264,0.077007062,NA,NA,NA,NA,NA,0.014380531,0,0.062785388,3.097345133,unmapped
ADEPT2,0-2039-01-580,CL1487Contig1-04-178,0_2039,CL1487Contig1,0.146374473,0.102226093,NA,NA,NA,NA,NA,0.013888889,4.424778761,0.062785388,3.097345133,unmapped
ADEPT2,0-16732-01-386,CL1487Contig1-04-178,0_16732,CL1487Contig1,0.149870801,0.081033127,NA,NA,NA,NA,NA,0.039951574,8.628318584,0.062785388,3.097345133,unmapped
ADEPT2,0-9847-01-336,CL1487Contig1-04-178,0_9847,CL1487Contig1,0.108389625,0.03039151,NA,NA,NA,NA,NA,0.053333333,0.442477876,0.062785388,3.097345133,unmapped
ADEPT2,0-13127-01-168,CL1487Contig1-04-178,0_13127,CL1487Contig1,0.119547798,0.058949759,NA,NA,NA,NA,NA,0.039823009,0,0.062785388,3.097345133,unmapped
ADEPT2,0-8761-02-80,CL1487Contig1-04-178,0_8761,CL1487Contig1,0.122934281,0.060828122,NA,NA,NA,NA,NA,0.319910515,1.10619469,0.062785388,3.097345133,unmapped
ADEPT2,0-350-01-124,CL1487Contig1-04-178,0_350,CL1487Contig1,0.118922493,0.08036444,NA,NA,NA,NA,NA,0.015486726,0,0.062785388,3.097345133,unmapped
ADEPT2,2-9947-01-243,CL1488Contig1-03-140,2_9947,CL1488Contig1,0.103815108,0.099826752,NA,NA,NA,NA,NA,0.271618625,0.221238938,0.263919822,0.663716814,unmapped
ADEPT2,2-10358-01-446,CL1520Contig1-03-190,2_10358,CL1520Contig1,0.106457886,0.103006014,NA,NA,NA,NA,NA,0.006637168,0,0.041019956,0.221238938,unmapped
ADEPT2,0-13670-01-474,CL1524Contig1-03-195,0_13670,CL1524Contig1,0.106128265,0.10827556,NA,NA,NA,NA,NA,0.012168142,0,0.063758389,1.10619469,unmapped
ADEPT2,2-6457-01-56,CL1526Contig1-02-93,2_6457,CL1526Contig1,0.103442446,0.096220846,NA,NA,NA,NA,NA,0.026666667,0.442477876,0.025442478,0,unmapped
ADEPT2,2-6457-01-56,CL1526Contig1-03-180,2_6457,CL1526Contig1,0.103442446,0.096220846,NA,NA,NA,NA,NA,0.026666667,0.442477876,0.025442478,0,unmapped
ADEPT2,CL1526Contig1-02-93,CL1526Contig1-03-180,CL1526Contig1,CL1526Contig1,1,1,NA,NA,NA,NA,NA,0.025442478,0,0.025442478,0,unmapped
ADEPT2,0-3191-02-119,CL1543Contig1-01-148,0_3191,CL1543Contig1,0.163007102,0.162104275,NA,NA,NA,NA,NA,0.12,5.973451327,0.136465324,1.10619469,unmapped
ADEPT2,0-12845-02-450,CL1591Contig1-04-165,0_12845,CL1591Contig1,0.185563529,0.086248161,NA,NA,NA,NA,NA,0.043333333,0.442477876,0.034368071,0.221238938,unmapped
ADEPT2,0-1802-01-424,CL1591Contig1-04-165,0_1802,CL1591Contig1,0.118126058,0.035790883,NA,NA,NA,NA,NA,0.018888889,0.442477876,0.034368071,0.221238938,unmapped
ADEPT2,0-9847-01-336,CL1591Contig1-04-165,0_9847,CL1591Contig1,0.135523574,0.03613914,NA,NA,NA,NA,NA,0.053333333,0.442477876,0.034368071,0.221238938,unmapped
ADEPT2,0-14269-01-142,CL1600Contig1-04-124,0_14269,CL1600Contig1,0.108209699,0.10968534,NA,NA,NA,NA,NA,0.014380531,0,0.013303769,0.221238938,unmapped
ADEPT2,2-6457-01-56,CL1600Contig1-04-124,2_6457,CL1600Contig1,0.110563736,0.105922035,NA,NA,NA,NA,NA,0.026666667,0.442477876,0.013303769,0.221238938,unmapped
ADEPT2,CL1526Contig1-02-93,CL1600Contig1-04-124,CL1526Contig1,CL1600Contig1,0.143313551,0.141365599,NA,NA,NA,NA,NA,0.025442478,0,0.013303769,0.221238938,unmapped
ADEPT2,2-10358-01-446,CL1600Contig1-04-124,2_10358,CL1600Contig1,0.136082713,0.138890888,NA,NA,NA,NA,NA,0.006637168,0,0.013303769,0.221238938,unmapped
ADEPT2,0-1867-02-69,CL1600Contig1-04-124,0_1867,CL1600Contig1,0.144471066,0.145314343,NA,NA,NA,NA,NA,0.022573363,1.991150442,0.013303769,0.221238938,unmapped
ADEPT2,CL1526Contig1-03-180,CL1600Contig1-04-124,CL1526Contig1,CL1600Contig1,0.143313551,0.141365599,NA,NA,NA,NA,NA,0.025442478,0,0.013303769,0.221238938,unmapped
ADEPT2,0-1310-01-606,CL1600Contig1-04-124,0_1310,CL1600Contig1,0.105977462,0.10880745,NA,NA,NA,NA,NA,0.009237875,4.203539823,0.013303769,0.221238938,unmapped
ADEPT2,0-14847-01-147,CL1614Contig1-04-62,0_14847,CL1614Contig1,0.464220942,0.464478674,NA,NA,NA,NA,NA,0.115384615,2.212389381,0.115299335,0.221238938,unmapped
ADEPT2,0-350-01-124,CL1619Contig1-07-340,0_350,CL1619Contig1,0.120786897,0.098620364,NA,NA,NA,NA,NA,0.015486726,0,0.025498891,0.221238938,unmapped
ADEPT2,0-2039-01-580,CL1619Contig1-07-340,0_2039,CL1619Contig1,0.130467025,0.104654373,NA,NA,NA,NA,NA,0.013888889,4.424778761,0.025498891,0.221238938,unmapped
ADEPT2,0-11400-01-80,CL1619Contig1-07-340,0_11400,CL1619Contig1,0.112462612,0.105431684,NA,NA,NA,NA,NA,0.012168142,0,0.025498891,0.221238938,unmapped
ADEPT2,2-6368-01-340,CL1668Contig1-02-185,2_6368,CL1668Contig1,0.108938977,0.1113913,NA,NA,NA,NA,NA,0.024336283,0,0.014380531,0,unmapped
ADEPT2,0-8278-01-165,CL1668Contig1-02-185,0_8278,CL1668Contig1,0.161446907,0.161823516,NA,NA,NA,NA,NA,0.026607539,0.221238938,0.014380531,0,unmapped
ADEPT2,0-4910-01-103,CL1668Contig1-02-185,0_4910,CL1668Contig1,0.10742386,0.102960734,NA,NA,NA,NA,NA,0.015555556,0.442477876,0.014380531,0,unmapped
ADEPT2,0-9421-01-248,CL1668Contig1-02-185,0_9421,CL1668Contig1,0.125571182,0.127611936,NA,NA,NA,NA,NA,0.01,0.442477876,0.014380531,0,unmapped
ADEPT2,0-8278-01-165,CL1669Contig1-04-727,0_8278,CL1669Contig1,0.10160478,0.103767522,NA,NA,NA,NA,NA,0.026607539,0.221238938,0.02690583,1.327433628,unmapped
ADEPT2,0-9421-01-248,CL1669Contig1-04-727,0_9421,CL1669Contig1,0.13949564,0.143083413,NA,NA,NA,NA,NA,0.01,0.442477876,0.02690583,1.327433628,unmapped
ADEPT2,0-4910-01-103,CL1669Contig1-04-727,0_4910,CL1669Contig1,0.147376011,0.142240524,NA,NA,NA,NA,NA,0.015555556,0.442477876,0.02690583,1.327433628,unmapped
ADEPT2,2-1954-02-75,CL1676Contig1-03-252,2_1954,CL1676Contig1,0.104385331,0.097558744,NA,NA,NA,NA,NA,0.021064302,0.221238938,0.021111111,0.442477876,unmapped
ADEPT2,0-9847-01-336,CL1684Contig1-01-93,0_9847,CL1684Contig1,0.128642906,0.030846318,NA,NA,NA,NA,NA,0.053333333,0.442477876,0.054323725,0.221238938,unmapped
ADEPT2,2-776-03-84,CL1684Contig1-01-93,2_776,CL1684Contig1,0.102203118,0.066215249,NA,NA,NA,NA,NA,0.021158129,0.663716814,0.054323725,0.221238938,unmapped
ADEPT2,0-12683-01-213,CL1736Contig1-06-108,0_12683,CL1736Contig1,0.10525967,0.037211825,NA,NA,NA,NA,NA,0.028824834,0.221238938,0.117713004,1.327433628,unmapped
ADEPT2,0-17238-01-290,CL1757Contig1-01-187,0_17238,CL1757Contig1,0.119263993,0.05757453,NA,NA,NA,NA,NA,0.06097561,0.221238938,0.317073171,0.221238938,unmapped
ADEPT2,0-9421-01-248,CL1760Contig1-01-358,0_9421,CL1760Contig1,0.125546092,0.127084499,NA,NA,NA,NA,NA,0.01,0.442477876,0.014412417,0.221238938,unmapped
ADEPT2,0-4910-01-103,CL1760Contig1-01-358,0_4910,CL1760Contig1,0.107395292,0.101242234,NA,NA,NA,NA,NA,0.015555556,0.442477876,0.014412417,0.221238938,unmapped
ADEPT2,0-7789-01-85,CL1760Contig1-04-504,0_7789,CL1760Contig1,0.11844973,0.122011963,NA,NA,NA,NA,NA,0.026666667,0.442477876,0.018847007,0.221238938,unmapped
ADEPT2,0-4910-01-103,CL1760Contig1-04-504,0_4910,CL1760Contig1,0.146457278,0.143260199,NA,NA,NA,NA,NA,0.015555556,0.442477876,0.018847007,0.221238938,unmapped
ADEPT2,0-13868-01-130,CL1760Contig1-04-504,0_13868,CL1760Contig1,0.100576584,0.097543847,NA,NA,NA,NA,NA,0.022123894,0,0.018847007,0.221238938,unmapped
ADEPT2,CL1760Contig1-01-358,CL1760Contig1-04-504,CL1760Contig1,CL1760Contig1,0.78739274,0.78631588,NA,NA,NA,NA,NA,0.014412417,0.221238938,0.018847007,0.221238938,unmapped
ADEPT2,0-9421-01-248,CL1760Contig1-04-504,0_9421,CL1760Contig1,0.134035296,0.135459098,NA,NA,NA,NA,NA,0.01,0.442477876,0.018847007,0.221238938,unmapped
ADEPT2,0-1310-01-606,CL1760Contig1-04-504,0_1310,CL1760Contig1,0.12152498,0.121596818,NA,NA,NA,NA,NA,0.009237875,4.203539823,0.018847007,0.221238938,unmapped
ADEPT2,CL1669Contig1-04-727,CL1760Contig1-04-504,CL1669Contig1,CL1760Contig1,0.110578757,0.110650343,NA,NA,NA,NA,NA,0.02690583,1.327433628,0.018847007,0.221238938,unmapped
ADEPT2,0-18120-02-533,CL1765Contig1-04-136,0_18120,CL1765Contig1,0.121005653,0.092215671,NA,NA,NA,NA,NA,0.014380531,0,0.015521064,0.221238938,unmapped
ADEPT2,0-4832-01-128,CL1765Contig1-04-136,0_4832,CL1765Contig1,0.107452301,0.0693778,NA,NA,NA,NA,NA,0.014412417,0.221238938,0.015521064,0.221238938,unmapped
ADEPT2,0-2039-01-580,CL1765Contig1-04-136,0_2039,CL1765Contig1,0.148157109,0.099178905,NA,NA,NA,NA,NA,0.013888889,4.424778761,0.015521064,0.221238938,unmapped
ADEPT2,CL1760Contig1-04-504,CL1765Contig1-04-136,CL1760Contig1,CL1765Contig1,0.104730028,0.115973199,NA,NA,NA,NA,NA,0.018847007,0.221238938,0.015521064,0.221238938,unmapped
ADEPT2,CL1619Contig1-07-340,CL1765Contig1-04-136,CL1619Contig1,CL1765Contig1,0.14995247,0.119712792,NA,NA,NA,NA,NA,0.025498891,0.221238938,0.015521064,0.221238938,unmapped
ADEPT2,0-172-01-44,CL1765Contig1-04-136,0_172,CL1765Contig1,0.205885773,0.163252192,NA,NA,NA,NA,NA,0.026548673,0,0.015521064,0.221238938,unmapped
ADEPT2,0-1755-01-242,CL1765Contig1-04-136,0_1755,CL1765Contig1,0.141155082,0.080348071,NA,NA,NA,NA,NA,0.029082774,1.10619469,0.015521064,0.221238938,unmapped
ADEPT2,CL1487Contig1-04-178,CL1765Contig1-04-136,CL1487Contig1,CL1765Contig1,0.103785242,0.056905055,NA,NA,NA,NA,NA,0.062785388,3.097345133,0.015521064,0.221238938,unmapped
ADEPT2,0-350-01-124,CL1765Contig1-04-136,0_350,CL1765Contig1,0.17788065,0.131370069,NA,NA,NA,NA,NA,0.015486726,0,0.015521064,0.221238938,unmapped
ADEPT2,0-9423-01-70,CL1765Contig1-04-136,0_9423,CL1765Contig1,0.10159848,0.088066966,NA,NA,NA,NA,NA,0.026607539,0.221238938,0.015521064,0.221238938,unmapped
ADEPT2,0-527-01-261,CL1765Contig1-04-136,0_527,CL1765Contig1,0.130056612,0.072558207,NA,NA,NA,NA,NA,0.021889401,3.982300885,0.015521064,0.221238938,unmapped
ADEPT2,CL1767Contig1-02-318,CL1767Contig1-04-89,CL1767Contig1,CL1767Contig1,0.307778344,0.299811047,NA,NA,NA,NA,NA,0.187777778,0.442477876,0.446188341,1.327433628,unmapped
ADEPT2,0-3261-01-155,CL176Contig2-01-240,0_3261,CL176Contig2,0.106694403,0.100150201,NA,NA,NA,NA,NA,0.029933481,0.221238938,0.014412417,0.221238938,unmapped
ADEPT2,2-2015-02-109,CL176Contig2-01-240,2_2015,CL176Contig2,0.115370235,0.099859561,NA,NA,NA,NA,NA,0.068888889,0.442477876,0.014412417,0.221238938,unmapped
ADEPT2,0-4340-01-224,CL176Contig2-01-240,0_4340,CL176Contig2,0.176388505,0.17829447,NA,NA,NA,NA,NA,0.024336283,0,0.014412417,0.221238938,unmapped
ADEPT2,2-7725-01-553,CL176Contig2-01-240,2_7725,CL176Contig2,0.19755151,0.189115141,NA,NA,NA,NA,NA,0.017699115,0,0.014412417,0.221238938,unmapped
ADEPT2,2-1784-02-81,CL176Contig2-01-240,2_1784,CL176Contig2,0.170631948,0.155372129,NA,NA,NA,NA,NA,0.036036036,1.769911504,0.014412417,0.221238938,unmapped
ADEPT2,0-14140-01-416,CL176Contig2-01-240,0_14140,CL176Contig2,0.105278626,0.108424006,NA,NA,NA,NA,NA,0.048780488,0.221238938,0.014412417,0.221238938,unmapped
ADEPT2,0-16369-01-100,CL176Contig2-01-240,0_16369,CL176Contig2,0.147961793,0.153492938,NA,NA,NA,NA,NA,0.043237251,0.221238938,0.014412417,0.221238938,unmapped
ADEPT2,2-1526-01-177,CL176Contig2-01-240,2_1526,CL176Contig2,0.259538654,0.251079254,NA,NA,NA,NA,NA,0.011135857,0.663716814,0.014412417,0.221238938,unmapped
ADEPT2,2-1087-01-86,CL1799Contig1-04-224,2_1087,CL1799Contig1,0.10713585,0.004007361,NA,NA,NA,NA,NA,0.045758929,0.884955752,0.180424528,6.194690265,unmapped
ADEPT2,0-17238-01-290,CL1799Contig1-04-224,0_17238,CL1799Contig1,0.128747028,0.021693967,NA,NA,NA,NA,NA,0.06097561,0.221238938,0.180424528,6.194690265,unmapped
ADEPT2,0-9847-01-336,CL1799Contig1-04-224,0_9847,CL1799Contig1,0.111086981,0.015426918,NA,NA,NA,NA,NA,0.053333333,0.442477876,0.180424528,6.194690265,unmapped
ADEPT2,0-527-01-261,CL1799Contig1-04-224,0_527,CL1799Contig1,0.132837976,0.053982492,NA,NA,NA,NA,NA,0.021889401,3.982300885,0.180424528,6.194690265,unmapped
ADEPT2,0-12452-03-87,CL1799Contig1-04-224,0_12452,CL1799Contig1,0.112251055,0.019429135,NA,NA,NA,NA,NA,0.037861915,0.663716814,0.180424528,6.194690265,unmapped
ADEPT2,CL17Contig1-03-443,CL17Contig4-07-119,CL17Contig1,CL17Contig4,0.213869587,0.182337501,NA,NA,NA,NA,NA,0.41,0.442477876,0.228381375,0.221238938,unmapped
ADEPT2,0-14614-01-530,CL1806Contig1-02-233,0_14614,CL1806Contig1,0.149601173,0.146540219,NA,NA,NA,NA,NA,0.483568075,5.752212389,0.129370629,5.088495575,unmapped
ADEPT2,0-11334-01-434,CL1873Contig1-06-202,0_11334,CL1873Contig1,0.419016539,0.42152846,NA,NA,NA,NA,NA,0.027088036,1.991150442,0.013303769,0.221238938,unmapped
ADEPT2,0-11034-01-36,CL1873Contig1-06-202,0_11034,CL1873Contig1,0.109346584,0.108495969,NA,NA,NA,NA,NA,0.03908046,3.761061947,0.013303769,0.221238938,unmapped
ADEPT2,0-14269-01-142,CL1873Contig1-06-202,0_14269,CL1873Contig1,0.108209699,0.107882579,NA,NA,NA,NA,NA,0.014380531,0,0.013303769,0.221238938,unmapped
ADEPT2,2-10064-01-590,CL1873Contig1-06-202,2_10064,CL1873Contig1,0.100485493,0.104441772,NA,NA,NA,NA,NA,0.015521064,0.221238938,0.013303769,0.221238938,unmapped
ADEPT2,2-6460-02-190,CL1873Contig1-06-202,2_6460,CL1873Contig1,0.127058557,0.128652387,NA,NA,NA,NA,NA,0.012304251,1.10619469,0.013303769,0.221238938,unmapped
ADEPT2,0-18334-01-182,CL1873Contig1-06-202,0_18334,CL1873Contig1,0.139032589,0.137552728,NA,NA,NA,NA,NA,0.011061947,0,0.013303769,0.221238938,unmapped
ADEPT2,0-1310-01-606,CL1873Contig1-06-202,0_1310,CL1873Contig1,0.105977462,0.106904086,NA,NA,NA,NA,NA,0.009237875,4.203539823,0.013303769,0.221238938,unmapped
ADEPT2,0-18208-01-124,CL1873Contig1-06-202,0_18208,CL1873Contig1,0.108209699,0.109671541,NA,NA,NA,NA,NA,0.014380531,0,0.013303769,0.221238938,unmapped
ADEPT2,2-10358-01-446,CL1873Contig1-06-202,2_10358,CL1873Contig1,0.136082713,0.136210221,NA,NA,NA,NA,NA,0.006637168,0,0.013303769,0.221238938,unmapped
ADEPT2,0-17655-02-69,CL1880Contig1-03-247,0_17655,CL1880Contig1,0.100030993,0.098597282,NA,NA,NA,NA,NA,0.012222222,0.442477876,0.014412417,0.221238938,unmapped
ADEPT2,CL1765Contig1-04-136,CL1898Contig1-01-213,CL1765Contig1,CL1898Contig1,0.187059174,0.147477868,NA,NA,NA,NA,NA,0.015521064,0.221238938,0.041950113,2.433628319,unmapped
ADEPT2,0-14744-01-155,CL1917Contig1-03-86,0_14744,CL1917Contig1,0.56503678,0.562371427,NA,NA,NA,NA,NA,0.428406467,4.203539823,0.410353535,12.38938053,unmapped
ADEPT2,CL1148Contig1-03-247,CL1989Contig1-01-345,CL1148Contig1,CL1989Contig1,0.123913387,0.120427627,NA,NA,NA,NA,NA,0.01659292,0,0.013274336,0,unmapped
ADEPT2,0-13816-01-36,CL1989Contig1-01-345,0_13816,CL1989Contig1,0.108233787,0.104952708,NA,NA,NA,NA,NA,0.014380531,0,0.013274336,0,unmapped
ADEPT2,0-16933-02-144,CL1989Contig1-01-345,0_16933,CL1989Contig1,0.138905602,0.14121438,NA,NA,NA,NA,NA,0.016629712,0.221238938,0.013274336,0,unmapped
ADEPT2,2-196-01-221,CL1991Contig1-07-303,2_196,CL1991Contig1,0.111985871,0.105775352,NA,NA,NA,NA,NA,0.07606264,1.10619469,0.216814159,0,unmapped
ADEPT2,0-17238-01-290,CL1994Contig1-04-522,0_17238,CL1994Contig1,0.112017457,0.023056552,NA,NA,NA,NA,NA,0.06097561,0.221238938,0.044247788,0,unmapped
ADEPT2,0-9847-01-336,CL1994Contig1-04-522,0_9847,CL1994Contig1,0.100623701,0.016601251,NA,NA,NA,NA,NA,0.053333333,0.442477876,0.044247788,0,unmapped
ADEPT2,CL1998Contig1-03-364,CL1998Contig1-03-81,CL1998Contig1,CL1998Contig1,0.591627907,0.589627109,NA,NA,NA,NA,NA,0.017006803,2.433628319,0.009977827,0.221238938,unmapped
ADEPT2,0-14383-01-111,CL2007Contig1-05-168,0_14383,CL2007Contig1,0.14386373,0.144771284,NA,NA,NA,NA,NA,0.243902439,0.221238938,0.479820628,1.327433628,unmapped
ADEPT2,0-1319-02-79,CL2007Contig1-05-168,0_1319,CL2007Contig1,0.272726307,0.278786722,NA,NA,NA,NA,NA,0.461711712,1.769911504,0.479820628,1.327433628,unmapped
ADEPT2,0-1319-02-396,CL2007Contig1-05-168,0_1319,CL2007Contig1,0.273200999,0.279924202,NA,NA,NA,NA,NA,0.461883408,1.327433628,0.479820628,1.327433628,unmapped
ADEPT2,2-5961-01-235,CL2034Contig1-03-312,2_5961,CL2034Contig1,0.26761029,0.265109164,NA,NA,NA,NA,NA,0.053333333,0.442477876,0.030973451,0,unmapped
ADEPT2,0-8919-01-78,CL203Contig2-06-153,0_8919,CL203Contig2,0.101374553,0.096695018,NA,NA,NA,NA,NA,0.119733925,0.221238938,0.022271715,0.663716814,unmapped
ADEPT2,0-2039-01-580,CL2063Contig1-04-107,0_2039,CL2063Contig1,0.130467025,0.110291642,NA,NA,NA,NA,NA,0.013888889,4.424778761,0.025498891,0.221238938,unmapped
ADEPT2,0-1085-01-920,CL2063Contig1-04-107,0_1085,CL2063Contig1,0.136609868,0.122618456,NA,NA,NA,NA,NA,0.012168142,0,0.025498891,0.221238938,unmapped
ADEPT2,0-350-01-124,CL2063Contig1-04-107,0_350,CL2063Contig1,0.106471135,0.086798716,NA,NA,NA,NA,NA,0.015486726,0,0.025498891,0.221238938,unmapped
ADEPT2,0-18334-01-182,CL2087Contig1-01-201,0_18334,CL2087Contig1,0.102883588,0.102338367,NA,NA,NA,NA,NA,0.011061947,0,0.011061947,0,unmapped
ADEPT2,0-11400-01-80,CL2087Contig1-01-201,0_11400,CL2087Contig1,0.102883588,0.106964437,NA,NA,NA,NA,NA,0.012168142,0,0.011061947,0,unmapped
ADEPT2,0-12996-01-131,CL2087Contig1-01-201,0_12996,CL2087Contig1,0.102883588,0.102248588,NA,NA,NA,NA,NA,0.011061947,0,0.011061947,0,unmapped
ADEPT2,0-15612-01-116,CL2087Contig1-01-201,0_15612,CL2087Contig1,0.138103813,0.13751659,NA,NA,NA,NA,NA,0.019911504,0,0.011061947,0,unmapped
ADEPT2,2-259-01-392,CL2087Contig1-01-201,2_259,CL2087Contig1,0.112462612,0.111722265,NA,NA,NA,NA,NA,0.024390244,0.221238938,0.011061947,0,unmapped
ADEPT2,2-6499-01-339,CL2087Contig1-01-201,2_6499,CL2087Contig1,0.113312175,0.112084355,NA,NA,NA,NA,NA,0.009955752,0,0.011061947,0,unmapped
ADEPT2,0-13868-01-130,CL2087Contig1-01-201,0_13868,CL2087Contig1,0.124131082,0.124311874,NA,NA,NA,NA,NA,0.022123894,0,0.011061947,0,unmapped
ADEPT2,2-3497-01-63,CL2087Contig1-01-201,2_3497,CL2087Contig1,0.112963709,0.111301306,NA,NA,NA,NA,NA,0.01039261,4.203539823,0.011061947,0,unmapped
ADEPT2,0-9750-02-73,CL2087Contig1-01-201,0_9750,CL2087Contig1,0.124593234,0.122708432,NA,NA,NA,NA,NA,0.010022272,0.663716814,0.011061947,0,unmapped
ADEPT2,2-9431-02-83,CL2087Contig1-01-201,2_9431,CL2087Contig1,0.156958338,0.157818628,NA,NA,NA,NA,NA,0.025555556,0.442477876,0.011061947,0,unmapped
ADEPT2,0-15611-01-55,CL2087Contig1-01-201,0_15611,CL2087Contig1,0.113312175,0.113000408,NA,NA,NA,NA,NA,0.009955752,0,0.011061947,0,unmapped
ADEPT2,0-13670-01-474,CL2087Contig1-01-201,0_13670,CL2087Contig1,0.220924986,0.221038648,NA,NA,NA,NA,NA,0.012168142,0,0.011061947,0,unmapped
ADEPT2,0-3784-01-702,CL2087Contig1-01-201,0_3784,CL2087Contig1,0.164560342,0.167207289,NA,NA,NA,NA,NA,0.011061947,0,0.011061947,0,unmapped
ADEPT2,0-15524-02-131,CL2087Contig1-01-201,0_15524,CL2087Contig1,0.123906968,0.123217964,NA,NA,NA,NA,NA,0.011086475,0.221238938,0.011061947,0,unmapped
ADEPT2,0-11756-01-347,CL2087Contig1-01-201,0_11756,CL2087Contig1,0.113312175,0.114009937,NA,NA,NA,NA,NA,0.009955752,0,0.011061947,0,unmapped
ADEPT2,2-10358-01-446,CL2087Contig1-01-201,2_10358,CL2087Contig1,0.160282066,0.15943206,NA,NA,NA,NA,NA,0.006637168,0,0.011061947,0,unmapped
ADEPT2,0-1310-01-606,CL2087Contig1-01-201,0_1310,CL2087Contig1,0.199949125,0.201235579,NA,NA,NA,NA,NA,0.009237875,4.203539823,0.011061947,0,unmapped
ADEPT2,0-10559-01-302,CL2123Contig1-03-68,0_10559,CL2123Contig1,0.480061309,0.479875118,NA,NA,NA,NA,NA,0.041019956,0.221238938,0.08,0.442477876,unmapped
ADEPT2,0-17238-01-290,CL2125Contig1-04-84,0_17238,CL2125Contig1,0.110466434,0.00025382,NA,NA,NA,NA,NA,0.06097561,0.221238938,0.137168142,0,unmapped
ADEPT2,0-7398-01-422,CL2125Contig1-04-84,0_7398,CL2125Contig1,0.107262438,0.009184682,NA,NA,NA,NA,NA,0.014476615,0.663716814,0.137168142,0,unmapped
ADEPT2,0-12845-02-450,CL2125Contig1-04-84,0_12845,CL2125Contig1,0.147828965,0.014609876,NA,NA,NA,NA,NA,0.043333333,0.442477876,0.137168142,0,unmapped
ADEPT2,2-1087-01-86,CL2125Contig1-04-84,2_1087,CL2125Contig1,0.194943718,0.014922855,NA,NA,NA,NA,NA,0.045758929,0.884955752,0.137168142,0,unmapped
ADEPT2,0-1802-01-424,CL2125Contig1-04-84,0_1802,CL2125Contig1,0.12341145,0.005619621,NA,NA,NA,NA,NA,0.018888889,0.442477876,0.137168142,0,unmapped
ADEPT2,2-2953-01-168,CL2125Contig1-04-84,2_2953,CL2125Contig1,0.136913068,0.018899059,NA,NA,NA,NA,NA,0.030201342,1.10619469,0.137168142,0,unmapped
ADEPT2,0-11087-01-123,CL2125Contig1-04-84,0_11087,CL2125Contig1,0.137915853,0.035370692,NA,NA,NA,NA,NA,0.043237251,0.221238938,0.137168142,0,unmapped
ADEPT2,CL1487Contig1-04-178,CL2125Contig1-04-84,CL1487Contig1,CL2125Contig1,0.132288802,0.034072808,NA,NA,NA,NA,NA,0.062785388,3.097345133,0.137168142,0,unmapped
ADEPT2,0-14645-01-376,CL2125Contig1-04-84,0_14645,CL2125Contig1,0.153039277,0.055877992,NA,NA,NA,NA,NA,0.129854369,8.849557522,0.137168142,0,unmapped
ADEPT2,0-642-01-111,CL2125Contig1-04-84,0_642,CL2125Contig1,0.304771851,0.164624553,NA,NA,NA,NA,NA,0.252380952,7.079646018,0.137168142,0,unmapped
ADEPT2,CL1023Contig1-07-40,CL2125Contig1-04-84,CL1023Contig1,CL2125Contig1,0.104813596,0.000580884,NA,NA,NA,NA,NA,0.282758621,3.761061947,0.137168142,0,unmapped
ADEPT2,0-11531-01-379,CL2159Contig1-01-222,0_11531,CL2159Contig1,0.939700635,0.929497158,NA,NA,NA,NA,NA,0.353333333,0.442477876,0.354166667,9.734513274,unmapped
ADEPT2,0-8972-01-135,CL2159Contig1-01-222,0_8972,CL2159Contig1,0.540765068,0.485836133,NA,NA,NA,NA,NA,0.494305239,2.876106195,0.354166667,9.734513274,unmapped
ADEPT2,0-18317-01-495,CL2159Contig1-01-222,0_18317,CL2159Contig1,0.95630089,0.948412239,NA,NA,NA,NA,NA,0.36036036,1.769911504,0.354166667,9.734513274,unmapped
ADEPT2,0-18809-01-216,CL2159Contig1-01-222,0_18809,CL2159Contig1,0.17737143,0.139779901,NA,NA,NA,NA,NA,0.090909091,0.221238938,0.354166667,9.734513274,unmapped
ADEPT2,CL1569Contig1-03-45,CL2159Contig1-01-222,CL1569Contig1,CL2159Contig1,0.956444516,0.948567455,NA,NA,NA,NA,NA,0.359688196,0.663716814,0.354166667,9.734513274,unmapped
ADEPT2,0-8922-01-645,CL2159Contig1-01-222,0_8922,CL2159Contig1,0.956540614,0.948604705,NA,NA,NA,NA,NA,0.361419069,0.221238938,0.354166667,9.734513274,unmapped
ADEPT2,0-6427-02-341,CL2159Contig1-01-222,0_6427,CL2159Contig1,0.92976545,0.918057879,NA,NA,NA,NA,NA,0.358888889,0.442477876,0.354166667,9.734513274,unmapped
ADEPT2,0-18317-01-77,CL2159Contig1-01-222,0_18317,CL2159Contig1,0.956560909,0.948604689,NA,NA,NA,NA,NA,0.362831858,0,0.354166667,9.734513274,unmapped
ADEPT2,0-2039-01-580,CL2162Contig1-01-123,0_2039,CL2162Contig1,0.100047361,0.09412898,NA,NA,NA,NA,NA,0.013888889,4.424778761,0.015486726,0,unmapped
ADEPT2,0-18334-01-182,CL2162Contig1-01-123,0_18334,CL2162Contig1,0.119934162,0.125366638,NA,NA,NA,NA,NA,0.011061947,0,0.015486726,0,unmapped
ADEPT2,2-5668-01-109,CL2162Contig1-01-123,2_5668,CL2162Contig1,0.100805371,0.101241327,NA,NA,NA,NA,NA,0.009955752,0,0.015486726,0,unmapped
ADEPT2,0-1549-01-64,CL2162Contig1-01-123,0_1549,CL2162Contig1,0.119192605,0.115281354,NA,NA,NA,NA,NA,0.016629712,0.221238938,0.015486726,0,unmapped
ADEPT2,CL2087Contig1-01-201,CL2162Contig1-01-123,CL2087Contig1,CL2162Contig1,0.119934162,0.122835793,NA,NA,NA,NA,NA,0.011061947,0,0.015486726,0,unmapped
ADEPT2,0-9455-01-277,CL216Contig1-01-45,0_9455,CL216Contig1,0.103584222,0.101688233,NA,NA,NA,NA,NA,0.032222222,0.442477876,0.186666667,0.442477876,unmapped
ADEPT2,0-519-01-228,CL2172Contig1-09-184,0_519,CL2172Contig1,1,1,NA,NA,NA,NA,NA,0.083900227,2.433628319,0.085555556,0.442477876,unmapped
ADEPT2,2-10358-01-446,CL2194Contig1-05-95,2_10358,CL2194Contig1,0.11043465,0.109772444,NA,NA,NA,NA,NA,0.006637168,0,0.016741071,0.884955752,unmapped
ADEPT2,0-13670-01-474,CL2194Contig1-05-95,0_13670,CL2194Contig1,0.111969876,0.113201205,NA,NA,NA,NA,NA,0.012168142,0,0.016741071,0.884955752,unmapped
ADEPT2,0-12996-01-131,CL2194Contig1-05-95,0_12996,CL2194Contig1,0.111969876,0.111404931,NA,NA,NA,NA,NA,0.011061947,0,0.016741071,0.884955752,unmapped
ADEPT2,0-3784-01-702,CL2194Contig1-05-95,0_3784,CL2194Contig1,0.165135794,0.166288583,NA,NA,NA,NA,NA,0.011061947,0,0.016741071,0.884955752,unmapped
ADEPT2,0-11756-01-347,CL2194Contig1-05-95,0_11756,CL2194Contig1,0.123643127,0.122886101,NA,NA,NA,NA,NA,0.009955752,0,0.016741071,0.884955752,unmapped
ADEPT2,0-1310-01-606,CL2194Contig1-05-95,0_1310,CL2194Contig1,0.146650335,0.145796773,NA,NA,NA,NA,NA,0.009237875,4.203539823,0.016741071,0.884955752,unmapped
ADEPT2,CL2087Contig1-01-201,CL2194Contig1-05-95,CL2087Contig1,CL2194Contig1,0.123643127,0.122800818,NA,NA,NA,NA,NA,0.011061947,0,0.016741071,0.884955752,unmapped
ADEPT2,0-2020-01-432,CL2194Contig1-05-95,0_2020,CL2194Contig1,0.10693898,0.106790603,NA,NA,NA,NA,NA,0.030973451,0,0.016741071,0.884955752,unmapped
ADEPT2,2-8909-02-75,CL2226Contig1-04-109,2_8909,CL2226Contig1,0.100511031,0.094354954,NA,NA,NA,NA,NA,0.014444444,0.442477876,0.116926503,0.663716814,unmapped
ADEPT2,2-3475-02-162,CL2254Contig1-05-487,2_3475,CL2254Contig1,0.575828347,0.567016557,NA,NA,NA,NA,NA,0.117256637,0,0.08908686,0.663716814,unmapped
ADEPT2,0-2039-01-580,CL2272Contig1-02-119,0_2039,CL2272Contig1,0.11298153,0.0663288,NA,NA,NA,NA,NA,0.013888889,4.424778761,0.053215078,0.221238938,unmapped
ADEPT2,0-12452-03-87,CL2272Contig1-02-119,0_12452,CL2272Contig1,0.116930852,0.034656896,NA,NA,NA,NA,NA,0.037861915,0.663716814,0.053215078,0.221238938,unmapped
ADEPT2,CL1799Contig1-04-224,CL2272Contig1-02-119,CL1799Contig1,CL2272Contig1,0.106740633,0.026310212,NA,NA,NA,NA,NA,0.180424528,6.194690265,0.053215078,0.221238938,unmapped
ADEPT2,0-11794-01-457,CL2272Contig1-02-119,0_11794,CL2272Contig1,0.113977286,0.058434382,NA,NA,NA,NA,NA,0.04638009,2.212389381,0.053215078,0.221238938,unmapped
ADEPT2,1-3327-01-113,CL2272Contig1-02-119,1_3327,CL2272Contig1,0.127625026,0.054111295,NA,NA,NA,NA,NA,0.15,0.442477876,0.053215078,0.221238938,unmapped
ADEPT2,2-10481-01-125,CL2272Contig1-02-119,2_10481,CL2272Contig1,0.114379441,0.082733477,NA,NA,NA,NA,NA,0.023230088,0,0.053215078,0.221238938,unmapped
ADEPT2,0-9847-01-336,CL2272Contig1-02-119,0_9847,CL2272Contig1,0.153782367,0.051647455,NA,NA,NA,NA,NA,0.053333333,0.442477876,0.053215078,0.221238938,unmapped
ADEPT2,0-7398-01-422,CL2272Contig1-02-119,0_7398,CL2272Contig1,0.115957489,0.035109544,NA,NA,NA,NA,NA,0.014476615,0.663716814,0.053215078,0.221238938,unmapped
ADEPT2,0-16732-01-386,CL2272Contig1-02-119,0_16732,CL2272Contig1,0.121902727,0.051481286,NA,NA,NA,NA,NA,0.039951574,8.628318584,0.053215078,0.221238938,unmapped
ADEPT2,2-3065-01-293,CL2272Contig1-02-119,2_3065,CL2272Contig1,0.115790785,0.027611498,NA,NA,NA,NA,NA,0.0654102,0.221238938,0.053215078,0.221238938,unmapped
ADEPT2,0-10501-01-174,CL2272Contig1-02-119,0_10501,CL2272Contig1,0.153869006,0.121191687,NA,NA,NA,NA,NA,0.00886918,0.221238938,0.053215078,0.221238938,unmapped
ADEPT2,CL1487Contig1-04-178,CL2272Contig1-02-119,CL1487Contig1,CL2272Contig1,0.109870874,0.054695263,NA,NA,NA,NA,NA,0.062785388,3.097345133,0.053215078,0.221238938,unmapped
ADEPT2,0-3532-01-515,CL2272Contig1-02-119,0_3532,CL2272Contig1,0.145418496,0.059178673,NA,NA,NA,NA,NA,0.03490991,1.769911504,0.053215078,0.221238938,unmapped
ADEPT2,0-5590-02-93,CL2272Contig1-02-119,0_5590,CL2272Contig1,0.129804839,0.062384446,NA,NA,NA,NA,NA,0.032079646,0,0.053215078,0.221238938,unmapped
ADEPT2,2-1087-01-86,CL2272Contig1-02-119,2_1087,CL2272Contig1,0.149603387,0.03225855,NA,NA,NA,NA,NA,0.045758929,0.884955752,0.053215078,0.221238938,unmapped
ADEPT2,0-17242-01-95,CL2277Contig1-03-110,0_17242,CL2277Contig1,0.102743454,0.042207748,NA,NA,NA,NA,NA,0.033482143,0.884955752,0.018847007,0.221238938,unmapped
ADEPT2,2-1087-01-86,CL2277Contig1-03-110,2_1087,CL2277Contig1,0.132156322,0.035179649,NA,NA,NA,NA,NA,0.045758929,0.884955752,0.018847007,0.221238938,unmapped
ADEPT2,2-9929-02-211,CL2277Contig1-03-110,2_9929,CL2277Contig1,0.107078599,0.078075988,NA,NA,NA,NA,NA,0.028538813,3.097345133,0.018847007,0.221238938,unmapped
ADEPT2,0-12845-02-450,CL2277Contig1-03-110,0_12845,CL2277Contig1,0.101842068,0.027675018,NA,NA,NA,NA,NA,0.043333333,0.442477876,0.018847007,0.221238938,unmapped
ADEPT2,CL2272Contig1-02-119,CL2327Contig1-02-333,CL2272Contig1,CL2327Contig1,0.12847215,0.038019382,NA,NA,NA,NA,NA,0.053215078,0.221238938,0.184454756,4.646017699,unmapped
ADEPT2,0-12452-03-87,CL2327Contig1-02-333,0_12452,CL2327Contig1,0.118048675,0.028035925,NA,NA,NA,NA,NA,0.037861915,0.663716814,0.184454756,4.646017699,unmapped
ADEPT2,2-1087-01-86,CL2327Contig1-02-333,2_1087,CL2327Contig1,0.140113355,0.01982723,NA,NA,NA,NA,NA,0.045758929,0.884955752,0.184454756,4.646017699,unmapped
ADEPT2,CL2125Contig1-04-84,CL2327Contig1-02-333,CL2125Contig1,CL2327Contig1,0.151311302,0.018409065,NA,NA,NA,NA,NA,0.137168142,0,0.184454756,4.646017699,unmapped
ADEPT2,0-13841-01-430,CL2327Contig1-02-333,0_13841,CL2327Contig1,0.115542358,0.023285171,NA,NA,NA,NA,NA,0.077777778,0.442477876,0.184454756,4.646017699,unmapped
ADEPT2,0-9847-01-336,CL2327Contig1-02-333,0_9847,CL2327Contig1,0.109464806,0.018382609,NA,NA,NA,NA,NA,0.053333333,0.442477876,0.184454756,4.646017699,unmapped
ADEPT2,CL1487Contig1-04-178,CL2327Contig1-02-333,CL1487Contig1,CL2327Contig1,0.100054782,0.02857529,NA,NA,NA,NA,NA,0.062785388,3.097345133,0.184454756,4.646017699,unmapped
ADEPT2,0-11087-01-123,CL2327Contig1-02-333,0_11087,CL2327Contig1,0.12914773,0.052944656,NA,NA,NA,NA,NA,0.043237251,0.221238938,0.184454756,4.646017699,unmapped
ADEPT2,0-11794-01-457,CL2327Contig1-02-333,0_11794,CL2327Contig1,0.100692517,0.038053669,NA,NA,NA,NA,NA,0.04638009,2.212389381,0.184454756,4.646017699,unmapped
ADEPT2,0-12683-01-213,CL2341Contig1-03-281,0_12683,CL2341Contig1,0.108886802,0.030513356,NA,NA,NA,NA,NA,0.028824834,0.221238938,0.043378995,3.097345133,unmapped
ADEPT2,2-10481-01-125,CL2341Contig1-03-281,2_10481,CL2341Contig1,0.160052783,0.125835565,NA,NA,NA,NA,NA,0.023230088,0,0.043378995,3.097345133,unmapped
ADEPT2,0-1085-01-920,CL2341Contig1-03-281,0_1085,CL2341Contig1,0.12789362,0.126705634,NA,NA,NA,NA,NA,0.012168142,0,0.043378995,3.097345133,unmapped
ADEPT2,0-4832-01-128,CL2341Contig1-03-281,0_4832,CL2341Contig1,0.130543925,0.085060369,NA,NA,NA,NA,NA,0.014412417,0.221238938,0.043378995,3.097345133,unmapped
ADEPT2,0-2039-01-580,CL2341Contig1-03-281,0_2039,CL2341Contig1,0.12982673,0.07381689,NA,NA,NA,NA,NA,0.013888889,4.424778761,0.043378995,3.097345133,unmapped
ADEPT2,CL2272Contig1-02-119,CL2341Contig1-03-281,CL2272Contig1,CL2341Contig1,0.124022248,0.053331619,NA,NA,NA,NA,NA,0.053215078,0.221238938,0.043378995,3.097345133,unmapped
ADEPT2,2-1014-02-121,CL2341Contig1-03-281,2_1014,CL2341Contig1,0.111662169,0.052231882,NA,NA,NA,NA,NA,0.021300448,1.327433628,0.043378995,3.097345133,unmapped
ADEPT2,0-172-01-44,CL2341Contig1-03-281,0_172,CL2341Contig1,0.103418002,0.059986031,NA,NA,NA,NA,NA,0.026548673,0,0.043378995,3.097345133,unmapped
ADEPT2,0-9847-01-336,CL2341Contig1-03-281,0_9847,CL2341Contig1,0.112306541,0.029070128,NA,NA,NA,NA,NA,0.053333333,0.442477876,0.043378995,3.097345133,unmapped
ADEPT2,0-10501-01-174,CL2341Contig1-03-281,0_10501,CL2341Contig1,0.112071628,0.086534945,NA,NA,NA,NA,NA,0.00886918,0.221238938,0.043378995,3.097345133,unmapped
ADEPT2,CL1619Contig1-07-340,CL2341Contig1-03-281,CL1619Contig1,CL2341Contig1,0.105395291,0.080672114,NA,NA,NA,NA,NA,0.025498891,0.221238938,0.043378995,3.097345133,unmapped
ADEPT2,CL1765Contig1-04-136,CL2341Contig1-03-281,CL1765Contig1,CL2341Contig1,0.131891521,0.067090938,NA,NA,NA,NA,NA,0.015521064,0.221238938,0.043378995,3.097345133,unmapped
ADEPT2,0-9321-01-127,CL2341Contig1-03-281,0_9321,CL2341Contig1,0.116629009,0.081571723,NA,NA,NA,NA,NA,0.015521064,0.221238938,0.043378995,3.097345133,unmapped
ADEPT2,1-3327-01-113,CL2341Contig1-03-281,1_3327,CL2341Contig1,0.134553316,0.06593,NA,NA,NA,NA,NA,0.15,0.442477876,0.043378995,3.097345133,unmapped
ADEPT2,0-7398-01-422,CL2341Contig1-03-281,0_7398,CL2341Contig1,0.124007047,0.044208212,NA,NA,NA,NA,NA,0.014476615,0.663716814,0.043378995,3.097345133,unmapped
ADEPT2,0-14865-01-100,CL2341Contig1-03-281,0_14865,CL2341Contig1,0.123363074,0.057073519,NA,NA,NA,NA,NA,0.047566372,0,0.043378995,3.097345133,unmapped
ADEPT2,0-350-01-124,CL2341Contig1-03-281,0_350,CL2341Contig1,0.103655283,0.055657935,NA,NA,NA,NA,NA,0.015486726,0,0.043378995,3.097345133,unmapped
ADEPT2,0-3784-01-702,CL2341Contig1-03-281,0_3784,CL2341Contig1,0.114761819,0.158150319,NA,NA,NA,NA,NA,0.011061947,0,0.043378995,3.097345133,unmapped
ADEPT2,2-1087-01-86,CL2341Contig1-03-281,2_1087,CL2341Contig1,0.111543027,0.015084734,NA,NA,NA,NA,NA,0.045758929,0.884955752,0.043378995,3.097345133,unmapped
ADEPT2,2-3497-01-63,CL2367Contig1-01-102,2_3497,CL2367Contig1,0.116826537,0.116147403,NA,NA,NA,NA,NA,0.01039261,4.203539823,0.015486726,0,unmapped
ADEPT2,0-9265-01-456,CL2367Contig1-01-102,0_9265,CL2367Contig1,0.121134346,0.116796324,NA,NA,NA,NA,NA,0.027716186,0.221238938,0.015486726,0,unmapped
ADEPT2,0-15611-01-55,CL2367Contig1-01-102,0_15611,CL2367Contig1,0.117225561,0.120631169,NA,NA,NA,NA,NA,0.009955752,0,0.015486726,0,unmapped
ADEPT2,0-4032-02-80,CL2367Contig1-01-102,0_4032,CL2367Contig1,0.107383975,0.10502463,NA,NA,NA,NA,NA,0.038802661,0.221238938,0.015486726,0,unmapped
ADEPT2,0-16933-02-144,CL2367Contig1-01-102,0_16933,CL2367Contig1,0.147253755,0.148780276,NA,NA,NA,NA,NA,0.016629712,0.221238938,0.015486726,0,unmapped
ADEPT2,2-10358-01-446,CL2367Contig1-01-102,2_10358,CL2367Contig1,0.104532164,0.105298401,NA,NA,NA,NA,NA,0.006637168,0,0.015486726,0,unmapped
ADEPT2,2-6699-01-348,CL2367Contig1-01-102,2_6699,CL2367Contig1,0.132842664,0.129383455,NA,NA,NA,NA,NA,0.024444444,0.442477876,0.015486726,0,unmapped
ADEPT2,0-4731-01-471,CL2367Contig1-01-102,0_4731,CL2367Contig1,0.108164107,0.107260861,NA,NA,NA,NA,NA,0.03539823,0,0.015486726,0,unmapped
ADEPT2,0-12996-01-131,CL2367Contig1-01-102,0_12996,CL2367Contig1,0.106277691,0.104132819,NA,NA,NA,NA,NA,0.011061947,0,0.015486726,0,unmapped
ADEPT2,0-1802-01-424,CL2374Contig1-04-180,0_1802,CL2374Contig1,0.114584758,0.062724723,NA,NA,NA,NA,NA,0.018888889,0.442477876,0.111725664,0,unmapped
ADEPT2,1-195-01-345,CL2379Contig1-01-55,1_195,CL2379Contig1,0.159960837,0.165803395,NA,NA,NA,NA,NA,0.085365854,0.221238938,0.202008929,0.884955752,unmapped
ADEPT2,2-684-01-374,CL2398Contig1-01-61,2_684,CL2398Contig1,0.118997838,0.115165641,NA,NA,NA,NA,NA,0.01880531,0,0.011086475,0.221238938,unmapped
ADEPT2,2-10358-01-446,CL2398Contig1-01-61,2_10358,CL2398Contig1,0.106103771,0.102428937,NA,NA,NA,NA,NA,0.006637168,0,0.011086475,0.221238938,unmapped
ADEPT2,2-3279-01-58,CL243Contig1-04-136,2_3279,CL243Contig1,0.116131063,0.101551639,NA,NA,NA,NA,NA,0.005530973,0,0.030066815,0.663716814,unmapped
ADEPT2,0-2039-01-580,CL2494Contig1-01-57,0_2039,CL2494Contig1,0.11608959,0.111027119,NA,NA,NA,NA,NA,0.013888889,4.424778761,0.040268456,1.10619469,unmapped
ADEPT2,CL1600Contig1-04-124,CL2628Contig1-01-610,CL1600Contig1,CL2628Contig1,0.170569217,0.166391721,NA,NA,NA,NA,NA,0.013303769,0.221238938,0.018888889,0.442477876,unmapped
ADEPT2,CL1989Contig1-01-345,CL2628Contig1-01-610,CL1989Contig1,CL2628Contig1,0.122448688,0.118979286,NA,NA,NA,NA,NA,0.013274336,0,0.018888889,0.442477876,unmapped
ADEPT2,2-3204-02-351,CL2628Contig1-01-610,2_3204,CL2628Contig1,0.112979698,0.111353778,NA,NA,NA,NA,NA,0.014380531,0,0.018888889,0.442477876,unmapped
ADEPT2,2-1954-02-75,CL3006Contig1-01-114,2_1954,CL3006Contig1,0.119109141,0.127053754,NA,NA,NA,NA,NA,0.021064302,0.221238938,0.012195122,0.221238938,unmapped
ADEPT2,0-12996-01-131,CL3006Contig1-01-114,0_12996,CL3006Contig1,0.103708405,0.104374475,NA,NA,NA,NA,NA,0.011061947,0,0.012195122,0.221238938,unmapped
ADEPT2,0-10501-01-174,CL3006Contig1-01-114,0_10501,CL3006Contig1,0.144662157,0.148407676,NA,NA,NA,NA,NA,0.00886918,0.221238938,0.012195122,0.221238938,unmapped
ADEPT2,0-9265-01-46,CL3006Contig1-01-114,0_9265,CL3006Contig1,0.144641576,0.141302992,NA,NA,NA,NA,NA,0.013303769,0.221238938,0.012195122,0.221238938,unmapped
ADEPT2,0-11756-01-347,CL3006Contig1-01-114,0_11756,CL3006Contig1,0.103708405,0.107673304,NA,NA,NA,NA,NA,0.009955752,0,0.012195122,0.221238938,unmapped
ADEPT2,CL1873Contig1-06-202,CL3006Contig1-01-114,CL1873Contig1,CL3006Contig1,0.127150796,0.127249829,NA,NA,NA,NA,NA,0.013303769,0.221238938,0.012195122,0.221238938,unmapped
ADEPT2,0-932-01-93,CL3006Contig1-01-114,0_932,CL3006Contig1,0.120301281,0.116281132,NA,NA,NA,NA,NA,0.01880531,0,0.012195122,0.221238938,unmapped
ADEPT2,2-10409-01-265,CL3036Contig1-01-234,2_10409,CL3036Contig1,0.27243303,0.267186432,NA,NA,NA,NA,NA,0.159645233,0.221238938,0.444567627,0.221238938,unmapped
ADEPT2,0-9457-02-68,CL3079Contig1-04-369,0_9457,CL3079Contig1,0.176990624,0.187556655,NA,NA,NA,NA,NA,0.032366071,0.884955752,0.0077951,0.663716814,unmapped
ADEPT2,0-18590-01-137,CL3079Contig1-04-369,0_18590,CL3079Contig1,0.112022568,0.107543278,NA,NA,NA,NA,NA,0.043526786,0.884955752,0.0077951,0.663716814,unmapped
ADEPT2,CL1189Contig1-03-136,CL3079Contig1-04-369,CL1189Contig1,CL3079Contig1,0.158782331,0.160039927,NA,NA,NA,NA,NA,0.009977827,0.221238938,0.0077951,0.663716814,unmapped
ADEPT2,CL2367Contig1-01-102,CL3079Contig1-04-369,CL2367Contig1,CL3079Contig1,0.11812805,0.115326667,NA,NA,NA,NA,NA,0.015486726,0,0.0077951,0.663716814,unmapped
ADEPT2,0-12618-04-144,CL3079Contig1-04-369,0_12618,CL3079Contig1,0.125581365,0.123551853,NA,NA,NA,NA,NA,0.027654867,0,0.0077951,0.663716814,unmapped
ADEPT2,2-6499-01-339,CL3084Contig1-03-94,2_6499,CL3084Contig1,0.109280227,0.107711466,NA,NA,NA,NA,NA,0.009955752,0,0.018888889,0.442477876,unmapped
ADEPT2,2-4066-01-202,CL3084Contig1-03-94,2_4066,CL3084Contig1,0.104668784,0.100011234,NA,NA,NA,NA,NA,0.015521064,0.221238938,0.018888889,0.442477876,unmapped
ADEPT2,2-2952-03-199,CL3084Contig1-03-94,2_2952,CL3084Contig1,0.104224731,0.098320182,NA,NA,NA,NA,NA,0.055299539,3.982300885,0.018888889,0.442477876,unmapped
ADEPT2,0-17998-01-115,CL3089Contig1-04-162,0_17998,CL3089Contig1,0.100805371,0.103495667,NA,NA,NA,NA,NA,0.009955752,0,0.015486726,0,unmapped
ADEPT2,0-13920-01-55,CL3089Contig1-04-162,0_13920,CL3089Contig1,0.10163448,0.100150604,NA,NA,NA,NA,NA,0.026548673,0,0.015486726,0,unmapped
ADEPT2,0-8976-01-137,CL3089Contig1-04-162,0_8976,CL3089Contig1,0.146490376,0.144983966,NA,NA,NA,NA,NA,0.018888889,0.442477876,0.015486726,0,unmapped
ADEPT2,2-10358-01-446,CL3089Contig1-04-162,2_10358,CL3089Contig1,0.117964338,0.11484912,NA,NA,NA,NA,NA,0.006637168,0,0.015486726,0,unmapped
ADEPT2,0-18334-01-182,CL3089Contig1-04-162,0_18334,CL3089Contig1,0.176546017,0.178430308,NA,NA,NA,NA,NA,0.011061947,0,0.015486726,0,unmapped
ADEPT2,CL1873Contig1-06-202,CL3089Contig1-04-162,CL1873Contig1,CL3089Contig1,0.100510234,0.100238412,NA,NA,NA,NA,NA,0.013303769,0.221238938,0.015486726,0,unmapped
ADEPT2,0-5973-02-148,CL3089Contig1-04-162,0_5973,CL3089Contig1,0.100534866,0.096180717,NA,NA,NA,NA,NA,0.013274336,0,0.015486726,0,unmapped
ADEPT2,0-6536-01-514,CL3121Contig1-01-63,0_6536,CL3121Contig1,0.205093219,0.207792297,NA,NA,NA,NA,NA,0.030973451,0,0.049199085,3.318584071,unmapped
ADEPT2,0-1755-01-242,CL3123Contig1-03-93,0_1755,CL3123Contig1,0.107670303,0.064931742,NA,NA,NA,NA,NA,0.029082774,1.10619469,0.042222222,0.442477876,unmapped
ADEPT2,CL2426Contig1-01-207,CL3123Contig1-03-93,CL2426Contig1,CL3123Contig1,0.101630501,0.069300259,NA,NA,NA,NA,NA,0.042128603,0.221238938,0.042222222,0.442477876,unmapped
ADEPT2,0-14570-02-234,CL312Contig1-04-173,0_14570,CL312Contig1,0.285085519,0.257094492,NA,NA,NA,NA,NA,0.053097345,0,0.161764706,2.212389381,unmapped
ADEPT2,2-1093-01-60,CL3131Contig1-04-126,2_1093,CL3131Contig1,0.158818163,0.159533446,NA,NA,NA,NA,NA,0.313333333,0.442477876,0.225842697,1.548672566,unmapped
ADEPT2,0-12079-01-142,CL3147Contig1-01-467,0_12079,CL3147Contig1,0.114353152,0.118717261,NA,NA,NA,NA,NA,0.011086475,0.221238938,0.026548673,0,unmapped
ADEPT2,2-3801-02-194,CL315Contig1-04-74,2_3801,CL315Contig1,0.106075492,0.103908106,NA,NA,NA,NA,NA,0.0390625,0.884955752,0.027654867,0,unmapped
ADEPT2,0-172-01-44,CL3193Contig1-01-42,0_172,CL3193Contig1,0.122641738,0.116931204,NA,NA,NA,NA,NA,0.026548673,0,0.012471655,2.433628319,unmapped
ADEPT2,CL2379Contig1-01-55,CL3207Contig1-02-245,CL2379Contig1,CL3207Contig1,1,1,NA,NA,NA,NA,NA,0.202008929,0.884955752,0.204444444,0.442477876,unmapped
ADEPT2,1-195-01-345,CL3207Contig1-02-245,1_195,CL3207Contig1,0.165070189,0.17055208,NA,NA,NA,NA,NA,0.085365854,0.221238938,0.204444444,0.442477876,unmapped
ADEPT2,0-17238-01-290,CL3302Contig1-04-70,0_17238,CL3302Contig1,0.156725378,0.07976599,NA,NA,NA,NA,NA,0.06097561,0.221238938,0.021158129,0.663716814,unmapped
ADEPT2,2-4807-02-338,CL3319Contig1-04-193,2_4807,CL3319Contig1,0.115892348,0.113490884,NA,NA,NA,NA,NA,0.017738359,0.221238938,0.034368071,0.221238938,unmapped
ADEPT2,0-13841-01-430,CL3383Contig1-04-147,0_13841,CL3383Contig1,0.122611559,0.061153573,NA,NA,NA,NA,NA,0.077777778,0.442477876,0.084070796,0,unmapped
ADEPT2,CL3006Contig1-01-114,CL3426Contig1-03-44,CL3006Contig1,CL3426Contig1,0.150803733,0.149151615,NA,NA,NA,NA,NA,0.012195122,0.221238938,0.011086475,0.221238938,unmapped
ADEPT2,0-9750-02-73,CL3426Contig1-03-44,0_9750,CL3426Contig1,0.124593234,0.131343213,NA,NA,NA,NA,NA,0.010022272,0.663716814,0.011086475,0.221238938,unmapped
ADEPT2,0-9455-01-277,CL3426Contig1-03-44,0_9455,CL3426Contig1,0.147498015,0.144188784,NA,NA,NA,NA,NA,0.032222222,0.442477876,0.011086475,0.221238938,unmapped
ADEPT2,0-3784-01-702,CL3426Contig1-03-44,0_3784,CL3426Contig1,0.102883588,0.115431569,NA,NA,NA,NA,NA,0.011061947,0,0.011086475,0.221238938,unmapped
ADEPT2,2-6460-02-190,CL3426Contig1-03-44,2_6460,CL3426Contig1,0.103634915,0.106544209,NA,NA,NA,NA,NA,0.012304251,1.10619469,0.011086475,0.221238938,unmapped
ADEPT2,2-6499-01-339,CL3426Contig1-03-44,2_6499,CL3426Contig1,0.113312175,0.119334268,NA,NA,NA,NA,NA,0.009955752,0,0.011086475,0.221238938,unmapped
ADEPT2,CL1765Contig1-04-136,CL3426Contig1-03-44,CL1765Contig1,CL3426Contig1,0.119934162,0.107428613,NA,NA,NA,NA,NA,0.015521064,0.221238938,0.011086475,0.221238938,unmapped
ADEPT2,0-18334-01-182,CL3426Contig1-03-44,0_18334,CL3426Contig1,0.164560342,0.169504552,NA,NA,NA,NA,NA,0.011061947,0,0.011086475,0.221238938,unmapped
ADEPT2,0-11756-01-347,CL3426Contig1-03-44,0_11756,CL3426Contig1,0.113312175,0.117991852,NA,NA,NA,NA,NA,0.009955752,0,0.011086475,0.221238938,unmapped
ADEPT2,2-10358-01-446,CL3426Contig1-03-44,2_10358,CL3426Contig1,0.160282066,0.164577622,NA,NA,NA,NA,NA,0.006637168,0,0.011086475,0.221238938,unmapped
ADEPT2,CL2063Contig1-04-107,CL3426Contig1-03-44,CL2063Contig1,CL3426Contig1,0.107341724,0.096933237,NA,NA,NA,NA,NA,0.025498891,0.221238938,0.011086475,0.221238938,unmapped
ADEPT2,CL2087Contig1-01-201,CL3426Contig1-03-44,CL2087Contig1,CL3426Contig1,0.102883588,0.10689577,NA,NA,NA,NA,NA,0.011061947,0,0.011086475,0.221238938,unmapped
ADEPT2,0-12996-01-131,CL3426Contig1-03-44,0_12996,CL3426Contig1,0.102883588,0.110705955,NA,NA,NA,NA,NA,0.011061947,0,0.011086475,0.221238938,unmapped
ADEPT2,0-15611-01-55,CL3426Contig1-03-44,0_15611,CL3426Contig1,0.113312175,0.112590144,NA,NA,NA,NA,NA,0.009955752,0,0.011086475,0.221238938,unmapped
ADEPT2,0-1310-01-606,CL3426Contig1-03-44,0_1310,CL3426Contig1,0.152863361,0.151899326,NA,NA,NA,NA,NA,0.009237875,4.203539823,0.011086475,0.221238938,unmapped
ADEPT2,0-11400-01-80,CL3426Contig1-03-44,0_11400,CL3426Contig1,0.102883588,0.098598936,NA,NA,NA,NA,NA,0.012168142,0,0.011086475,0.221238938,unmapped
ADEPT2,CL2194Contig1-05-95,CL3426Contig1-03-44,CL2194Contig1,CL3426Contig1,0.111969876,0.11558188,NA,NA,NA,NA,NA,0.016741071,0.884955752,0.011086475,0.221238938,unmapped
ADEPT2,2-3497-01-63,CL3426Contig1-03-44,2_3497,CL3426Contig1,0.137928553,0.14014749,NA,NA,NA,NA,NA,0.01039261,4.203539823,0.011086475,0.221238938,unmapped
ADEPT2,0-1085-01-920,CL3426Contig1-03-44,0_1085,CL3426Contig1,0.150824834,0.141243016,NA,NA,NA,NA,NA,0.012168142,0,0.011086475,0.221238938,unmapped
ADEPT2,0-12427-01-450,CL345Contig1-05-93,0_12427,CL345Contig1,0.106078106,0.067275165,NA,NA,NA,NA,NA,0.054809843,1.10619469,0.009955752,0,unmapped
ADEPT2,0-659-02-75,CL345Contig1-05-93,0_659,CL345Contig1,0.118506066,0.091788698,NA,NA,NA,NA,NA,0.03258427,1.548672566,0.009955752,0,unmapped
ADEPT2,2-10481-01-125,CL345Contig1-05-93,2_10481,CL345Contig1,0.108005297,0.087820248,NA,NA,NA,NA,NA,0.023230088,0,0.009955752,0,unmapped
ADEPT2,0-18120-02-533,CL345Contig1-05-93,0_18120,CL345Contig1,0.153228996,0.129986332,NA,NA,NA,NA,NA,0.014380531,0,0.009955752,0,unmapped
ADEPT2,CL1684Contig1-01-93,CL345Contig1-05-93,CL1684Contig1,CL345Contig1,0.117184192,0.074712395,NA,NA,NA,NA,NA,0.054323725,0.221238938,0.009955752,0,unmapped
ADEPT2,0-350-01-124,CL345Contig1-05-93,0_350,CL345Contig1,0.162286274,0.129362781,NA,NA,NA,NA,NA,0.015486726,0,0.009955752,0,unmapped
ADEPT2,CL115Contig2-06-237,CL3471Contig1-03-73,CL115Contig2,CL3471Contig1,0.110719453,0.118771022,NA,NA,NA,NA,NA,0.402439024,0.221238938,0.082959641,1.327433628,unmapped
ADEPT2,0-4735-01-582,CL3508Contig1-02-209,0_4735,CL3508Contig1,0.107809467,0.109662694,NA,NA,NA,NA,NA,0.006637168,0,0.036504425,0,unmapped
ADEPT2,0-12996-01-131,CL3508Contig1-02-209,0_12996,CL3508Contig1,0.137611916,0.134524203,NA,NA,NA,NA,NA,0.011061947,0,0.036504425,0,unmapped
ADEPT2,2-3497-01-63,CL3529Contig1-01-143,2_3497,CL3529Contig1,0.10864213,0.106632803,NA,NA,NA,NA,NA,0.01039261,4.203539823,0.019274376,2.433628319,unmapped
ADEPT2,0-13326-02-260,CL3529Contig1-01-143,0_13326,CL3529Contig1,0.144465913,0.141179986,NA,NA,NA,NA,NA,0.019911504,0,0.019274376,2.433628319,unmapped
ADEPT2,2-7637-01-419,CL3529Contig1-01-143,2_7637,CL3529Contig1,0.102131638,0.102413242,NA,NA,NA,NA,NA,0.028761062,0,0.019274376,2.433628319,unmapped
ADEPT2,0-4910-01-103,CL3529Contig1-01-143,0_4910,CL3529Contig1,0.104354167,0.105471532,NA,NA,NA,NA,NA,0.015555556,0.442477876,0.019274376,2.433628319,unmapped
ADEPT2,2-10358-01-446,CL3529Contig1-01-143,2_10358,CL3529Contig1,0.156514624,0.153096046,NA,NA,NA,NA,NA,0.006637168,0,0.019274376,2.433628319,unmapped
ADEPT2,0-15611-01-55,CL3529Contig1-01-143,0_15611,CL3529Contig1,0.109067912,0.10530159,NA,NA,NA,NA,NA,0.009955752,0,0.019274376,2.433628319,unmapped
ADEPT2,CL2379Contig1-01-55,CL3672Contig1-01-73,CL2379Contig1,CL3672Contig1,0.160826482,0.168035576,NA,NA,NA,NA,NA,0.202008929,0.884955752,0.087389381,0,unmapped
ADEPT2,CL3207Contig1-02-245,CL3672Contig1-01-73,CL3207Contig1,CL3672Contig1,0.165706741,0.172559075,NA,NA,NA,NA,NA,0.204444444,0.442477876,0.087389381,0,unmapped
ADEPT2,1-195-01-345,CL3672Contig1-01-73,1_195,CL3672Contig1,1,1,NA,NA,NA,NA,NA,0.085365854,0.221238938,0.087389381,0,unmapped
ADEPT2,2-10358-01-446,CL375Contig1-03-331,2_10358,CL375Contig1,0.104305057,0.105650387,NA,NA,NA,NA,NA,0.006637168,0,0.016018307,3.318584071,unmapped
ADEPT2,CL1669Contig1-04-727,CL375Contig1-03-331,CL1669Contig1,CL375Contig1,0.120440355,0.118084417,NA,NA,NA,NA,NA,0.02690583,1.327433628,0.016018307,3.318584071,unmapped
ADEPT2,0-4910-01-103,CL375Contig1-03-331,0_4910,CL375Contig1,0.168871524,0.163448952,NA,NA,NA,NA,NA,0.015555556,0.442477876,0.016018307,3.318584071,unmapped
ADEPT2,0-13868-01-130,CL375Contig1-03-331,0_13868,CL375Contig1,0.188750165,0.18163855,NA,NA,NA,NA,NA,0.022123894,0,0.016018307,3.318584071,unmapped
ADEPT2,0-9444-01-278,CL375Contig1-03-331,0_9444,CL375Contig1,0.127181399,0.127206086,NA,NA,NA,NA,NA,0.011520737,3.982300885,0.016018307,3.318584071,unmapped
ADEPT2,0-9421-01-248,CL375Contig1-03-331,0_9421,CL375Contig1,0.18859347,0.183502627,NA,NA,NA,NA,NA,0.01,0.442477876,0.016018307,3.318584071,unmapped
ADEPT2,0-9750-02-73,CL375Contig1-03-331,0_9750,CL375Contig1,0.116870191,0.112129227,NA,NA,NA,NA,NA,0.010022272,0.663716814,0.016018307,3.318584071,unmapped
ADEPT2,CL1760Contig1-04-504,CL375Contig1-03-331,CL1760Contig1,CL375Contig1,0.129371844,0.128482626,NA,NA,NA,NA,NA,0.018847007,0.221238938,0.016018307,3.318584071,unmapped
ADEPT2,0-12996-01-131,CL375Contig1-03-331,0_12996,CL375Contig1,0.105951403,0.106255622,NA,NA,NA,NA,NA,0.011061947,0,0.016018307,3.318584071,unmapped
ADEPT2,0-8278-01-165,CL375Contig1-03-331,0_8278,CL375Contig1,0.102448179,0.099610449,NA,NA,NA,NA,NA,0.026607539,0.221238938,0.016018307,3.318584071,unmapped
ADEPT2,0-3784-01-702,CL375Contig1-03-331,0_3784,CL375Contig1,0.105951403,0.109907083,NA,NA,NA,NA,NA,0.011061947,0,0.016018307,3.318584071,unmapped
ADEPT2,2-9431-02-83,CL3771Contig1-04-73,2_9431,CL3771Contig1,0.139444708,0.131723951,NA,NA,NA,NA,NA,0.025555556,0.442477876,0.016666667,0.442477876,unmapped
ADEPT2,2-4531-01-86,CL3771Contig1-04-73,2_4531,CL3771Contig1,0.132939624,0.130236965,NA,NA,NA,NA,NA,0.025555556,0.442477876,0.016666667,0.442477876,unmapped
ADEPT2,CL2087Contig1-01-201,CL3771Contig1-04-73,CL2087Contig1,CL3771Contig1,0.112017167,0.110812151,NA,NA,NA,NA,NA,0.011061947,0,0.016666667,0.442477876,unmapped
ADEPT2,CL3006Contig1-01-114,CL3771Contig1-04-73,CL3006Contig1,CL3771Contig1,0.102123406,0.099858651,NA,NA,NA,NA,NA,0.012195122,0.221238938,0.016666667,0.442477876,unmapped
ADEPT2,2-10358-01-446,CL3771Contig1-04-73,2_10358,CL3771Contig1,0.17627475,0.173513233,NA,NA,NA,NA,NA,0.006637168,0,0.016666667,0.442477876,unmapped
ADEPT2,0-16374-01-386,CL3771Contig1-04-73,0_16374,CL3771Contig1,0.151017726,0.149384392,NA,NA,NA,NA,NA,0.012168142,0,0.016666667,0.442477876,unmapped
ADEPT2,0-12996-01-131,CL3771Contig1-04-73,0_12996,CL3771Contig1,0.112017167,0.109695585,NA,NA,NA,NA,NA,0.011061947,0,0.016666667,0.442477876,unmapped
ADEPT2,CL375Contig1-03-331,CL3771Contig1-04-73,CL375Contig1,CL3771Contig1,0.105232811,0.103664741,NA,NA,NA,NA,NA,0.016018307,3.318584071,0.016666667,0.442477876,unmapped
ADEPT2,0-8271-02-56,CL3771Contig1-04-73,0_8271,CL3771Contig1,0.121558867,0.119920839,NA,NA,NA,NA,NA,0.021017699,0,0.016666667,0.442477876,unmapped
ADEPT2,2-6499-01-339,CL3771Contig1-04-73,2_6499,CL3771Contig1,0.123688117,0.11818176,NA,NA,NA,NA,NA,0.009955752,0,0.016666667,0.442477876,unmapped
ADEPT2,CL2072Contig1-03-48,CL3771Contig1-04-73,CL2072Contig1,CL3771Contig1,0.139325823,0.136741862,NA,NA,NA,NA,NA,0.024663677,1.327433628,0.016666667,0.442477876,unmapped
ADEPT2,2-3497-01-63,CL3771Contig1-04-73,2_3497,CL3771Contig1,0.123243729,0.120138574,NA,NA,NA,NA,NA,0.01039261,4.203539823,0.016666667,0.442477876,unmapped
ADEPT2,CL1526Contig1-02-93,CL3817Contig1-05-296,CL1526Contig1,CL3817Contig1,0.106284438,0.107103726,NA,NA,NA,NA,NA,0.025442478,0,0.018888889,0.442477876,unmapped
ADEPT2,CL1526Contig1-03-180,CL3817Contig1-05-296,CL1526Contig1,CL3817Contig1,0.106284438,0.107103726,NA,NA,NA,NA,NA,0.025442478,0,0.018888889,0.442477876,unmapped
ADEPT2,0-12996-01-131,CL3817Contig1-05-296,0_12996,CL3817Contig1,0.105022434,0.105609187,NA,NA,NA,NA,NA,0.011061947,0,0.018888889,0.442477876,unmapped
ADEPT2,CL1873Contig1-06-202,CL3817Contig1-05-296,CL1873Contig1,CL3817Contig1,0.181111072,0.18396272,NA,NA,NA,NA,NA,0.013303769,0.221238938,0.018888889,0.442477876,unmapped
ADEPT2,0-18334-01-182,CL3817Contig1-05-296,0_18334,CL3817Contig1,0.105022434,0.106591543,NA,NA,NA,NA,NA,0.011061947,0,0.018888889,0.442477876,unmapped
ADEPT2,CL3079Contig1-04-369,CL3817Contig1-05-296,CL3079Contig1,CL3817Contig1,0.117029176,0.116800783,NA,NA,NA,NA,NA,0.0077951,0.663716814,0.018888889,0.442477876,unmapped
ADEPT2,0-10955-01-109,CL3871Contig1-03-38,0_10955,CL3871Contig1,0.115699995,0.115004523,NA,NA,NA,NA,NA,0.113333333,0.442477876,0.183035714,0.884955752,unmapped
ADEPT2,0-527-01-261,CL3949Contig1-04-105,0_527,CL3949Contig1,0.137869662,0.073941834,NA,NA,NA,NA,NA,0.021889401,3.982300885,0.042222222,0.442477876,unmapped
ADEPT2,CL1799Contig1-04-224,CL3949Contig1-04-105,CL1799Contig1,CL3949Contig1,0.141876063,0.036369321,NA,NA,NA,NA,NA,0.180424528,6.194690265,0.042222222,0.442477876,unmapped
ADEPT2,0-17238-01-290,CL3949Contig1-04-105,0_17238,CL3949Contig1,0.102986079,0.012610398,NA,NA,NA,NA,NA,0.06097561,0.221238938,0.042222222,0.442477876,unmapped
ADEPT2,CL1994Contig1-04-522,CL3949Contig1-04-105,CL1994Contig1,CL3949Contig1,0.135380257,0.045389514,NA,NA,NA,NA,NA,0.044247788,0,0.042222222,0.442477876,unmapped
ADEPT2,0-13841-01-430,CL3949Contig1-04-105,0_13841,CL3949Contig1,0.103490796,0.013411184,NA,NA,NA,NA,NA,0.077777778,0.442477876,0.042222222,0.442477876,unmapped
ADEPT2,0-16732-01-386,CL3949Contig1-04-105,0_16732,CL3949Contig1,0.129183093,0.053108162,NA,NA,NA,NA,NA,0.039951574,8.628318584,0.042222222,0.442477876,unmapped
ADEPT2,CL2125Contig1-04-84,CL3949Contig1-04-105,CL2125Contig1,CL3949Contig1,0.150918161,0.021152226,NA,NA,NA,NA,NA,0.137168142,0,0.042222222,0.442477876,unmapped
ADEPT2,CL2341Contig1-03-281,CL3949Contig1-04-105,CL2341Contig1,CL3949Contig1,0.138434347,0.052658161,NA,NA,NA,NA,NA,0.043378995,3.097345133,0.042222222,0.442477876,unmapped
ADEPT2,0-12683-01-213,CL3949Contig1-04-105,0_12683,CL3949Contig1,0.282548491,0.156256291,NA,NA,NA,NA,NA,0.028824834,0.221238938,0.042222222,0.442477876,unmapped
ADEPT2,2-6612-01-575,CL3949Contig1-04-105,2_6612,CL3949Contig1,0.105820046,0.048037429,NA,NA,NA,NA,NA,0.296213808,0.663716814,0.042222222,0.442477876,unmapped
ADEPT2,0-9182-01-662,CL3949Contig1-04-105,0_9182,CL3949Contig1,0.104585905,0.046915023,NA,NA,NA,NA,NA,0.296875,0.884955752,0.042222222,0.442477876,unmapped
ADEPT2,0-7398-01-422,CL3949Contig1-04-105,0_7398,CL3949Contig1,0.100118329,0.020951303,NA,NA,NA,NA,NA,0.014476615,0.663716814,0.042222222,0.442477876,unmapped
ADEPT2,0-4090-01-104,CL3950Contig1-04-156,0_4090,CL3950Contig1,0.111786928,0.108572085,NA,NA,NA,NA,NA,0.040089087,0.663716814,0.011086475,0.221238938,unmapped
ADEPT2,CL3992Contig1-03-28,CL3992Contig1-03-402,CL3992Contig1,CL3992Contig1,0.9316318,0.930566734,NA,NA,NA,NA,NA,0.032366071,0.884955752,0.029933481,0.221238938,unmapped
ADEPT2,0-1867-02-69,CL4009Contig1-01-171,0_1867,CL4009Contig1,0.118650176,0.125230184,NA,NA,NA,NA,NA,0.022573363,1.991150442,0.039911308,0.221238938,unmapped
ADEPT2,CL1600Contig1-04-124,CL4009Contig1-01-171,CL1600Contig1,CL4009Contig1,0.103119983,0.121936311,NA,NA,NA,NA,NA,0.013303769,0.221238938,0.039911308,0.221238938,unmapped
ADEPT2,2-6413-01-182,CL4087Contig1-03-156,2_6413,CL4087Contig1,0.104937447,0.097706424,NA,NA,NA,NA,NA,0.023702032,1.991150442,0.105617978,1.548672566,unmapped
ADEPT2,0-3784-01-702,CL4112Contig1-04-96,0_3784,CL4112Contig1,0.117666908,0.118327549,NA,NA,NA,NA,NA,0.011061947,0,0.032222222,0.442477876,unmapped
ADEPT2,0-18178-02-257,CL4126Contig1-04-35,0_18178,CL4126Contig1,0.103896104,0.100890928,NA,NA,NA,NA,NA,0.011061947,0,0.033185841,0,unmapped
ADEPT2,CL1488Contig1-03-140,CL4181Contig1-03-55,CL1488Contig1,CL4181Contig1,0.181320578,0.173693537,NA,NA,NA,NA,NA,0.263919822,0.663716814,0.066964286,0.884955752,unmapped
ADEPT2,CL2367Contig1-01-102,CL421Contig2-06-104,CL2367Contig1,CL421Contig2,0.138090603,0.137754306,NA,NA,NA,NA,NA,0.015486726,0,0.017699115,0,unmapped
ADEPT2,0-15611-01-55,CL421Contig2-06-104,0_15611,CL421Contig2,0.116128649,0.116799234,NA,NA,NA,NA,NA,0.009955752,0,0.017699115,0,unmapped
ADEPT2,CL3426Contig1-03-44,CL421Contig2-06-104,CL3426Contig1,CL421Contig2,0.105070093,0.112565488,NA,NA,NA,NA,NA,0.011086475,0.221238938,0.017699115,0,unmapped
ADEPT2,2-10358-01-446,CL421Contig2-06-104,2_10358,CL421Contig2,0.103863727,0.103042278,NA,NA,NA,NA,NA,0.006637168,0,0.017699115,0,unmapped
ADEPT2,2-3497-01-63,CL421Contig2-06-104,2_3497,CL421Contig2,0.123292357,0.122640638,NA,NA,NA,NA,NA,0.01039261,4.203539823,0.017699115,0,unmapped
ADEPT2,0-768-02-400,CL4223Contig1-01-160,0_768,CL4223Contig1,0.17655539,0.14540457,NA,NA,NA,NA,NA,0.106666667,0.442477876,0.017699115,0,unmapped
ADEPT2,2-1087-01-86,CL4223Contig1-01-160,2_1087,CL4223Contig1,0.18854292,0.0976691,NA,NA,NA,NA,NA,0.045758929,0.884955752,0.017699115,0,unmapped
ADEPT2,0-12452-03-87,CL4223Contig1-01-160,0_12452,CL4223Contig1,0.111459313,0.050562316,NA,NA,NA,NA,NA,0.037861915,0.663716814,0.017699115,0,unmapped
ADEPT2,CL1235Contig1-01-131,CL4223Contig1-01-160,CL1235Contig1,CL4223Contig1,0.136901219,0.104908114,NA,NA,NA,NA,NA,0.021990741,4.424778761,0.017699115,0,unmapped
ADEPT2,2-1526-01-177,CL4371Contig1-02-244,2_1526,CL4371Contig1,0.105374369,0.103419927,NA,NA,NA,NA,NA,0.011135857,0.663716814,0.084257206,0.221238938,unmapped
ADEPT2,2-776-03-84,CL4376Contig1-04-94,2_776,CL4376Contig1,0.100216319,0.07198207,NA,NA,NA,NA,NA,0.021158129,0.663716814,0.130630631,1.769911504,unmapped
ADEPT2,0-15254-01-245,CL4417Contig1-03-58,0_15254,CL4417Contig1,0.103555754,0.057683758,NA,NA,NA,NA,NA,0.04954955,1.769911504,0.031042129,0.221238938,unmapped
ADEPT2,CL2087Contig1-01-201,CL446Contig1-04-86,CL2087Contig1,CL446Contig1,0.112462612,0.121253663,NA,NA,NA,NA,NA,0.011061947,0,0.024390244,0.221238938,unmapped
ADEPT2,0-2040-01-149,CL4552Contig1-01-112,0_2040,CL4552Contig1,0.134849809,0.137740395,NA,NA,NA,NA,NA,0.252222222,0.442477876,0.308203991,0.221238938,unmapped
ADEPT2,0-9488-01-346,CL4578Contig1-02-484,0_9488,CL4578Contig1,0.135529477,0.124990679,NA,NA,NA,NA,NA,0.4345898,0.221238938,0.237193764,0.663716814,unmapped
ADEPT2,0-2600-01-654,CL4578Contig1-02-484,0_2600,CL4578Contig1,0.225617056,0.249534315,NA,NA,NA,NA,NA,0.463529412,5.973451327,0.237193764,0.663716814,unmapped
ADEPT2,CL1259Contig1-03-442,CL4578Contig1-02-484,CL1259Contig1,CL4578Contig1,0.103789929,0.136742238,NA,NA,NA,NA,NA,0.205099778,0.221238938,0.237193764,0.663716814,unmapped
ADEPT2,2-684-01-374,CL4670Contig1-01-202,2_684,CL4670Contig1,0.143483243,0.132828653,NA,NA,NA,NA,NA,0.01880531,0,0.013274336,0,unmapped
ADEPT2,0-3900-01-431,CL4670Contig1-01-202,0_3900,CL4670Contig1,0.110433549,0.102921755,NA,NA,NA,NA,NA,0.026607539,0.221238938,0.013274336,0,unmapped
ADEPT2,0-5297-02-38,CL4711Contig1-04-127,0_5297,CL4711Contig1,0.107591308,0.110635254,NA,NA,NA,NA,NA,0.008908686,0.663716814,0.026548673,0,unmapped
ADEPT2,0-9750-02-73,CL4711Contig1-04-127,0_9750,CL4711Contig1,0.113839981,0.124465111,NA,NA,NA,NA,NA,0.010022272,0.663716814,0.026548673,0,unmapped
ADEPT2,0-5652-02-391,CL4711Contig1-04-127,0_5652,CL4711Contig1,0.132479636,0.140867408,NA,NA,NA,NA,NA,0.069844789,0.221238938,0.026548673,0,unmapped
ADEPT2,0-13063-02-474,CL4725Contig1-01-135,0_13063,CL4725Contig1,0.939437627,0.938062821,NA,NA,NA,NA,NA,0.41,0.442477876,0.395973154,1.10619469,unmapped
ADEPT2,CL1619Contig1-07-340,CL4736Contig1-01-135,CL1619Contig1,CL4736Contig1,0.11431616,0.107079362,NA,NA,NA,NA,NA,0.025498891,0.221238938,0.020316027,1.991150442,unmapped
ADEPT2,CL1600Contig1-04-124,CL4736Contig1-01-135,CL1600Contig1,CL4736Contig1,0.115260562,0.12586105,NA,NA,NA,NA,NA,0.013303769,0.221238938,0.020316027,1.991150442,unmapped
ADEPT2,0-2039-01-580,CL4736Contig1-01-135,0_2039,CL4736Contig1,0.114692747,0.104509902,NA,NA,NA,NA,NA,0.013888889,4.424778761,0.020316027,1.991150442,unmapped
ADEPT2,CL2628Contig1-01-610,CL4736Contig1-01-135,CL2628Contig1,CL4736Contig1,0.112485001,0.118150456,NA,NA,NA,NA,NA,0.018888889,0.442477876,0.020316027,1.991150442,unmapped
ADEPT2,CL2341Contig1-03-281,CL4736Contig1-01-135,CL2341Contig1,CL4736Contig1,0.121632649,0.114917019,NA,NA,NA,NA,NA,0.043378995,3.097345133,0.020316027,1.991150442,unmapped
ADEPT2,CL1714Contig1-04-215,CL4778Contig1-05-55,CL1714Contig1,CL4778Contig1,0.144849727,0.141935842,NA,NA,NA,NA,NA,0.010227273,2.654867257,0.029933481,0.221238938,unmapped
ADEPT2,0-172-01-44,CL4794Contig1-03-158,0_172,CL4794Contig1,0.105929907,0.101396829,NA,NA,NA,NA,NA,0.026548673,0,0.034292035,0,unmapped
ADEPT2,CL1765Contig1-04-136,CL4794Contig1-03-158,CL1765Contig1,CL4794Contig1,0.103039729,0.109605729,NA,NA,NA,NA,NA,0.015521064,0.221238938,0.034292035,0,unmapped
ADEPT2,0-350-01-124,CL4794Contig1-03-158,0_350,CL4794Contig1,0.103039729,0.108981698,NA,NA,NA,NA,NA,0.015486726,0,0.034292035,0,unmapped
ADEPT2,2-10212-01-182,CL4794Contig1-03-158,2_10212,CL4794Contig1,0.107591446,0.097465467,NA,NA,NA,NA,NA,0.023281596,0.221238938,0.034292035,0,unmapped
ADEPT2,2-8694-02-77,CL4796Contig1-02-180,2_8694,CL4796Contig1,0.107019543,0.108073322,NA,NA,NA,NA,NA,0.016629712,0.221238938,0.009955752,0,unmapped
ADEPT2,0-18125-01-105,CL50Contig1-03-346,0_18125,CL50Contig1,0.160829833,0.129449153,NA,NA,NA,NA,NA,0.023230088,0,0.024444444,0.442477876,unmapped
ADEPT2,2-378-01-86,CL50Contig1-03-346,2_378,CL50Contig1,0.224789568,0.190701852,NA,NA,NA,NA,NA,0.014380531,0,0.024444444,0.442477876,unmapped
ADEPT2,0-18676-02-73,CL50Contig1-03-346,0_18676,CL50Contig1,0.133660901,0.102768545,NA,NA,NA,NA,NA,0.014508929,0.884955752,0.024444444,0.442477876,unmapped
ADEPT2,0-2193-01-57,CL50Contig1-03-346,0_2193,CL50Contig1,0.132802577,0.105583184,NA,NA,NA,NA,NA,0.012195122,0.221238938,0.024444444,0.442477876,unmapped
ADEPT2,0-3548-01-409,CL50Contig1-03-346,0_3548,CL50Contig1,0.143318635,0.13067701,NA,NA,NA,NA,NA,0.025442478,0,0.024444444,0.442477876,unmapped
ADEPT2,0-2039-01-580,CL532Contig2-04-94,0_2039,CL532Contig2,0.101824307,0.058683997,NA,NA,NA,NA,NA,0.013888889,4.424778761,0.069690265,0,unmapped
ADEPT2,CL345Contig1-05-93,CL532Contig2-04-94,CL345Contig1,CL532Contig2,0.132916339,0.093785301,NA,NA,NA,NA,NA,0.009955752,0,0.069690265,0,unmapped
ADEPT2,CL4009Contig1-01-171,CL532Contig2-04-94,CL4009Contig1,CL532Contig2,0.111916202,0.089999455,NA,NA,NA,NA,NA,0.039911308,0.221238938,0.069690265,0,unmapped
ADEPT2,CL1989Contig1-01-345,CL536Contig1-04-245,CL1989Contig1,CL536Contig1,0.104199894,0.098234488,NA,NA,NA,NA,NA,0.013274336,0,0.011061947,0,unmapped
ADEPT2,CL1148Contig1-03-247,CL536Contig1-04-245,CL1148Contig1,CL536Contig1,0.177518428,0.173337197,NA,NA,NA,NA,NA,0.01659292,0,0.011061947,0,unmapped
ADEPT2,2-1087-01-86,CL641Contig1-01-202,2_1087,CL641Contig1,0.140458096,0.036957455,NA,NA,NA,NA,NA,0.045758929,0.884955752,0.087583149,0.221238938,unmapped
ADEPT2,0-9847-01-336,CL641Contig1-01-202,0_9847,CL641Contig1,0.110310347,0.023006436,NA,NA,NA,NA,NA,0.053333333,0.442477876,0.087583149,0.221238938,unmapped
ADEPT2,0-15106-02-153,CL64Contig1-07-134,0_15106,CL64Contig1,0.39067538,0.395093176,NA,NA,NA,NA,NA,0.380136986,3.097345133,0.28280543,2.212389381,unmapped
ADEPT2,0-15106-02-492,CL64Contig1-07-134,0_15106,CL64Contig1,0.402107143,0.408039886,NA,NA,NA,NA,NA,0.383592018,0.221238938,0.28280543,2.212389381,unmapped
ADEPT2,2-10358-01-446,CL696Contig1-06-87,2_10358,CL696Contig1,0.101113734,0.099445362,NA,NA,NA,NA,NA,0.006637168,0,0.013761468,3.539823009,unmapped
ADEPT2,CL697Contig1-03-462,CL697Contig1-03-78,CL697Contig1,CL697Contig1,0.994494154,0.994374622,NA,NA,NA,NA,NA,0.273942094,0.663716814,0.27383592,0.221238938,unmapped
ADEPT2,0-9421-01-248,CL708Contig1-02-344,0_9421,CL708Contig1,0.10278236,0.108730841,NA,NA,NA,NA,NA,0.01,0.442477876,0.025442478,0,unmapped
ADEPT2,CL375Contig1-03-331,CL708Contig1-02-344,CL375Contig1,CL708Contig1,0.109211603,0.109807927,NA,NA,NA,NA,NA,0.016018307,3.318584071,0.025442478,0,unmapped
ADEPT2,CL3426Contig1-03-44,CL708Contig1-02-344,CL3426Contig1,CL708Contig1,0.107369948,0.10574173,NA,NA,NA,NA,NA,0.011086475,0.221238938,0.025442478,0,unmapped
ADEPT2,2-10358-01-446,CL748Contig1-01-267,2_10358,CL748Contig1,0.127953518,0.129417183,NA,NA,NA,NA,NA,0.006637168,0,0.03,0.442477876,unmapped
ADEPT2,0-15612-01-116,CL760Contig1-02-190,0_15612,CL760Contig1,0.13540214,0.145511199,NA,NA,NA,NA,NA,0.019911504,0,0.026845638,1.10619469,unmapped
ADEPT2,0-350-01-124,CL760Contig1-02-190,0_350,CL760Contig1,0.101452862,0.095723091,NA,NA,NA,NA,NA,0.015486726,0,0.026845638,1.10619469,unmapped
ADEPT2,0-2039-01-580,CL813Contig1-03-76,0_2039,CL813Contig1,0.105737645,0.078920895,NA,NA,NA,NA,NA,0.013888889,4.424778761,0.042035398,0,unmapped
ADEPT2,0-17801-01-242,CL84Contig2-03-614,0_17801,CL84Contig2,0.350952987,0.361345076,NA,NA,NA,NA,NA,0.102908277,1.10619469,0.053215078,0.221238938,unmapped
ADEPT2,CL84Contig2-03-614,CL84Contig2-03-88,CL84Contig2,CL84Contig2,0.889287846,0.888892754,NA,NA,NA,NA,NA,0.053215078,0.221238938,0.04454343,0.663716814,unmapped
ADEPT2,0-17801-01-242,CL84Contig2-03-88,0_17801,CL84Contig2,0.332778597,0.345145263,NA,NA,NA,NA,NA,0.102908277,1.10619469,0.04454343,0.663716814,unmapped
ADEPT2,CL17Contig1-03-443,CL866Contig1-01-576,CL17Contig1,CL866Contig1,0.303624768,0.294555028,NA,NA,NA,NA,NA,0.41,0.442477876,0.299544419,2.876106195,unmapped
ADEPT2,CL866Contig1-01-576,CL866Contig1-01-60,CL866Contig1,CL866Contig1,0.278097537,0.277918493,NA,NA,NA,NA,NA,0.299544419,2.876106195,0.107538803,0.221238938,unmapped
ADEPT2,0-16732-01-386,CL872Contig1-03-287,0_16732,CL872Contig1,0.141633959,0.046989245,NA,NA,NA,NA,NA,0.039951574,8.628318584,0.185144124,0.221238938,unmapped
ADEPT2,0-17238-01-290,CL872Contig1-03-287,0_17238,CL872Contig1,0.10030962,0.004245692,NA,NA,NA,NA,NA,0.06097561,0.221238938,0.185144124,0.221238938,unmapped
ADEPT2,CL2125Contig1-04-84,CL872Contig1-03-287,CL2125Contig1,CL872Contig1,0.154204466,0.009623567,NA,NA,NA,NA,NA,0.137168142,0,0.185144124,0.221238938,unmapped
ADEPT2,0-10240-01-74,CL872Contig1-03-287,0_10240,CL872Contig1,0.100697467,0.009253005,NA,NA,NA,NA,NA,0.195555556,0.442477876,0.185144124,0.221238938,unmapped
ADEPT2,2-8006-02-276,CL872Contig1-03-287,2_8006,CL872Contig1,0.104561056,0.025638039,NA,NA,NA,NA,NA,0.487804878,0.221238938,0.185144124,0.221238938,unmapped
ADEPT2,0-17641-01-156,CL872Contig1-03-287,0_17641,CL872Contig1,0.112018049,0.032124039,NA,NA,NA,NA,NA,0.063616071,0.884955752,0.185144124,0.221238938,unmapped
ADEPT2,CL2341Contig1-03-281,CL872Contig1-03-287,CL2341Contig1,CL872Contig1,0.11986332,0.022830252,NA,NA,NA,NA,NA,0.043378995,3.097345133,0.185144124,0.221238938,unmapped
ADEPT2,2-5962-01-400,CL872Contig1-03-287,2_5962,CL872Contig1,0.100792229,0.022314053,NA,NA,NA,NA,NA,0.037694013,0.221238938,0.185144124,0.221238938,unmapped
ADEPT2,2-1087-01-86,CL872Contig1-03-287,2_1087,CL872Contig1,0.112443533,0.002535459,NA,NA,NA,NA,NA,0.045758929,0.884955752,0.185144124,0.221238938,unmapped
ADEPT2,CL3949Contig1-04-105,CL872Contig1-03-287,CL3949Contig1,CL872Contig1,0.121160086,0.019592077,NA,NA,NA,NA,NA,0.042222222,0.442477876,0.185144124,0.221238938,unmapped
ADEPT2,2-10071-02-411,CL878Contig1-03-67,2_10071,CL878Contig1,0.113089991,0.103357798,NA,NA,NA,NA,NA,0.015521064,0.221238938,0.019955654,0.221238938,unmapped
ADEPT2,CL858Contig1-03-122,CL878Contig1-03-67,CL858Contig1,CL878Contig1,0.100636898,0.103737544,NA,NA,NA,NA,NA,0.025442478,0,0.019955654,0.221238938,unmapped
ADEPT2,0-12996-01-131,CL878Contig1-03-67,0_12996,CL878Contig1,0.103181962,0.103958115,NA,NA,NA,NA,NA,0.011061947,0,0.019955654,0.221238938,unmapped
ADEPT2,CL1526Contig1-02-93,CL878Contig1-03-67,CL1526Contig1,CL878Contig1,0.153645246,0.145806083,NA,NA,NA,NA,NA,0.025442478,0,0.019955654,0.221238938,unmapped
ADEPT2,CL1600Contig1-04-124,CL878Contig1-03-67,CL1600Contig1,CL878Contig1,0.115469037,0.108893468,NA,NA,NA,NA,NA,0.013303769,0.221238938,0.019955654,0.221238938,unmapped
ADEPT2,0-3784-01-150,CL878Contig1-03-67,0_3784,CL878Contig1,0.120324796,0.118224299,NA,NA,NA,NA,NA,0.017699115,0,0.019955654,0.221238938,unmapped
ADEPT2,0-13676-02-138,CL878Contig1-03-67,0_13676,CL878Contig1,0.123120642,0.12988955,NA,NA,NA,NA,NA,0.041763341,4.646017699,0.019955654,0.221238938,unmapped
ADEPT2,CL2628Contig1-01-610,CL878Contig1-03-67,CL2628Contig1,CL878Contig1,0.151273956,0.144755877,NA,NA,NA,NA,NA,0.018888889,0.442477876,0.019955654,0.221238938,unmapped
ADEPT2,0-1729-01-213,CL878Contig1-03-67,0_1729,CL878Contig1,0.110939681,0.102720031,NA,NA,NA,NA,NA,0.021017699,0,0.019955654,0.221238938,unmapped
ADEPT2,CL1526Contig1-03-180,CL878Contig1-03-67,CL1526Contig1,CL878Contig1,0.153645246,0.145806083,NA,NA,NA,NA,NA,0.025442478,0,0.019955654,0.221238938,unmapped
ADEPT2,0-11756-01-347,CL878Contig1-03-67,0_11756,CL878Contig1,0.103181962,0.100939683,NA,NA,NA,NA,NA,0.009955752,0,0.019955654,0.221238938,unmapped
ADEPT2,CL1989Contig1-01-345,CL878Contig1-03-67,CL1989Contig1,CL878Contig1,0.115498287,0.115915468,NA,NA,NA,NA,NA,0.013274336,0,0.019955654,0.221238938,unmapped
ADEPT2,0-12079-01-142,CL878Contig1-03-67,0_12079,CL878Contig1,0.11221692,0.127176612,NA,NA,NA,NA,NA,0.011086475,0.221238938,0.019955654,0.221238938,unmapped
ADEPT2,CL1765Contig1-04-136,CL986Contig1-04-77,CL1765Contig1,CL986Contig1,0.124380886,0.071534247,NA,NA,NA,NA,NA,0.015521064,0.221238938,0.058894231,7.96460177,unmapped
ADEPT2,0-6206-02-124,UMN-1000-01-377,0_6206,UMN_1000,0.982843713,0.982781578,NA,NA,NA,NA,NA,0.086666667,0.442477876,0.079365079,2.433628319,unmapped
ADEPT2,2-783-02-544,UMN-1022-01-133,2_783,UMN_1022,0.114095041,0.114048903,NA,NA,NA,NA,NA,0.027186761,6.415929204,0.014444444,0.442477876,unmapped
ADEPT2,CL1760Contig1-04-504,UMN-1022-01-133,CL1760Contig1,UMN_1022,0.112949817,0.114965964,NA,NA,NA,NA,NA,0.018847007,0.221238938,0.014444444,0.442477876,unmapped
ADEPT2,2-3204-02-351,UMN-1022-01-133,2_3204,UMN_1022,0.108185504,0.109477762,NA,NA,NA,NA,NA,0.014380531,0,0.014444444,0.442477876,unmapped
ADEPT2,2-6460-02-190,UMN-1022-01-133,2_6460,UMN_1022,0.117583827,0.118554944,NA,NA,NA,NA,NA,0.012304251,1.10619469,0.014444444,0.442477876,unmapped
ADEPT2,0-932-01-93,UMN-1022-01-133,0_932,UMN_1022,0.101878721,0.104604977,NA,NA,NA,NA,NA,0.01880531,0,0.014444444,0.442477876,unmapped
ADEPT2,0-12765-01-84,UMN-1171-01-379,0_12765,UMN_1171,0.137218552,0.141790201,NA,NA,NA,NA,NA,0.234966592,0.663716814,0.41,0.442477876,unmapped
ADEPT2,2-1767-01-396,UMN-1272-01-255,2_1767,UMN_1272,1,1,NA,NA,NA,NA,NA,0.094104308,2.433628319,0.114190687,0.221238938,unmapped
ADEPT2,2-3124-01-293,UMN-1285-02-135,2_3124,UMN_1285,0.160149484,0.155557918,NA,NA,NA,NA,NA,0.026548673,0,0.013303769,0.221238938,unmapped
ADEPT2,2-10064-01-590,UMN-1285-02-135,2_10064,UMN_1285,0.100485493,0.096570423,NA,NA,NA,NA,NA,0.015521064,0.221238938,0.013303769,0.221238938,unmapped
ADEPT2,0-3996-01-39,UMN-1285-02-135,0_3996,UMN_1285,0.109104174,0.099601739,NA,NA,NA,NA,NA,0.145121951,9.292035398,0.013303769,0.221238938,unmapped
ADEPT2,CL1600Contig1-04-124,UMN-1285-02-135,CL1600Contig1,UMN_1285,0.116989004,0.114278937,NA,NA,NA,NA,NA,0.013303769,0.221238938,0.013303769,0.221238938,unmapped
ADEPT2,0-13620-01-163,UMN-129-01-84,0_13620,UMN_129,0.162409852,0.160628587,NA,NA,NA,NA,NA,0.297566372,0,0.05033557,1.10619469,unmapped
ADEPT2,0-15612-01-116,UMN-1454-02-110,0_15612,UMN_1454,0.126992919,0.127143953,NA,NA,NA,NA,NA,0.019911504,0,0.022573363,1.991150442,unmapped
ADEPT2,2-6499-01-339,UMN-1454-02-110,2_6499,UMN_1454,0.103447635,0.109746951,NA,NA,NA,NA,NA,0.009955752,0,0.022573363,1.991150442,unmapped
ADEPT2,CL421Contig2-06-104,UMN-1454-02-110,CL421Contig2,UMN_1454,0.107143957,0.110110706,NA,NA,NA,NA,NA,0.017699115,0,0.022573363,1.991150442,unmapped
ADEPT2,0-1620-01-116,UMN-1454-02-110,0_1620,UMN_1454,0.107034655,0.106302427,NA,NA,NA,NA,NA,0.027654867,0,0.022573363,1.991150442,unmapped
ADEPT2,CL2341Contig1-03-281,UMN-1454-02-110,CL2341Contig1,UMN_1454,0.16958992,0.183066944,NA,NA,NA,NA,NA,0.043378995,3.097345133,0.022573363,1.991150442,unmapped
ADEPT2,0-3784-01-702,UMN-1454-02-110,0_3784,UMN_1454,0.172576854,0.170239838,NA,NA,NA,NA,NA,0.011061947,0,0.022573363,1.991150442,unmapped
ADEPT2,0-1310-01-606,UMN-1454-02-110,0_1310,UMN_1454,0.116545292,0.116316902,NA,NA,NA,NA,NA,0.009237875,4.203539823,0.022573363,1.991150442,unmapped
ADEPT2,CL889Contig1-06-143,UMN-1472-01-181,CL889Contig1,UMN_1472,1,1,NA,NA,NA,NA,NA,0.030973451,0,0.029933481,0.221238938,unmapped
ADEPT2,CL1972Contig1-01-121,UMN-1503-01-236,CL1972Contig1,UMN_1503,0.122312792,0.112676346,NA,NA,NA,NA,NA,0.043141593,0,0.026607539,0.221238938,unmapped
ADEPT2,2-1457-01-416,UMN-1503-01-236,2_1457,UMN_1503,0.146569451,0.140061822,NA,NA,NA,NA,NA,0.024444444,0.442477876,0.026607539,0.221238938,unmapped
ADEPT2,0-13018-01-355,UMN-1507-01-178,0_13018,UMN_1507,0.513984283,0.504294779,NA,NA,NA,NA,NA,0.280805687,6.637168142,0.220224719,1.548672566,unmapped
ADEPT2,0-15846-01-160,UMN-1507-01-178,0_15846,UMN_1507,0.352674519,0.354961371,NA,NA,NA,NA,NA,0.093468468,1.769911504,0.220224719,1.548672566,unmapped
ADEPT2,0-10240-01-74,UMN-1592-02-53,0_10240,UMN_1592,0.102858604,0.026330087,NA,NA,NA,NA,NA,0.195555556,0.442477876,0.355555556,10.39823009,unmapped
ADEPT2,0-6427-02-341,UMN-1592-02-53,0_6427,UMN_1592,0.919690544,0.906969267,NA,NA,NA,NA,NA,0.358888889,0.442477876,0.355555556,10.39823009,unmapped
ADEPT2,0-11531-01-379,UMN-1592-02-53,0_11531,UMN_1592,0.929469001,0.918159752,NA,NA,NA,NA,NA,0.353333333,0.442477876,0.355555556,10.39823009,unmapped
ADEPT2,0-18317-01-77,UMN-1592-02-53,0_18317,UMN_1592,0.951624165,0.943086516,NA,NA,NA,NA,NA,0.362831858,0,0.355555556,10.39823009,unmapped
ADEPT2,CL2159Contig1-01-222,UMN-1592-02-53,CL2159Contig1,UMN_1592,1,1,NA,NA,NA,NA,NA,0.354166667,9.734513274,0.355555556,10.39823009,unmapped
ADEPT2,0-8972-01-135,UMN-1592-02-53,0_8972,UMN_1592,0.540067855,0.489311061,NA,NA,NA,NA,NA,0.494305239,2.876106195,0.355555556,10.39823009,unmapped
ADEPT2,CL1569Contig1-03-45,UMN-1592-02-53,CL1569Contig1,UMN_1592,0.951495508,0.943045149,NA,NA,NA,NA,NA,0.359688196,0.663716814,0.355555556,10.39823009,unmapped
ADEPT2,0-8922-01-645,UMN-1592-02-53,0_8922,UMN_1592,0.951602194,0.943102658,NA,NA,NA,NA,NA,0.361419069,0.221238938,0.355555556,10.39823009,unmapped
ADEPT2,0-18317-01-495,UMN-1592-02-53,0_18317,UMN_1592,0.951340075,0.942880092,NA,NA,NA,NA,NA,0.36036036,1.769911504,0.355555556,10.39823009,unmapped
ADEPT2,0-18809-01-216,UMN-1592-02-53,0_18809,UMN_1592,0.173861286,0.138820534,NA,NA,NA,NA,NA,0.090909091,0.221238938,0.355555556,10.39823009,unmapped
ADEPT2,2-6499-01-339,UMN-1603-02-305,2_6499,UMN_1603,0.136285227,0.136156846,NA,NA,NA,NA,NA,0.009955752,0,0.011312217,2.212389381,unmapped
ADEPT2,2-10128-01-536,UMN-1604-01-158,2_10128,UMN_1604,0.105729391,0.106307366,NA,NA,NA,NA,NA,0.085365854,0.221238938,0.016629712,0.221238938,unmapped
ADEPT2,2-7725-01-553,UMN-1604-01-158,2_7725,UMN_1604,0.272649283,0.266121575,NA,NA,NA,NA,NA,0.017699115,0,0.016629712,0.221238938,unmapped
ADEPT2,0-14140-01-416,UMN-1604-01-158,0_14140,UMN_1604,0.103306798,0.103925118,NA,NA,NA,NA,NA,0.048780488,0.221238938,0.016629712,0.221238938,unmapped
ADEPT2,0-18415-01-65,UMN-1604-01-158,0_18415,UMN_1604,0.114984125,0.114121353,NA,NA,NA,NA,NA,0.072062084,0.221238938,0.016629712,0.221238938,unmapped
ADEPT2,0-18897-02-233,UMN-1604-01-158,0_18897,UMN_1604,0.10238031,0.094537857,NA,NA,NA,NA,NA,0.058628319,0,0.016629712,0.221238938,unmapped
ADEPT2,CL176Contig2-01-240,UMN-1604-01-158,CL176Contig2,UMN_1604,0.187705855,0.175324493,NA,NA,NA,NA,NA,0.014412417,0.221238938,0.016629712,0.221238938,unmapped
ADEPT2,0-4340-01-224,UMN-1604-01-158,0_4340,UMN_1604,0.153090842,0.152965525,NA,NA,NA,NA,NA,0.024336283,0,0.016629712,0.221238938,unmapped
ADEPT2,0-11400-01-80,UMN-1604-01-158,0_11400,UMN_1604,0.121153343,0.128612584,NA,NA,NA,NA,NA,0.012168142,0,0.016629712,0.221238938,unmapped
ADEPT2,0-3261-01-155,UMN-1604-01-158,0_3261,UMN_1604,0.15529041,0.143882707,NA,NA,NA,NA,NA,0.029933481,0.221238938,0.016629712,0.221238938,unmapped
ADEPT2,2-1526-01-177,UMN-1604-01-158,2_1526,UMN_1604,0.231643917,0.222271429,NA,NA,NA,NA,NA,0.011135857,0.663716814,0.016629712,0.221238938,unmapped
ADEPT2,CL685Contig1-03-124,UMN-1661-01-77,CL685Contig1,UMN_1661,0.990717819,0.990461674,NA,NA,NA,NA,NA,0.488839286,0.884955752,0.483221477,1.10619469,unmapped
ADEPT2,CL4711Contig1-04-127,UMN-1668-01-111,CL4711Contig1,UMN_1668,0.168623676,0.161664433,NA,NA,NA,NA,NA,0.026548673,0,0.15248227,6.415929204,unmapped
ADEPT2,0-2345-01-405,UMN-2024-01-434,0_2345,UMN_2024,0.132886032,0.133939809,NA,NA,NA,NA,NA,0.024444444,0.442477876,0.022123894,0,unmapped
ADEPT2,2-10358-01-446,UMN-2024-01-434,2_10358,UMN_2024,0.133997873,0.13242714,NA,NA,NA,NA,NA,0.006637168,0,0.022123894,0,unmapped
ADEPT2,0-5973-02-148,UMN-2024-01-434,0_5973,UMN_2024,0.103477993,0.101955407,NA,NA,NA,NA,NA,0.013274336,0,0.022123894,0,unmapped
ADEPT2,CL3426Contig1-03-44,UMN-2024-01-434,CL3426Contig1,UMN_2024,0.124131082,0.128332753,NA,NA,NA,NA,NA,0.011086475,0.221238938,0.022123894,0,unmapped
ADEPT2,0-11756-01-347,UMN-2024-01-434,0_11756,UMN_2024,0.13728962,0.138504652,NA,NA,NA,NA,NA,0.009955752,0,0.022123894,0,unmapped
ADEPT2,CL2367Contig1-01-102,UMN-2024-01-434,CL2367Contig1,UMN_2024,0.109696623,0.109503149,NA,NA,NA,NA,NA,0.015486726,0,0.022123894,0,unmapped
ADEPT2,2-3497-01-63,UMN-2155-02-151,2_3497,UMN_2155,0.17033838,0.167967589,NA,NA,NA,NA,NA,0.01039261,4.203539823,0.018058691,1.991150442,unmapped
ADEPT2,2-6460-02-190,UMN-2155-02-151,2_6460,UMN_2155,0.101846074,0.103509017,NA,NA,NA,NA,NA,0.012304251,1.10619469,0.018058691,1.991150442,unmapped
ADEPT2,CL536Contig1-04-245,UMN-2155-02-151,CL536Contig1,UMN_2155,0.12630922,0.124213788,NA,NA,NA,NA,NA,0.011061947,0,0.018058691,1.991150442,unmapped
ADEPT2,CL2087Contig1-01-201,UMN-2155-02-151,CL2087Contig1,UMN_2155,0.104852222,0.103601084,NA,NA,NA,NA,NA,0.011061947,0,0.018058691,1.991150442,unmapped
ADEPT2,0-11400-01-80,UMN-2155-02-151,0_11400,UMN_2155,0.104852222,0.108964167,NA,NA,NA,NA,NA,0.012168142,0,0.018058691,1.991150442,unmapped
ADEPT2,CL3006Contig1-01-114,UMN-2155-02-151,CL3006Contig1,UMN_2155,0.115897754,0.117982301,NA,NA,NA,NA,NA,0.012195122,0.221238938,0.018058691,1.991150442,unmapped
ADEPT2,CL1619Contig1-07-340,UMN-2155-02-151,CL1619Contig1,UMN_2155,0.101503783,0.112034778,NA,NA,NA,NA,NA,0.025498891,0.221238938,0.018058691,1.991150442,unmapped
ADEPT2,CL1989Contig1-01-345,UMN-2155-02-151,CL1989Contig1,UMN_2155,0.130004236,0.127663938,NA,NA,NA,NA,NA,0.013274336,0,0.018058691,1.991150442,unmapped
ADEPT2,0-16933-02-144,UMN-2155-02-151,0_16933,UMN_2155,0.154859336,0.151458475,NA,NA,NA,NA,NA,0.016629712,0.221238938,0.018058691,1.991150442,unmapped
ADEPT2,0-12996-01-131,UMN-2155-02-151,0_12996,UMN_2155,0.104852222,0.105298197,NA,NA,NA,NA,NA,0.011061947,0,0.018058691,1.991150442,unmapped
ADEPT2,2-10358-01-446,UMN-2155-02-151,2_10358,UMN_2155,0.103715474,0.103739733,NA,NA,NA,NA,NA,0.006637168,0,0.018058691,1.991150442,unmapped
ADEPT2,0-4340-01-224,UMN-2478-01-546,0_4340,UMN_2478,0.101043308,0.103212374,NA,NA,NA,NA,NA,0.024336283,0,0.024390244,0.221238938,unmapped
ADEPT2,UMN-1604-01-158,UMN-2478-01-546,UMN_1604,UMN_2478,0.153059017,0.147021586,NA,NA,NA,NA,NA,0.016629712,0.221238938,0.024390244,0.221238938,unmapped
ADEPT2,2-1526-01-177,UMN-2478-01-546,2_1526,UMN_2478,0.179179,0.173015832,NA,NA,NA,NA,NA,0.011135857,0.663716814,0.024390244,0.221238938,unmapped
ADEPT2,CL176Contig2-01-240,UMN-2478-01-546,CL176Contig2,UMN_2478,0.176356467,0.165268666,NA,NA,NA,NA,NA,0.014412417,0.221238938,0.024390244,0.221238938,unmapped
ADEPT2,2-3124-01-293,UMN-2501-01-178,2_3124,UMN_2501,0.117538682,0.119027132,NA,NA,NA,NA,NA,0.026548673,0,0.03539823,0,unmapped
ADEPT2,UMN-2521-01-193,UMN-2521-01-722,UMN_2521,UMN_2521,1,1,NA,NA,NA,NA,NA,0.213808463,0.663716814,0.214285714,0.884955752,unmapped
ADEPT2,CL4223Contig1-01-160,UMN-2675-02-45,CL4223Contig1,UMN_2675,0.100805302,0.061980922,NA,NA,NA,NA,NA,0.017699115,0,0.044345898,0.221238938,unmapped
ADEPT2,2-2240-01-119,UMN-2771-01-65,2_2240,UMN_2771,0.974934896,0.97387262,NA,NA,NA,NA,NA,0.213968958,0.221238938,0.211883408,1.327433628,unmapped
ADEPT2,UMN-2155-02-151,UMN-2818-01-81,UMN_2155,UMN_2818,0.103764027,0.111580466,NA,NA,NA,NA,NA,0.018058691,1.991150442,0.047884187,0.663716814,unmapped
ADEPT2,CL1684Contig1-01-93,UMN-2818-01-81,CL1684Contig1,UMN_2818,0.114354893,0.090788628,NA,NA,NA,NA,NA,0.054323725,0.221238938,0.047884187,0.663716814,unmapped
ADEPT2,2-378-01-86,UMN-2879-01-44,2_378,UMN_2879,0.179773793,0.167590582,NA,NA,NA,NA,NA,0.014380531,0,0.011086475,0.221238938,unmapped
ADEPT2,2-3157-01-441,UMN-2879-01-44,2_3157,UMN_2879,0.469525902,0.471891143,NA,NA,NA,NA,NA,0.026666667,0.442477876,0.011086475,0.221238938,unmapped
ADEPT2,0-13816-01-36,UMN-2879-01-44,0_13816,UMN_2879,0.228071303,0.229738894,NA,NA,NA,NA,NA,0.014380531,0,0.011086475,0.221238938,unmapped
ADEPT2,2-3588-02-165,UMN-2879-01-44,2_3588,UMN_2879,0.421878102,0.414459325,NA,NA,NA,NA,NA,0.025498891,0.221238938,0.011086475,0.221238938,unmapped
ADEPT2,2-7567-02-67,UMN-2879-01-44,2_7567,UMN_2879,0.11221692,0.112166523,NA,NA,NA,NA,NA,0.019911504,0,0.011086475,0.221238938,unmapped
ADEPT2,2-4183-01-73,UMN-2879-01-44,2_4183,UMN_2879,0.231005391,0.224318961,NA,NA,NA,NA,NA,0.021064302,0.221238938,0.011086475,0.221238938,unmapped
ADEPT2,0-10401-01-126,UMN-2911-01-328,0_10401,UMN_2911,0.112188333,0.11120042,NA,NA,NA,NA,NA,0.019955654,0.221238938,0.011086475,0.221238938,unmapped
ADEPT2,CL1600Contig1-04-124,UMN-2911-01-328,CL1600Contig1,UMN_2911,0.104154893,0.102200403,NA,NA,NA,NA,NA,0.013303769,0.221238938,0.011086475,0.221238938,unmapped
ADEPT2,0-17850-01-221,UMN-2911-01-328,0_17850,UMN_2911,0.110320837,0.110404756,NA,NA,NA,NA,NA,0.048672566,0,0.011086475,0.221238938,unmapped
ADEPT2,0-5524-02-144,UMN-2911-01-328,0_5524,UMN_2911,0.266514806,0.266185664,NA,NA,NA,NA,NA,0.035476718,0.221238938,0.011086475,0.221238938,unmapped
ADEPT2,2-8840-01-93,UMN-2911-01-328,2_8840,UMN_2911,0.111520657,0.111676333,NA,NA,NA,NA,NA,0.014412417,0.221238938,0.011086475,0.221238938,unmapped
ADEPT2,0-2684-01-162,UMN-2922-01-174,0_2684,UMN_2922,0.107859538,0.103605078,NA,NA,NA,NA,NA,0.027654867,0,0.028761062,0,unmapped
ADEPT2,CL1526Contig1-03-180,UMN-2922-01-174,CL1526Contig1,UMN_2922,0.101979657,0.099068748,NA,NA,NA,NA,NA,0.025442478,0,0.028761062,0,unmapped
ADEPT2,CL1526Contig1-02-93,UMN-2922-01-174,CL1526Contig1,UMN_2922,0.101979657,0.099068748,NA,NA,NA,NA,NA,0.025442478,0,0.028761062,0,unmapped
ADEPT2,UMN-2024-01-434,UMN-3001-01-56,UMN_2024,UMN_3001,0.106401149,0.104955919,NA,NA,NA,NA,NA,0.022123894,0,0.028153153,1.769911504,unmapped
ADEPT2,CL2198Contig1-02-178,UMN-3013-01-71,CL2198Contig1,UMN_3013,0.279060147,0.266568764,NA,NA,NA,NA,NA,0.068736142,0.221238938,0.110619469,0,unmapped
ADEPT2,2-6499-01-339,UMN-3055-01-470,2_6499,UMN_3055,0.100722979,0.099222445,NA,NA,NA,NA,NA,0.009955752,0,0.040929204,0,unmapped
ADEPT2,CL1600Contig1-04-124,UMN-3238-01-230,CL1600Contig1,UMN_3238,0.137646688,0.135900156,NA,NA,NA,NA,NA,0.013303769,0.221238938,0.023230088,0,unmapped
ADEPT2,0-10067-03-111,UMN-3304-01-98,0_10067,UMN_3304,0.224769082,0.22200456,NA,NA,NA,NA,NA,0.034368071,0.221238938,0.121681416,0,unmapped
ADEPT2,2-10358-01-446,UMN-3332-01-383,2_10358,UMN_3332,0.111814922,0.112465874,NA,NA,NA,NA,NA,0.006637168,0,0.026726058,0.663716814,unmapped
ADEPT2,2-10484-01-145,UMN-3361-01-162,2_10484,UMN_3361,0.569639903,0.569654473,NA,NA,NA,NA,NA,0.026666667,0.442477876,0.046460177,0,unmapped
ADEPT2,0-12845-02-450,UMN-3450-01-409,0_12845,UMN_3450,0.104735675,0.041205072,NA,NA,NA,NA,NA,0.043333333,0.442477876,0.051111111,0.442477876,unmapped
ADEPT2,2-1087-01-86,UMN-3522-01-127,2_1087,UMN_3522,0.183084422,0.053549419,NA,NA,NA,NA,NA,0.045758929,0.884955752,0.038888889,0.442477876,unmapped
ADEPT2,0-7454-01-241,UMN-3522-01-127,0_7454,UMN_3522,0.109601388,0.077127288,NA,NA,NA,NA,NA,0.034521158,0.663716814,0.038888889,0.442477876,unmapped
ADEPT2,0-14122-02-180,UMN-3557-02-32,0_14122,UMN_3557,0.214209103,0.215783985,NA,NA,NA,NA,NA,0.058888889,0.442477876,0.247191011,1.548672566,unmapped
ADEPT2,0-8674-02-332,UMN-3557-02-32,0_8674,UMN_3557,0.337578855,0.323804746,NA,NA,NA,NA,NA,0.158185841,0,0.247191011,1.548672566,unmapped
ADEPT2,0-4735-01-582,UMN-3664-01-173,0_4735,UMN_3664,0.110980119,0.11229444,NA,NA,NA,NA,NA,0.006637168,0,0.045353982,0,unmapped
ADEPT2,2-7725-01-553,UMN-3664-01-173,2_7725,UMN_3664,0.114567768,0.113110151,NA,NA,NA,NA,NA,0.017699115,0,0.045353982,0,unmapped
ADEPT2,UMN-1604-01-158,UMN-3664-01-173,UMN_1604,UMN_3664,0.110981809,0.109386578,NA,NA,NA,NA,NA,0.016629712,0.221238938,0.045353982,0,unmapped
ADEPT2,2-10064-01-590,UMN-3773-01-40,2_10064,UMN_3773,0.102958314,0.10659852,NA,NA,NA,NA,NA,0.015521064,0.221238938,0.034368071,0.221238938,unmapped
ADEPT2,0-14269-01-142,UMN-3868-01-57,0_14269,UMN_3868,0.106385077,0.10696882,NA,NA,NA,NA,NA,0.014380531,0,0.020089286,0.884955752,unmapped
ADEPT2,0-2139-01-608,UMN-3868-01-57,0_2139,UMN_3868,0.112130776,0.104931295,NA,NA,NA,NA,NA,0.011061947,0,0.020089286,0.884955752,unmapped
ADEPT2,0-9750-02-73,UMN-3868-01-57,0_9750,UMN_3868,0.103040198,0.095464404,NA,NA,NA,NA,NA,0.010022272,0.663716814,0.020089286,0.884955752,unmapped
ADEPT2,0-17998-01-115,UMN-4000-01-107,0_17998,UMN_4000,0.109381846,0.110613423,NA,NA,NA,NA,NA,0.009955752,0,0.021111111,0.442477876,unmapped
ADEPT2,CL3687Contig1-01-97,UMN-4043-02-163,CL3687Contig1,UMN_4043,0.112929358,0.097882264,NA,NA,NA,NA,NA,0.244525547,9.07079646,0.256179775,1.548672566,unmapped
ADEPT2,2-9947-01-243,UMN-4043-02-163,2_9947,UMN_4043,0.884047123,0.876385577,NA,NA,NA,NA,NA,0.271618625,0.221238938,0.256179775,1.548672566,unmapped
ADEPT2,CL1488Contig1-03-140,UMN-4043-02-163,CL1488Contig1,UMN_4043,0.10806266,0.098736116,NA,NA,NA,NA,NA,0.263919822,0.663716814,0.256179775,1.548672566,unmapped
ADEPT2,0-11916-01-657,UMN-4100-01-296,0_11916,UMN_4100,1,1,NA,NA,NA,NA,NA,0.046563193,0.221238938,0.046563193,0.221238938,unmapped
ADEPT2,UMN-2763-01-241,UMN-4487-01-322,UMN_2763,UMN_4487,0.181045525,0.164353916,NA,NA,NA,NA,NA,0.03539823,0,0.073170732,0.221238938,unmapped
ADEPT2,0-11087-01-123,UMN-4541-01-615,0_11087,UMN_4541,0.149378036,0.088025628,NA,NA,NA,NA,NA,0.043237251,0.221238938,0.060267857,0.884955752,unmapped
ADEPT2,UMN-3649-01-331,UMN-4544-01-105,UMN_3649,UMN_4544,0.373781872,0.379250705,NA,NA,NA,NA,NA,0.343333333,0.442477876,0.161504425,0,unmapped
ADEPT2,CL3089Contig1-04-162,UMN-4605-01-153,CL3089Contig1,UMN_4605,0.111786839,0.111010544,NA,NA,NA,NA,NA,0.015486726,0,0.024336283,0,unmapped
ADEPT2,0-350-01-124,UMN-4605-01-153,0_350,UMN_4605,0.111786839,0.103378265,NA,NA,NA,NA,NA,0.015486726,0,0.024336283,0,unmapped
ADEPT2,2-5668-01-109,UMN-4605-01-153,2_5668,UMN_4605,0.10284005,0.102204719,NA,NA,NA,NA,NA,0.009955752,0,0.024336283,0,unmapped
ADEPT2,0-5744-01-182,UMN-4618-01-266,0_5744,UMN_4618,0.10528151,0.095922591,NA,NA,NA,NA,NA,0.173333333,0.442477876,0.241685144,0.221238938,unmapped
ADEPT2,0-15969-01-105,UMN-4647-02-182,0_15969,UMN_4647,0.147307871,0.130765384,NA,NA,NA,NA,NA,0.074279379,0.221238938,0.413525499,0.221238938,unmapped
ADEPT2,UMN-1604-01-158,UMN-4815-01-95,UMN_1604,UMN_4815,0.12412831,0.115997312,NA,NA,NA,NA,NA,0.016629712,0.221238938,0.027839644,0.663716814,unmapped
ADEPT2,CL176Contig2-01-240,UMN-4815-01-95,CL176Contig2,UMN_4815,0.149474286,0.14233141,NA,NA,NA,NA,NA,0.014412417,0.221238938,0.027839644,0.663716814,unmapped
ADEPT2,2-1526-01-177,UMN-4815-01-95,2_1526,UMN_4815,0.13570934,0.130322475,NA,NA,NA,NA,NA,0.011135857,0.663716814,0.027839644,0.663716814,unmapped
ADEPT2,CL4181Contig1-03-55,UMN-4815-01-95,CL4181Contig1,UMN_4815,0.112255964,0.103155901,NA,NA,NA,NA,NA,0.066964286,0.884955752,0.027839644,0.663716814,unmapped
ADEPT2,0-17220-01-181,UMN-4840-01-139,0_17220,UMN_4840,0.117230008,0.106376543,NA,NA,NA,NA,NA,0.019630485,4.203539823,0.021252796,1.10619469,unmapped
ADEPT2,CL1769Contig1-01-238,UMN-4856-01-93,CL1769Contig1,UMN_4856,0.967873268,0.967802327,NA,NA,NA,NA,NA,0.242793792,0.221238938,0.24610245,0.663716814,unmapped
ADEPT2,2-7213-02-132,UMN-4966-01-254,2_7213,UMN_4966,0.989498877,0.989521847,NA,NA,NA,NA,NA,0.3098434,1.10619469,0.306666667,0.442477876,unmapped
ADEPT2,2-378-01-86,UMN-5061-01-148,2_378,UMN_5061,0.104569738,0.103052186,NA,NA,NA,NA,NA,0.014380531,0,0.047563805,4.646017699,unmapped
ADEPT2,CL4276Contig1-01-232,UMN-517-01-44,CL4276Contig1,UMN_517,0.126470147,0.104661249,NA,NA,NA,NA,NA,0.035555556,0.442477876,0.023281596,0.221238938,unmapped
ADEPT2,0-12814-01-191,UMN-517-01-44,0_12814,UMN_517,0.131493695,0.104167132,NA,NA,NA,NA,NA,0.05233853,0.663716814,0.023281596,0.221238938,unmapped
ADEPT2,CL2272Contig1-02-119,UMN-517-01-44,CL2272Contig1,UMN_517,0.110969126,0.046514425,NA,NA,NA,NA,NA,0.053215078,0.221238938,0.023281596,0.221238938,unmapped
ADEPT2,CL2341Contig1-03-281,UMN-517-01-44,CL2341Contig1,UMN_517,0.12146208,0.051578194,NA,NA,NA,NA,NA,0.043378995,3.097345133,0.023281596,0.221238938,unmapped
ADEPT2,0-10501-01-174,UMN-517-01-44,0_10501,UMN_517,0.113413219,0.084407422,NA,NA,NA,NA,NA,0.00886918,0.221238938,0.023281596,0.221238938,unmapped
ADEPT2,CL1619Contig1-07-340,UMN-517-01-44,CL1619Contig1,UMN_517,0.115410079,0.086402074,NA,NA,NA,NA,NA,0.025498891,0.221238938,0.023281596,0.221238938,unmapped
ADEPT2,0-9847-01-336,UMN-517-01-44,0_9847,UMN_517,0.135343999,0.053527175,NA,NA,NA,NA,NA,0.053333333,0.442477876,0.023281596,0.221238938,unmapped
ADEPT2,CL2327Contig1-02-333,UMN-517-01-44,CL2327Contig1,UMN_517,0.118116734,0.049875391,NA,NA,NA,NA,NA,0.184454756,4.646017699,0.023281596,0.221238938,unmapped
ADEPT2,0-350-01-124,UMN-517-01-44,0_350,UMN_517,0.10774193,0.064392048,NA,NA,NA,NA,NA,0.015486726,0,0.023281596,0.221238938,unmapped
ADEPT2,2-1087-01-86,UMN-517-01-44,2_1087,UMN_517,0.126346661,0.025113439,NA,NA,NA,NA,NA,0.045758929,0.884955752,0.023281596,0.221238938,unmapped
ADEPT2,0-2039-01-580,UMN-517-01-44,0_2039,UMN_517,0.216128162,0.160187938,NA,NA,NA,NA,NA,0.013888889,4.424778761,0.023281596,0.221238938,unmapped
ADEPT2,CL2640Contig1-01-206,UMN-5210-01-202,CL2640Contig1,UMN_5210,0.110459607,0.058422916,NA,NA,NA,NA,NA,0.087389381,0,0.076837416,0.663716814,unmapped
ADEPT2,0-11087-01-123,UMN-5210-01-202,0_11087,UMN_5210,0.106385377,0.044922017,NA,NA,NA,NA,NA,0.043237251,0.221238938,0.076837416,0.663716814,unmapped
ADEPT2,UMN-5231-02-90,UMN-5231-02-391,UMN_5231,UMN_5231,0.990627486,0.990628968,NA,NA,NA,NA,NA,0.190414508,14.60176991,0.185185185,16.37168142,unmapped
ADEPT2,2-1784-02-81,UMN-5373-01-127,2_1784,UMN_5373,0.162488298,0.151423396,NA,NA,NA,NA,NA,0.036036036,1.769911504,0.029933481,0.221238938,unmapped
ADEPT2,2-1526-01-177,UMN-5373-01-127,2_1526,UMN_5373,0.135197122,0.127937983,NA,NA,NA,NA,NA,0.011135857,0.663716814,0.029933481,0.221238938,unmapped
ADEPT2,CL176Contig2-01-240,UMN-5373-01-127,CL176Contig2,UMN_5373,0.174010088,0.163211509,NA,NA,NA,NA,NA,0.014412417,0.221238938,0.029933481,0.221238938,unmapped
ADEPT2,0-4340-01-224,UMN-5373-01-127,0_4340,UMN_5373,0.108196183,0.107899237,NA,NA,NA,NA,NA,0.024336283,0,0.029933481,0.221238938,unmapped
ADEPT2,0-11063-02-432,UMN-5432-02-171,0_11063,UMN_5432,0.101418906,0.096367229,NA,NA,NA,NA,NA,0.078888889,0.442477876,0.442350333,0.221238938,unmapped
ADEPT2,0-11063-02-55,UMN-5432-02-171,0_11063,UMN_5432,0.241502013,0.236558592,NA,NA,NA,NA,NA,0.261160714,0.884955752,0.442350333,0.221238938,unmapped
ADEPT2,UMN-4544-01-105,UMN-596-01-92,UMN_4544,UMN_596,0.46069619,0.46411969,NA,NA,NA,NA,NA,0.161504425,0,0.307174888,1.327433628,unmapped
ADEPT2,UMN-3649-01-331,UMN-596-01-92,UMN_3649,UMN_596,0.774098115,0.773431753,NA,NA,NA,NA,NA,0.343333333,0.442477876,0.307174888,1.327433628,unmapped
ADEPT2,UMN-3746-02-202,UMN-599-01-371,UMN_3746,UMN_599,0.878153643,0.876447326,NA,NA,NA,NA,NA,0.110619469,0,0.121681416,0,unmapped
ADEPT2,0-9423-01-70,UMN-6338-01-773,0_9423,UMN_6338,0.10159848,0.112305637,NA,NA,NA,NA,NA,0.026607539,0.221238938,0.015486726,0,unmapped
ADEPT2,0-9265-01-46,UMN-6338-01-773,0_9265,UMN_6338,0.11502777,0.120541616,NA,NA,NA,NA,NA,0.013303769,0.221238938,0.015486726,0,unmapped
ADEPT2,0-12996-01-131,UMN-6338-01-773,0_12996,UMN_6338,0.176546017,0.172867631,NA,NA,NA,NA,NA,0.011061947,0,0.015486726,0,unmapped
ADEPT2,2-783-02-544,UMN-6338-01-773,2_783,UMN_6338,0.114173885,0.119447373,NA,NA,NA,NA,NA,0.027186761,6.415929204,0.015486726,0,unmapped
ADEPT2,UMN-2311-01-167,UMN-6356-01-100,UMN_2311,UMN_6356,0.870967742,0.870629628,NA,NA,NA,NA,NA,0.015521064,0.221238938,0.018847007,0.221238938,unmapped
ADEPT2,2-1717-01-183,UMN-669-01-162,2_1717,UMN_669,0.601713258,0.596131228,NA,NA,NA,NA,NA,0.080931264,0.221238938,0.06013363,0.663716814,unmapped
ADEPT2,0-17370-01-71,UMN-687-01-629,0_17370,UMN_687,0.122569358,0.075357123,NA,NA,NA,NA,NA,0.056666667,0.442477876,0.042128603,0.221238938,unmapped
ADEPT2,UMN-1320-01-139,UMN-7049-02-156,UMN_1320,UMN_7049,0.105917172,0.101068864,NA,NA,NA,NA,NA,0.01880531,0,0.024444444,0.442477876,unmapped
ADEPT2,UMN-4544-01-105,UMN-7054-02-201,UMN_4544,UMN_7054,0.372140913,0.378880614,NA,NA,NA,NA,NA,0.161504425,0,0.344789357,0.221238938,unmapped
ADEPT2,UMN-596-01-92,UMN-7054-02-201,UMN_596,UMN_7054,0.783639891,0.783061607,NA,NA,NA,NA,NA,0.307174888,1.327433628,0.344789357,0.221238938,unmapped
ADEPT2,2-378-01-86,UMN-707-01-93,2_378,UMN_707,0.131570383,0.113392973,NA,NA,NA,NA,NA,0.014380531,0,0.028604119,3.318584071,unmapped
ADEPT2,0-606-02-220,UMN-738-01-522,0_606,UMN_738,0.418387152,0.432376508,NA,NA,NA,NA,NA,0.298888889,0.442477876,0.33960177,0,unmapped
ADEPT2,UMN-2771-01-65,UMN-7550-02-631,UMN_2771,UMN_7550,0.20181009,0.221182296,NA,NA,NA,NA,NA,0.211883408,1.327433628,0.464523282,0.221238938,unmapped
ADEPT2,CL4736Contig1-01-135,UMN-7908-02-174,CL4736Contig1,UMN_7908,0.128477117,0.138849267,NA,NA,NA,NA,NA,0.020316027,1.991150442,0.01880531,0,unmapped
ADEPT2,0-9750-02-73,UMN-7908-02-174,0_9750,UMN_7908,0.223230694,0.215752813,NA,NA,NA,NA,NA,0.010022272,0.663716814,0.01880531,0,unmapped
ADEPT2,CL3089Contig1-04-162,UMN-7908-02-174,CL3089Contig1,UMN_7908,0.104760446,0.10219526,NA,NA,NA,NA,NA,0.015486726,0,0.01880531,0,unmapped
ADEPT2,CL1526Contig1-02-93,UMN-7908-02-174,CL1526Contig1,UMN_7908,0.129435433,0.126430645,NA,NA,NA,NA,NA,0.025442478,0,0.01880531,0,unmapped
ADEPT2,0-15611-01-55,UMN-7908-02-174,0_15611,UMN_7908,0.109326253,0.112297324,NA,NA,NA,NA,NA,0.009955752,0,0.01880531,0,unmapped
ADEPT2,UMN-1285-02-135,UMN-7908-02-174,UMN_1285,UMN_7908,0.122477488,0.116959735,NA,NA,NA,NA,NA,0.013303769,0.221238938,0.01880531,0,unmapped
ADEPT2,CL1526Contig1-03-180,UMN-7908-02-174,CL1526Contig1,UMN_7908,0.129435433,0.126430645,NA,NA,NA,NA,NA,0.025442478,0,0.01880531,0,unmapped
ADEPT2,0-2684-01-162,UMN-7908-02-174,0_2684,UMN_7908,0.138020141,0.129344608,NA,NA,NA,NA,NA,0.027654867,0,0.01880531,0,unmapped
ADEPT2,CL1669Contig1-04-727,UMN-7908-02-174,CL1669Contig1,UMN_7908,0.110621595,0.10725523,NA,NA,NA,NA,NA,0.02690583,1.327433628,0.01880531,0,unmapped
ADEPT2,CL1600Contig1-04-124,UMN-7908-02-174,CL1600Contig1,UMN_7908,0.226748478,0.220123964,NA,NA,NA,NA,NA,0.013303769,0.221238938,0.01880531,0,unmapped
ADEPT2,CL4794Contig1-03-158,UMN-896-01-238,CL4794Contig1,UMN_896,0.142695798,0.133887172,NA,NA,NA,NA,NA,0.034292035,0,0.013303769,0.221238938,unmapped
ADEPT2,0-12929-01-345,UMN-896-01-238,0_12929,UMN_896,0.122017136,0.121839594,NA,NA,NA,NA,NA,0.011061947,0,0.013303769,0.221238938,unmapped
ADEPT2,0-3784-01-150,UMN-896-01-238,0_3784,UMN_896,0.102701165,0.098219848,NA,NA,NA,NA,NA,0.017699115,0,0.013303769,0.221238938,unmapped
ADEPT2,2-10212-01-182,UMN-896-01-238,2_10212,UMN_896,0.114994693,0.113221423,NA,NA,NA,NA,NA,0.023281596,0.221238938,0.013303769,0.221238938,unmapped
ADEPT2,0-350-01-124,UMN-896-01-238,0_350,UMN_896,0.117721941,0.122578195,NA,NA,NA,NA,NA,0.015486726,0,0.013303769,0.221238938,unmapped
ADEPT2,2-378-01-86,UMN-896-01-238,2_378,UMN_896,0.146819708,0.140907738,NA,NA,NA,NA,NA,0.014380531,0,0.013303769,0.221238938,unmapped
ADEPT2,CL2272Contig1-02-119,UMN-897-01-82,CL2272Contig1,UMN_897,0.118262872,0.016928755,NA,NA,NA,NA,NA,0.053215078,0.221238938,0.075388027,0.221238938,unmapped
ADEPT2,0-9847-01-336,UMN-897-01-82,0_9847,UMN_897,0.119410691,0.005323985,NA,NA,NA,NA,NA,0.053333333,0.442477876,0.075388027,0.221238938,unmapped
ADEPT2,CL1023Contig1-07-40,UMN-897-01-82,CL1023Contig1,UMN_897,0.128353544,0.013794826,NA,NA,NA,NA,NA,0.282758621,3.761061947,0.075388027,0.221238938,unmapped
ADEPT2,0-642-01-111,UMN-897-01-82,0_642,UMN_897,0.122862995,0.023316135,NA,NA,NA,NA,NA,0.252380952,7.079646018,0.075388027,0.221238938,unmapped
ADEPT2,CL872Contig1-03-287,UMN-897-01-82,CL872Contig1,UMN_897,0.163688935,0.026070046,NA,NA,NA,NA,NA,0.185144124,0.221238938,0.075388027,0.221238938,unmapped
ADEPT2,CL2327Contig1-02-333,UMN-897-01-82,CL2327Contig1,UMN_897,0.104688251,0.007950126,NA,NA,NA,NA,NA,0.184454756,4.646017699,0.075388027,0.221238938,unmapped
ADEPT2,0-2039-01-580,UMN-897-01-82,0_2039,UMN_897,0.110310952,0.029799684,NA,NA,NA,NA,NA,0.013888889,4.424778761,0.075388027,0.221238938,unmapped
ADEPT2,CL641Contig1-01-202,UMN-897-01-82,CL641Contig1,UMN_897,0.179973568,0.069996598,NA,NA,NA,NA,NA,0.087583149,0.221238938,0.075388027,0.221238938,unmapped
ADEPT2,CL1736Contig1-06-108,UMN-897-01-82,CL1736Contig1,UMN_897,0.102567694,0.022311336,NA,NA,NA,NA,NA,0.117713004,1.327433628,0.075388027,0.221238938,unmapped
ADEPT2,UMN-1331-01-344,UMN-897-01-82,UMN_1331,UMN_897,0.103555677,0.063140275,NA,NA,NA,NA,NA,0.058035714,0.884955752,0.075388027,0.221238938,unmapped
ADEPT2,0-7398-01-422,UMN-897-01-82,0_7398,UMN_897,0.106840042,0.015295296,NA,NA,NA,NA,NA,0.014476615,0.663716814,0.075388027,0.221238938,unmapped
ADEPT2,2-1087-01-86,UMN-897-01-82,2_1087,UMN_897,0.269341068,0.081953563,NA,NA,NA,NA,NA,0.045758929,0.884955752,0.075388027,0.221238938,unmapped
ADEPT2,0-1802-01-424,UMN-897-01-82,0_1802,UMN_897,0.108782028,0.007005207,NA,NA,NA,NA,NA,0.018888889,0.442477876,0.075388027,0.221238938,unmapped
ADEPT2,CL3949Contig1-04-105,UMN-897-01-82,CL3949Contig1,UMN_897,0.177411289,0.043656901,NA,NA,NA,NA,NA,0.042222222,0.442477876,0.075388027,0.221238938,unmapped
ADEPT2,2-259-01-392,UMN-915-01-50,2_259,UMN_915,0.120231634,0.10862805,NA,NA,NA,NA,NA,0.024390244,0.221238938,0.071902655,0,unmapped
ADEPT2,CL3817Contig1-05-296,UMN-928-01-542,CL3817Contig1,UMN_928,0.186167154,0.182095578,NA,NA,NA,NA,NA,0.018888889,0.442477876,0.023809524,2.433628319,unmapped
ADEPT2,2-684-01-374,UMN-928-01-542,2_684,UMN_928,0.101465417,0.096881586,NA,NA,NA,NA,NA,0.01880531,0,0.023809524,2.433628319,unmapped
ADEPT2,CL1765Contig1-04-136,UMN-930-01-353,CL1765Contig1,UMN_930,0.102765542,0.03743362,NA,NA,NA,NA,NA,0.015521064,0.221238938,0.048780488,0.221238938,unmapped
ADEPT2,CL2341Contig1-03-281,UMN-930-01-353,CL2341Contig1,UMN_930,0.140939559,0.05054058,NA,NA,NA,NA,NA,0.043378995,3.097345133,0.048780488,0.221238938,unmapped
ADEPT2,CL3123Contig1-03-93,UMN-930-01-353,CL3123Contig1,UMN_930,0.104675733,0.057373232,NA,NA,NA,NA,NA,0.042222222,0.442477876,0.048780488,0.221238938,unmapped
ADEPT2,0-5465-01-483,UMN-930-01-353,0_5465,UMN_930,0.108102862,0.030809494,NA,NA,NA,NA,NA,0.103982301,0,0.048780488,0.221238938,unmapped
ADEPT2,2-1087-01-86,UMN-930-01-353,2_1087,UMN_930,0.141615274,0.01794541,NA,NA,NA,NA,NA,0.045758929,0.884955752,0.048780488,0.221238938,unmapped
ADEPT2,1-3327-01-113,UMN-930-01-353,1_3327,UMN_930,0.130017904,0.046103652,NA,NA,NA,NA,NA,0.15,0.442477876,0.048780488,0.221238938,unmapped
ADEPT2,0-9321-01-127,UMN-930-01-353,0_9321,UMN_930,0.105284094,0.074823731,NA,NA,NA,NA,NA,0.015521064,0.221238938,0.048780488,0.221238938,unmapped
ADEPT2,CL1994Contig1-04-522,UMN-930-01-353,CL1994Contig1,UMN_930,0.105697229,0.024408059,NA,NA,NA,NA,NA,0.044247788,0,0.048780488,0.221238938,unmapped
ADEPT2,0-2039-01-580,UMN-930-01-353,0_2039,UMN_930,0.136600113,0.080707531,NA,NA,NA,NA,NA,0.013888889,4.424778761,0.048780488,0.221238938,unmapped
ADEPT2,UMN-897-01-82,UMN-930-01-353,UMN_897,UMN_930,0.114730253,0.008550919,NA,NA,NA,NA,NA,0.075388027,0.221238938,0.048780488,0.221238938,unmapped
ADEPT2,2-3641-02-153,UMN-930-01-353,2_3641,UMN_930,0.109253517,0.031681345,NA,NA,NA,NA,NA,0.102449889,0.663716814,0.048780488,0.221238938,unmapped
ADEPT2,CL2426Contig1-01-207,UMN-930-01-353,CL2426Contig1,UMN_930,0.106184887,0.047749495,NA,NA,NA,NA,NA,0.042128603,0.221238938,0.048780488,0.221238938,unmapped
ADEPT2,0-5465-01-155,UMN-930-01-353,0_5465,UMN_930,0.117055525,0.037849927,NA,NA,NA,NA,NA,0.103104213,0.221238938,0.048780488,0.221238938,unmapped
ADEPT2,CL2272Contig1-02-119,UMN-930-01-353,CL2272Contig1,UMN_930,0.142717137,0.0549712,NA,NA,NA,NA,NA,0.053215078,0.221238938,0.048780488,0.221238938,unmapped
ADEPT2,CL641Contig1-01-202,UMN-930-01-353,CL641Contig1,UMN_930,0.114663467,0.033380348,NA,NA,NA,NA,NA,0.087583149,0.221238938,0.048780488,0.221238938,unmapped
ADEPT2,UMN-517-01-44,UMN-930-01-353,UMN_517,UMN_930,0.17379033,0.090848853,NA,NA,NA,NA,NA,0.023281596,0.221238938,0.048780488,0.221238938,unmapped
ADEPT2,0-9847-01-336,UMN-930-01-353,0_9847,UMN_930,0.159948969,0.050441124,NA,NA,NA,NA,NA,0.053333333,0.442477876,0.048780488,0.221238938,unmapped
ADEPT2,CL1491Contig1-02-106,UMN-CL124Contig1-02-336,CL1491Contig1,UMN_CL124Contig1,0.132020494,0.136890963,NA,NA,NA,NA,NA,0.275442478,0,0.289976134,7.300884956,unmapped
ADEPT2,0-2020-01-432,UMN-CL16Contig1-04-124,0_2020,UMN_CL16Contig1,0.116097416,0.119804645,NA,NA,NA,NA,NA,0.030973451,0,0.034521158,0.663716814,unmapped
ADEPT2,CL1297Contig1-02-159,UMN-CL16Contig1-04-124,CL1297Contig1,UMN_CL16Contig1,1,1,NA,NA,NA,NA,NA,0.033333333,0.442477876,0.034521158,0.663716814,unmapped
ADEPT2,CL2159Contig1-01-222,UMN-CL194Contig1-04-130,CL2159Contig1,UMN_CL194Contig1,0.895487276,0.878328501,NA,NA,NA,NA,NA,0.354166667,9.734513274,0.349557522,0,unmapped
ADEPT2,UMN-1592-02-53,UMN-CL194Contig1-04-130,UMN_1592,UMN_CL194Contig1,0.886088617,0.868594202,NA,NA,NA,NA,NA,0.355555556,10.39823009,0.349557522,0,unmapped
ADEPT2,2-4398-01-512,UMN-CL198Contig1-03-6,2_4398,UMN_CL198Contig1,0.174962745,0.163753297,NA,NA,NA,NA,NA,0.124434389,2.212389381,0.026607539,0.221238938,unmapped
ADEPT2,0-8976-01-137,UMN-CL198Contig1-03-6,0_8976,UMN_CL198Contig1,0.11074896,0.11408294,NA,NA,NA,NA,NA,0.018888889,0.442477876,0.026607539,0.221238938,unmapped
ADEPT2,2-8214-02-234,UMN-CL198Contig1-03-6,2_8214,UMN_CL198Contig1,0.13504181,0.128043686,NA,NA,NA,NA,NA,0.03539823,0,0.026607539,0.221238938,unmapped
ADEPT2,0-1729-01-213,UMN-CL299Contig1-01-46,0_1729,UMN_CL299Contig1,0.119809708,0.125899448,NA,NA,NA,NA,NA,0.021017699,0,0.024390244,0.221238938,unmapped
ADEPT2,2-2196-02-297,UMN-CL34Contig1-03-89,2_2196,UMN_CL34Contig1,0.628449984,0.624677445,NA,NA,NA,NA,NA,0.18596882,0.663716814,0.253393665,2.212389381,unmapped
ADEPT2,2-9116-02-190,UMN-CL34Contig1-03-89,2_9116,UMN_CL34Contig1,0.124683239,0.12392171,NA,NA,NA,NA,NA,0.344444444,0.442477876,0.253393665,2.212389381,unmapped
ADEPT2,UMN-2879-01-44,UMN-CL353Contig1-04-64,UMN_2879,UMN_CL353Contig1,0.116338786,0.108656289,NA,NA,NA,NA,NA,0.011086475,0.221238938,0.00886918,0.221238938,unmapped
ADEPT2,0-6445-01-405,UMN-CL362Contig1-07-133,0_6445,UMN_CL362Contig1,0.12395555,0.1151293,NA,NA,NA,NA,NA,0.064301552,0.221238938,0.298594848,5.530973451,unmapped
ADEPT2,0-519-01-228,UMN-CL362Contig1-07-133,0_519,UMN_CL362Contig1,0.190614645,0.185099905,NA,NA,NA,NA,NA,0.083900227,2.433628319,0.298594848,5.530973451,unmapped
ADEPT2,0-15032-02-116,UMN-CL362Contig1-07-133,0_15032,UMN_CL362Contig1,0.802084784,0.800930984,NA,NA,NA,NA,NA,0.25389755,0.663716814,0.298594848,5.530973451,unmapped
ADEPT2,CL2172Contig1-09-184,UMN-CL362Contig1-07-133,CL2172Contig1,UMN_CL362Contig1,0.205366892,0.201798186,NA,NA,NA,NA,NA,0.085555556,0.442477876,0.298594848,5.530973451,unmapped
ADEPT2,0-2193-01-57,UMN-CL379Contig1-12-117,0_2193,UMN_CL379Contig1,0.120863741,0.097416385,NA,NA,NA,NA,NA,0.012195122,0.221238938,0.013274336,0,unmapped
ADEPT2,0-9750-02-73,UMN-CL379Contig1-12-117,0_9750,UMN_CL379Contig1,0.11180514,0.111898122,NA,NA,NA,NA,NA,0.010022272,0.663716814,0.013274336,0,unmapped
ADEPT2,0-11756-01-347,UMN-CL379Contig1-12-117,0_11756,UMN_CL379Contig1,0.111867926,0.107396284,NA,NA,NA,NA,NA,0.009955752,0,0.013274336,0,unmapped
ADEPT2,2-3497-01-63,UMN-CL389Contig1-07-56,2_3497,UMN_CL389Contig1,0.10274482,0.100143616,NA,NA,NA,NA,NA,0.01039261,4.203539823,0.019911504,0,unmapped
ADEPT2,2-10358-01-446,UMN-CL389Contig1-07-56,2_10358,UMN_CL389Contig1,0.217276499,0.214253386,NA,NA,NA,NA,NA,0.006637168,0,0.019911504,0,unmapped
ADEPT2,0-12996-01-131,UMN-CL389Contig1-07-56,0_12996,UMN_CL389Contig1,0.191830424,0.188877329,NA,NA,NA,NA,NA,0.011061947,0,0.019911504,0,unmapped
ADEPT2,0-9750-02-73,UMN-CL389Contig1-07-56,0_9750,UMN_CL389Contig1,0.10313513,0.101717545,NA,NA,NA,NA,NA,0.010022272,0.663716814,0.019911504,0,unmapped
ADEPT2,0-4735-01-582,UMN-CL389Contig1-07-56,0_4735,UMN_CL389Contig1,0.123864528,0.123723604,NA,NA,NA,NA,NA,0.006637168,0,0.019911504,0,unmapped
ADEPT2,0-17220-01-181,UMN-CL389Contig1-07-56,0_17220,UMN_CL389Contig1,0.112140684,0.107411354,NA,NA,NA,NA,NA,0.019630485,4.203539823,0.019911504,0,unmapped
ADEPT2,0-8063-01-549,UMN-CL424Contig1-03-94,0_8063,UMN_CL424Contig1,1,1,NA,NA,NA,NA,NA,0.242222222,0.442477876,0.241685144,0.221238938,unmapped
ADEPT2,CL177Contig2-01-189,UMN-CL97Contig1-06-92,CL177Contig2,UMN_CL97Contig1,0.158368834,0.159077492,NA,NA,NA,NA,NA,0.369179601,0.221238938,0.216216216,1.769911504,unmapped
CCLONES,0-10360-01-348,0-10374-01-79,0_10360,0_10374,0.111256318,0.009322595,11,4,144.91,52.81,NA,0.42,0.326,10.58,12.63,Different LG
CCLONES,0-10383-03-178,0-10413-02-111,0_10383,0_10413,0.499454744,0.494915396,4,2,27.54,134.19,NA,0.001,0.001,0.76,0.22,Different LG
CCLONES,0-10278-01-696,0-10515-01-88,0_10278,0_10515,0.11085483,0.001144938,5,2,82.21,162.19,NA,0.337,0.472,1.4,0.76,Different LG
CCLONES,0-10278-01-62,0-10515-01-88,0_10278,0_10515,0.116547114,0.001433517,5,2,82.21,162.19,NA,0.295,0.472,2.92,0.76,Different LG
CCLONES,0-10240-01-74,0-10789-02-89,0_10240,0_10789,0.101891384,0.002105862,12,3,143.61,91.5,NA,0.203,0.449,3.13,1.3,Different LG
CCLONES,0-1078-01-63,0-1085-01-920,0_1078,0_1085,0.12404476,0.192510237,2,7,13.75,151.54,NA,0.001,0.004,0.32,0.76,Different LG
CCLONES,0-10789-02-89,0-10853-01-223,0_10789,0_10853,0.169741981,0.000467178,3,12,91.5,145.92,NA,0.449,0.243,1.3,0.97,Different LG
CCLONES,0-10240-01-74,0-10853-01-223,0_10240,0_10853,0.149839634,0.115141072,12,12,143.61,145.92,2.31,0.203,0.243,3.13,0.97,Same LG
CCLONES,0-10651-02-84,0-10892-02-71,0_10651,0_10892,0.105142818,0.005050467,6,11,76.11,144.24,NA,0.019,0.074,0.97,0.22,Different LG
CCLONES,0-10651-02-84,0-11020-01-258,0_10651,0_11020,0.100113636,0.052317487,6,6,76.11,79.44,3.33,0.019,0.101,0.97,0.65,Same LG
CCLONES,0-10278-01-696,0-1105-01-87,0_10278,0_1105,0.11043945,6.75E-06,5,8,82.21,176.16,NA,0.337,0.112,1.4,0.86,Different LG
CCLONES,0-10832-01-332,0-1105-01-87,0_10832,0_1105,0.149579849,1.24E-05,7,8,23.79,176.16,NA,0.054,0.112,0.32,0.86,Different LG
CCLONES,0-10162-01-255,0-11063-02-432,0_10162,0_11063,0.108119433,0.005821604,6,4,172.94,75.94,NA,0.025,0.035,0.43,0.32,Different LG
CCLONES,0-10051-02-166,0-11214-01-408,0_10051,0_11214,0.107431352,0.031423557,9,9,91.08,51.43,39.65,0.019,0.055,0.86,0.32,Same LG
CCLONES,0-10049-01-151,0-11400-01-80,0_10049,0_11400,0.666425209,0.669261622,8,7,50.43,68.93,NA,0.001,0.002,0,0.65,Different LG
CCLONES,0-10413-02-111,0-11400-01-80,0_10413,0_11400,1,1,2,7,134.19,68.93,NA,0.001,0.002,0.22,0.65,Different LG
CCLONES,0-10838-01-67,0-11400-01-734,0_10838,0_11400,0.103603447,0.012582826,7,7,161.16,68.93,92.23,0.22,0.086,0.54,1.3,Same LG
CCLONES,0-10383-03-178,0-11400-01-80,0_10383,0_11400,0.499451754,0.494963421,4,7,27.54,68.93,NA,0.001,0.002,0.76,0.65,Different LG
CCLONES,0-1028-01-225,0-11470-02-430,0_1028,0_11470,0.131056086,0.119610871,7,7,140.82,141.34,0.52,0.456,0.353,9.18,4.21,Same LG
CCLONES,0-10789-02-89,0-11470-02-770,0_10789,0_11470,0.10034269,2.29E-05,3,7,91.5,141.34,NA,0.449,0.409,1.3,1.84,Different LG
CCLONES,0-1028-01-225,0-11470-02-770,0_1028,0_11470,0.125997549,0.138635047,7,7,140.82,141.34,0.52,0.456,0.409,9.18,1.84,Same LG
CCLONES,0-10040-02-394,0-1150-01-107,0_10040,0_1150,0.111588819,0.000106422,3,11,80.83,81.19,NA,0.458,0.15,1.84,1.3,Different LG
CCLONES,0-10374-01-79,0-11563-01-433,0_10374,0_11563,0.102572728,0.007616286,4,7,52.81,94.76,NA,0.326,0.213,12.63,1.3,Different LG
CCLONES,0-10278-01-62,0-11649-03-90,0_10278,0_11649,0.116050566,0.001094801,5,11,82.21,146.36,NA,0.295,0.34,2.92,2.92,Different LG
CCLONES,0-10278-01-62,0-11649-01-214,0_10278,0_11649,0.110780726,0.000520814,5,11,82.21,146.36,NA,0.295,0.336,2.92,1.73,Different LG
CCLONES,0-10453-01-64,0-1172-01-450,0_10453,0_1172,0.123322015,0.013651295,5,6,200.69,38.31,NA,0.037,0.394,0.54,20.84,Different LG
CCLONES,0-1139-01-71,0-1172-01-450,0_1139,0_1172,0.141328454,0.138419177,6,6,37.67,38.31,0.64,0.423,0.394,0.86,20.84,Same LG
CCLONES,0-10360-01-348,0-1172-01-59,0_10360,0_1172,0.102118941,0.00874887,11,6,144.91,38.31,NA,0.42,0.082,10.58,0.97,Different LG
CCLONES,0-1139-01-71,0-1172-01-59,0_1139,0_1172,0.121227043,0.173622367,6,6,37.67,38.31,0.64,0.423,0.082,0.86,0.97,Same LG
CCLONES,0-10360-01-348,0-1172-01-450,0_10360,0_1172,0.129677444,0.007260823,11,6,144.91,38.31,NA,0.42,0.394,10.58,20.84,Different LG
CCLONES,0-11475-02-175,0-1172-01-450,0_11475,0_1172,0.113695127,0.011545094,1,6,41.49,38.31,NA,0.478,0.394,15.33,20.84,Different LG
CCLONES,0-1050-01-409,0-1172-01-450,0_1050,0_1172,0.10257911,0.010704918,6,6,130.45,38.31,92.14,0.069,0.394,3.78,20.84,Same LG
CCLONES,0-11027-01-10,0-11724-01-364,0_11027,0_11724,0.152800198,0.003149633,12,3,151.24,38.15,NA,0.114,0.085,2.05,4.75,Different LG
CCLONES,0-11027-01-625,0-11724-01-364,0_11027,0_11724,0.108681347,0.001418372,12,3,151.24,38.15,NA,0.14,0.085,1.08,4.75,Different LG
CCLONES,0-1129-01-199,0-11724-01-364,0_1129,0_11724,0.113816236,0.004116494,7,3,177.16,38.15,NA,0.04,0.085,0.65,4.75,Different LG
CCLONES,0-10789-02-89,0-11781-01-254,0_10789,0_11781,0.103852221,0.01155978,3,4,91.5,162.21,NA,0.449,0.478,1.3,3.67,Different LG
CCLONES,0-10853-01-223,0-11786-02-99,0_10853,0_11786,0.146309414,0.000527351,12,3,145.92,131.44,NA,0.243,0.325,0.97,1.62,Different LG
CCLONES,0-10040-02-41,0-11786-02-99,0_10040,0_11786,0.132073877,0.027684833,3,3,80.83,131.44,50.61,0.379,0.325,3.35,1.62,Same LG
CCLONES,0-1085-01-179,0-11789-01-152,0_1085,0_11789,0.118778342,0.004027241,7,8,151.54,165.39,NA,0.203,0.499,2.48,0.76,Different LG
CCLONES,0-10729-02-220,0-11790-02-163,0_10729,0_11790,0.132204517,0.004903939,9,1,58.53,52.65,NA,0.038,0.021,0.32,0.65,Different LG
CCLONES,0-11020-01-258,0-11790-02-163,0_11020,0_11790,0.11928291,0.034970255,6,1,79.44,52.65,NA,0.101,0.021,0.65,0.65,Different LG
CCLONES,0-11400-01-80,0-11888-01-245,0_11400,0_11888,0.666425209,0.669261622,7,6,68.93,106.53,NA,0.002,0.001,0.65,0,Different LG
CCLONES,0-10049-01-151,0-11888-01-245,0_10049,0_11888,1,1,8,6,50.43,106.53,NA,0.001,0.001,0,0,Different LG
CCLONES,0-1169-01-71,0-11971-01-388,0_1169,0_11971,0.106273656,0.02369742,4,4,102.44,63.77,38.67,0.097,0.041,0.86,0.65,Same LG
CCLONES,0-10928-02-409,0-11971-01-388,0_10928,0_11971,0.112306948,0.003171831,8,4,109.53,63.77,NA,0.191,0.041,0.54,0.65,Different LG
CCLONES,0-10067-03-111,0-11980-01-543,0_10067,0_11980,0.11458411,0.002376672,3,6,46,80.58,NA,0.084,0.458,1.08,0.43,Different LG
CCLONES,0-11470-02-770,0-11980-01-543,0_11470,0_11980,0.111091062,0.009018027,7,6,141.34,80.58,NA,0.409,0.458,1.84,0.43,Different LG
CCLONES,0-10667-02-342,0-12053-01-42,0_10667,0_12053,0.15232351,0.010205681,7,9,110.72,124.28,NA,0.014,0.01,0.54,0.65,Different LG
CCLONES,0-11400-01-80,0-12068-01-229,0_11400,0_12068,0.123628794,0.123979676,7,7,68.93,102.62,33.69,0.002,0.003,0.65,1.19,Same LG
CCLONES,0-10667-02-342,0-12068-01-625,0_10667,0_12068,0.518020229,0.471784068,7,7,110.72,102.62,8.1,0.014,0.022,0.54,1.3,Same LG
CCLONES,0-10383-03-178,0-12068-01-229,0_10383,0_12068,0.249176729,0.25197304,4,7,27.54,102.62,NA,0.001,0.003,0.76,1.19,Different LG
CCLONES,0-10663-01-519,0-12068-01-229,0_10663,0_12068,0.154558208,0.163674387,2,7,144.71,102.62,NA,0.012,0.003,18.36,1.19,Different LG
CCLONES,0-10413-02-111,0-12068-01-229,0_10413,0_12068,0.199123768,0.202060674,2,7,134.19,102.62,NA,0.001,0.003,0.22,1.19,Different LG
CCLONES,0-10934-02-138,0-12163-01-286,0_10934,0_12163,0.110561125,0.005074503,9,10,153.61,147.18,NA,0.082,0.422,2.16,30.35,Different LG
CCLONES,0-10207-01-280,0-12163-01-286,0_10207,0_12163,0.101349855,4.39E-05,8,10,98.82,147.18,NA,0.269,0.422,0.54,30.35,Different LG
CCLONES,0-1085-01-920,0-12167-01-87,0_1085,0_12167,0.110113825,0.013696993,7,5,151.54,81.15,NA,0.004,0.091,0.76,0.43,Different LG
CCLONES,0-11980-01-543,0-12219-01-579,0_11980,0_12219,0.118649624,1.49E-05,6,12,80.58,137.91,NA,0.458,0.127,0.43,3.56,Different LG
CCLONES,0-11661-01-117,0-12219-01-579,0_11661,0_12219,0.133696768,0.114250282,12,12,136.7,137.91,1.21,0.07,0.127,1.51,3.56,Same LG
CCLONES,0-10262-01-558,0-12265-02-266,0_10262,0_12265,0.106705621,0.000208481,2,5,180.55,100.74,NA,0.064,0.102,1.4,4.64,Different LG
CCLONES,0-11400-01-80,0-12270-01-266,0_11400,0_12270,0.666424684,0.669259979,7,6,68.93,28.71,NA,0.002,0.001,0.65,0.22,Different LG
CCLONES,0-10049-01-151,0-12270-01-266,0_10049,0_12270,1,1,8,6,50.43,28.71,NA,0.001,0.001,0,0.22,Different LG
CCLONES,0-11888-01-245,0-12270-01-266,0_11888,0_12270,1,1,6,6,106.53,28.71,77.82,0.001,0.001,0,0.22,Same LG
CCLONES,0-1129-01-199,0-1232-01-78,0_1129,0_1232,0.134849789,0.002125145,7,5,177.16,55.14,NA,0.04,0.009,0.65,0.65,Different LG
CCLONES,0-11146-01-122,0-12337-01-247,0_11146,0_12337,0.10861276,0.121012822,12,12,158.64,153.63,5.01,0.21,0.094,1.19,0.43,Same LG
CCLONES,0-10049-01-151,0-12337-01-586,0_10049,0_12337,1,1,8,12,50.43,153.63,NA,0.001,0.001,0,0.76,Different LG
CCLONES,0-12270-01-266,0-12337-01-586,0_12270,0_12337,1,1,6,12,28.71,153.63,NA,0.001,0.001,0.22,0.76,Different LG
CCLONES,0-11888-01-245,0-12337-01-586,0_11888,0_12337,1,1,6,12,106.53,153.63,NA,0.001,0.001,0,0.76,Different LG
CCLONES,0-11400-01-80,0-12337-01-586,0_11400,0_12337,0.666424155,0.66922191,7,12,68.93,153.63,NA,0.002,0.001,0.65,0.76,Different LG
CCLONES,0-10934-02-138,0-12488-01-289,0_10934,0_12488,0.130187973,0.000111374,9,1,153.61,57.97,NA,0.082,0.054,2.16,1.3,Different LG
CCLONES,0-11531-01-379,0-12488-01-289,0_11531,0_12488,0.100025815,0.002722907,5,1,35.59,57.97,NA,0.399,0.054,1.08,1.3,Different LG
CCLONES,0-10278-01-696,0-12504-01-295,0_10278,0_12504,0.100901762,0.003198191,5,7,82.21,20.4,NA,0.337,0.077,1.4,3.13,Different LG
CCLONES,0-10278-01-62,0-12504-01-295,0_10278,0_12504,0.108642421,0.002304405,5,7,82.21,20.4,NA,0.295,0.077,2.92,3.13,Different LG
CCLONES,0-10401-01-126,0-12504-01-295,0_10401,0_12504,0.130669073,0.011682933,10,7,33.03,20.4,NA,0.042,0.077,5.29,3.13,Different LG
CCLONES,0-11794-01-457,0-12515-01-45,0_11794,0_12515,0.10766011,0.00247792,1,4,147.99,30.09,NA,0.093,0.043,5.18,0.65,Different LG
CCLONES,0-11588-02-103,0-12545-01-379,0_11588,0_12545,0.107809434,0.00398264,1,4,92.12,156.71,NA,0.434,0.186,0.54,0.76,Different LG
CCLONES,0-10663-01-519,0-12580-02-407,0_10663,0_12580,0.199806411,0.187503058,2,5,144.71,81.5,NA,0.012,0.001,18.36,0.32,Different LG
CCLONES,0-12580-02-38,0-12595-01-81,0_12580,0_12595,0.104455983,0.001827703,5,11,81.5,113,NA,0.22,0.127,1.19,0.32,Different LG
CCLONES,0-12036-02-128,0-12681-01-978,0_12036,0_12681,0.106888003,0.09175496,2,2,166.29,199.71,33.42,0.161,0.056,0.54,1.08,Same LG
CCLONES,0-10373-01-95,0-12681-01-978,0_10373,0_12681,0.159687691,0.230397423,2,2,209.46,199.71,9.75,0.2,0.056,1.51,1.08,Same LG
CCLONES,0-118-02-125,0-12681-01-978,0_118,0_12681,0.100950707,0.040218962,2,2,197.45,199.71,2.26,0.231,0.056,0.86,1.08,Same LG
CCLONES,0-10453-01-64,0-12681-01-978,0_10453,0_12681,0.116760657,0.004100675,5,2,200.69,199.71,NA,0.037,0.056,0.54,1.08,Different LG
CCLONES,0-11684-01-64,0-12681-01-978,0_11684,0_12681,0.100691949,0.001502808,7,2,21.82,199.71,NA,0.082,0.056,0.65,1.08,Different LG
CCLONES,0-10383-03-178,0-12683-01-213,0_10383,0_12683,0.16575592,0.215133908,4,3,27.54,161.79,NA,0.001,0.003,0.76,0.54,Different LG
CCLONES,0-10413-02-111,0-12683-01-213,0_10413,0_12683,0.165759884,0.215132914,2,3,134.19,161.79,NA,0.001,0.003,0.22,0.54,Different LG
CCLONES,0-12068-01-229,0-12683-01-213,0_12068,0_12683,0.157370628,0.219360159,7,3,102.62,161.79,NA,0.003,0.003,1.19,0.54,Different LG
CCLONES,0-12270-01-266,0-12713-01-38,0_12270,0_12713,1,1,6,3,28.71,58.97,NA,0.001,0.001,0.22,0.65,Different LG
CCLONES,0-12337-01-586,0-12713-01-38,0_12337,0_12713,1,1,12,3,153.63,58.97,NA,0.001,0.001,0.76,0.65,Different LG
CCLONES,0-10049-01-151,0-12713-01-38,0_10049,0_12713,1,1,8,3,50.43,58.97,NA,0.001,0.001,0,0.65,Different LG
CCLONES,0-11400-01-80,0-12713-01-38,0_11400,0_12713,0.799825032,0.799531316,7,3,68.93,58.97,NA,0.002,0.001,0.65,0.65,Different LG
CCLONES,0-11888-01-245,0-12713-01-38,0_11888,0_12713,1,1,6,3,106.53,58.97,NA,0.001,0.001,0,0.65,Different LG
CCLONES,0-12282-02-374,0-12721-01-64,0_12282,0_12721,0.107867863,0.04235999,2,2,109.1,135.74,26.64,0.079,0.02,3.13,0.43,Same LG
CCLONES,0-10667-02-342,0-12721-01-64,0_10667,0_12721,0.159277392,0.005520284,7,2,110.72,135.74,NA,0.014,0.02,0.54,0.43,Different LG
CCLONES,0-1105-01-87,0-12730-01-3,0_1105,0_12730,0.156597483,0.001363364,8,12,176.16,17.08,NA,0.112,0.021,0.86,3.89,Different LG
CCLONES,0-11034-01-396,0-12730-01-3,0_11034,0_12730,0.11201444,0.034390021,1,12,90.83,17.08,NA,0.061,0.021,0.76,3.89,Different LG
CCLONES,0-12265-02-266,0-12730-01-3,0_12265,0_12730,0.102087427,1.21E-05,5,12,100.74,17.08,NA,0.102,0.021,4.64,3.89,Different LG
CCLONES,0-10413-02-111,0-12862-01-660,0_10413,0_12862,0.332492644,0.339120231,2,2,134.19,47.8,86.39,0.001,0.002,0.22,14.15,Same LG
CCLONES,0-10383-03-178,0-12862-01-660,0_10383,0_12862,0.33248731,0.339140735,4,2,27.54,47.8,NA,0.001,0.002,0.76,14.15,Different LG
CCLONES,0-12068-01-229,0-12862-01-660,0_12068,0_12862,0.123412915,0.127000781,7,2,102.62,47.8,NA,0.003,0.002,1.19,14.15,Different LG
CCLONES,0-11400-01-80,0-12862-01-660,0_11400,0_12862,0.16519228,0.165059998,7,2,68.93,47.8,NA,0.002,0.002,0.65,14.15,Different LG
CCLONES,0-10853-01-223,0-12914-02-215,0_10853,0_12914,0.130569257,0.00632757,12,8,145.92,150.9,NA,0.243,0.282,0.97,14.47,Different LG
CCLONES,0-10712-02-123,0-12914-02-215,0_10712,0_12914,0.104524756,0.007548752,1,8,149.69,150.9,NA,0.458,0.282,9.18,14.47,Different LG
CCLONES,0-1028-01-225,0-12914-02-215,0_1028,0_12914,0.135909074,0.000213154,7,8,140.82,150.9,NA,0.456,0.282,9.18,14.47,Different LG
CCLONES,0-12678-01-393,0-12914-02-215,0_12678,0_12914,0.124766962,0.004563795,12,8,159.4,150.9,NA,0.336,0.282,1.51,14.47,Different LG
CCLONES,0-10663-01-519,0-12917-03-145,0_10663,0_12917,0.102907351,0.111887251,2,11,144.71,70.09,NA,0.012,0.001,18.36,0.54,Different LG
CCLONES,0-12068-01-229,0-12917-03-145,0_12068,0_12917,0.498902305,0.50082866,7,11,102.62,70.09,NA,0.003,0.001,1.19,0.54,Different LG
CCLONES,0-11790-02-163,0-12933-01-297,0_11790,0_12933,0.102157258,0.003087429,1,5,52.65,79.92,NA,0.021,0.165,0.65,5.18,Different LG
CCLONES,0-11531-01-379,0-12933-01-297,0_11531,0_12933,0.107016336,0.020043815,5,5,35.59,79.92,44.33,0.399,0.165,1.08,5.18,Same LG
CCLONES,0-11531-01-57,0-12933-01-297,0_11531,0_12933,0.118536625,0.01539198,5,5,35.59,79.92,44.33,0.359,0.165,10.69,5.18,Same LG
CCLONES,0-11790-02-163,0-12970-01-378,0_11790,0_12970,0.166416851,0.000306129,1,8,52.65,174.29,NA,0.021,0.016,0.65,2.48,Different LG
CCLONES,0-12079-01-142,0-12970-01-378,0_12079,0_12970,0.255716692,0.313859825,8,8,182.93,174.29,8.64,0.047,0.016,2.16,2.48,Same LG
CCLONES,0-12766-01-397,0-12975-02-230,0_12766,0_12975,0.161946413,0.002152881,6,12,163.95,139.97,NA,0.189,0.358,0.32,0.76,Different LG
CCLONES,0-11344-02-107,0-12975-02-230,0_11344,0_12975,0.14352123,0.000382043,9,12,25,139.97,NA,0.232,0.358,5.51,0.76,Different LG
CCLONES,0-11588-02-103,0-12975-02-230,0_11588,0_12975,0.146951197,2.06E-05,1,12,92.12,139.97,NA,0.434,0.358,0.54,0.76,Different LG
CCLONES,0-1139-01-71,0-12975-02-230,0_1139,0_12975,0.122385869,0.004441137,6,12,37.67,139.97,NA,0.423,0.358,0.86,0.76,Different LG
CCLONES,0-11020-01-258,0-12975-02-230,0_11020,0_12975,0.140228026,0.000215238,6,12,79.44,139.97,NA,0.101,0.358,0.65,0.76,Different LG
CCLONES,0-12396-01-74,0-12975-02-230,0_12396,0_12975,0.126178223,0.008039007,10,12,91.02,139.97,NA,0.353,0.358,0.32,0.76,Different LG
CCLONES,0-11443-01-100,0-12975-02-230,0_11443,0_12975,0.108808407,0.076295816,12,12,153.7,139.97,13.73,0.195,0.358,12.85,0.76,Same LG
CCLONES,0-10443-01-350,0-12981-01-587,0_10443,0_12981,0.101646564,0.098728106,12,12,183.02,191.24,8.22,0.345,0.131,20.73,0.43,Same LG
CCLONES,0-1105-01-87,0-12998-01-34,0_1105,0_12998,0.118485217,0.007862683,8,10,176.16,28.16,NA,0.112,0.05,0.86,2.27,Different LG
CCLONES,0-11313-01-101,0-12998-01-302,0_11313,0_12998,0.167168954,0.117796647,3,10,20.15,28.16,NA,0.093,0.097,1.94,10.04,Different LG
CCLONES,0-12730-01-3,0-12998-01-34,0_12730,0_12998,0.140412843,0.001716659,12,10,17.08,28.16,NA,0.021,0.05,3.89,2.27,Different LG
CCLONES,0-10885-02-225,0-12998-01-302,0_10885,0_12998,0.136562594,0.186774352,3,10,45.83,28.16,NA,0.026,0.097,0.11,10.04,Different LG
CCLONES,0-10885-02-225,0-13017-02-280,0_10885,0_13017,0.1076939,0.002775891,3,4,45.83,171.78,NA,0.026,0.135,0.11,0.97,Different LG
CCLONES,0-12933-01-297,0-1302-01-39,0_12933,0_1302,0.123201129,0.007988451,5,1,79.92,91.63,NA,0.165,0.224,5.18,0.43,Different LG
CCLONES,0-10903-02-555,0-13022-01-389,0_10903,0_13022,0.117659695,0.014225345,9,5,82.34,215.74,NA,0.095,0.082,0.65,0.43,Different LG
CCLONES,0-10903-02-126,0-13022-01-389,0_10903,0_13022,0.114517838,0.013582678,9,5,82.34,215.74,NA,0.095,0.082,0.54,0.43,Different LG
CCLONES,0-11794-01-457,0-13101-02-166,0_11794,0_13101,0.146313546,0.019628236,1,3,147.99,175.36,NA,0.093,0.022,5.18,2.16,Different LG
CCLONES,0-11443-01-656,0-13140-02-316,0_11443,0_13140,0.124765802,0.002127917,12,12,153.7,27.92,125.78,0.113,0.383,1.62,0.54,Same LG
CCLONES,0-12975-02-230,0-13169-01-150,0_12975,0_13169,0.125919756,0.000504653,12,8,139.97,19.53,NA,0.358,0.477,0.76,6.8,Different LG
CCLONES,0-10413-02-111,0-13181-01-14,0_10413,0_13181,1,1,2,10,134.19,69.11,NA,0.001,0.001,0.22,0.54,Different LG
CCLONES,0-12068-01-229,0-13181-01-566,0_12068,0_13181,0.123577293,0.121823866,7,10,102.62,69.11,NA,0.003,0.002,1.19,4.32,Different LG
CCLONES,0-12504-01-295,0-13185-01-586,0_12504,0_13185,0.100858735,0.002445876,7,2,20.4,182.82,NA,0.077,0.058,3.13,4.75,Different LG
CCLONES,0-10651-02-84,0-13202-01-360,0_10651,0_13202,0.128131077,0.006417176,6,10,76.11,170.04,NA,0.019,0.073,0.97,0.65,Different LG
CCLONES,0-11563-01-433,0-13202-01-360,0_11563,0_13202,0.137729358,0.01378104,7,10,94.76,170.04,NA,0.213,0.073,1.3,0.65,Different LG
CCLONES,0-10651-02-84,0-13203-01-208,0_10651,0_13203,0.224621398,0.000655148,6,11,76.11,58.76,NA,0.019,0.013,0.97,0.11,Different LG
CCLONES,0-11400-01-80,0-1321-01-392,0_11400,0_1321,0.666410455,0.668125569,7,3,68.93,41.32,NA,0.002,0.001,0.65,5.83,Different LG
CCLONES,0-12068-01-625,0-1321-01-392,0_12068,0_1321,0.102496907,0.169879314,7,3,102.62,41.32,NA,0.022,0.001,1.3,5.83,Different LG
CCLONES,0-10049-01-151,0-1321-01-392,0_10049,0_1321,1,1,8,3,50.43,41.32,NA,0.001,0.001,0,5.83,Different LG
CCLONES,0-12713-01-38,0-1321-01-392,0_12713,0_1321,1,1,3,3,58.97,41.32,17.65,0.001,0.001,0.65,5.83,Same LG
CCLONES,0-12270-01-266,0-1321-01-392,0_12270,0_1321,1,1,6,3,28.71,41.32,NA,0.001,0.001,0.22,5.83,Different LG
CCLONES,0-12337-01-586,0-1321-01-392,0_12337,0_1321,1,1,12,3,153.63,41.32,NA,0.001,0.001,0.76,5.83,Different LG
CCLONES,0-11888-01-245,0-1321-01-392,0_11888,0_1321,1,1,6,3,106.53,41.32,NA,0.001,0.001,0,5.83,Different LG
CCLONES,0-11063-02-55,0-13230-02-146,0_11063,0_13230,0.112283721,1.59E-05,4,11,75.94,128.08,NA,0.331,0.425,1.51,1.84,Different LG
CCLONES,0-10934-02-438,0-13230-02-146,0_10934,0_13230,0.117367708,0.008016342,9,11,153.61,128.08,NA,0.269,0.425,0.86,1.84,Different LG
CCLONES,0-11146-01-122,0-13240-01-369,0_11146,0_13240,0.108269046,0.078673815,12,12,158.64,197.32,38.68,0.21,0.338,1.19,1.19,Same LG
CCLONES,0-10838-01-67,0-13240-01-369,0_10838,0_13240,0.117879855,0.002129129,7,12,161.16,197.32,NA,0.22,0.338,0.54,1.19,Different LG
CCLONES,0-12556-02-128,0-13240-01-369,0_12556,0_13240,0.123180052,0.00089624,2,12,219.93,197.32,NA,0.084,0.338,1.51,1.19,Different LG
CCLONES,0-13017-02-280,0-13278-02-660,0_13017,0_13278,0.142387604,0.003116207,4,2,171.78,205.88,NA,0.135,0.034,0.97,0.76,Different LG
CCLONES,0-12556-02-128,0-13278-02-660,0_12556,0_13278,0.123890624,0.146304569,2,2,219.93,205.88,14.05,0.084,0.034,1.51,0.76,Same LG
CCLONES,0-13185-01-586,0-13278-02-660,0_13185,0_13278,0.105201845,0.059400021,2,2,182.82,205.88,23.06,0.058,0.034,4.75,0.76,Same LG
CCLONES,0-10885-02-225,0-13278-02-660,0_10885,0_13278,0.260735171,0.016999852,3,2,45.83,205.88,NA,0.026,0.034,0.11,0.76,Different LG
CCLONES,0-10151-01-86,0-13315-01-150,0_10151,0_13315,0.159939668,0.020623116,5,10,117.99,119.37,NA,0.092,0.142,0.43,0.65,Different LG
CCLONES,0-1145-01-361,0-13343-01-53,0_1145,0_13343,0.106538556,0.002067732,1,2,173.19,134.68,NA,0.218,0.499,1.19,2.59,Different LG
CCLONES,0-13063-02-474,0-13348-01-203,0_13063,0_13348,0.100088151,0.001902961,1,11,92.58,84.78,NA,0.386,0.199,0.86,0.54,Different LG
CCLONES,0-11614-01-27,0-13348-01-203,0_11614,0_13348,0.111616371,0.06938908,11,11,90.79,84.78,6.01,0.197,0.199,8.21,0.54,Same LG
CCLONES,0-11971-01-66,0-13374-01-83,0_11971,0_13374,0.208274831,0.205234565,4,4,63.77,57.4,6.37,0.193,0.052,1.19,0.54,Same LG
CCLONES,0-13203-01-208,0-13374-01-83,0_13203,0_13374,0.10592784,0.007152539,11,4,58.76,57.4,NA,0.013,0.052,0.11,0.54,Different LG
CCLONES,0-10651-02-84,0-13374-01-83,0_10651,0_13374,0.122430357,0.007894566,6,4,76.11,57.4,NA,0.019,0.052,0.97,0.54,Different LG
CCLONES,0-10591-01-289,0-13374-01-83,0_10591,0_13374,0.105451489,0.001345937,9,4,149.44,57.4,NA,0.071,0.052,1.4,0.54,Different LG
CCLONES,0-12079-01-142,0-13374-01-83,0_12079,0_13374,0.123043047,0.007406567,8,4,182.93,57.4,NA,0.047,0.052,2.16,0.54,Different LG
CCLONES,0-11202-01-625,0-13374-01-395,0_11202,0_13374,0.125554383,0.000658231,6,4,140.88,57.4,NA,0.392,0.364,1.73,1.51,Different LG
CCLONES,0-11971-01-66,0-13374-01-395,0_11971,0_13374,0.167954102,0.124254678,4,4,63.77,57.4,6.37,0.193,0.364,1.19,1.51,Same LG
CCLONES,0-11794-01-457,0-13382-03-76,0_11794,0_13382,0.167906788,0.016979055,1,5,147.99,160.46,NA,0.093,0.099,5.18,1.4,Different LG
CCLONES,0-13203-01-208,0-1344-01-170,0_13203,0_1344,0.13448849,0.00283139,11,8,58.76,33.94,NA,0.013,0.08,0.11,4.54,Different LG
CCLONES,0-10651-02-84,0-1344-01-170,0_10651,0_1344,0.157841938,0.000465431,6,8,76.11,33.94,NA,0.019,0.08,0.97,4.54,Different LG
CCLONES,0-13348-01-203,0-1344-01-170,0_13348,0_1344,0.14455252,0.002468025,11,8,84.78,33.94,NA,0.199,0.08,0.54,4.54,Different LG
CCLONES,0-10162-01-255,0-13558-01-340,0_10162,0_13558,0.240526122,0.016504054,6,12,172.94,50.02,NA,0.025,0.026,0.43,0.32,Different LG
CCLONES,0-11063-02-432,0-13558-01-340,0_11063,0_13558,0.11361043,0.004954091,4,12,75.94,50.02,NA,0.035,0.026,0.32,0.32,Different LG
CCLONES,0-12251-01-84,0-13558-01-66,0_12251,0_13558,0.114490532,0.147163752,12,12,43.83,50.02,6.19,0.146,0.027,1.08,0.76,Same LG
CCLONES,0-10162-01-255,0-13558-01-66,0_10162,0_13558,0.234581295,0.015732017,6,12,172.94,50.02,NA,0.025,0.027,0.43,0.76,Different LG
CCLONES,0-12251-01-84,0-13558-01-340,0_12251,0_13558,0.118416042,0.146145461,12,12,43.83,50.02,6.19,0.146,0.026,1.08,0.32,Same LG
CCLONES,0-11063-02-432,0-13558-01-66,0_11063,0_13558,0.112409199,0.004968035,4,12,75.94,50.02,NA,0.035,0.027,0.32,0.76,Different LG
CCLONES,0-10789-02-89,0-1356-01-131,0_10789,0_1356,0.127444139,0.000513504,3,11,91.5,94.65,NA,0.449,0.166,1.3,1.08,Different LG
CCLONES,0-10853-01-223,0-1356-01-131,0_10853,0_1356,0.13934228,0.000248276,12,11,145.92,94.65,NA,0.243,0.166,0.97,1.08,Different LG
CCLONES,0-12998-01-34,0-13576-02-369,0_12998,0_13576,0.106218825,0.004247038,10,7,28.16,46.36,NA,0.05,0.296,2.27,0.97,Different LG
CCLONES,0-1356-01-131,0-13609-01-66,0_1356,0_13609,0.107029234,0.00125433,11,10,94.65,33.82,NA,0.166,0.458,1.08,14.69,Different LG
CCLONES,0-11969-01-133,0-13620-01-163,0_11969,0_13620,0.106505346,3.74E-05,7,9,37.56,152.11,NA,0.079,0.24,1.08,0.65,Different LG
CCLONES,0-11202-01-70,0-13620-01-163,0_11202,0_13620,0.164949435,0.002596014,6,9,140.88,152.11,NA,0.048,0.24,0.86,0.65,Different LG
CCLONES,0-13101-02-166,0-13620-01-163,0_13101,0_13620,0.110862995,0.004472289,3,9,175.36,152.11,NA,0.022,0.24,2.16,0.65,Different LG
CCLONES,0-11971-01-388,0-13658-02-520,0_11971,0_13658,0.105000641,0.010183265,4,3,63.77,83.84,NA,0.041,0.051,0.65,0.76,Different LG
CCLONES,0-11442-01-54,0-13658-02-520,0_11442,0_13658,0.121642769,0.053654622,3,3,105.97,83.84,22.13,0.316,0.051,0.43,0.76,Same LG
CCLONES,0-10830-01-358,0-13669-01-50,0_10830,0_13669,0.110717672,0.001136684,6,7,31.93,113.33,NA,0.171,0.069,0.97,1.19,Different LG
CCLONES,0-12270-01-266,0-13670-01-474,0_12270,0_13670,0.307466564,0.397095729,6,3,28.71,117.37,NA,0.001,0.006,0.22,0.11,Different LG
CCLONES,0-12337-01-586,0-13670-01-474,0_12337,0_13670,0.307465363,0.397035713,12,3,153.63,117.37,NA,0.001,0.006,0.76,0.11,Different LG
CCLONES,0-11400-01-80,0-13670-01-474,0_11400,0_13670,0.202884594,0.265329948,7,3,68.93,117.37,NA,0.002,0.006,0.65,0.11,Different LG
CCLONES,0-10049-01-151,0-13670-01-474,0_10049,0_13670,0.307467042,0.397096707,8,3,50.43,117.37,NA,0.001,0.006,0,0.11,Different LG
CCLONES,0-12713-01-38,0-13670-01-474,0_12713,0_13670,0.307465604,0.397080787,3,3,58.97,117.37,58.4,0.001,0.006,0.65,0.11,Same LG
CCLONES,0-11888-01-245,0-13670-01-474,0_11888,0_13670,0.307467042,0.397096707,6,3,106.53,117.37,NA,0.001,0.006,0,0.11,Different LG
CCLONES,0-1321-01-392,0-13670-01-474,0_1321,0_13670,0.307453678,0.399884645,3,3,41.32,117.37,76.05,0.001,0.006,5.83,0.11,Same LG
CCLONES,0-11531-01-379,0-13707-02-405,0_11531,0_13707,0.190621554,0.156050336,5,5,35.59,35.59,0,0.399,0.087,1.08,0.97,Same LG
CCLONES,0-11531-01-57,0-13707-02-405,0_11531,0_13707,0.199226995,0.109558389,5,5,35.59,35.59,0,0.359,0.087,10.69,0.97,Same LG
CCLONES,0-11027-01-625,0-13722-01-341,0_11027,0_13722,0.114097988,0.003920233,12,12,151.24,183.7,32.46,0.14,0.487,1.08,0.86,Same LG
CCLONES,0-11027-01-10,0-13722-01-341,0_11027,0_13722,0.105571919,0.000255178,12,12,151.24,183.7,32.46,0.114,0.487,2.05,0.86,Same LG
CCLONES,0-10443-01-350,0-13722-01-341,0_10443,0_13722,0.204506194,0.156677663,12,12,183.02,183.7,0.68,0.345,0.487,20.73,0.86,Same LG
CCLONES,0-10591-01-289,0-13747-02-206,0_10591,0_13747,0.100261451,0.000713287,9,2,149.44,206.94,NA,0.071,0.059,1.4,2.27,Different LG
CCLONES,0-13374-01-83,0-13747-02-206,0_13374,0_13747,0.112827405,0.005986138,4,2,57.4,206.94,NA,0.052,0.059,0.54,2.27,Different LG
CCLONES,0-11313-01-101,0-1375-01-738,0_11313,0_1375,0.128704491,0.004594161,3,8,20.15,22.14,NA,0.093,0.062,1.94,0.65,Different LG
CCLONES,0-10838-01-329,0-1375-01-58,0_10838,0_1375,0.136230484,0.012732107,7,8,161.16,22.14,NA,0.05,0.178,3.02,1.62,Different LG
CCLONES,0-11214-01-88,0-13755-03-52,0_11214,0_13755,0.197669794,0.240659786,9,9,51.43,42.02,9.41,0.257,0.311,0.54,1.62,Same LG
CCLONES,0-11969-01-133,0-13833-01-155,0_11969,0_13833,0.175136983,0.126756267,7,7,37.56,64.52,26.96,0.079,0.086,1.08,1.08,Same LG
CCLONES,0-13026-02-330,0-13841-01-118,0_13026,0_13841,0.101728904,0.017829484,9,9,18.6,91.99,73.39,0.069,0.085,0.76,3.02,Same LG
CCLONES,0-13755-03-528,0-13874-01-689,0_13755,0_13874,0.103905055,0.003342847,9,5,42.02,152.56,NA,0.132,0.082,2.81,1.3,Different LG
CCLONES,0-10453-01-64,0-13874-01-689,0_10453,0_13874,0.26688734,0.147753025,5,5,200.69,152.56,48.13,0.037,0.082,0.54,1.3,Same LG
CCLONES,0-11313-01-101,0-13956-01-223,0_11313,0_13956,0.100504872,0.007494674,3,6,20.15,124.75,NA,0.093,0.113,1.94,0.97,Different LG
CCLONES,0-11724-01-364,0-13956-01-223,0_11724,0_13956,0.111316532,0.004286302,3,6,38.15,124.75,NA,0.085,0.113,4.75,0.97,Different LG
CCLONES,0-13391-01-282,0-13957-02-302,0_13391,0_13957,0.135046949,8.99E-05,11,1,135.78,141.46,NA,0.356,0.238,1.08,0.54,Different LG
CCLONES,0-11724-01-364,0-14039-01-47,0_11724,0_14039,0.146756745,0.000258318,3,10,38.15,146.74,NA,0.085,0.26,4.75,2.92,Different LG
CCLONES,0-11971-01-388,0-14055-01-264,0_11971,0_14055,0.130960652,0.021043406,4,11,63.77,130.42,NA,0.041,0.069,0.65,0.54,Different LG
CCLONES,0-11794-01-457,0-14072-02-552,0_11794,0_14072,0.116665614,0.001909448,1,6,147.99,96.15,NA,0.093,0.054,5.18,2.27,Different LG
CCLONES,0-12975-02-230,0-14072-02-552,0_12975,0_14072,0.112561042,8.52E-05,12,6,139.97,96.15,NA,0.358,0.054,0.76,2.27,Different LG
CCLONES,0-13101-02-166,0-14072-02-552,0_13101,0_14072,0.164802458,0.002057125,3,6,175.36,96.15,NA,0.022,0.054,2.16,2.27,Different LG
CCLONES,0-13620-01-163,0-14072-02-552,0_13620,0_14072,0.179845171,0.001275398,9,6,152.11,96.15,NA,0.24,0.054,0.65,2.27,Different LG
CCLONES,0-13841-01-118,0-14093-01-190,0_13841,0_14093,0.108027744,0.000273263,9,10,91.99,15.86,NA,0.085,0.195,3.02,0.86,Different LG
CCLONES,0-11969-01-133,0-14093-01-190,0_11969,0_14093,0.113931455,0.001758828,7,10,37.56,15.86,NA,0.079,0.195,1.08,0.86,Different LG
CCLONES,0-11531-01-379,0-14093-01-190,0_11531,0_14093,0.103493877,0.001805005,5,10,35.59,15.86,NA,0.399,0.195,1.08,0.86,Different LG
CCLONES,0-13833-01-155,0-14093-01-190,0_13833,0_14093,0.137345768,0.000318648,7,10,64.52,15.86,NA,0.086,0.195,1.08,0.86,Different LG
CCLONES,0-12396-01-74,0-14099-02-60,0_12396,0_14099,0.117689959,0.00011386,10,3,91.02,150.19,NA,0.353,0.407,0.32,1.19,Different LG
CCLONES,0-12998-01-34,0-14109-01-259,0_12998,0_14109,0.119230224,0.00289997,10,7,28.16,76.28,NA,0.05,0.322,2.27,20.41,Different LG
CCLONES,0-1105-01-87,0-14109-01-259,0_1105,0_14109,0.128014443,0.015181302,8,7,176.16,76.28,NA,0.112,0.322,0.86,20.41,Different LG
CCLONES,0-1356-01-131,0-14135-01-472,0_1356,0_14135,0.109363112,0.000363895,11,8,94.65,133.07,NA,0.166,0.039,1.08,1.08,Different LG
CCLONES,0-12080-01-415,0-14135-01-472,0_12080,0_14135,0.104871323,0.005719661,4,8,46.86,133.07,NA,0.063,0.039,0.43,1.08,Different LG
CCLONES,0-13956-01-223,0-14140-01-416,0_13956,0_14140,0.120651224,0.010584717,6,12,124.75,138.37,NA,0.113,0.033,0.97,1.08,Different LG
CCLONES,0-12975-02-230,0-14140-01-416,0_12975,0_14140,0.106106937,0.058502456,12,12,139.97,138.37,1.6,0.358,0.033,0.76,1.08,Same LG
CCLONES,0-11724-01-364,0-14140-01-416,0_11724,0_14140,0.313685187,0.010778333,3,12,38.15,138.37,NA,0.085,0.033,4.75,1.08,Different LG
CCLONES,0-10051-02-166,0-1423-01-390,0_10051,0_1423,0.115940161,0.010867782,9,2,91.08,135.88,NA,0.019,0.177,0.86,10.48,Different LG
CCLONES,0-11724-01-364,0-14269-01-142,0_11724,0_14269,0.132664597,0.000676228,3,1,38.15,11,NA,0.085,0.014,4.75,0.97,Different LG
CCLONES,0-14140-01-416,0-14269-01-142,0_14140,0_14269,0.101580094,0.001954092,12,1,138.37,11,NA,0.033,0.014,1.08,0.97,Different LG
CCLONES,0-13670-01-474,0-14282-02-581,0_13670,0_14282,0.413474707,0.165454929,3,5,117.37,145.59,NA,0.006,0.007,0.11,2.16,Different LG
CCLONES,0-12488-01-289,0-14381-01-104,0_12488,0_14381,0.105144979,0.007019262,1,8,57.97,121.98,NA,0.054,0.143,1.3,0.76,Different LG
CCLONES,0-11789-01-152,0-14381-01-104,0_11789,0_14381,0.117481789,0.003599422,8,8,165.39,121.98,43.41,0.499,0.143,0.76,0.76,Same LG
CCLONES,0-11531-01-57,0-14381-01-104,0_11531,0_14381,0.13517044,0.001403287,5,8,35.59,121.98,NA,0.359,0.143,10.69,0.76,Different LG
CCLONES,0-10373-01-95,0-14381-01-104,0_10373,0_14381,0.143499145,0.003134138,2,8,209.46,121.98,NA,0.2,0.143,1.51,0.76,Different LG
CCLONES,0-13129-02-133,0-14381-01-104,0_13129,0_14381,0.144051846,0.001932215,2,8,109.77,121.98,NA,0.433,0.143,0.65,0.76,Different LG
CCLONES,0-11531-01-379,0-14381-01-104,0_11531,0_14381,0.10011391,1.60E-05,5,8,35.59,121.98,NA,0.399,0.143,1.08,0.76,Different LG
CCLONES,0-1232-01-372,0-14385-02-293,0_1232,0_14385,0.115019827,0.072385801,5,5,55.14,33.61,21.53,0.394,0.113,0.22,0.76,Same LG
CCLONES,0-12730-01-3,0-1439-01-407,0_12730,0_1439,0.153955283,0.016395837,12,4,17.08,34.94,NA,0.021,0.039,3.89,0.43,Different LG
CCLONES,0-13181-01-566,0-14415-02-124,0_13181,0_14415,0.442902574,0.441421627,10,3,69.11,164.89,NA,0.002,0.002,4.32,2.7,Different LG
CCLONES,0-12068-01-229,0-14415-02-124,0_12068,0_14415,0.398654709,0.396978344,7,3,102.62,164.89,NA,0.003,0.002,1.19,2.7,Different LG
CCLONES,0-12683-01-213,0-14415-02-124,0_12683,0_14415,0.219992579,0.285740465,3,3,161.79,164.89,3.1,0.003,0.002,0.54,2.7,Same LG
CCLONES,0-11980-01-543,0-14415-01-190,0_11980,0_14415,0.111633927,0.00072169,6,3,80.58,164.89,NA,0.458,0.37,0.43,1.3,Different LG
CCLONES,0-12917-03-145,0-14415-02-124,0_12917,0_14415,0.123608957,0.123945285,11,3,70.09,164.89,NA,0.001,0.002,0.54,2.7,Different LG
CCLONES,0-12639-01-285,0-14415-01-190,0_12639,0_14415,0.106196256,0.000214754,11,3,143.18,164.89,NA,0.364,0.37,1.08,1.3,Different LG
CCLONES,0-1085-01-920,0-1443-01-407,0_1085,0_1443,0.217442107,0.002262636,7,9,151.54,43.24,NA,0.004,0.005,0.76,3.56,Different LG
CCLONES,0-12167-01-87,0-1443-01-407,0_12167,0_1443,0.113481116,0.001751082,5,9,81.15,43.24,NA,0.091,0.005,0.43,3.56,Different LG
CCLONES,0-11214-01-88,0-1443-01-80,0_11214,0_1443,0.167382444,0.101340829,9,9,51.43,43.24,8.19,0.257,0.395,0.54,7.67,Same LG
CCLONES,0-13755-03-52,0-1443-01-80,0_13755,0_1443,0.142823307,0.082912441,9,9,42.02,43.24,1.22,0.311,0.395,1.62,7.67,Same LG
CCLONES,0-13278-02-660,0-1443-01-407,0_13278,0_1443,0.107666021,0.025148518,2,9,205.88,43.24,NA,0.034,0.005,0.76,3.56,Different LG
CCLONES,0-13755-03-528,0-14492-01-284,0_13755,0_14492,0.10534511,0.051130399,9,9,42.02,32.48,9.54,0.132,0.348,2.81,3.46,Same LG
CCLONES,0-12955-01-55,0-14500-02-116,0_12955,0_14500,0.105416296,0.096952871,5,5,147.87,168.88,21.01,0.234,0.061,0.97,0.97,Same LG
CCLONES,0-10401-01-126,0-14500-02-116,0_10401,0_14500,0.112422079,0.001700196,10,5,33.03,168.88,NA,0.042,0.061,5.29,0.97,Different LG
CCLONES,0-12955-01-635,0-14500-02-116,0_12955,0_14500,0.104557115,0.095729305,5,5,147.87,168.88,21.01,0.234,0.061,0.97,0.97,Same LG
CCLONES,0-10278-01-62,0-14500-02-116,0_10278,0_14500,0.105661521,0.002007661,5,5,82.21,168.88,86.67,0.295,0.061,2.92,0.97,Same LG
CCLONES,0-11442-01-54,0-14502-02-88,0_11442,0_14502,0.100783519,0.002792774,3,10,105.97,154.41,NA,0.316,0.083,0.43,1.94,Different LG
CCLONES,0-14500-02-116,0-14507-01-312,0_14500,0_14507,0.100418731,0.145126129,5,5,168.88,164.75,4.13,0.061,0.22,0.97,0.43,Same LG
CCLONES,0-11367-01-81,0-14507-01-312,0_11367,0_14507,0.105096219,0.047250727,5,5,149.63,164.75,15.12,0.07,0.22,1.19,0.43,Same LG
CCLONES,0-10921-01-353,0-1453-01-136,0_10921,0_1453,0.108865942,0.016129539,3,7,59.58,113.03,NA,0.099,0.185,0.43,1.3,Different LG
CCLONES,0-10360-01-348,0-14532-01-309,0_10360,0_14532,0.111945784,0.00168938,11,6,144.91,17.95,NA,0.42,0.348,10.58,2.38,Different LG
CCLONES,0-10955-01-109,0-14532-01-309,0_10955,0_14532,0.110593709,0.017990417,6,6,26.54,17.95,8.59,0.1,0.348,0.11,2.38,Same LG
CCLONES,0-13670-01-474,0-14559-01-548,0_13670,0_14559,0.103570308,0.011707935,3,6,117.37,165.37,NA,0.006,0.07,0.11,0.76,Different LG
CCLONES,0-11719-01-524,0-14559-01-122,0_11719,0_14559,0.114565335,0.003840541,6,6,122.28,165.37,43.09,0.14,0.04,1.4,0.32,Same LG
CCLONES,0-14282-02-581,0-14559-01-548,0_14282,0_14559,0.143638819,0.01085229,5,6,145.59,165.37,NA,0.007,0.07,2.16,0.76,Different LG
CCLONES,0-11784-01-329,0-14622-01-132,0_11784,0_14622,0.243620922,0.006263416,12,1,104,121.9,NA,0.007,0.011,0.86,0.32,Different LG
CCLONES,0-13565-01-427,0-14677-01-255,0_13565,0_14677,0.12015949,0.000872333,7,3,138.52,102.02,NA,0.357,0.184,6.7,2.16,Different LG
CCLONES,0-12238-01-250,0-14730-01-354,0_12238,0_14730,0.104798029,0.002923465,8,10,13.34,6.01,NA,0.236,0.075,2.27,2.16,Different LG
CCLONES,0-14415-02-124,0-14740-01-86,0_14415,0_14740,0.332585949,0.335098981,3,12,164.89,150.21,NA,0.002,0.001,2.7,1.19,Different LG
CCLONES,0-13181-01-566,0-14740-01-86,0_13181,0_14740,0.332573166,0.335273778,10,12,69.11,150.21,NA,0.002,0.001,4.32,1.19,Different LG
CCLONES,0-12683-01-213,0-14740-01-86,0_12683,0_14740,0.249178532,0.378906969,3,12,161.79,150.21,NA,0.003,0.001,0.54,1.19,Different LG
CCLONES,0-14072-02-552,0-14747-01-40,0_14072,0_14747,0.148419128,0.034560658,6,6,96.15,136.53,40.38,0.054,0.183,2.27,0.32,Same LG
CCLONES,0-11969-01-133,0-14747-01-472,0_11969,0_14747,0.134607828,0.000122406,7,6,37.56,136.53,NA,0.079,0.184,1.08,1.51,Different LG
CCLONES,0-14072-02-552,0-14747-01-472,0_14072,0_14747,0.148236772,0.028827703,6,6,96.15,136.53,40.38,0.054,0.184,2.27,1.51,Same LG
CCLONES,0-14069-01-49,0-14747-01-472,0_14069,0_14747,0.12199001,0.002783852,9,6,21.29,136.53,NA,0.448,0.184,1.08,1.51,Different LG
CCLONES,0-14069-01-49,0-14747-01-40,0_14069,0_14747,0.114883663,0.001886429,9,6,21.29,136.53,NA,0.448,0.183,1.08,0.32,Different LG
CCLONES,0-14069-01-388,0-14747-01-40,0_14069,0_14747,0.100004732,0.001293513,9,6,21.29,136.53,NA,0.481,0.183,1.3,0.32,Different LG
CCLONES,0-14069-01-388,0-14747-01-472,0_14069,0_14747,0.107627423,0.00216089,9,6,21.29,136.53,NA,0.481,0.184,1.3,1.51,Different LG
CCLONES,0-11969-01-133,0-14747-01-40,0_11969,0_14747,0.122043792,4.40E-05,7,6,37.56,136.53,NA,0.079,0.183,1.08,0.32,Different LG
CCLONES,0-1172-01-450,0-14750-02-256,0_1172,0_14750,0.10420325,0.005970444,6,2,38.31,124.16,NA,0.394,0.279,20.84,0.76,Different LG
CCLONES,0-11442-01-54,0-14764-01-392,0_11442,0_14764,0.129025421,0.006176432,3,3,105.97,26.93,79.04,0.316,0.416,0.43,1.08,Same LG
CCLONES,0-12396-01-74,0-14764-01-392,0_12396,0_14764,0.129100779,0.00717934,10,3,91.02,26.93,NA,0.353,0.416,0.32,1.08,Different LG
CCLONES,0-10663-01-519,0-14789-01-539,0_10663,0_14789,0.235068198,0.22185394,2,8,144.71,20.08,NA,0.012,0.001,18.36,0.97,Different LG
CCLONES,0-1105-01-87,0-14789-01-110,0_1105,0_14789,0.112631413,0.00411268,8,8,176.16,20.08,156.08,0.112,0.151,0.86,3.13,Same LG
CCLONES,0-13240-01-369,0-14789-01-110,0_13240,0_14789,0.104417721,0.002250991,12,8,197.32,20.08,NA,0.338,0.151,1.19,3.13,Different LG
CCLONES,0-12580-02-407,0-14789-01-539,0_12580,0_14789,1,1,5,8,81.5,20.08,NA,0.001,0.001,0.32,0.97,Different LG
CCLONES,0-13240-01-369,0-14819-01-53,0_13240,0_14819,0.106340357,0.002565243,12,5,197.32,149.38,NA,0.338,0.195,1.19,1.08,Different LG
CCLONES,0-13874-01-689,0-14819-01-53,0_13874,0_14819,0.138349473,0.085667745,5,5,152.56,149.38,3.18,0.082,0.195,1.3,1.08,Same LG
CCLONES,0-13017-02-280,0-14826-01-188,0_13017,0_14826,0.127773816,0.00194302,4,12,171.78,94.36,NA,0.135,0.374,0.97,5.4,Different LG
CCLONES,0-13868-01-130,0-14848-01-474,0_13868,0_14848,0.217560266,0.224222082,2,2,116.18,113.67,2.51,0.075,0.029,1.73,2.05,Same LG
CCLONES,0-11027-01-625,0-14865-01-100,0_11027,0_14865,0.111537545,0.004344042,12,7,151.24,143.3,NA,0.14,0.069,1.08,0.54,Different LG
CCLONES,0-11027-01-10,0-14865-01-100,0_11027,0_14865,0.138659592,0.003447938,12,7,151.24,143.3,NA,0.114,0.069,2.05,0.54,Different LG
CCLONES,0-13755-03-528,0-14868-01-33,0_13755,0_14868,0.10478715,0.00419386,9,12,42.02,185.99,NA,0.132,0.12,2.81,0.65,Different LG
CCLONES,0-11202-01-625,0-14873-01-155,0_11202,0_14873,0.121129975,0.000922264,6,9,140.88,159.07,NA,0.392,0.278,1.73,3.56,Different LG
CCLONES,0-11790-02-163,0-14873-01-155,0_11790,0_14873,0.125389822,0.000100328,1,9,52.65,159.07,NA,0.021,0.278,0.65,3.56,Different LG
CCLONES,0-1172-01-59,0-14873-01-155,0_1172,0_14873,0.161768915,0.003768577,6,9,38.31,159.07,NA,0.082,0.278,0.97,3.56,Different LG
CCLONES,0-1172-01-450,0-14873-01-155,0_1172,0_14873,0.174508911,0.004154215,6,9,38.31,159.07,NA,0.394,0.278,20.84,3.56,Different LG
CCLONES,0-13382-03-76,0-14873-01-155,0_13382,0_14873,0.104155546,0.001465783,5,9,160.46,159.07,NA,0.099,0.278,1.4,3.56,Different LG
CCLONES,0-12721-01-64,0-14875-01-457,0_12721,0_14875,0.166153474,0.003537108,2,1,135.74,12.14,NA,0.02,0.017,0.43,17.71,Different LG
CCLONES,0-10667-02-342,0-14875-01-457,0_10667,0_14875,0.266350737,0.014106489,7,1,110.72,12.14,NA,0.014,0.017,0.54,17.71,Different LG
CCLONES,0-12914-02-215,0-14875-01-457,0_12914,0_14875,0.112382186,0.008705335,8,1,150.9,12.14,NA,0.282,0.017,14.47,17.71,Different LG
CCLONES,0-10874-01-381,0-14875-01-457,0_10874,0_14875,0.114785927,0.020022355,10,1,82.14,12.14,NA,0.101,0.017,0.65,17.71,Different LG
CCLONES,0-14550-01-67,0-14875-01-63,0_14550,0_14875,1,1,6,1,100.49,12.14,NA,0.001,0.001,0.54,0.86,Different LG
CCLONES,0-12053-01-42,0-14875-01-457,0_12053,0_14875,0.212593779,0.000471609,9,1,124.28,12.14,NA,0.01,0.017,0.65,17.71,Different LG
CCLONES,0-12068-01-625,0-14875-01-457,0_12068,0_14875,0.128513885,0.004452237,7,1,102.62,12.14,NA,0.022,0.017,1.3,17.71,Different LG
CCLONES,0-13348-01-203,0-14885-02-61,0_13348,0_14885,0.129514016,0.004221355,11,3,84.78,75.95,NA,0.199,0.071,0.54,0.65,Different LG
CCLONES,0-1443-01-407,0-14894-02-209,0_1443,0_14894,0.331683168,0.176422228,9,10,43.24,18.33,NA,0.005,0.001,3.56,9.29,Different LG
CCLONES,0-14269-01-142,0-14941-02-333,0_14269,0_14941,0.123267497,0.000289684,1,5,11,79.39,NA,0.014,0.047,0.97,3.13,Different LG
CCLONES,0-14140-01-416,0-14941-02-333,0_14140,0_14941,0.10019078,0.004608211,12,5,138.37,79.39,NA,0.033,0.047,1.08,3.13,Different LG
CCLONES,0-14072-02-552,0-14941-02-333,0_14072,0_14941,0.157225354,0.007381064,6,5,96.15,79.39,NA,0.054,0.047,2.27,3.13,Different LG
CCLONES,0-13382-03-76,0-14941-02-333,0_13382,0_14941,0.112905521,0.000246676,5,5,160.46,79.39,81.07,0.099,0.047,1.4,3.13,Same LG
CCLONES,0-13620-01-163,0-14941-02-333,0_13620,0_14941,0.146218856,0.005330258,9,5,152.11,79.39,NA,0.24,0.047,0.65,3.13,Different LG
CCLONES,0-10832-01-332,0-14943-01-82,0_10832,0_14943,0.117722451,8.77E-05,7,6,23.79,130.6,NA,0.054,0.103,0.32,0.97,Different LG
CCLONES,0-10830-01-358,0-14949-02-70,0_10830,0_14949,0.168851038,0.00953109,6,11,31.93,26.19,NA,0.171,0.1,0.97,8.42,Different LG
CCLONES,0-13669-01-50,0-14949-02-70,0_13669,0_14949,0.114608913,0.003603844,7,11,113.33,26.19,NA,0.069,0.1,1.19,8.42,Different LG
CCLONES,0-14744-01-155,0-14966-02-390,0_14744,0_14966,0.110664723,0.000442474,1,12,157.96,185.34,NA,0.487,0.171,6.26,1.19,Different LG
CCLONES,0-11188-01-121,0-14972-01-250,0_11188,0_14972,0.115854235,0.057384884,3,3,98.85,105.93,7.08,0.265,0.151,14.15,0.65,Same LG
CCLONES,0-10651-02-84,0-14987-02-129,0_10651,0_14987,0.115005954,0.083458615,6,6,76.11,27.62,48.49,0.019,0.12,0.97,25.27,Same LG
CCLONES,0-10383-03-178,0-14988-01-74,0_10383,0_14988,0.110106717,0.111627019,4,2,27.54,69.91,NA,0.001,0.007,0.76,3.78,Different LG
CCLONES,0-11794-01-457,0-14988-02-86,0_11794,0_14988,0.126506676,0.013599104,1,2,147.99,69.91,NA,0.093,0.393,5.18,20.95,Different LG
CCLONES,0-12270-01-266,0-14988-01-74,0_12270,0_14988,0.26645422,0.271496337,6,2,28.71,69.91,NA,0.001,0.007,0.22,3.78,Different LG
CCLONES,0-12862-01-660,0-14988-01-74,0_12862,0_14988,0.130356702,0.127719853,2,2,47.8,69.91,22.11,0.002,0.007,14.15,3.78,Same LG
CCLONES,0-12862-01-98,0-14988-02-86,0_12862,0_14988,0.165205881,0.020115196,2,2,47.8,69.91,22.11,0.408,0.393,10.26,20.95,Same LG
CCLONES,0-11202-01-625,0-14988-02-86,0_11202,0_14988,0.130938954,0.00878529,6,2,140.88,69.91,NA,0.392,0.393,1.73,20.95,Different LG
CCLONES,0-11400-01-80,0-14988-01-74,0_11400,0_14988,0.356214561,0.360980112,7,2,68.93,69.91,NA,0.002,0.007,0.65,3.78,Different LG
CCLONES,0-14415-02-124,0-14988-01-74,0_14415,0_14988,0.145594931,0.149704407,3,2,164.89,69.91,NA,0.002,0.007,2.7,3.78,Different LG
CCLONES,0-1321-01-392,0-14988-01-74,0_1321,0_14988,0.333073776,0.335686255,3,2,41.32,69.91,NA,0.001,0.007,5.83,3.78,Different LG
CCLONES,0-12068-01-229,0-14988-01-74,0_12068,0_14988,0.221768283,0.225154109,7,2,102.62,69.91,NA,0.003,0.007,1.19,3.78,Different LG
CCLONES,0-1375-01-738,0-14988-02-86,0_1375,0_14988,0.102858565,0.00511737,8,2,22.14,69.91,NA,0.062,0.393,0.65,20.95,Different LG
CCLONES,0-12713-01-38,0-14988-01-74,0_12713,0_14988,0.266453758,0.271545516,3,2,58.97,69.91,NA,0.001,0.007,0.65,3.78,Different LG
CCLONES,0-10049-01-151,0-14988-01-74,0_10049,0_14988,0.26645468,0.271486436,8,2,50.43,69.91,NA,0.001,0.007,0,3.78,Different LG
CCLONES,0-11888-01-245,0-14988-01-74,0_11888,0_14988,0.26645468,0.271486436,6,2,106.53,69.91,NA,0.001,0.007,0,3.78,Different LG
CCLONES,0-12337-01-586,0-14988-01-74,0_12337,0_14988,0.285490946,0.290630369,12,2,153.63,69.91,NA,0.001,0.007,0.76,3.78,Different LG
CCLONES,0-13240-01-369,0-15003-01-466,0_13240,0_15003,0.118891591,8.65E-06,12,10,197.32,100.63,NA,0.338,0.075,1.19,0.76,Different LG
CCLONES,0-13315-01-150,0-15003-01-466,0_13315,0_15003,0.171481609,0.160200464,10,10,119.37,100.63,18.74,0.142,0.075,0.65,0.76,Same LG
CCLONES,0-12535-01-117,0-15003-01-466,0_12535,0_15003,0.150355082,0.02382598,10,10,76.98,100.63,23.65,0.272,0.075,4.32,0.76,Same LG
CCLONES,0-11442-01-54,0-15003-01-466,0_11442,0_15003,0.111641571,0.006041887,3,10,105.97,100.63,NA,0.316,0.075,0.43,0.76,Different LG
CCLONES,0-10049-01-151,0-15010-01-259,0_10049,0_15010,0.114205556,0.175589482,8,2,50.43,123.55,NA,0.001,0.018,0,0.43,Different LG
CCLONES,0-1321-01-392,0-15010-01-259,0_1321,0_15010,0.148025635,0.209528837,3,2,41.32,123.55,NA,0.001,0.018,5.83,0.43,Different LG
CCLONES,0-12270-01-266,0-15010-01-259,0_12270,0_15010,0.114205448,0.175591663,6,2,28.71,123.55,NA,0.001,0.018,0.22,0.43,Different LG
CCLONES,0-12713-01-38,0-15010-01-259,0_12713,0_15010,0.114205341,0.175603249,3,2,58.97,123.55,NA,0.001,0.018,0.65,0.43,Different LG
CCLONES,0-12337-01-586,0-15010-01-259,0_12337,0_15010,0.114205287,0.176692274,12,2,153.63,123.55,NA,0.001,0.018,0.76,0.43,Different LG
CCLONES,0-11888-01-245,0-15010-01-259,0_11888,0_15010,0.114205556,0.175589482,6,2,106.53,123.55,NA,0.001,0.018,0,0.43,Different LG
CCLONES,0-14614-01-530,0-15011-02-197,0_14614,0_15011,0.105889849,0.218685345,1,1,18.05,8.05,10,0.367,0.347,4,1.84,Same LG
CCLONES,0-10955-01-109,0-15019-01-537,0_10955,0_15019,0.136794586,0.010617482,6,6,26.54,115.39,88.85,0.1,0.103,0.11,1.08,Same LG
CCLONES,0-14865-01-100,0-15023-01-102,0_14865,0_15023,0.15863772,6.47E-05,7,6,143.3,171.39,NA,0.069,0.082,0.54,0.43,Different LG
CCLONES,0-11202-01-70,0-15023-01-102,0_11202,0_15023,0.169090472,0.157972196,6,6,140.88,171.39,30.51,0.048,0.082,0.86,0.43,Same LG
CCLONES,0-14941-02-333,0-15023-01-102,0_14941,0_15023,0.131682768,0.010035185,5,6,79.39,171.39,NA,0.047,0.082,3.13,0.43,Different LG
CCLONES,0-12721-01-64,0-15050-01-401,0_12721,0_15050,0.10049711,0.053929574,2,12,135.74,132.34,NA,0.02,0.025,0.43,0.43,Different LG
CCLONES,0-12914-02-215,0-15050-01-401,0_12914,0_15050,0.115844235,0.000670434,8,12,150.9,132.34,NA,0.282,0.025,14.47,0.43,Different LG
CCLONES,0-11063-02-432,0-15050-01-401,0_11063,0_15050,0.149486205,0.0020002,4,12,75.94,132.34,NA,0.035,0.025,0.32,0.43,Different LG
CCLONES,0-10240-01-74,0-15050-01-60,0_10240,0_15050,0.124312621,0.124547,12,12,143.61,132.34,11.27,0.203,0.075,3.13,0.65,Same LG
CCLONES,0-14875-01-457,0-15050-01-401,0_14875,0_15050,0.151037666,0.013577745,1,12,12.14,132.34,NA,0.017,0.025,17.71,0.43,Different LG
CCLONES,0-10453-01-64,0-15050-01-60,0_10453,0_15050,0.127012254,0.018705609,5,12,200.69,132.34,NA,0.037,0.075,0.54,0.65,Different LG
CCLONES,0-11684-01-64,0-15050-01-60,0_11684,0_15050,0.116208489,3.59E-05,7,12,21.82,132.34,NA,0.082,0.075,0.65,0.65,Different LG
CCLONES,0-10667-02-342,0-15050-01-401,0_10667,0_15050,0.109253626,0.007335219,7,12,110.72,132.34,NA,0.014,0.025,0.54,0.43,Different LG
CCLONES,0-12681-01-978,0-15050-01-60,0_12681,0_15050,0.123387144,0.019037658,2,12,199.71,132.34,NA,0.056,0.075,1.08,0.65,Different LG
CCLONES,0-13343-01-53,0-15067-01-718,0_13343,0_15067,0.133630568,0.00397004,2,3,134.68,51.06,NA,0.499,0.453,2.59,2.7,Different LG
CCLONES,0-1085-01-179,0-15067-01-718,0_1085,0_15067,0.110454943,0.001167114,7,3,151.54,51.06,NA,0.203,0.453,2.48,2.7,Different LG
CCLONES,0-14381-01-104,0-15067-01-718,0_14381,0_15067,0.136432611,0.001157896,8,3,121.98,51.06,NA,0.143,0.453,0.76,2.7,Different LG
CCLONES,0-12219-01-122,0-15075-01-377,0_12219,0_15075,0.114410755,0.002621987,12,3,137.91,53.99,NA,0.307,0.351,1.08,1.84,Different LG
CCLONES,0-10413-02-111,0-15075-01-39,0_10413,0_15075,0.18002785,0.175317795,2,3,134.19,53.99,NA,0.001,0.007,0.22,0.97,Different LG
CCLONES,0-12975-02-230,0-15075-01-377,0_12975,0_15075,0.11979237,0.001578437,12,3,139.97,53.99,NA,0.358,0.351,0.76,1.84,Different LG
CCLONES,0-13181-01-566,0-15075-01-39,0_13181,0_15075,0.165720772,0.171974258,10,3,69.11,53.99,NA,0.002,0.007,4.32,0.97,Different LG
CCLONES,0-11400-01-80,0-15075-01-39,0_11400,0_15075,0.220516569,0.2153747,7,3,68.93,53.99,NA,0.002,0.007,0.65,0.97,Different LG
CCLONES,0-14873-01-155,0-15082-01-94,0_14873,0_15082,0.112636056,0.001579774,9,11,159.07,106.15,NA,0.278,0.35,3.56,0.97,Different LG
CCLONES,0-13169-01-150,0-15082-01-94,0_13169,0_15082,0.121730697,0.000273022,8,11,19.53,106.15,NA,0.477,0.35,6.8,0.97,Different LG
CCLONES,0-14013-01-581,0-15082-01-94,0_14013,0_15082,0.110677084,0.000582839,4,11,146.65,106.15,NA,0.32,0.35,1.73,0.97,Different LG
CCLONES,0-12156-02-134,0-15082-01-94,0_12156,0_15082,0.108450059,0.000817894,1,11,79.16,106.15,NA,0.054,0.35,0.43,0.97,Different LG
CCLONES,0-1172-01-59,0-15082-01-94,0_1172,0_15082,0.147208724,0.007593738,6,11,38.31,106.15,NA,0.082,0.35,0.97,0.97,Different LG
CCLONES,0-12427-01-94,0-15082-01-94,0_12427,0_15082,0.130352464,7.59E-05,3,11,167.56,106.15,NA,0.057,0.35,0.32,0.97,Different LG
CCLONES,0-1172-01-450,0-15082-01-94,0_1172,0_15082,0.184129046,0.003590232,6,11,38.31,106.15,NA,0.394,0.35,20.84,0.97,Different LG
CCLONES,0-12975-02-230,0-15082-01-94,0_12975,0_15082,0.11606137,0.001301761,12,11,139.97,106.15,NA,0.358,0.35,0.76,0.97,Different LG
CCLONES,0-11146-01-122,0-15082-01-94,0_11146,0_15082,0.103348527,0.001059146,12,11,158.64,106.15,NA,0.21,0.35,1.19,0.97,Different LG
CCLONES,0-14559-01-548,0-15082-01-94,0_14559,0_15082,0.101744979,0.003573927,6,11,165.37,106.15,NA,0.07,0.35,0.76,0.97,Different LG
CCLONES,0-15060-01-118,0-15093-01-234,0_15060,0_15093,0.101170099,0.000665273,12,9,126.18,14.75,NA,0.247,0.379,0.97,0.54,Different LG
CCLONES,0-10934-02-138,0-15093-01-234,0_10934,0_15093,0.104902126,0.001248713,9,9,153.61,14.75,138.86,0.082,0.379,2.16,0.54,Same LG
CCLONES,0-14764-01-392,0-15093-01-234,0_14764,0_15093,0.101534053,0.002368369,3,9,26.93,14.75,NA,0.416,0.379,1.08,0.54,Different LG
CCLONES,0-10373-01-95,0-15093-01-234,0_10373,0_15093,0.100598995,0.007761221,2,9,209.46,14.75,NA,0.2,0.379,1.51,0.54,Different LG
CCLONES,0-13017-02-280,0-15164-01-548,0_13017,0_15164,0.10073311,0.021904638,4,8,171.78,165.16,NA,0.135,0.11,0.97,0.65,Different LG
CCLONES,0-13181-01-566,0-15206-01-321,0_13181,0_15206,0.499424626,0.599422772,10,12,69.11,130.92,NA,0.002,0.001,4.32,3.46,Different LG
CCLONES,0-14740-01-86,0-15206-01-321,0_14740,0_15206,0.49943757,0.599390201,12,12,150.21,130.92,19.29,0.001,0.001,1.19,3.46,Same LG
CCLONES,0-12683-01-213,0-15206-01-321,0_12683,0_15206,0.331838565,0.355611678,3,12,161.79,130.92,NA,0.003,0.001,0.54,3.46,Different LG
CCLONES,0-14415-02-124,0-15206-01-321,0_14415,0_15206,0.248861049,0.299526571,3,12,164.89,130.92,NA,0.002,0.001,2.7,3.46,Different LG
CCLONES,0-13898-01-321,0-15238-01-391,0_13898,0_15238,0.10169725,0.185908585,10,10,55.07,82.29,27.22,0.179,0.455,0.65,0.76,Same LG
CCLONES,0-1356-01-540,0-15238-01-391,0_1356,0_15238,0.122647099,3.34E-06,11,10,94.65,82.29,NA,0.198,0.455,0.76,0.76,Different LG
CCLONES,0-13898-01-47,0-15238-01-391,0_13898,0_15238,0.14090167,0.173642084,10,10,55.07,82.29,27.22,0.221,0.455,1.3,0.76,Same LG
CCLONES,0-12933-01-297,0-15246-02-145,0_12933,0_15246,0.109161753,0.011261479,5,7,79.92,118.84,NA,0.165,0.041,5.18,0.11,Different LG
CCLONES,0-11470-02-770,0-15329-01-71,0_11470,0_15329,0.108882329,0.00050211,7,1,141.34,68.19,NA,0.409,0.377,1.84,0.43,Different LG
CCLONES,0-1356-01-131,0-15329-01-71,0_1356,0_15329,0.1214434,0.000241189,11,1,94.65,68.19,NA,0.166,0.377,1.08,0.43,Different LG
CCLONES,0-12076-01-310,0-15371-02-428,0_12076,0_15371,0.590958691,0.598588044,2,2,193.98,191.74,2.24,0.379,0.275,1.84,6.48,Same LG
CCLONES,0-12683-01-213,0-15382-01-643,0_12683,0_15382,0.220022013,0.283615045,3,12,161.79,48.12,NA,0.003,0.002,0.54,1.4,Different LG
CCLONES,0-11400-01-80,0-15382-01-643,0_11400,0_15382,0.123625779,0.123138892,7,12,68.93,48.12,NA,0.002,0.002,0.65,1.4,Different LG
CCLONES,0-10663-01-519,0-15382-01-643,0_10663,0_15382,0.136342324,0.140516322,2,12,144.71,48.12,NA,0.012,0.002,18.36,1.4,Different LG
CCLONES,0-12917-03-145,0-15382-01-643,0_12917,0_15382,0.165385022,0.161603835,11,12,70.09,48.12,NA,0.001,0.002,0.54,1.4,Different LG
CCLONES,0-13669-01-50,0-15382-01-99,0_13669,0_15382,0.113362959,0.002052654,7,12,113.33,48.12,NA,0.069,0.063,1.19,2.81,Different LG
CCLONES,0-12068-01-229,0-15382-01-643,0_12068,0_15382,0.331493342,0.333598527,7,12,102.62,48.12,NA,0.003,0.002,1.19,1.4,Different LG
CCLONES,0-10413-02-111,0-15382-01-643,0_10413,0_15382,0.249176729,0.253691574,2,12,134.19,48.12,NA,0.001,0.002,0.22,1.4,Different LG
CCLONES,0-10383-03-178,0-15382-01-643,0_10383,0_15382,0.249174917,0.253747263,4,12,27.54,48.12,NA,0.001,0.002,0.76,1.4,Different LG
CCLONES,0-12700-01-606,0-15382-01-99,0_12700,0_15382,0.145662463,0.015388094,9,12,56.62,48.12,NA,0.037,0.063,3.56,2.81,Different LG
CCLONES,0-14988-01-74,0-15382-01-643,0_14988,0_15382,0.130761915,0.132082435,2,12,69.91,48.12,NA,0.007,0.002,3.78,1.4,Different LG
CCLONES,0-10067-03-111,0-15416-01-114,0_10067,0_15416,0.121210217,6.93E-06,3,2,46,161.1,NA,0.084,0.097,1.08,0.65,Different LG
CCLONES,0-14764-01-392,0-15416-01-114,0_14764,0_15416,0.100385227,0.000215479,3,2,26.93,161.1,NA,0.416,0.097,1.08,0.65,Different LG
CCLONES,0-12163-01-286,0-15416-01-114,0_12163,0_15416,0.109920878,0.001966335,10,2,147.18,161.1,NA,0.422,0.097,30.35,0.65,Different LG
CCLONES,0-10934-02-138,0-15416-01-114,0_10934,0_15416,0.124596372,0.002141395,9,2,153.61,161.1,NA,0.082,0.097,2.16,0.65,Different LG
CCLONES,0-15093-01-234,0-15416-01-114,0_15093,0_15416,0.15942704,0.001425273,9,2,14.75,161.1,NA,0.379,0.097,0.54,0.65,Different LG
CCLONES,0-12515-01-45,0-15416-01-114,0_12515,0_15416,0.180887332,0.018646031,4,2,30.09,161.1,NA,0.043,0.097,0.65,0.65,Different LG
CCLONES,0-13101-02-483,0-15430-01-115,0_13101,0_15430,0.106638266,0.005041805,3,7,175.36,178.76,NA,0.031,0.015,1.94,2.38,Different LG
CCLONES,0-11063-02-432,0-15446-03-60,0_11063,0_15446,0.141940856,2.61E-07,4,9,75.94,55.88,NA,0.035,0.019,0.32,0.43,Different LG
CCLONES,0-14819-01-422,0-15446-03-60,0_14819,0_15446,0.129430256,0.003357046,5,9,149.38,55.88,NA,0.037,0.019,0.43,0.43,Different LG
CCLONES,0-11400-01-734,0-15448-02-46,0_11400,0_15448,0.126675445,0.000889544,7,3,68.93,99.55,NA,0.086,0.042,1.3,2.7,Different LG
CCLONES,0-13494-01-36,0-15448-02-46,0_13494,0_15448,0.186072899,0.010458329,8,3,137.91,99.55,NA,0.013,0.042,0.65,2.7,Different LG
CCLONES,0-10051-02-166,0-1547-01-56,0_10051,0_1547,0.101597139,0.005280742,9,4,91.08,34.52,NA,0.019,0.036,0.86,0.76,Different LG
CCLONES,0-12053-01-406,0-15479-01-173,0_12053,0_15479,0.16130998,6.22E-05,9,11,124.28,87.22,NA,0.179,0.065,0.65,0.76,Different LG
CCLONES,0-14492-01-284,0-15519-02-399,0_14492,0_15519,0.339626738,0.327574766,9,9,32.48,32.15,0.33,0.348,0.366,3.46,6.05,Same LG
CCLONES,0-14282-02-581,0-15524-02-131,0_14282,0_15524,0.122916189,0.019052217,5,7,145.59,20.19,NA,0.007,0.035,2.16,0.86,Different LG
CCLONES,0-12970-01-378,0-15524-02-131,0_12970,0_15524,0.118163994,0.000316354,8,7,174.29,20.19,NA,0.016,0.035,2.48,0.86,Different LG
CCLONES,0-14559-01-548,0-15524-02-131,0_14559,0_15524,0.140138225,0.006369745,6,7,165.37,20.19,NA,0.07,0.035,0.76,0.86,Different LG
CCLONES,0-11790-02-163,0-15524-02-131,0_11790,0_15524,0.156623583,0.002089456,1,7,52.65,20.19,NA,0.021,0.035,0.65,0.86,Different LG
CCLONES,0-13382-03-76,0-15524-02-131,0_13382,0_15524,0.10107988,0.008037211,5,7,160.46,20.19,NA,0.099,0.035,1.4,0.86,Different LG
CCLONES,0-10899-03-173,0-15581-01-301,0_10899,0_15581,0.163488991,0.085264303,2,2,126.97,147.59,20.62,0.384,0.43,0.76,0.86,Same LG
CCLONES,0-14093-01-190,0-15592-01-224,0_14093,0_15592,0.20063789,0.00138344,10,6,15.86,17.86,NA,0.195,0.237,0.86,1.3,Different LG
CCLONES,0-14987-02-129,0-15592-01-224,0_14987,0_15592,0.133189871,0.079071923,6,6,27.62,17.86,9.76,0.12,0.237,25.27,1.3,Same LG
CCLONES,0-15329-01-71,0-15592-01-224,0_15329,0_15592,0.121494321,0.006914207,1,6,68.19,17.86,NA,0.377,0.237,0.43,1.3,Different LG
CCLONES,0-15382-01-643,0-15611-01-327,0_15382,0_15611,0.249172185,0.245588311,12,2,48.12,52.26,NA,0.002,0.001,1.4,1.19,Different LG
CCLONES,0-14381-01-104,0-15615-01-273,0_14381,0_15615,0.148308003,5.91E-05,8,3,121.98,165.58,NA,0.143,0.042,0.76,0.76,Different LG
CCLONES,0-14908-01-209,0-15615-01-273,0_14908,0_15615,0.122668586,0.0027304,6,3,141.46,165.58,NA,0.192,0.042,10.8,0.76,Different LG
CCLONES,0-12427-01-450,0-15615-01-273,0_12427,0_15615,0.21511874,0.2092114,3,3,167.56,165.58,1.98,0.039,0.042,2.27,0.76,Same LG
CCLONES,0-12488-01-289,0-15615-01-273,0_12488,0_15615,0.158679084,0.005015159,1,3,57.97,165.58,NA,0.054,0.042,1.3,0.76,Different LG
CCLONES,0-10934-02-438,0-15615-01-273,0_10934,0_15615,0.111225796,0.000151753,9,3,153.61,165.58,NA,0.269,0.042,0.86,0.76,Different LG
CCLONES,0-15082-01-94,0-1568-02-264,0_15082,0_1568,0.108153311,0.00165838,11,11,106.15,113.55,7.4,0.35,0.066,0.97,1.62,Same LG
CCLONES,0-12053-01-406,0-15726-01-93,0_12053,0_15726,0.110107989,0.003199333,9,4,124.28,152.78,NA,0.179,0.246,0.65,0.22,Different LG
CCLONES,0-12535-01-117,0-15741-01-194,0_12535,0_15741,0.169388819,0.001595072,10,2,76.98,181.91,NA,0.272,0.145,4.32,0.65,Different LG
CCLONES,0-14875-01-457,0-15741-01-194,0_14875,0_15741,0.10248183,0.004137887,1,2,12.14,181.91,NA,0.017,0.145,17.71,0.65,Different LG
CCLONES,0-11794-01-457,0-15741-01-561,0_11794,0_15741,0.119032883,0.003981984,1,2,147.99,181.91,NA,0.093,0.053,5.18,0.97,Different LG
CCLONES,0-12156-02-134,0-15741-01-194,0_12156,0_15741,0.298473391,0.011963961,1,2,79.16,181.91,NA,0.054,0.145,0.43,0.65,Different LG
CCLONES,0-12515-01-45,0-15741-01-561,0_12515,0_15741,0.194955439,0.054328997,4,2,30.09,181.91,NA,0.043,0.053,0.65,0.97,Different LG
CCLONES,0-14055-01-264,0-15741-01-194,0_14055,0_15741,0.179086763,0.004491148,11,2,130.42,181.91,NA,0.069,0.145,0.54,0.65,Different LG
CCLONES,0-15032-02-116,0-15741-01-194,0_15032,0_15741,0.107343384,0.004057888,7,2,27.92,181.91,NA,0.276,0.145,0.76,0.65,Different LG
CCLONES,0-13658-02-520,0-15741-01-194,0_13658,0_15741,0.132742282,0.000779664,3,2,83.84,181.91,NA,0.051,0.145,0.76,0.65,Different LG
CCLONES,0-1139-01-71,0-15741-01-194,0_1139,0_15741,0.139900639,0.000205896,6,2,37.67,181.91,NA,0.423,0.145,0.86,0.65,Different LG
CCLONES,0-14991-01-174,0-1576-01-407,0_14991,0_1576,0.114186382,0.0043146,2,2,16.48,148.08,131.6,0.334,0.041,0.86,0.11,Same LG
CCLONES,0-13669-01-50,0-15763-01-255,0_13669,0_15763,0.114331754,0.000585246,7,3,113.33,88.12,NA,0.069,0.186,1.19,0.76,Different LG
CCLONES,0-14988-02-86,0-15763-01-255,0_14988,0_15763,0.102251765,0.000157195,2,3,69.91,88.12,NA,0.393,0.186,20.95,0.76,Different LG
CCLONES,0-12068-01-229,0-15788-01-238,0_12068,0_15788,0.246970777,0.248179102,7,3,102.62,89.13,NA,0.003,0.007,1.19,0.86,Different LG
CCLONES,0-14415-02-124,0-15788-01-238,0_14415,0_15788,0.331093692,0.332886721,3,3,164.89,89.13,75.76,0.002,0.007,2.7,0.86,Same LG
CCLONES,0-14988-01-74,0-15788-01-238,0_14988,0_15788,0.172537508,0.178611638,2,3,69.91,89.13,NA,0.007,0.007,3.78,0.86,Different LG
CCLONES,0-15075-01-39,0-15788-01-238,0_15075,0_15788,0.217573673,0.224459938,3,3,53.99,89.13,35.14,0.007,0.007,0.97,0.86,Same LG
CCLONES,0-13722-01-341,0-15865-02-326,0_13722,0_15865,0.104622294,0.011459786,12,12,183.7,109.88,73.82,0.487,0.241,0.86,0.54,Same LG
CCLONES,0-14109-01-259,0-15866-02-246,0_14109,0_15866,0.172285275,0.005174075,7,11,76.28,16.99,NA,0.322,0.076,20.41,0.11,Different LG
CCLONES,0-10453-01-64,0-15938-01-294,0_10453,0_15938,0.137745603,0.011036527,5,2,200.69,104.48,NA,0.037,0.06,0.54,0.76,Different LG
CCLONES,0-1172-01-59,0-15938-01-294,0_1172,0_15938,0.253597383,0.005896545,6,2,38.31,104.48,NA,0.082,0.06,0.97,0.76,Different LG
CCLONES,0-1172-01-450,0-15938-01-294,0_1172,0_15938,0.255256684,0.001847195,6,2,38.31,104.48,NA,0.394,0.06,20.84,0.76,Different LG
CCLONES,0-10663-01-213,0-15938-01-294,0_10663,0_15938,0.128232754,0.051791432,2,2,144.71,104.48,40.23,0.265,0.06,2.05,0.76,Same LG
CCLONES,0-10667-02-342,0-15958-01-145,0_10667,0_15958,0.100210393,0.008564948,7,2,110.72,48.11,NA,0.014,0.03,0.54,0.65,Different LG
CCLONES,0-13658-02-520,0-15958-01-145,0_13658,0_15958,0.126888723,0.004773741,3,2,83.84,48.11,NA,0.051,0.03,0.76,0.65,Different LG
CCLONES,0-15741-01-194,0-15958-01-145,0_15741,0_15958,0.167123111,0.00123119,2,2,181.91,48.11,133.8,0.145,0.03,0.65,0.65,Same LG
CCLONES,0-12156-02-134,0-15958-01-145,0_12156,0_15958,0.122002553,0.002732622,1,2,79.16,48.11,NA,0.054,0.03,0.43,0.65,Different LG
CCLONES,0-14875-01-457,0-15958-01-145,0_14875,0_15958,0.138666025,0.007800531,1,2,12.14,48.11,NA,0.017,0.03,17.71,0.65,Different LG
CCLONES,0-14055-01-264,0-15958-01-145,0_14055,0_15958,0.100759305,0.005027821,11,2,130.42,48.11,NA,0.069,0.03,0.54,0.65,Different LG
CCLONES,0-12053-01-42,0-16009-01-366,0_12053,0_16009,0.359476403,0.093940356,9,11,124.28,22.09,NA,0.01,0.014,0.65,0.54,Different LG
CCLONES,0-14055-01-264,0-16009-01-366,0_14055,0_16009,0.109586801,0.037723302,11,11,130.42,22.09,108.33,0.069,0.014,0.54,0.54,Same LG
CCLONES,0-10667-02-342,0-16009-01-366,0_10667,0_16009,0.300485761,0.009509759,7,11,110.72,22.09,NA,0.014,0.014,0.54,0.54,Different LG
CCLONES,0-12068-01-625,0-16009-01-366,0_12068,0_16009,0.198535269,0.024608594,7,11,102.62,22.09,NA,0.022,0.014,1.3,0.54,Different LG
CCLONES,0-12721-01-64,0-16009-01-366,0_12721,0_16009,0.121281027,7.10E-05,2,11,135.74,22.09,NA,0.02,0.014,0.43,0.54,Different LG
CCLONES,0-14875-01-457,0-16009-01-366,0_14875,0_16009,0.266372454,0.009067371,1,11,12.14,22.09,NA,0.017,0.014,17.71,0.54,Different LG
CCLONES,0-1356-01-131,0-16012-02-351,0_1356,0_16012,0.13475048,0.001252245,11,11,94.65,16.78,77.87,0.166,0.093,1.08,0.65,Same LG
CCLONES,0-10040-02-394,0-16012-02-351,0_10040,0_16012,0.13662343,2.42E-05,3,11,80.83,16.78,NA,0.458,0.093,1.84,0.65,Different LG
CCLONES,0-10719-01-95,0-16012-02-351,0_10719,0_16012,0.102262241,8.94E-06,8,11,80.95,16.78,NA,0.292,0.093,0.65,0.65,Different LG
CCLONES,0-14135-01-472,0-16012-02-351,0_14135,0_16012,0.213072669,0.000496105,8,11,133.07,16.78,NA,0.039,0.093,1.08,0.65,Different LG
CCLONES,0-12080-01-415,0-16012-02-351,0_12080,0_16012,0.139446311,0.00319656,4,11,46.86,16.78,NA,0.063,0.093,0.43,0.65,Different LG
CCLONES,0-11470-02-770,0-16012-02-351,0_11470,0_16012,0.105812603,0.002448585,7,11,141.34,16.78,NA,0.409,0.093,1.84,0.65,Different LG
CCLONES,0-11470-02-430,0-16012-02-351,0_11470,0_16012,0.119973154,0.003816606,7,11,141.34,16.78,NA,0.353,0.093,4.21,0.65,Different LG
CCLONES,0-14677-01-255,0-16068-01-350,0_14677,0_16068,0.102202999,0.00037208,3,4,102.02,126.25,NA,0.184,0.333,2.16,3.13,Different LG
CCLONES,0-1085-01-179,0-16068-01-350,0_1085,0_16068,0.121937928,0.002235188,7,4,151.54,126.25,NA,0.203,0.333,2.48,3.13,Different LG
CCLONES,0-13609-01-66,0-16068-01-350,0_13609,0_16068,0.108561067,0.005899572,10,4,33.82,126.25,NA,0.458,0.333,14.69,3.13,Different LG
CCLONES,0-11202-01-625,0-16068-01-350,0_11202,0_16068,0.104975902,0.006613753,6,4,140.88,126.25,NA,0.392,0.333,1.73,3.13,Different LG
CCLONES,0-14013-01-581,0-16068-01-350,0_14013,0_16068,0.163278023,0.144039569,4,4,146.65,126.25,20.4,0.32,0.333,1.73,3.13,Same LG
CCLONES,0-15865-02-326,0-16099-01-376,0_15865,0_16099,0.196239198,0.297715201,12,12,109.88,121.17,11.29,0.241,0.093,0.54,0.86,Same LG
CCLONES,0-11719-01-524,0-16121-01-73,0_11719,0_16121,0.149513091,0.003954998,6,4,122.28,75.03,NA,0.14,0.136,1.4,0.97,Different LG
CCLONES,0-14529-02-129,0-16121-01-73,0_14529,0_16121,0.111659122,3.47E-07,11,4,34.22,75.03,NA,0.19,0.136,8.86,0.97,Different LG
CCLONES,0-15592-01-224,0-16138-01-65,0_15592,0_16138,0.117354675,0.001163671,6,12,17.86,49.72,NA,0.237,0.047,1.3,0.65,Different LG
CCLONES,0-13841-01-118,0-16138-01-452,0_13841,0_16138,0.136548816,0.000165014,9,12,91.99,49.72,NA,0.085,0.088,3.02,0.43,Different LG
CCLONES,0-12929-01-345,0-16138-01-65,0_12929,0_16138,0.139599053,0.00420562,6,12,97.83,49.72,NA,0.023,0.047,0.32,0.65,Different LG
CCLONES,0-15592-01-224,0-16138-01-452,0_15592,0_16138,0.13407124,0.001867255,6,12,17.86,49.72,NA,0.237,0.088,1.3,0.43,Different LG
CCLONES,0-14093-01-190,0-16138-01-65,0_14093,0_16138,0.145274445,0.000495273,10,12,15.86,49.72,NA,0.195,0.047,0.86,0.65,Different LG
CCLONES,0-14415-01-190,0-16138-01-65,0_14415,0_16138,0.101535726,7.06E-05,3,12,164.89,49.72,NA,0.37,0.047,1.3,0.65,Different LG
CCLONES,0-14093-01-190,0-16138-01-452,0_14093,0_16138,0.204393018,0.000533872,10,12,15.86,49.72,NA,0.195,0.088,0.86,0.43,Different LG
CCLONES,0-12163-01-286,0-16138-01-65,0_12163,0_16138,0.149020285,0.011566998,10,12,147.18,49.72,NA,0.422,0.047,30.35,0.65,Different LG
CCLONES,0-13026-02-330,0-16138-01-65,0_13026,0_16138,0.12396819,0.000415599,9,12,18.6,49.72,NA,0.069,0.047,0.76,0.65,Different LG
CCLONES,0-13841-01-118,0-16138-01-65,0_13841,0_16138,0.194316523,0.000369619,9,12,91.99,49.72,NA,0.085,0.047,3.02,0.65,Different LG
CCLONES,0-14885-02-462,0-16197-01-822,0_14885,0_16197,0.109303559,0.024288672,3,3,75.95,57.27,18.68,0.186,0.332,6.37,7.56,Same LG
CCLONES,0-15075-01-377,0-16197-01-822,0_15075,0_16197,0.103891289,0.041355048,3,3,53.99,57.27,3.28,0.351,0.332,1.84,7.56,Same LG
CCLONES,0-11661-01-117,0-16197-01-822,0_11661,0_16197,0.133236838,0.000505344,12,3,136.7,57.27,NA,0.07,0.332,1.51,7.56,Different LG
CCLONES,0-15448-02-46,0-1620-01-116,0_15448,0_1620,0.143636113,0.006329764,3,9,99.55,153.61,NA,0.042,0.026,2.7,0.22,Different LG
CCLONES,0-13494-01-36,0-1620-01-116,0_13494,0_1620,0.124316776,0.001740052,8,9,137.91,153.61,NA,0.013,0.026,0.65,0.22,Different LG
CCLONES,0-13670-01-474,0-1620-01-116,0_13670,0_1620,0.110187875,0.073590459,3,9,117.37,153.61,NA,0.006,0.026,0.11,0.22,Different LG
CCLONES,0-12396-01-74,0-16218-02-123,0_12396,0_16218,0.122719389,0.004487834,10,6,91.02,102.66,NA,0.353,0.46,0.32,1.94,Different LG
CCLONES,0-1302-01-39,0-16218-02-123,0_1302,0_16218,0.104842995,0.001990795,1,6,91.63,102.66,NA,0.224,0.46,0.43,1.94,Different LG
CCLONES,0-12488-01-289,0-16257-01-349,0_12488,0_16257,0.10210369,0.105262105,1,1,57.97,61.91,3.94,0.054,0.243,1.3,1.51,Same LG
CCLONES,0-12053-01-406,0-16347-01-93,0_12053,0_16347,0.126557248,0.000191456,9,11,124.28,41.59,NA,0.179,0.048,0.65,2.38,Different LG
CCLONES,0-1620-01-116,0-16347-01-93,0_1620,0_16347,0.100672325,0.000134361,9,11,153.61,41.59,NA,0.026,0.048,0.22,2.38,Different LG
CCLONES,0-15093-01-234,0-16390-01-120,0_15093,0_16390,0.109894491,0.000678445,9,2,14.75,16.5,NA,0.379,0.178,0.54,0.86,Different LG
CCLONES,0-10934-02-138,0-16390-01-120,0_10934,0_16390,0.131960746,0.002065271,9,2,153.61,16.5,NA,0.082,0.178,2.16,0.86,Different LG
CCLONES,0-12515-01-45,0-16390-01-120,0_12515,0_16390,0.116149654,0.001578368,4,2,30.09,16.5,NA,0.043,0.178,0.65,0.86,Different LG
CCLONES,0-10373-01-95,0-16390-01-120,0_10373,0_16390,0.107384569,0.004508242,2,2,209.46,16.5,192.96,0.2,0.178,1.51,0.86,Same LG
CCLONES,0-15763-01-255,0-16390-01-120,0_15763,0_16390,0.125353589,0.008538622,3,2,88.12,16.5,NA,0.186,0.178,0.76,0.86,Different LG
CCLONES,0-16189-01-174,0-16446-01-609,0_16189,0_16446,0.150266123,0.020771767,5,8,9.87,153.66,NA,0.042,0.008,1.51,0.54,Different LG
CCLONES,0-12721-01-64,0-16446-01-609,0_12721,0_16446,0.134528431,0.025248334,2,8,135.74,153.66,NA,0.02,0.008,0.43,0.54,Different LG
CCLONES,0-15448-02-46,0-16446-01-609,0_15448,0_16446,0.164989644,0.024294369,3,8,99.55,153.66,NA,0.042,0.008,2.7,0.54,Different LG
CCLONES,0-12730-01-3,0-16502-01-338,0_12730,0_16502,0.102177242,0.068871995,12,12,17.08,54.43,37.35,0.021,0.081,3.89,8.53,Same LG
CCLONES,0-1321-01-392,0-16537-02-397,0_1321,0_16537,0.121120252,0.122607467,3,7,41.32,30.66,NA,0.001,0.022,5.83,0.43,Different LG
CCLONES,0-14873-01-155,0-16537-02-397,0_14873,0_16537,0.13344454,0.000783178,9,7,159.07,30.66,NA,0.278,0.022,3.56,0.43,Different LG
CCLONES,0-15246-02-145,0-16537-02-397,0_15246,0_16537,0.127737395,0.00340257,7,7,118.84,30.66,88.18,0.041,0.022,0.11,0.43,Same LG
CCLONES,0-12970-01-378,0-16537-02-397,0_12970,0_16537,0.229099681,0.013814718,8,7,174.29,30.66,NA,0.016,0.022,2.48,0.43,Different LG
CCLONES,0-13833-01-778,0-16537-02-397,0_13833,0_16537,0.111754772,0.087083235,7,7,64.52,30.66,33.86,0.074,0.022,0.32,0.43,Same LG
CCLONES,0-13833-01-155,0-16537-02-77,0_13833,0_16537,0.113614951,0.111286037,7,7,64.52,30.66,33.86,0.086,0.196,1.08,16.95,Same LG
CCLONES,0-15082-01-94,0-16537-02-397,0_15082,0_16537,0.107318609,0.000414354,11,7,106.15,30.66,NA,0.35,0.022,0.97,0.43,Different LG
CCLONES,0-11790-02-163,0-16537-02-397,0_11790,0_16537,0.248497609,0.001199652,1,7,52.65,30.66,NA,0.021,0.022,0.65,0.43,Different LG
CCLONES,0-11790-02-163,0-16546-01-529,0_11790,0_16546,0.142103509,0.184963309,1,1,52.65,58.47,5.82,0.021,0.159,0.65,2.05,Same LG
CCLONES,0-12167-01-401,0-16546-01-529,0_12167,0_16546,0.112401,0.000314874,5,1,81.15,58.47,NA,0.199,0.159,0.22,2.05,Different LG
CCLONES,0-11971-01-388,0-16546-01-529,0_11971,0_16546,0.117538702,0.002767275,4,1,63.77,58.47,NA,0.041,0.159,0.65,2.05,Different LG
CCLONES,0-1375-01-58,0-16546-01-529,0_1375,0_16546,0.104033701,0.004082756,8,1,22.14,58.47,NA,0.178,0.159,1.62,2.05,Different LG
CCLONES,0-14492-01-284,0-16574-01-236,0_14492,0_16574,0.16043256,0.000539219,9,6,32.48,131.05,NA,0.348,0.235,3.46,0.54,Different LG
CCLONES,0-10789-02-89,0-16574-01-236,0_10789,0_16574,0.162215984,8.52E-05,3,6,91.5,131.05,NA,0.449,0.235,1.3,0.54,Different LG
CCLONES,0-10040-02-394,0-16574-01-236,0_10040,0_16574,0.149090846,0.002132259,3,6,80.83,131.05,NA,0.458,0.235,1.84,0.54,Different LG
CCLONES,0-15032-02-116,0-16574-01-236,0_15032,0_16574,0.10993074,0.008681642,7,6,27.92,131.05,NA,0.276,0.235,0.76,0.54,Different LG
CCLONES,0-10040-02-41,0-16574-01-236,0_10040,0_16574,0.118550729,0.004167858,3,6,80.83,131.05,NA,0.379,0.235,3.35,0.54,Different LG
CCLONES,0-1139-01-71,0-16574-01-236,0_1139,0_16574,0.13847513,0.000208912,6,6,37.67,131.05,93.38,0.423,0.235,0.86,0.54,Same LG
CCLONES,0-15741-01-194,0-16574-01-236,0_15741,0_16574,0.109965907,0.001305265,2,6,181.91,131.05,NA,0.145,0.235,0.65,0.54,Different LG
CCLONES,0-10853-01-223,0-16574-01-236,0_10853,0_16574,0.128476035,0.005816446,12,6,145.92,131.05,NA,0.243,0.235,0.97,0.54,Different LG
CCLONES,0-11063-02-55,0-16574-01-236,0_11063,0_16574,0.104886028,3.03E-06,4,6,75.94,131.05,NA,0.331,0.235,1.51,0.54,Different LG
CCLONES,0-15382-01-99,0-1659-02-117,0_15382,0_1659,0.103022292,0.013534089,12,7,48.12,11.07,NA,0.063,0.088,2.81,0.22,Different LG
CCLONES,0-13669-01-50,0-1659-02-117,0_13669,0_1659,0.102669962,0.002588211,7,7,113.33,11.07,102.26,0.069,0.088,1.19,0.22,Same LG
CCLONES,0-13755-03-528,0-16608-02-334,0_13755,0_16608,0.10565164,0.001497122,9,4,42.02,87.68,NA,0.132,0.414,2.81,1.73,Different LG
CCLONES,0-14013-01-581,0-16608-02-334,0_14013,0_16608,0.10310943,0.012319676,4,4,146.65,87.68,58.97,0.32,0.414,1.73,1.73,Same LG
CCLONES,0-14747-01-472,0-16622-02-503,0_14747,0_16622,0.111443496,0.000557029,6,10,136.53,205.18,NA,0.184,0.474,1.51,0.54,Different LG
CCLONES,0-14747-01-40,0-16622-02-503,0_14747,0_16622,0.116990735,0.001184013,6,10,136.53,205.18,NA,0.183,0.474,0.32,0.54,Different LG
CCLONES,0-10934-02-438,0-1666-01-844,0_10934,0_1666,0.106541291,0.000919782,9,12,153.61,71.17,NA,0.269,0.498,0.86,2.81,Different LG
CCLONES,0-13169-01-150,0-1666-01-844,0_13169,0_1666,0.105223733,0.005392165,8,12,19.53,71.17,NA,0.477,0.498,6.8,2.81,Different LG
CCLONES,0-11531-01-57,0-16664-01-57,0_11531,0_16664,0.119415524,0.003507743,5,10,35.59,207.72,NA,0.359,0.461,10.69,2.27,Different LG
CCLONES,0-10373-01-711,0-16669-02-130,0_10373,0_16669,0.174834934,0.110182992,2,2,209.46,209.77,0.31,0.155,0.357,2.16,3.24,Same LG
CCLONES,0-10373-01-95,0-16669-02-130,0_10373,0_16669,0.124582857,0.036993405,2,2,209.46,209.77,0.31,0.2,0.357,1.51,3.24,Same LG
CCLONES,0-10903-02-126,0-16697-01-338,0_10903,0_16697,0.114000432,0.167187574,9,9,82.34,85.38,3.04,0.095,0.496,0.54,2.27,Same LG
CCLONES,0-10903-02-555,0-16697-01-338,0_10903,0_16697,0.114254759,0.168223281,9,9,82.34,85.38,3.04,0.095,0.496,0.65,2.27,Same LG
CCLONES,0-16009-01-366,0-1670-02-357,0_16009,0_1670,0.108514732,0.127525234,11,11,22.09,17.77,4.32,0.014,0.102,0.54,1.62,Same LG
CCLONES,0-13264-03-156,0-1670-02-357,0_13264,0_1670,0.111966598,0.000328625,12,11,130.17,17.77,NA,0.038,0.102,0.65,1.62,Different LG
CCLONES,0-14269-01-142,0-1670-02-357,0_14269,0_1670,0.106971125,0.000357561,1,11,11,17.77,NA,0.014,0.102,0.97,1.62,Different LG
CCLONES,0-13956-01-223,0-1670-02-357,0_13956,0_1670,0.143317081,0.013673757,6,11,124.75,17.77,NA,0.113,0.102,0.97,1.62,Different LG
CCLONES,0-13565-01-427,0-16710-02-265,0_13565,0_16710,0.111027011,0.003464092,7,7,138.52,95.24,43.28,0.357,0.436,6.7,0.97,Same LG
CCLONES,0-1085-01-920,0-16732-01-386,0_1085,0_16732,0.217604178,0.038473313,7,2,151.54,179.37,NA,0.004,0.005,0.76,0.22,Different LG
CCLONES,0-14894-02-209,0-16732-01-386,0_14894,0_16732,0.284009547,0.157453806,10,2,18.33,179.37,NA,0.001,0.005,9.29,0.22,Different LG
CCLONES,0-1443-01-407,0-16732-01-386,0_1443,0_16732,0.120652547,0.03145124,9,2,43.24,179.37,NA,0.005,0.005,3.56,0.22,Different LG
CCLONES,0-14875-01-63,0-16732-01-386,0_14875,0_16732,0.110141767,0.122890455,1,2,12.14,179.37,NA,0.001,0.005,0.86,0.22,Different LG
CCLONES,0-14550-01-67,0-16732-01-386,0_14550,0_16732,0.110144928,0.122925996,6,2,100.49,179.37,NA,0.001,0.005,0.54,0.22,Different LG
CCLONES,0-14559-01-548,0-1675-01-136,0_14559,0_1675,0.116491339,1.46E-05,6,2,165.37,66.96,NA,0.07,0.344,0.76,1.4,Different LG
CCLONES,0-1172-01-450,0-1675-01-136,0_1172,0_1675,0.115070159,0.001353243,6,2,38.31,66.96,NA,0.394,0.344,20.84,1.4,Different LG
CCLONES,0-13169-01-150,0-1675-01-136,0_13169,0_1675,0.165806044,0.012935142,8,2,19.53,66.96,NA,0.477,0.344,6.8,1.4,Different LG
CCLONES,0-12975-02-230,0-1675-01-136,0_12975,0_1675,0.106362043,0.00172704,12,2,139.97,66.96,NA,0.358,0.344,0.76,1.4,Different LG
CCLONES,0-15082-01-94,0-1675-01-136,0_15082,0_1675,0.126696115,1.88E-05,11,2,106.15,66.96,NA,0.35,0.344,0.97,1.4,Different LG
CCLONES,0-1670-02-357,0-16785-01-470,0_1670,0_16785,0.100062998,4.45E-06,11,11,17.77,128.68,110.91,0.102,0.249,1.62,1.62,Same LG
CCLONES,0-10374-01-79,0-16785-01-470,0_10374,0_16785,0.103035472,0.000149646,4,11,52.81,128.68,NA,0.326,0.249,12.63,1.62,Different LG
CCLONES,0-10950-02-148,0-16785-01-470,0_10950,0_16785,0.109431226,2.11E-05,10,11,152.22,128.68,NA,0.245,0.249,0.97,1.62,Different LG
CCLONES,0-10853-01-223,0-16785-01-470,0_10853,0_16785,0.130058435,0.000554003,12,11,145.92,128.68,NA,0.243,0.249,0.97,1.62,Different LG
CCLONES,0-10789-02-89,0-16785-01-470,0_10789,0_16785,0.15786278,0.001998574,3,11,91.5,128.68,NA,0.449,0.249,1.3,1.62,Different LG
CCLONES,0-10040-02-41,0-16785-01-470,0_10040,0_16785,0.116492576,0.001338877,3,11,80.83,128.68,NA,0.379,0.249,3.35,1.62,Different LG
CCLONES,0-1356-01-131,0-16785-01-470,0_1356,0_16785,0.18967556,0.076437784,11,11,94.65,128.68,34.03,0.166,0.249,1.08,1.62,Same LG
CCLONES,0-14135-01-472,0-16785-01-470,0_14135,0_16785,0.104866786,7.10E-06,8,11,133.07,128.68,NA,0.039,0.249,1.08,1.62,Different LG
CCLONES,0-16012-02-351,0-16785-01-470,0_16012,0_16785,0.109711613,0.000103914,11,11,16.78,128.68,111.9,0.093,0.249,0.65,1.62,Same LG
CCLONES,0-12914-02-215,0-1679-01-119,0_12914,0_1679,0.11429902,7.68E-05,8,5,150.9,47.52,NA,0.282,0.077,14.47,0.86,Different LG
CCLONES,0-12053-01-42,0-1679-01-119,0_12053,0_1679,0.102635614,4.91E-06,9,5,124.28,47.52,NA,0.01,0.077,0.65,0.86,Different LG
CCLONES,0-13181-01-14,0-1679-01-549,0_13181,0_1679,0.19912854,0.19488149,10,5,69.11,47.52,NA,0.001,0.003,0.54,0.43,Different LG
CCLONES,0-16009-01-366,0-1679-01-119,0_16009,0_1679,0.13494341,0.001173363,11,5,22.09,47.52,NA,0.014,0.077,0.54,0.86,Different LG
CCLONES,0-12580-02-407,0-1679-01-549,0_12580,0_1679,0.199130435,0.201776152,5,5,81.5,47.52,33.98,0.001,0.003,0.32,0.43,Same LG
CCLONES,0-15382-01-643,0-1679-01-549,0_15382,0_1679,0.109649139,0.104887517,12,5,48.12,47.52,NA,0.002,0.003,1.4,0.43,Different LG
CCLONES,0-15788-01-238,0-1679-01-549,0_15788,0_1679,0.146228737,0.149999268,3,5,89.13,47.52,NA,0.007,0.003,0.86,0.43,Different LG
CCLONES,0-16213-01-476,0-1679-01-119,0_16213,0_1679,0.101309483,1.70E-05,1,5,162.68,47.52,NA,0.124,0.077,11.02,0.86,Different LG
CCLONES,0-12917-03-145,0-1679-01-549,0_12917,0_1679,0.398689956,0.403367896,11,5,70.09,47.52,NA,0.001,0.003,0.54,0.43,Different LG
CCLONES,0-15448-02-46,0-1679-01-119,0_15448,0_1679,0.115162865,0.002905152,3,5,99.55,47.52,NA,0.042,0.077,2.7,0.86,Different LG
CCLONES,0-14789-01-539,0-1679-01-549,0_14789,0_1679,0.249179431,0.252179067,8,5,20.08,47.52,NA,0.001,0.003,0.97,0.43,Different LG
CCLONES,0-12721-01-64,0-1679-01-119,0_12721,0_1679,0.204002881,0.004384155,2,5,135.74,47.52,NA,0.02,0.077,0.43,0.86,Different LG
CCLONES,0-12068-01-229,0-1679-01-549,0_12068,0_1679,0.197588462,0.200496798,7,5,102.62,47.52,NA,0.003,0.003,1.19,0.43,Different LG
CCLONES,0-15050-01-401,0-1679-01-119,0_15050,0_1679,0.1163902,0.004528855,12,5,132.34,47.52,NA,0.025,0.077,0.43,0.86,Different LG
CCLONES,0-14875-01-457,0-1679-01-119,0_14875,0_1679,0.164436688,0.003954717,1,5,12.14,47.52,NA,0.017,0.077,17.71,0.86,Different LG
CCLONES,0-10667-02-342,0-1679-01-119,0_10667,0_1679,0.141581592,0.00145558,7,5,110.72,47.52,NA,0.014,0.077,0.54,0.86,Different LG
CCLONES,0-13494-01-36,0-1679-01-119,0_13494,0_1679,0.105110515,0.007585596,8,5,137.91,47.52,NA,0.013,0.077,0.65,0.86,Different LG
CCLONES,0-10663-01-519,0-1679-01-549,0_10663,0_1679,0.263900535,0.264328106,2,5,144.71,47.52,NA,0.012,0.003,18.36,0.43,Different LG
CCLONES,0-16710-02-265,0-1682-01-74,0_16710,0_1682,0.101767785,0.000589718,7,2,95.24,8.8,NA,0.436,0.269,0.97,0.86,Different LG
CCLONES,0-13565-01-427,0-1682-01-74,0_13565,0_1682,0.121466002,0.003433975,7,2,138.52,8.8,NA,0.357,0.269,6.7,0.86,Different LG
CCLONES,0-15075-01-377,0-1682-01-74,0_15075,0_1682,0.110767741,0.000127724,3,2,53.99,8.8,NA,0.351,0.269,1.84,0.86,Different LG
CCLONES,0-14135-01-472,0-1682-01-74,0_14135,0_1682,0.127285535,0.00299701,8,2,133.07,8.8,NA,0.039,0.269,1.08,0.86,Different LG
CCLONES,0-11794-01-457,0-16829-01-440,0_11794,0_16829,0.129668734,0.006381067,1,5,147.99,146.91,NA,0.093,0.073,5.18,0.65,Different LG
CCLONES,0-13382-03-76,0-16829-01-440,0_13382,0_16829,0.14269671,0.135167888,5,5,160.46,146.91,13.55,0.099,0.073,1.4,0.65,Same LG
CCLONES,0-15082-01-94,0-16829-01-120,0_15082,0_16829,0.101469593,0.002434102,11,5,106.15,146.91,NA,0.35,0.172,0.97,3.13,Different LG
CCLONES,0-11470-02-770,0-16837-02-421,0_11470,0_16837,0.103261355,3.14E-06,7,9,141.34,58.26,NA,0.409,0.383,1.84,0.97,Different LG
CCLONES,0-14724-01-327,0-16837-02-421,0_14724,0_16837,0.102490144,0.044903115,9,9,49.36,58.26,8.9,0.438,0.383,0.65,0.97,Same LG
CCLONES,0-14093-01-190,0-16860-01-85,0_14093,0_16860,0.1899022,0.085378173,10,10,15.86,1.9,13.96,0.195,0.357,0.86,0.86,Same LG
CCLONES,0-16138-01-452,0-16860-01-85,0_16138,0_16860,0.105202694,0.001343737,12,10,49.72,1.9,NA,0.088,0.357,0.43,0.86,Different LG
CCLONES,0-16138-01-65,0-16860-01-85,0_16138,0_16860,0.106043101,0.000912323,12,10,49.72,1.9,NA,0.047,0.357,0.65,0.86,Different LG
CCLONES,0-13494-01-36,0-16864-01-251,0_13494,0_16864,0.232124192,0.016121671,8,12,137.91,150.35,NA,0.013,0.019,0.65,0.32,Different LG
CCLONES,0-15448-02-46,0-16864-01-251,0_15448,0_16864,0.190341754,0.009896885,3,12,99.55,150.35,NA,0.042,0.019,2.7,0.32,Different LG
CCLONES,0-1679-01-119,0-16864-01-251,0_1679,0_16864,0.100791699,0.000338598,5,12,47.52,150.35,NA,0.077,0.019,0.86,0.32,Different LG
CCLONES,0-1620-01-116,0-16864-01-251,0_1620,0_16864,0.197582298,0.01123797,9,12,153.61,150.35,NA,0.026,0.019,0.22,0.32,Different LG
CCLONES,0-11400-01-734,0-16864-01-251,0_11400,0_16864,0.117846317,0.021097802,7,12,68.93,150.35,NA,0.086,0.019,1.3,0.32,Different LG
CCLONES,0-1321-01-392,0-16864-01-251,0_1321,0_16864,0.108033323,0.192881053,3,12,41.32,150.35,NA,0.001,0.019,5.83,0.32,Different LG
CCLONES,0-12053-01-406,0-16864-01-251,0_12053,0_16864,0.109833195,0.004321147,9,12,124.28,150.35,NA,0.179,0.019,0.65,0.32,Different LG
CCLONES,0-12270-01-266,0-16864-01-251,0_12270,0_16864,0.108035544,0.191797608,6,12,28.71,150.35,NA,0.001,0.019,0.22,0.32,Different LG
CCLONES,0-12713-01-38,0-16864-01-251,0_12713,0_16864,0.108035459,0.191793415,3,12,58.97,150.35,NA,0.001,0.019,0.65,0.32,Different LG
CCLONES,0-12337-01-586,0-16864-01-251,0_12337,0_16864,0.108035374,0.191801634,12,12,153.63,150.35,3.28,0.001,0.019,0.76,0.32,Same LG
CCLONES,0-10049-01-151,0-16864-01-251,0_10049,0_16864,0.108035629,0.191800324,8,12,50.43,150.35,NA,0.001,0.019,0,0.32,Different LG
CCLONES,0-11888-01-245,0-16864-01-251,0_11888,0_16864,0.108035629,0.191800324,6,12,106.53,150.35,NA,0.001,0.019,0,0.32,Different LG
CCLONES,0-14381-01-104,0-16872-01-283,0_14381,0_16872,0.131706177,0.002872973,8,7,121.98,182.36,NA,0.143,0.248,0.76,1.3,Different LG
CCLONES,0-15763-01-255,0-16872-01-283,0_15763,0_16872,0.128550491,0.005266938,3,7,88.12,182.36,NA,0.186,0.248,0.76,1.3,Different LG
CCLONES,0-10830-01-358,0-16872-01-283,0_10830,0_16872,0.101258073,0.000253645,6,7,31.93,182.36,NA,0.171,0.248,0.97,1.3,Different LG
CCLONES,0-14988-02-86,0-1688-02-266,0_14988,0_1688,0.144998249,0.002013465,2,7,69.91,61.86,NA,0.393,0.131,20.95,2.27,Different LG
CCLONES,0-13185-01-129,0-1688-02-266,0_13185,0_1688,0.102973814,0.000555426,2,7,182.82,61.86,NA,0.054,0.131,1.73,2.27,Different LG
CCLONES,0-14724-01-327,0-1688-02-266,0_14724,0_1688,0.105450025,0.000220676,9,7,49.36,61.86,NA,0.438,0.131,0.65,2.27,Different LG
CCLONES,0-1441-02-74,0-1688-02-266,0_1441,0_1688,0.132496651,0.008159784,10,7,167.14,61.86,NA,0.494,0.131,2.92,2.27,Different LG
CCLONES,0-1356-01-131,0-16955-03-173,0_1356,0_16955,0.100999444,1.76E-05,11,3,94.65,154.46,NA,0.166,0.409,1.08,0.76,Different LG
CCLONES,0-13657-02-45,0-16955-03-173,0_13657,0_16955,0.107466311,0.008429993,8,3,124.89,154.46,NA,0.276,0.409,1.3,0.76,Different LG
CCLONES,0-10612-02-301,0-16955-03-173,0_10612,0_16955,0.164130098,0.008499393,7,3,46.84,154.46,NA,0.296,0.409,2.92,0.76,Different LG
CCLONES,0-14282-02-581,0-17002-01-86,0_14282,0_17002,0.139021871,0.02011944,5,3,145.59,38.51,NA,0.007,0.02,2.16,0.43,Different LG
CCLONES,0-12270-01-266,0-17002-01-86,0_12270,0_17002,0.10249871,0.177607196,6,3,28.71,38.51,NA,0.001,0.02,0.22,0.43,Different LG
CCLONES,0-12337-01-586,0-17002-01-86,0_12337,0_17002,0.105194099,0.18038,12,3,153.63,38.51,NA,0.001,0.02,0.76,0.43,Different LG
CCLONES,0-10049-01-151,0-17002-01-742,0_10049,0_17002,0.102498773,0.171423943,8,3,50.43,38.51,NA,0.001,0.02,0,0.43,Different LG
CCLONES,0-13670-01-474,0-17002-01-86,0_13670,0_17002,0.194490671,0.139609408,3,3,117.37,38.51,78.86,0.006,0.02,0.11,0.43,Same LG
CCLONES,0-1321-01-392,0-17002-01-86,0_1321,0_17002,0.108033323,0.206456361,3,3,41.32,38.51,2.81,0.001,0.02,5.83,0.43,Same LG
CCLONES,0-12713-01-38,0-17002-01-742,0_12713,0_17002,0.102498614,0.17139438,3,3,58.97,38.51,20.46,0.001,0.02,0.65,0.43,Same LG
CCLONES,0-10049-01-151,0-17002-01-86,0_10049,0_17002,0.102498773,0.177608158,8,3,50.43,38.51,NA,0.001,0.02,0,0.43,Different LG
CCLONES,0-12337-01-586,0-17002-01-742,0_12337,0_17002,0.105194099,0.174018076,12,3,153.63,38.51,NA,0.001,0.02,0.76,0.43,Different LG
CCLONES,0-11888-01-245,0-17002-01-742,0_11888,0_17002,0.102498773,0.171423943,6,3,106.53,38.51,NA,0.001,0.02,0,0.43,Different LG
CCLONES,0-1568-02-264,0-17002-01-86,0_1568,0_17002,0.104868113,0.001514485,11,3,113.55,38.51,NA,0.066,0.02,1.62,0.43,Different LG
CCLONES,0-1321-01-392,0-17002-01-742,0_1321,0_17002,0.105192328,0.195689988,3,3,41.32,38.51,2.81,0.001,0.02,5.83,0.43,Same LG
CCLONES,0-12270-01-266,0-17002-01-742,0_12270,0_17002,0.10249871,0.171421736,6,3,28.71,38.51,NA,0.001,0.02,0.22,0.43,Different LG
CCLONES,0-11888-01-245,0-17002-01-86,0_11888,0_17002,0.102498773,0.177608158,6,3,106.53,38.51,NA,0.001,0.02,0,0.43,Different LG
CCLONES,0-12713-01-38,0-17002-01-86,0_12713,0_17002,0.102498614,0.177576537,3,3,58.97,38.51,20.46,0.001,0.02,0.65,0.43,Same LG
CCLONES,0-14282-02-581,0-17002-01-742,0_14282,0_17002,0.139021871,0.020120254,5,3,145.59,38.51,NA,0.007,0.02,2.16,0.43,Different LG
CCLONES,0-13670-01-474,0-17002-01-742,0_13670,0_17002,0.189252572,0.133394342,3,3,117.37,38.51,78.86,0.006,0.02,0.11,0.43,Same LG
CCLONES,0-12929-01-345,0-17009-02-112,0_12929,0_17009,0.100030945,0.001474353,6,1,97.83,13.42,NA,0.023,0.016,0.32,0.43,Different LG
CCLONES,0-12428-01-376,0-17009-02-112,0_12428,0_17009,0.174825206,0.160397671,1,1,16.23,13.42,2.81,0.092,0.016,2.27,0.43,Same LG
CCLONES,0-16138-01-65,0-17009-02-112,0_16138,0_17009,0.133461361,8.69E-06,12,1,49.72,13.42,NA,0.047,0.016,0.65,0.43,Different LG
CCLONES,0-10067-03-111,0-1701-02-151,0_10067,0_1701,0.10908228,7.65E-08,3,5,46,175.61,NA,0.084,0.105,1.08,3.02,Different LG
CCLONES,0-13658-01-65,0-17030-01-382,0_13658,0_17030,0.213890939,0.290647963,3,3,83.84,87.56,3.72,0.135,0.078,9.94,0.43,Same LG
CCLONES,0-15519-02-399,0-17030-01-94,0_15519,0_17030,0.101030283,0.004998346,9,3,32.15,87.56,NA,0.366,0.063,6.05,0.86,Different LG
CCLONES,0-11790-02-163,0-17030-01-382,0_11790,0_17030,0.101615394,0.005467728,1,3,52.65,87.56,NA,0.021,0.078,0.65,0.43,Different LG
CCLONES,0-14381-01-104,0-17030-01-94,0_14381,0_17030,0.135375439,0.000137761,8,3,121.98,87.56,NA,0.143,0.063,0.76,0.86,Different LG
CCLONES,0-15615-01-273,0-17030-01-94,0_15615,0_17030,0.159610446,0.000356719,3,3,165.58,87.56,78.02,0.042,0.063,0.76,0.86,Same LG
CCLONES,0-15524-02-131,0-17127-01-529,0_15524,0_17127,0.139056393,0.054137878,7,8,20.19,161.86,NA,0.035,0.009,0.86,0.86,Different LG
CCLONES,0-17002-01-742,0-17127-01-529,0_17002,0_17127,0.13297447,0.011089051,3,8,38.51,161.86,NA,0.02,0.009,0.43,0.86,Different LG
CCLONES,0-14282-02-581,0-17127-01-529,0_14282,0_17127,0.473984474,0.106683873,5,8,145.59,161.86,NA,0.007,0.009,2.16,0.86,Different LG
CCLONES,0-14052-01-638,0-17127-01-529,0_14052,0_17127,0.120881243,0.003681778,1,8,149.66,161.86,NA,0.129,0.009,5.51,0.86,Different LG
CCLONES,0-17002-01-86,0-17127-01-529,0_17002,0_17127,0.13728754,0.011658424,3,8,38.51,161.86,NA,0.02,0.009,0.43,0.86,Different LG
CCLONES,0-1568-02-264,0-17127-01-529,0_1568,0_17127,0.116648579,0.00341118,11,8,113.55,161.86,NA,0.066,0.009,1.62,0.86,Different LG
CCLONES,0-14559-01-548,0-17127-01-529,0_14559,0_17127,0.1604393,0.021244571,6,8,165.37,161.86,NA,0.07,0.009,0.76,0.86,Different LG
CCLONES,0-13670-01-474,0-17127-01-529,0_13670,0_17127,0.243693882,0.005207628,3,8,117.37,161.86,NA,0.006,0.009,0.11,0.86,Different LG
CCLONES,0-15726-01-93,0-17140-01-74,0_15726,0_17140,0.115704745,0.004191524,4,3,152.78,167.17,NA,0.246,0.116,0.22,0.76,Different LG
CCLONES,0-14764-01-392,0-17143-02-71,0_14764,0_17143,0.139155791,0.005873566,3,9,26.93,54.86,NA,0.416,0.15,1.08,0.65,Different LG
CCLONES,0-17113-01-873,0-17143-02-71,0_17113,0_17143,0.105447357,0.0014665,9,9,15.61,54.86,39.25,0.132,0.15,0.86,0.65,Same LG
CCLONES,0-1443-01-407,0-17143-02-71,0_1443,0_17143,0.114442099,0.036884977,9,9,43.24,54.86,11.62,0.005,0.15,3.56,0.65,Same LG
CCLONES,0-11442-01-54,0-17143-02-71,0_11442,0_17143,0.116952004,0.009554184,3,9,105.97,54.86,NA,0.316,0.15,0.43,0.65,Different LG
CCLONES,0-16546-01-529,0-17143-02-71,0_16546,0_17143,0.191912173,0.006353217,1,9,58.47,54.86,NA,0.159,0.15,2.05,0.65,Different LG
CCLONES,0-13658-02-520,0-17143-02-71,0_13658,0_17143,0.116318235,0.001790059,3,9,83.84,54.86,NA,0.051,0.15,0.76,0.65,Different LG
CCLONES,0-14824-01-185,0-17149-01-151,0_14824,0_17149,0.115633384,0.079579169,1,1,175.88,144.13,31.75,0.402,0.124,35.75,1.51,Same LG
CCLONES,0-14744-01-155,0-17149-01-151,0_14744,0_17149,0.119949193,0.096182186,1,1,157.96,144.13,13.83,0.487,0.124,6.26,1.51,Same LG
CCLONES,0-12721-01-355,0-17165-01-441,0_12721,0_17165,0.140623602,0.014689127,2,2,135.74,143.21,7.47,0.183,0.14,3.89,4.21,Same LG
CCLONES,0-16138-01-65,0-17165-01-136,0_16138,0_17165,0.101268156,0.01467384,12,2,49.72,143.21,NA,0.047,0.107,0.65,1.73,Different LG
CCLONES,0-14381-01-104,0-17172-01-612,0_14381,0_17172,0.115272882,0.003235674,8,5,121.98,21.86,NA,0.143,0.333,0.76,0.97,Different LG
CCLONES,0-12730-01-3,0-17172-01-131,0_12730,0_17172,0.131963696,0.030061847,12,5,17.08,21.86,NA,0.021,0.02,3.89,2.16,Different LG
CCLONES,0-1105-01-87,0-17172-01-131,0_1105,0_17172,0.135682413,0.000436119,8,5,176.16,21.86,NA,0.112,0.02,0.86,2.16,Different LG
CCLONES,0-16012-02-351,0-17212-01-400,0_16012,0_17212,0.103534517,0.002120712,11,11,16.78,143.12,126.34,0.093,0.258,0.65,0.43,Same LG
CCLONES,0-16785-01-470,0-17212-01-400,0_16785,0_17212,0.105810661,0.006288859,11,11,128.68,143.12,14.44,0.249,0.258,1.62,0.43,Same LG
CCLONES,0-14135-01-472,0-17212-01-400,0_14135,0_17212,0.119293168,0.002855589,8,11,133.07,143.12,NA,0.039,0.258,1.08,0.43,Different LG
CCLONES,0-12639-01-285,0-17212-01-400,0_12639,0_17212,0.396321761,0.407472423,11,11,143.18,143.12,0.06,0.364,0.258,1.08,0.43,Same LG
CCLONES,0-1682-01-74,0-17212-01-400,0_1682,0_17212,0.10499819,0.000706198,2,11,8.8,143.12,NA,0.269,0.258,0.86,0.43,Different LG
CCLONES,0-10360-01-348,0-17212-01-400,0_10360,0_17212,0.125868982,0.194497818,11,11,144.91,143.12,1.79,0.42,0.258,10.58,0.43,Same LG
CCLONES,0-1679-01-549,0-17220-01-181,0_1679,0_17220,0.165367901,0.164629112,5,2,47.52,43.67,NA,0.003,0.162,0.43,1.62,Different LG
CCLONES,0-14789-01-539,0-17220-01-181,0_14789,0_17220,0.332587621,0.334732992,8,2,20.08,43.67,NA,0.001,0.162,0.97,1.62,Different LG
CCLONES,0-15788-01-238,0-17220-01-181,0_15788,0_17220,0.331464457,0.33124873,3,2,89.13,43.67,NA,0.007,0.162,0.86,1.62,Different LG
CCLONES,0-10663-01-519,0-17220-01-181,0_10663,0_17220,0.122671783,0.112494718,2,2,144.71,43.67,101.04,0.012,0.162,18.36,1.62,Same LG
CCLONES,0-12580-02-407,0-17220-01-181,0_12580,0_17220,0.332590943,0.334718714,5,2,81.5,43.67,NA,0.001,0.162,0.32,1.62,Different LG
CCLONES,0-13311-02-182,0-17239-01-125,0_13311,0_17239,0.679386217,0.722674827,9,9,158.57,156.42,2.15,0.468,0.457,1.84,1.19,Same LG
CCLONES,0-13311-02-812,0-17239-01-125,0_13311,0_17239,0.678473361,0.722684534,9,9,158.57,156.42,2.15,0.469,0.457,1.08,1.19,Same LG
CCLONES,0-1670-02-357,0-17242-01-95,0_1670,0_17242,0.14966931,0.005969161,11,3,17.77,173.01,NA,0.102,0.02,1.62,0.11,Different LG
CCLONES,0-14941-02-333,0-17242-01-95,0_14941,0_17242,0.194403439,0.011972791,5,3,79.39,173.01,NA,0.047,0.02,3.13,0.11,Different LG
CCLONES,0-13956-01-223,0-17242-01-95,0_13956,0_17242,0.114520161,0.000491289,6,3,124.75,173.01,NA,0.113,0.02,0.97,0.11,Different LG
CCLONES,0-11724-01-364,0-17242-01-95,0_11724,0_17242,0.163649215,0.000780456,3,3,38.15,173.01,134.86,0.085,0.02,4.75,0.11,Same LG
CCLONES,0-14140-01-416,0-17242-01-95,0_14140,0_17242,0.127836439,0.005271986,12,3,138.37,173.01,NA,0.033,0.02,1.08,0.11,Different LG
CCLONES,0-11027-01-10,0-17242-01-95,0_11027,0_17242,0.124897352,0.001996289,12,3,151.24,173.01,NA,0.114,0.02,2.05,0.11,Different LG
CCLONES,0-11214-01-408,0-17242-01-95,0_11214,0_17242,0.128466202,0.000975414,9,3,51.43,173.01,NA,0.055,0.02,0.32,0.11,Different LG
CCLONES,0-13181-01-14,0-17242-01-95,0_13181,0_17242,0.102498742,0.113550815,10,3,69.11,173.01,NA,0.001,0.02,0.54,0.11,Different LG
CCLONES,0-14634-01-610,0-17242-01-95,0_14634,0_17242,0.108312406,1.22E-05,8,3,107.46,173.01,NA,0.146,0.02,0.65,0.11,Different LG
CCLONES,0-14269-01-142,0-17242-01-95,0_14269,0_17242,0.240985123,0.005750789,1,3,11,173.01,NA,0.014,0.02,0.97,0.11,Different LG
CCLONES,0-11202-01-70,0-17242-01-95,0_11202,0_17242,0.103256302,0.002443098,6,3,140.88,173.01,NA,0.048,0.02,0.86,0.11,Different LG
CCLONES,0-15082-01-94,0-17247-02-40,0_15082,0_17247,0.107205376,1.89E-05,11,11,106.15,68.93,37.22,0.35,0.23,0.97,1.08,Same LG
CCLONES,0-12515-01-45,0-17254-01-502,0_12515,0_17254,0.101867882,0.00253354,4,9,30.09,15.02,NA,0.043,0.057,0.65,0.65,Different LG
CCLONES,0-1375-01-738,0-17254-01-502,0_1375,0_17254,0.10661842,0.000102067,8,9,22.14,15.02,NA,0.062,0.057,0.65,0.65,Different LG
CCLONES,0-17113-01-873,0-17254-01-41,0_17113,0_17254,0.149026268,0.134135388,9,9,15.61,15.02,0.59,0.132,0.025,0.86,0.97,Same LG
CCLONES,0-15524-02-131,0-17254-01-41,0_15524,0_17254,0.25668615,0.029014432,7,9,20.19,15.02,NA,0.035,0.025,0.86,0.97,Different LG
CCLONES,0-14559-01-548,0-17254-01-41,0_14559,0_17254,0.154330767,0.021365647,6,9,165.37,15.02,NA,0.07,0.025,0.76,0.97,Different LG
CCLONES,0-12970-01-378,0-17254-01-41,0_12970,0_17254,0.163575785,0.002130048,8,9,174.29,15.02,NA,0.016,0.025,2.48,0.97,Different LG
CCLONES,0-1675-01-136,0-17254-01-41,0_1675,0_17254,0.107261042,0.004239663,2,9,66.96,15.02,NA,0.344,0.025,1.4,0.97,Different LG
CCLONES,0-11790-02-163,0-17254-01-41,0_11790,0_17254,0.166952459,0.025380385,1,9,52.65,15.02,NA,0.021,0.025,0.65,0.97,Different LG
CCLONES,0-14873-01-155,0-17254-01-41,0_14873,0_17254,0.13204459,4.31E-05,9,9,159.07,15.02,144.05,0.278,0.025,3.56,0.97,Same LG
CCLONES,0-16537-02-397,0-17254-01-41,0_16537,0_17254,0.166952459,0.029830649,7,9,30.66,15.02,NA,0.022,0.025,0.43,0.97,Different LG
CCLONES,0-15246-02-145,0-17254-01-41,0_15246,0_17254,0.142518896,0.011104659,7,9,118.84,15.02,NA,0.041,0.025,0.11,0.97,Different LG
CCLONES,0-12595-01-81,0-1729-01-213,0_12595,0_1729,0.336039718,0.313426692,11,11,113,120.31,7.31,0.127,0.053,0.32,1.08,Same LG
CCLONES,0-12681-01-978,0-1729-01-213,0_12681,0_1729,0.123518455,0.000137448,2,11,199.71,120.31,NA,0.056,0.053,1.08,1.08,Different LG
CCLONES,0-11684-01-64,0-1729-01-213,0_11684,0_1729,0.110832687,5.78E-06,7,11,21.82,120.31,NA,0.082,0.053,0.65,1.08,Different LG
CCLONES,0-11115-01-582,0-1729-01-213,0_11115,0_1729,0.139689106,0.088711694,11,11,94.06,120.31,26.25,0.161,0.053,0.65,1.08,Same LG
CCLONES,0-15050-01-60,0-1729-01-213,0_15050,0_1729,0.105761358,0.006567314,12,11,132.34,120.31,NA,0.075,0.053,0.65,1.08,Different LG
CCLONES,0-16068-01-350,0-1729-01-213,0_16068,0_1729,0.117396885,0.001098829,4,11,126.25,120.31,NA,0.333,0.053,3.13,1.08,Different LG
CCLONES,0-12580-02-38,0-1729-01-213,0_12580,0_1729,0.12989646,0.000906525,5,11,81.5,120.31,NA,0.22,0.053,1.19,1.08,Different LG
CCLONES,0-10453-01-64,0-1729-01-213,0_10453,0_1729,0.162491692,0.01690499,5,11,200.69,120.31,NA,0.037,0.053,0.54,1.08,Different LG
CCLONES,0-13017-02-280,0-1729-01-213,0_13017,0_1729,0.11728187,0.001740782,4,11,171.78,120.31,NA,0.135,0.053,0.97,1.08,Different LG
CCLONES,0-12238-01-250,0-1729-01-213,0_12238,0_1729,0.105949065,0.003665193,8,11,13.34,120.31,NA,0.236,0.053,2.27,1.08,Different LG
CCLONES,0-1356-01-131,0-1729-01-213,0_1356,0_1729,0.185002998,0.228567381,11,11,94.65,120.31,25.66,0.166,0.053,1.08,1.08,Same LG
CCLONES,0-16785-01-470,0-1729-01-213,0_16785,0_1729,0.127565679,0.2624387,11,11,128.68,120.31,8.37,0.249,0.053,1.62,1.08,Same LG
CCLONES,0-14381-01-104,0-17304-02-484,0_14381,0_17304,0.110338298,0.004528206,8,7,121.98,83.22,NA,0.143,0.29,0.76,7.99,Different LG
CCLONES,0-16012-02-351,0-17304-02-139,0_16012,0_17304,0.131514842,0.000287202,11,7,16.78,83.22,NA,0.093,0.071,0.65,0.97,Different LG
CCLONES,0-1729-01-213,0-17344-02-43,0_1729,0_17344,0.196480908,0.003965572,11,4,120.31,157.02,NA,0.053,0.112,1.08,0.76,Different LG
CCLONES,0-1433-02-78,0-17344-02-323,0_1433,0_17344,0.11507789,0.000111048,7,4,178.76,157.02,NA,0.231,0.406,0.76,4.21,Different LG
CCLONES,0-16068-01-350,0-17344-02-323,0_16068,0_17344,0.118644656,0.006522651,4,4,126.25,157.02,30.77,0.333,0.406,3.13,4.21,Same LG
CCLONES,0-10663-01-213,0-17344-02-43,0_10663,0_17344,0.117574389,0.000348777,2,4,144.71,157.02,NA,0.265,0.112,2.05,0.76,Different LG
CCLONES,0-14381-01-104,0-17344-02-323,0_14381,0_17344,0.193138095,0.002984127,8,4,121.98,157.02,NA,0.143,0.406,0.76,4.21,Different LG
CCLONES,0-11789-01-152,0-17344-02-323,0_11789,0_17344,0.15677668,0.000463668,8,4,165.39,157.02,NA,0.499,0.406,0.76,4.21,Different LG
CCLONES,0-14677-01-255,0-17344-02-323,0_14677,0_17344,0.102095213,0.000626709,3,4,102.02,157.02,NA,0.184,0.406,2.16,4.21,Different LG
CCLONES,0-12681-01-978,0-17344-02-43,0_12681,0_17344,0.145613905,0.001840374,2,4,199.71,157.02,NA,0.056,0.112,1.08,0.76,Different LG
CCLONES,0-10373-01-95,0-17344-02-323,0_10373,0_17344,0.102398421,1.92E-05,2,4,209.46,157.02,NA,0.2,0.406,1.51,4.21,Different LG
CCLONES,0-13874-01-689,0-17344-02-43,0_13874,0_17344,0.109043746,6.16E-05,5,4,152.56,157.02,NA,0.082,0.112,1.3,0.76,Different LG
CCLONES,0-14819-01-53,0-17344-02-43,0_14819,0_17344,0.108351595,0.001493853,5,4,149.38,157.02,NA,0.195,0.112,1.08,0.76,Different LG
CCLONES,0-12515-01-612,0-17344-02-43,0_12515,0_17344,0.102762768,0.001517715,4,4,30.09,157.02,126.93,0.137,0.112,7.13,0.76,Same LG
CCLONES,0-12515-01-612,0-17344-02-323,0_12515,0_17344,0.10784998,0.000504928,4,4,30.09,157.02,126.93,0.137,0.406,7.13,4.21,Same LG
CCLONES,0-10934-02-138,0-17344-02-323,0_10934,0_17344,0.113304762,1.37E-05,9,4,153.61,157.02,NA,0.082,0.406,2.16,4.21,Different LG
CCLONES,0-13240-01-369,0-17344-02-43,0_13240,0_17344,0.102443159,2.32E-05,12,4,197.32,157.02,NA,0.338,0.112,1.19,0.76,Different LG
CCLONES,0-1022-02-173,0-17344-02-323,0_1022,0_17344,0.133900848,0.001072087,10,4,187.19,157.02,NA,0.3,0.406,5.08,4.21,Different LG
CCLONES,0-12238-01-250,0-17344-02-43,0_12238,0_17344,0.167273757,0.009786319,8,4,13.34,157.02,NA,0.236,0.112,2.27,0.76,Different LG
CCLONES,0-13129-02-133,0-17344-02-323,0_13129,0_17344,0.110012349,0.00053833,2,4,109.77,157.02,NA,0.433,0.406,0.65,4.21,Different LG
CCLONES,0-15416-01-114,0-17344-02-323,0_15416,0_17344,0.143470038,0.002256177,2,4,161.1,157.02,NA,0.097,0.406,0.65,4.21,Different LG
CCLONES,0-13391-01-282,0-17344-02-323,0_13391,0_17344,0.132488795,0.009187068,11,4,135.78,157.02,NA,0.356,0.406,1.08,4.21,Different LG
CCLONES,0-14988-02-86,0-17344-02-43,0_14988,0_17344,0.114837455,0.001443486,2,4,69.91,157.02,NA,0.393,0.112,20.95,0.76,Different LG
CCLONES,0-12163-01-286,0-17344-02-323,0_12163,0_17344,0.103782212,0.001992336,10,4,147.18,157.02,NA,0.422,0.406,30.35,4.21,Different LG
CCLONES,0-10453-01-64,0-17344-02-43,0_10453,0_17344,0.158351946,0.001559175,5,4,200.69,157.02,NA,0.037,0.112,0.54,0.76,Different LG
CCLONES,0-15164-01-548,0-17344-02-43,0_15164,0_17344,0.109961253,0.010237303,8,4,165.16,157.02,NA,0.11,0.112,0.65,0.76,Different LG
CCLONES,0-118-02-125,0-17344-02-323,0_118,0_17344,0.11174321,0.011473843,2,4,197.45,157.02,NA,0.231,0.406,0.86,4.21,Different LG
CCLONES,0-10453-01-397,0-17344-02-323,0_10453,0_17344,0.102225492,4.77E-05,5,4,200.69,157.02,NA,0.411,0.406,0.97,4.21,Different LG
CCLONES,0-12580-02-38,0-17344-02-43,0_12580,0_17344,0.145342804,0.003063128,5,4,81.5,157.02,NA,0.22,0.112,1.19,0.76,Different LG
CCLONES,0-15763-01-255,0-17344-02-323,0_15763,0_17344,0.144147471,0.001901776,3,4,88.12,157.02,NA,0.186,0.406,0.76,4.21,Different LG
CCLONES,0-13094-01-615,0-17344-02-323,0_13094,0_17344,0.105102586,0.000493368,8,4,185.92,157.02,NA,0.386,0.406,2.16,4.21,Different LG
CCLONES,0-13017-02-280,0-17344-02-43,0_13017,0_17344,0.19935008,0.070198656,4,4,171.78,157.02,14.76,0.135,0.112,0.97,0.76,Same LG
CCLONES,0-10037-01-257,0-17370-01-544,0_10037,0_17370,0.104158901,0.001355525,10,12,144.96,22.91,NA,0.174,0.243,0.65,0.43,Different LG
CCLONES,0-13382-03-76,0-17370-01-544,0_13382,0_17370,0.10621361,0.000159374,5,12,160.46,22.91,NA,0.099,0.243,1.4,0.43,Different LG
CCLONES,0-15524-02-131,0-17370-01-544,0_15524,0_17370,0.105912087,0.003320247,7,12,20.19,22.91,NA,0.035,0.243,0.86,0.43,Different LG
CCLONES,0-16574-01-236,0-17383-01-149,0_16574,0_17383,0.139433565,0.000456358,6,1,131.05,100.33,NA,0.235,0.486,0.54,2.59,Different LG
CCLONES,0-11063-02-55,0-17383-01-149,0_11063,0_17383,0.106412791,0.000551243,4,1,75.94,100.33,NA,0.331,0.486,1.51,2.59,Different LG
CCLONES,0-15011-02-197,0-17383-01-149,0_15011,0_17383,0.114586247,0.00297604,1,1,8.05,100.33,92.28,0.347,0.486,1.84,2.59,Same LG
CCLONES,0-10051-02-166,0-17434-01-327,0_10051,0_17434,0.260231301,0.000216358,9,3,91.08,91.7,NA,0.019,0.015,0.86,0.65,Different LG
CCLONES,0-16574-01-236,0-17434-01-41,0_16574,0_17434,0.120707014,0.000536483,6,3,131.05,91.7,NA,0.235,0.435,0.54,9.94,Different LG
CCLONES,0-10853-01-223,0-17434-01-41,0_10853,0_17434,0.111447347,0.000949832,12,3,145.92,91.7,NA,0.243,0.435,0.97,9.94,Different LG
CCLONES,0-10789-02-89,0-17434-01-41,0_10789,0_17434,0.688521284,0.634896239,3,3,91.5,91.7,0.2,0.449,0.435,1.3,9.94,Same LG
CCLONES,0-16785-01-470,0-17434-01-41,0_16785,0_17434,0.122624217,0.000977307,11,3,128.68,91.7,NA,0.249,0.435,1.62,9.94,Different LG
CCLONES,0-13240-01-369,0-17456-01-152,0_13240,0_17456,0.100264195,1.30E-05,12,10,197.32,14.53,NA,0.338,0.129,1.19,1.08,Different LG
CCLONES,0-13278-02-660,0-17456-01-152,0_13278,0_17456,0.10015471,0.014371756,2,10,205.88,14.53,NA,0.034,0.129,0.76,1.08,Different LG
CCLONES,0-13230-02-146,0-17456-01-152,0_13230,0_17456,0.114076072,0.000203326,11,10,128.08,14.53,NA,0.425,0.129,1.84,1.08,Different LG
CCLONES,0-1050-01-409,0-17456-01-152,0_1050,0_17456,0.116832272,0.001520831,6,10,130.45,14.53,NA,0.069,0.129,3.78,1.08,Different LG
CCLONES,0-1666-01-249,0-17456-01-152,0_1666,0_17456,0.106780573,0.000394934,12,10,71.17,14.53,NA,0.06,0.129,6.8,1.08,Different LG
CCLONES,0-10667-02-342,0-17456-01-152,0_10667,0_17456,0.102088417,0.002479746,7,10,110.72,14.53,NA,0.014,0.129,0.54,1.08,Different LG
CCLONES,0-17344-02-43,0-17456-01-152,0_17344,0_17456,0.100650659,0.000101685,4,10,157.02,14.53,NA,0.112,0.129,0.76,1.08,Different LG
CCLONES,0-13185-01-586,0-17456-01-152,0_13185,0_17456,0.10541491,0.003565698,2,10,182.82,14.53,NA,0.058,0.129,4.75,1.08,Different LG
CCLONES,0-14730-01-354,0-17456-01-152,0_14730,0_17456,0.14901947,0.163826997,10,10,6.01,14.53,8.52,0.075,0.129,2.16,1.08,Same LG
CCLONES,0-14409-02-298,0-17521-01-385,0_14409,0_17521,0.285264598,0.356244806,9,9,82.72,83.27,0.55,0.419,0.464,1.94,2.81,Same LG
CCLONES,0-1670-02-357,0-17539-01-94,0_1670,0_17539,0.110345054,0.004793402,11,7,17.77,90.2,NA,0.102,0.144,1.62,3.46,Different LG
CCLONES,0-14489-01-99,0-17539-01-94,0_14489,0_17539,0.100874151,0.015816071,9,7,155.54,90.2,NA,0.223,0.144,5.94,3.46,Different LG
CCLONES,0-10278-01-696,0-17539-01-94,0_10278,0_17539,0.150814927,0.00168497,5,7,82.21,90.2,NA,0.337,0.144,1.4,3.46,Different LG
CCLONES,0-10401-01-126,0-17539-01-94,0_10401,0_17539,0.138397053,0.00652775,10,7,33.03,90.2,NA,0.042,0.144,5.29,3.46,Different LG
CCLONES,0-12504-01-295,0-17539-01-94,0_12504,0_17539,0.131042033,0.0065734,7,7,20.4,90.2,69.8,0.077,0.144,3.13,3.46,Same LG
CCLONES,0-10278-01-62,0-17539-01-94,0_10278,0_17539,0.120422316,0.001319036,5,7,82.21,90.2,NA,0.295,0.144,2.92,3.46,Different LG
CCLONES,0-1666-01-249,0-17539-01-94,0_1666,0_17539,0.103879397,0.001451543,12,7,71.17,90.2,NA,0.06,0.144,6.8,3.46,Different LG
CCLONES,0-17456-01-152,0-17539-01-94,0_17456,0_17539,0.110936825,0.010315674,10,7,14.53,90.2,NA,0.129,0.144,1.08,3.46,Different LG
CCLONES,0-14634-01-610,0-17543-01-196,0_14634,0_17543,0.11182384,0.000336525,8,2,107.46,194.68,NA,0.146,0.088,0.65,0.43,Different LG
CCLONES,0-10591-01-289,0-17543-01-196,0_10591,0_17543,0.106406439,0.000683866,9,2,149.44,194.68,NA,0.071,0.088,1.4,0.43,Different LG
CCLONES,0-13374-01-83,0-17543-01-196,0_13374,0_17543,0.115191024,0.000607775,4,2,57.4,194.68,NA,0.052,0.088,0.54,0.43,Different LG
CCLONES,0-1319-02-396,0-17543-01-196,0_1319,0_17543,0.131600773,0.000368826,10,2,112.85,194.68,NA,0.353,0.088,0.97,0.43,Different LG
CCLONES,0-13140-02-316,0-17543-01-196,0_13140,0_17543,0.114412229,2.39E-05,12,2,27.92,194.68,NA,0.383,0.088,0.54,0.43,Different LG
CCLONES,0-16138-01-452,0-17543-01-196,0_16138,0_17543,0.127022217,0.001244081,12,2,49.72,194.68,NA,0.088,0.088,0.43,0.43,Different LG
CCLONES,0-1319-02-79,0-17543-01-196,0_1319,0_17543,0.126182054,0.000371235,10,2,112.85,194.68,NA,0.352,0.088,2.38,0.43,Different LG
CCLONES,0-14415-01-190,0-17543-01-196,0_14415,0_17543,0.127546385,0.000413971,3,2,164.89,194.68,NA,0.37,0.088,1.3,0.43,Different LG
CCLONES,0-15329-01-71,0-17543-01-196,0_15329,0_17543,0.113354161,0.000253007,1,2,68.19,194.68,NA,0.377,0.088,0.43,0.43,Different LG
CCLONES,0-14740-01-384,0-17557-01-414,0_14740,0_17557,0.126077643,0.111584272,12,11,150.21,93.25,NA,0.035,0.104,14.36,64.69,Different LG
CCLONES,0-1356-01-131,0-17557-01-69,0_1356,0_17557,0.164853725,0.192993377,11,11,94.65,93.25,1.4,0.166,0.44,1.08,0.76,Same LG
CCLONES,0-16197-01-822,0-17557-01-69,0_16197,0_17557,0.103127952,0.002466137,3,11,57.27,93.25,NA,0.332,0.44,7.56,0.76,Different LG
CCLONES,0-16785-01-470,0-17557-01-69,0_16785,0_17557,0.196703139,0.120095318,11,11,128.68,93.25,35.43,0.249,0.44,1.62,0.76,Same LG
CCLONES,0-1356-01-540,0-17557-01-69,0_1356,0_17557,0.210388178,0.262094011,11,11,94.65,93.25,1.4,0.198,0.44,0.76,0.76,Same LG
CCLONES,0-13745-01-168,0-17559-01-167,0_13745,0_17559,0.111240677,0.029834394,11,11,69.89,110.45,40.56,0.387,0.104,1.4,0.32,Same LG
CCLONES,0-12975-02-230,0-17561-01-51,0_12975,0_17561,0.103130454,8.58E-05,12,1,139.97,83.62,NA,0.358,0.126,0.76,18.25,Different LG
CCLONES,0-10853-01-223,0-17561-01-51,0_10853,0_17561,0.103693459,0.00440231,12,1,145.92,83.62,NA,0.243,0.126,0.97,18.25,Different LG
CCLONES,0-16012-02-351,0-17577-01-620,0_16012,0_17577,0.133635823,0.011739327,11,3,16.78,160.29,NA,0.093,0.294,0.65,0.65,Different LG
CCLONES,0-1722-01-574,0-17577-01-620,0_1722,0_17577,0.112918167,0.000905876,1,3,167,160.29,NA,0.002,0.294,2.7,0.65,Different LG
CCLONES,0-1729-01-213,0-17579-01-389,0_1729,0_17579,0.163695452,0.008277279,11,8,120.31,152.23,NA,0.053,0.068,1.08,1.94,Different LG
CCLONES,0-11684-01-64,0-17579-01-389,0_11684,0_17579,0.109420423,0.002377782,7,8,21.82,152.23,NA,0.082,0.068,0.65,1.94,Different LG
CCLONES,0-15164-01-548,0-17579-01-389,0_15164,0_17579,0.276827619,0.109834622,8,8,165.16,152.23,12.93,0.11,0.068,0.65,1.94,Same LG
CCLONES,0-17344-02-43,0-17579-01-389,0_17344,0_17579,0.119844297,0.000620307,4,8,157.02,152.23,NA,0.112,0.068,0.76,1.94,Different LG
CCLONES,0-10874-01-381,0-17603-01-125,0_10874,0_17603,0.124353055,0.0505056,10,10,82.14,126.17,44.03,0.101,0.085,0.65,2.48,Same LG
CCLONES,0-1078-01-63,0-17612-01-141,0_1078,0_17612,1,1,2,4,13.75,97.36,NA,0.001,0.001,0.32,1.51,Different LG
CCLONES,0-1085-01-920,0-17612-01-141,0_1085,0_17612,0.124036344,0.192487203,7,4,151.54,97.36,NA,0.004,0.001,0.76,1.51,Different LG
CCLONES,0-15075-01-39,0-17612-01-141,0_15075,0_17612,0.124035281,0.127947924,3,4,53.99,97.36,NA,0.007,0.001,0.97,1.51,Different LG
CCLONES,0-14988-01-74,0-17634-01-33,0_14988,0_17634,0.307452335,0.312495133,2,6,69.91,126.08,NA,0.007,0.001,3.78,2.81,Different LG
CCLONES,0-12337-01-586,0-17634-01-33,0_12337,0_17634,1,1,12,6,153.63,126.08,NA,0.001,0.001,0.76,2.81,Different LG
CCLONES,0-10049-01-151,0-17634-01-33,0_10049,0_17634,1,1,8,6,50.43,126.08,NA,0.001,0.001,0,2.81,Different LG
CCLONES,0-12270-01-266,0-17634-01-33,0_12270,0_17634,1,1,6,6,28.71,126.08,97.37,0.001,0.001,0.22,2.81,Same LG
CCLONES,0-12713-01-38,0-17634-01-33,0_12713,0_17634,1,1,3,6,58.97,126.08,NA,0.001,0.001,0.65,2.81,Different LG
CCLONES,0-17002-01-86,0-17634-01-33,0_17002,0_17634,0.102498014,0.177581106,3,6,38.51,126.08,NA,0.02,0.001,0.43,2.81,Different LG
CCLONES,0-11400-01-80,0-17634-01-33,0_11400,0_17634,0.799820919,0.80102607,7,6,68.93,126.08,NA,0.002,0.001,0.65,2.81,Different LG
CCLONES,0-13670-01-474,0-17634-01-33,0_13670,0_17634,0.307460678,0.397070363,3,6,117.37,126.08,NA,0.006,0.001,0.11,2.81,Different LG
CCLONES,0-16864-01-251,0-17634-01-33,0_16864,0_17634,0.111033671,0.196783651,12,6,150.35,126.08,NA,0.019,0.001,0.32,2.81,Different LG
CCLONES,0-17002-01-742,0-17634-01-33,0_17002,0_17634,0.10519332,0.179474284,3,6,38.51,126.08,NA,0.02,0.001,0.43,2.81,Different LG
CCLONES,0-11888-01-245,0-17634-01-33,0_11888,0_17634,1,1,6,6,106.53,126.08,19.55,0.001,0.001,0,2.81,Same LG
CCLONES,0-1321-01-392,0-17634-01-33,0_1321,0_17634,1,1,3,6,41.32,126.08,NA,0.001,0.001,5.83,2.81,Different LG
CCLONES,0-15010-01-259,0-17634-01-33,0_15010,0_17634,0.114204147,0.175559979,2,6,123.55,126.08,NA,0.018,0.001,0.43,2.81,Different LG
CCLONES,0-14873-02-329,0-17641-01-156,0_14873,0_17641,0.108634597,0.065995286,9,9,159.07,151.66,7.41,0.114,0.077,8.32,1.51,Same LG
CCLONES,0-10602-01-408,0-17643-01-518,0_10602,0_17643,0.98765348,0.983820996,8,8,79.29,81.22,1.93,0.446,0.457,1.4,5.51,Same LG
CCLONES,0-10384-02-274,0-17649-01-515,0_10384,0_17649,0.102246234,0.005856685,10,12,22.25,23.2,NA,0.467,0.234,0.76,35.31,Different LG
CCLONES,0-12914-02-215,0-17649-01-515,0_12914,0_17649,0.105429514,0.000450843,8,12,150.9,23.2,NA,0.282,0.234,14.47,35.31,Different LG
CCLONES,0-11790-02-163,0-17655-02-69,0_11790,0_17655,0.359920826,0.035847831,1,1,52.65,149.46,96.81,0.021,0.023,0.65,1.4,Same LG
CCLONES,0-14559-01-548,0-17655-02-69,0_14559,0_17655,0.100749379,0.003032453,6,1,165.37,149.46,NA,0.07,0.023,0.76,1.4,Different LG
CCLONES,0-15082-01-94,0-17655-02-69,0_15082,0_17655,0.105401986,0.002050099,11,1,106.15,149.46,NA,0.35,0.023,0.97,1.4,Different LG
CCLONES,0-15524-02-131,0-17655-02-69,0_15524,0_17655,0.205178237,0.002535785,7,1,20.19,149.46,NA,0.035,0.023,0.86,1.4,Different LG
CCLONES,0-14873-01-155,0-17655-02-69,0_14873,0_17655,0.125170441,0.000604953,9,1,159.07,149.46,NA,0.278,0.023,3.56,1.4,Different LG
CCLONES,0-10729-02-220,0-17655-02-69,0_10729,0_17655,0.13370614,0.002949496,9,1,58.53,149.46,NA,0.038,0.023,0.32,1.4,Different LG
CCLONES,0-12970-01-378,0-17655-02-69,0_12970,0_17655,0.288048938,0.0323116,8,1,174.29,149.46,NA,0.016,0.023,2.48,1.4,Different LG
CCLONES,0-17030-01-382,0-17655-02-69,0_17030,0_17655,0.117533944,0.009763321,3,1,87.56,149.46,NA,0.078,0.023,0.43,1.4,Different LG
CCLONES,0-17254-01-41,0-17655-02-69,0_17254,0_17655,0.24398418,0.004945979,9,1,15.02,149.46,NA,0.025,0.023,0.97,1.4,Different LG
CCLONES,0-16537-02-397,0-17655-02-69,0_16537,0_17655,0.228221393,0.001460652,7,1,30.66,149.46,NA,0.022,0.023,0.43,1.4,Different LG
CCLONES,0-16785-01-470,0-17689-01-655,0_16785,0_17689,0.105553584,0.001524501,11,12,128.68,117.99,NA,0.249,0.442,1.62,1.19,Different LG
CCLONES,0-14039-01-47,0-17689-01-89,0_14039,0_17689,0.133125727,0.005749451,10,12,146.74,117.99,NA,0.26,0.477,2.92,0.97,Different LG
CCLONES,0-10853-01-223,0-17689-01-655,0_10853,0_17689,0.156157725,0.010341415,12,12,145.92,117.99,27.93,0.243,0.442,0.97,1.19,Same LG
CCLONES,0-17344-02-323,0-17689-01-89,0_17344,0_17689,0.118674816,0.001304022,4,12,157.02,117.99,NA,0.406,0.477,4.21,0.97,Different LG
CCLONES,0-17383-01-149,0-17689-01-655,0_17383,0_17689,0.114235978,3.96E-05,1,12,100.33,117.99,NA,0.486,0.442,2.59,1.19,Different LG
CCLONES,0-15067-01-718,0-17689-01-89,0_15067,0_17689,0.133465677,0.000489396,3,12,51.06,117.99,NA,0.453,0.477,2.7,0.97,Different LG
CCLONES,0-10048-01-334,0-17694-02-82,0_10048,0_17694,0.139129937,0.009201733,6,3,80.56,105.21,NA,0.008,0.013,0.32,1.19,Different LG
CCLONES,0-10048-01-334,0-17694-02-345,0_10048,0_17694,0.176083364,0.008467841,6,3,80.56,105.21,NA,0.008,0.008,0.32,1.84,Different LG
CCLONES,0-15075-01-39,0-17694-02-82,0_15075,0_17694,0.128324111,0.153711068,3,3,53.99,105.21,51.22,0.007,0.013,0.97,1.19,Same LG
CCLONES,0-17113-01-592,0-17694-02-345,0_17113,0_17694,0.11579898,0.015201554,9,3,15.61,105.21,NA,0.025,0.008,10.37,1.84,Different LG
CCLONES,0-11794-01-457,0-17701-01-115,0_11794,0_17701,0.111584112,0.003079935,1,5,147.99,153.62,NA,0.093,0.152,5.18,16.2,Different LG
CCLONES,0-1443-01-407,0-17735-01-105,0_1443,0_17735,0.14252183,0.048119549,9,12,43.24,123.13,NA,0.005,0.019,3.56,5.4,Different LG
CCLONES,0-14069-01-388,0-17756-02-191,0_14069,0_17756,0.504072118,0.400250904,9,9,21.29,22.7,1.41,0.481,0.316,1.3,4.54,Same LG
CCLONES,0-14069-01-49,0-17756-02-191,0_14069,0_17756,0.62914475,0.555523466,9,9,21.29,22.7,1.41,0.448,0.316,1.08,4.54,Same LG
CCLONES,0-15416-01-114,0-17758-01-125,0_15416,0_17758,0.204872778,0.002246843,2,2,161.1,109.66,51.44,0.097,0.123,0.65,1.08,Same LG
CCLONES,0-12396-01-74,0-17758-01-125,0_12396,0_17758,0.106786289,4.60E-06,10,2,91.02,109.66,NA,0.353,0.123,0.32,1.08,Different LG
CCLONES,0-17370-01-544,0-17758-01-125,0_17370,0_17758,0.114058694,0.00215775,12,2,22.91,109.66,NA,0.243,0.123,0.43,1.08,Different LG
CCLONES,0-16390-01-120,0-17758-01-125,0_16390,0_17758,0.170146092,0.000178718,2,2,16.5,109.66,93.16,0.178,0.123,0.86,1.08,Same LG
CCLONES,0-14764-01-392,0-17758-01-125,0_14764,0_17758,0.100303435,0.004160194,3,2,26.93,109.66,NA,0.416,0.123,1.08,1.08,Different LG
CCLONES,0-15093-01-234,0-17758-01-125,0_15093,0_17758,0.105600338,1.50E-06,9,2,14.75,109.66,NA,0.379,0.123,0.54,1.08,Different LG
CCLONES,0-10934-02-138,0-17758-01-125,0_10934,0_17758,0.182631565,0.007219478,9,2,153.61,109.66,NA,0.082,0.123,2.16,1.08,Different LG
CCLONES,0-17254-01-502,0-17758-01-125,0_17254,0_17758,0.108418626,0.002287734,9,2,15.02,109.66,NA,0.057,0.123,0.65,1.08,Different LG
CCLONES,0-11794-01-457,0-17758-01-125,0_11794,0_17758,0.200561583,6.75E-07,1,2,147.99,109.66,NA,0.093,0.123,5.18,1.08,Different LG
CCLONES,0-16218-02-123,0-17758-01-125,0_16218,0_17758,0.150297103,0.00145342,6,2,102.66,109.66,NA,0.46,0.123,1.94,1.08,Different LG
CCLONES,0-13129-02-133,0-17758-01-125,0_13129,0_17758,0.129358279,0.021022471,2,2,109.77,109.66,0.11,0.433,0.123,0.65,1.08,Same LG
CCLONES,0-12488-01-289,0-17758-01-125,0_12488,0_17758,0.125781955,7.52E-05,1,2,57.97,109.66,NA,0.054,0.123,1.3,1.08,Different LG
CCLONES,0-1302-01-39,0-17758-01-125,0_1302,0_17758,0.110216689,0.001754624,1,2,91.63,109.66,NA,0.224,0.123,0.43,1.08,Different LG
CCLONES,0-17344-02-323,0-17758-01-125,0_17344,0_17758,0.13830275,0.003478886,4,2,157.02,109.66,NA,0.406,0.123,4.21,1.08,Different LG
CCLONES,0-15741-01-561,0-17758-01-125,0_15741,0_17758,0.124868481,0.000780451,2,2,181.91,109.66,72.25,0.053,0.123,0.97,1.08,Same LG
CCLONES,0-12515-01-45,0-17758-01-125,0_12515,0_17758,0.180082698,1.93E-05,4,2,30.09,109.66,NA,0.043,0.123,0.65,1.08,Different LG
CCLONES,0-14750-02-256,0-17758-01-125,0_14750,0_17758,0.10510055,0.088093437,2,2,124.16,109.66,14.5,0.279,0.123,0.76,1.08,Same LG
CCLONES,0-13670-01-69,0-17758-01-125,0_13670,0_17758,0.104340536,0.000519554,3,2,117.37,109.66,NA,0.451,0.123,1.19,1.08,Different LG
CCLONES,0-13382-03-76,0-17758-01-125,0_13382,0_17758,0.127403564,0.001942464,5,2,160.46,109.66,NA,0.099,0.123,1.4,1.08,Different LG
CCLONES,0-16537-02-397,0-17773-02-379,0_16537,0_17773,0.167120014,0.012468245,7,9,30.66,41.05,NA,0.022,0.02,0.43,0.32,Different LG
CCLONES,0-12970-01-378,0-17773-02-379,0_12970,0_17773,0.111408103,0.011301804,8,9,174.29,41.05,NA,0.016,0.02,2.48,0.32,Different LG
CCLONES,0-17655-02-69,0-17773-02-379,0_17655,0_17773,0.235356479,0.000272324,1,9,149.46,41.05,NA,0.023,0.02,1.4,0.32,Different LG
CCLONES,0-11790-02-163,0-17773-02-379,0_11790,0_17773,0.120444174,0.051844235,1,9,52.65,41.05,NA,0.021,0.02,0.65,0.32,Different LG
CCLONES,0-15246-02-145,0-17773-02-379,0_15246,0_17773,0.145025976,0.016954023,7,9,118.84,41.05,NA,0.041,0.02,0.11,0.32,Different LG
CCLONES,0-17254-01-41,0-17773-02-379,0_17254,0_17773,0.555236789,0.269041331,9,9,15.02,41.05,26.03,0.025,0.02,0.97,0.32,Same LG
CCLONES,0-14873-01-155,0-17773-02-379,0_14873,0_17773,0.107661668,0.000148003,9,9,159.07,41.05,118.02,0.278,0.02,3.56,0.32,Same LG
CCLONES,0-15524-02-131,0-17773-02-379,0_15524,0_17773,0.239022303,0.037811295,7,9,20.19,41.05,NA,0.035,0.02,0.86,0.32,Different LG
CCLONES,0-14559-01-548,0-17773-02-379,0_14559,0_17773,0.132707539,0.012573655,6,9,165.37,41.05,NA,0.07,0.02,0.76,0.32,Different LG
CCLONES,0-17113-01-873,0-17773-02-379,0_17113,0_17773,0.103516411,0.049272955,9,9,15.61,41.05,25.44,0.132,0.02,0.86,0.32,Same LG
CCLONES,0-14764-01-392,0-17783-01-416,0_14764,0_17783,0.115088197,0.053737054,3,3,26.93,33.87,6.94,0.416,0.261,1.08,0.43,Same LG
CCLONES,0-14764-01-392,0-17783-01-154,0_14764,0_17783,0.115295952,0.053095748,3,3,26.93,33.87,6.94,0.416,0.272,1.08,4.75,Same LG
CCLONES,0-16138-01-452,0-17791-01-93,0_16138,0_17791,0.114629645,0.000391556,12,6,49.72,93.9,NA,0.088,0.126,0.43,0.22,Different LG
CCLONES,0-17543-01-196,0-17791-01-93,0_17543,0_17791,0.216298297,0.001116877,2,6,194.68,93.9,NA,0.088,0.126,0.43,0.22,Different LG
CCLONES,0-13833-01-778,0-17814-01-51,0_13833,0_17814,0.127832084,0.017242368,7,5,64.52,68.4,NA,0.074,0.068,0.32,0.65,Different LG
CCLONES,0-16257-01-349,0-17814-01-392,0_16257,0_17814,0.113642127,0.010209859,1,5,61.91,68.4,NA,0.243,0.454,1.51,0.43,Different LG
CCLONES,0-16068-01-350,0-17814-01-392,0_16068,0_17814,0.152182923,0.004665695,4,5,126.25,68.4,NA,0.333,0.454,3.13,0.43,Different LG
CCLONES,0-15032-02-116,0-17814-01-392,0_15032,0_17814,0.105665346,6.93E-05,7,5,27.92,68.4,NA,0.276,0.454,0.76,0.43,Different LG
CCLONES,0-16099-01-376,0-17832-01-104,0_16099,0_17832,0.101439339,0.010889034,12,2,121.17,124.11,NA,0.093,0.027,0.86,1.3,Different LG
CCLONES,0-16189-01-174,0-17832-01-104,0_16189,0_17832,0.311522085,0.072997405,5,2,9.87,124.11,NA,0.042,0.027,1.51,1.3,Different LG
CCLONES,0-14949-02-70,0-17860-02-153,0_14949,0_17860,0.128238223,0.000915335,11,3,26.19,105.48,NA,0.1,0.103,8.42,1.3,Different LG
CCLONES,0-14905-02-218,0-17863-01-316,0_14905,0_17863,0.10564678,0.000688494,8,6,40.75,83.63,NA,0.161,0.058,0.32,0.65,Different LG
CCLONES,0-10051-02-166,0-17863-01-316,0_10051,0_17863,0.101979848,0.00248972,9,6,91.08,83.63,NA,0.019,0.058,0.86,0.65,Different LG
CCLONES,0-10266-01-426,0-1787-01-376,0_10266,0_1787,0.103342095,3.73E-06,4,5,148.33,46.13,NA,0.088,0.014,0.43,0.76,Different LG
CCLONES,0-10266-01-426,0-1787-01-70,0_10266,0_1787,0.113992123,0.000157984,4,5,148.33,46.13,NA,0.088,0.014,0.43,0.43,Different LG
CCLONES,0-16189-01-174,0-1787-01-70,0_16189,0_1787,0.279340114,0.21332818,5,5,9.87,46.13,36.26,0.042,0.014,1.51,0.43,Same LG
CCLONES,0-13558-01-340,0-1787-01-376,0_13558,0_1787,0.101033636,2.64E-05,12,5,50.02,46.13,NA,0.026,0.014,0.32,0.76,Different LG
CCLONES,0-13558-01-66,0-1787-01-70,0_13558,0_1787,0.100861436,4.83E-05,12,5,50.02,46.13,NA,0.027,0.014,0.76,0.43,Different LG
CCLONES,0-16189-01-174,0-1787-01-376,0_16189,0_1787,0.261233289,0.199392625,5,5,9.87,46.13,36.26,0.042,0.014,1.51,0.76,Same LG
CCLONES,0-13558-01-340,0-1787-01-70,0_13558,0_1787,0.117962166,0.000324731,12,5,50.02,46.13,NA,0.026,0.014,0.32,0.43,Different LG
CCLONES,0-12681-01-978,0-17892-02-229,0_12681,0_17892,0.123407001,0.101104072,2,2,199.71,211.26,11.55,0.056,0.236,1.08,0.32,Same LG
CCLONES,0-13620-01-163,0-17892-02-229,0_13620,0_17892,0.131692608,0.002308915,9,2,152.11,211.26,NA,0.24,0.236,0.65,0.32,Different LG
CCLONES,0-14109-01-259,0-17911-01-55,0_14109,0_17911,0.112906841,0.000622201,7,12,76.28,144.76,NA,0.322,0.112,20.41,0.32,Different LG
CCLONES,0-12488-01-289,0-17911-01-55,0_12488,0_17911,0.183346385,0.000305182,1,12,57.97,144.76,NA,0.054,0.112,1.3,0.32,Different LG
CCLONES,0-14381-01-104,0-17911-01-55,0_14381,0_17911,0.155704871,0.000454318,8,12,121.98,144.76,NA,0.143,0.112,0.76,0.32,Different LG
CCLONES,0-17758-01-125,0-17911-01-55,0_17758,0_17911,0.109120683,0.001659707,2,12,109.66,144.76,NA,0.123,0.112,1.08,0.32,Different LG
CCLONES,0-16574-01-236,0-17911-01-55,0_16574,0_17911,0.159577694,3.78E-05,6,12,131.05,144.76,NA,0.235,0.112,0.54,0.32,Different LG
CCLONES,0-15615-01-273,0-17911-01-55,0_15615,0_17911,0.189704277,0.000399896,3,12,165.58,144.76,NA,0.042,0.112,0.76,0.32,Different LG
CCLONES,0-14908-01-209,0-17911-01-55,0_14908,0_17911,0.150945573,0.00362334,6,12,141.46,144.76,NA,0.192,0.112,10.8,0.32,Different LG
CCLONES,0-11531-01-57,0-17911-01-55,0_11531,0_17911,0.103820527,7.34E-05,5,12,35.59,144.76,NA,0.359,0.112,10.69,0.32,Different LG
CCLONES,0-10934-02-438,0-17911-01-55,0_10934,0_17911,0.120001097,0.000598023,9,12,153.61,144.76,NA,0.269,0.112,0.86,0.32,Different LG
CCLONES,0-10934-02-138,0-17911-01-55,0_10934,0_17911,0.123101858,0.000176282,9,12,153.61,144.76,NA,0.082,0.112,2.16,0.32,Different LG
CCLONES,0-17030-01-94,0-17911-01-55,0_17030,0_17911,0.155120676,8.08E-05,3,12,87.56,144.76,NA,0.063,0.112,0.86,0.32,Different LG
CCLONES,0-14492-01-284,0-17911-01-55,0_14492,0_17911,0.128743413,0.000300483,9,12,32.48,144.76,NA,0.348,0.112,3.46,0.32,Different LG
CCLONES,0-16574-01-236,0-17947-02-90,0_16574,0_17947,0.114318012,0.000500279,6,9,131.05,137.85,NA,0.235,0.27,0.54,2.27,Different LG
CCLONES,0-1028-01-225,0-17947-02-90,0_1028,0_17947,0.129146687,0.000532785,7,9,140.82,137.85,NA,0.456,0.27,9.18,2.27,Different LG
CCLONES,0-1722-01-574,0-17947-02-90,0_1722,0_17947,0.133775497,0.000213708,1,9,167,137.85,NA,0.002,0.27,2.7,2.27,Different LG
CCLONES,0-16138-01-452,0-17958-02-158,0_16138,0_17958,0.116407702,0.000379895,12,2,49.72,170.04,NA,0.088,0.142,0.43,1.08,Different LG
CCLONES,0-13745-01-168,0-17958-02-158,0_13745,0_17958,0.136551168,0.003988093,11,2,69.89,170.04,NA,0.387,0.142,1.4,1.08,Different LG
CCLONES,0-15592-01-224,0-17958-02-158,0_15592,0_17958,0.108498502,0.008337442,6,2,17.86,170.04,NA,0.237,0.142,1.3,1.08,Different LG
CCLONES,0-14093-01-190,0-17958-02-158,0_14093,0_17958,0.135337108,0.004620416,10,2,15.86,170.04,NA,0.195,0.142,0.86,1.08,Different LG
CCLONES,0-11443-01-656,0-17958-02-158,0_11443,0_17958,0.112258082,0.01072822,12,2,153.7,170.04,NA,0.113,0.142,1.62,1.08,Different LG
CCLONES,0-16860-01-85,0-17958-02-158,0_16860,0_17958,0.103978086,0.000359297,10,2,1.9,170.04,NA,0.357,0.142,0.86,1.08,Different LG
CCLONES,0-17242-01-95,0-17958-02-158,0_17242,0_17958,0.10830887,0.001123803,3,2,173.01,170.04,NA,0.02,0.142,0.11,1.08,Different LG
CCLONES,0-13841-01-118,0-17958-02-158,0_13841,0_17958,0.105599271,0.006196413,9,2,91.99,170.04,NA,0.085,0.142,3.02,1.08,Different LG
CCLONES,0-12929-01-345,0-1796-01-154,0_12929,0_1796,0.113314326,0.003864944,6,5,97.83,28.68,NA,0.023,0.215,0.32,4.21,Different LG
CCLONES,0-14093-01-190,0-1796-01-154,0_14093,0_1796,0.184591357,0.002003897,10,5,15.86,28.68,NA,0.195,0.215,0.86,4.21,Different LG
CCLONES,0-17958-02-158,0-1796-01-154,0_17958,0_1796,0.105227905,0.002741509,2,5,170.04,28.68,NA,0.142,0.215,1.08,4.21,Different LG
CCLONES,0-11969-01-133,0-1796-01-154,0_11969,0_1796,0.109158404,0.007600379,7,5,37.56,28.68,NA,0.079,0.215,1.08,4.21,Different LG
CCLONES,0-16138-01-65,0-1796-01-154,0_16138,0_1796,0.106648528,0.000270064,12,5,49.72,28.68,NA,0.047,0.215,0.65,4.21,Different LG
CCLONES,0-13841-01-118,0-1796-01-154,0_13841,0_1796,0.117329961,0.003752218,9,5,91.99,28.68,NA,0.085,0.215,3.02,4.21,Different LG
CCLONES,0-16860-01-85,0-1796-01-154,0_16860,0_1796,0.113735921,9.08E-05,10,5,1.9,28.68,NA,0.357,0.215,0.86,4.21,Different LG
CCLONES,0-13202-01-360,0-17983-01-479,0_13202,0_17983,0.105186825,0.000482731,10,12,170.04,131.46,NA,0.073,0.027,0.65,0.65,Different LG
CCLONES,0-15050-01-401,0-17983-01-479,0_15050,0_17983,0.23882153,0.237201999,12,12,132.34,131.46,0.88,0.025,0.027,0.43,0.65,Same LG
CCLONES,0-15446-03-60,0-17983-01-479,0_15446,0_17983,0.110407999,0.000223971,9,12,55.88,131.46,NA,0.019,0.027,0.43,0.65,Different LG
CCLONES,0-13203-01-208,0-17983-01-479,0_13203,0_17983,0.126695865,0.023494491,11,12,58.76,131.46,NA,0.013,0.027,0.11,0.65,Different LG
CCLONES,0-10048-01-334,0-17990-01-536,0_10048,0_17990,0.107433796,0.113555292,6,6,80.56,81.87,1.31,0.008,0.08,0.32,0.76,Same LG
CCLONES,0-10892-02-71,0-17990-01-536,0_10892,0_17990,0.173877858,3.09E-05,11,6,144.24,81.87,NA,0.074,0.08,0.22,0.76,Different LG
CCLONES,0-15164-01-548,0-17990-01-536,0_15164,0_17990,0.179575772,0.000668705,8,6,165.16,81.87,NA,0.11,0.08,0.65,0.76,Different LG
CCLONES,0-10651-02-84,0-17990-01-536,0_10651,0_17990,0.188163673,0.001598791,6,6,76.11,81.87,5.76,0.019,0.08,0.97,0.76,Same LG
CCLONES,0-13203-01-208,0-17990-01-536,0_13203,0_17990,0.115146593,0.002531567,11,6,58.76,81.87,NA,0.013,0.08,0.11,0.76,Different LG
CCLONES,0-13348-01-203,0-17990-01-536,0_13348,0_17990,0.121096815,0.000971225,11,6,84.78,81.87,NA,0.199,0.08,0.54,0.76,Different LG
CCLONES,0-1344-01-170,0-17990-01-536,0_1344,0_17990,0.228174761,0.004498519,8,6,33.94,81.87,NA,0.08,0.08,4.54,0.76,Different LG
CCLONES,0-10383-03-178,0-18003-03-230,0_10383,0_18003,1,1,4,12,27.54,134.84,NA,0.001,0.001,0.76,1.08,Different LG
CCLONES,0-15382-01-643,0-18003-03-230,0_15382,0_18003,0.249174009,0.253905923,12,12,48.12,134.84,86.72,0.002,0.001,1.4,1.08,Same LG
CCLONES,0-10413-02-111,0-18003-03-230,0_10413,0_18003,1,1,2,12,134.19,134.84,NA,0.001,0.001,0.22,1.08,Different LG
CCLONES,0-12862-01-660,0-18003-03-230,0_12862,0_18003,0.33248731,0.339247918,2,12,47.8,134.84,NA,0.002,0.001,14.15,1.08,Different LG
CCLONES,0-12068-01-229,0-18003-03-230,0_12068,0_18003,0.332600733,0.336498704,7,12,102.62,134.84,NA,0.003,0.001,1.19,1.08,Different LG
CCLONES,0-11400-01-80,0-18003-03-230,0_11400,0_18003,0.499451754,0.494998656,7,12,68.93,134.84,NA,0.002,0.001,0.65,1.08,Different LG
CCLONES,0-12683-01-213,0-18003-03-230,0_12683,0_18003,0.199123768,0.274980992,3,12,161.79,134.84,NA,0.003,0.001,0.54,1.08,Different LG
CCLONES,0-17344-02-323,0-18101-02-79,0_17344,0_18101,0.152893589,0.002195399,4,8,157.02,24.6,NA,0.406,0.298,4.21,8.75,Different LG
CCLONES,0-13841-01-118,0-18101-02-79,0_13841,0_18101,0.102543467,0.000735115,9,8,91.99,24.6,NA,0.085,0.298,3.02,8.75,Different LG
CCLONES,0-14677-01-255,0-18101-02-79,0_14677,0_18101,0.1294431,0.000634369,3,8,102.02,24.6,NA,0.184,0.298,2.16,8.75,Different LG
CCLONES,0-12049-01-222,0-18101-02-79,0_12049,0_18101,0.100620028,0.0008169,5,8,47.44,24.6,NA,0.101,0.298,1.08,8.75,Different LG
CCLONES,0-1375-01-58,0-18101-02-671,0_1375,0_18101,0.101157902,0.05409019,8,8,22.14,24.6,2.46,0.178,0.447,1.62,2.38,Same LG
CCLONES,0-16068-01-350,0-18101-02-79,0_16068,0_18101,0.132488787,0.001471291,4,8,126.25,24.6,NA,0.333,0.298,3.13,8.75,Different LG
CCLONES,0-17911-01-55,0-1811-01-363,0_17911,0_1811,0.102536587,0.003268587,12,12,144.76,138.57,6.19,0.112,0.366,0.32,5.18,Same LG
CCLONES,0-15082-01-94,0-1811-01-363,0_15082,0_1811,0.107887985,2.30E-05,11,12,106.15,138.57,NA,0.35,0.366,0.97,5.18,Different LG
CCLONES,0-14740-01-384,0-18123-02-236,0_14740,0_18123,0.177394419,0.196936781,12,7,150.21,161.92,NA,0.035,0.012,14.36,6.48,Different LG
CCLONES,0-1105-01-87,0-18123-02-534,0_1105,0_18123,0.131579825,0.001215145,8,7,176.16,161.92,NA,0.112,0.036,0.86,3.67,Different LG
CCLONES,0-14988-01-74,0-18123-02-236,0_14988,0_18123,0.1025375,0.103588621,2,7,69.91,161.92,NA,0.007,0.012,3.78,6.48,Different LG
CCLONES,0-15075-01-39,0-18123-02-236,0_15075,0_18123,0.354444025,0.352512277,3,7,53.99,161.92,NA,0.007,0.012,0.97,6.48,Different LG
CCLONES,0-17694-02-82,0-18123-02-236,0_17694,0_18123,0.109259858,0.125049354,3,7,105.21,161.92,NA,0.013,0.012,1.19,6.48,Different LG
CCLONES,0-17172-01-131,0-18123-02-534,0_17172,0_18123,0.213234727,0.007887768,5,7,21.86,161.92,NA,0.02,0.036,2.16,3.67,Different LG
CCLONES,0-13181-01-566,0-18123-02-236,0_13181,0_18123,0.270132959,0.274862578,10,7,69.11,161.92,NA,0.002,0.012,4.32,6.48,Different LG
CCLONES,0-11400-01-80,0-18123-02-236,0_11400,0_18123,0.103187202,0.099791898,7,7,68.93,161.92,92.99,0.002,0.012,0.65,6.48,Same LG
CCLONES,0-12730-01-3,0-18123-02-534,0_12730,0_18123,0.161841069,0.000486406,12,7,17.08,161.92,NA,0.021,0.036,3.89,3.67,Different LG
CCLONES,0-12998-01-34,0-18123-02-534,0_12998,0_18123,0.139481415,0.024023309,10,7,28.16,161.92,NA,0.05,0.036,2.27,3.67,Different LG
CCLONES,0-14415-02-124,0-18123-02-236,0_14415,0_18123,0.173557159,0.179382833,3,7,164.89,161.92,NA,0.002,0.012,2.7,6.48,Different LG
CCLONES,0-10885-02-225,0-18125-01-105,0_10885,0_18125,0.105232482,0.032454106,3,9,45.83,82.02,NA,0.026,0.031,0.11,1.94,Different LG
CCLONES,0-13841-01-118,0-18125-01-105,0_13841,0_18125,0.246754696,0.287732451,9,9,91.99,82.02,9.97,0.085,0.031,3.02,1.94,Same LG
CCLONES,0-17113-01-592,0-18125-01-105,0_17113,0_18125,0.111485484,0.001906767,9,9,15.61,82.02,66.41,0.025,0.031,10.37,1.94,Same LG
CCLONES,0-17539-01-94,0-18125-01-105,0_17539,0_18125,0.110698065,0.00881814,7,9,90.2,82.02,NA,0.144,0.031,3.46,1.94,Different LG
CCLONES,0-14848-01-474,0-18125-01-105,0_14848,0_18125,0.129846605,0.002404567,2,9,113.67,82.02,NA,0.029,0.031,2.05,1.94,Different LG
CCLONES,0-12427-01-94,0-18153-01-437,0_12427,0_18153,0.109009818,0.000754388,3,8,167.56,147.59,NA,0.057,0.306,0.32,2.27,Different LG
CCLONES,0-16138-01-65,0-18153-01-437,0_16138,0_18153,0.108351664,0.000591856,12,8,49.72,147.59,NA,0.047,0.306,0.65,2.27,Different LG
CCLONES,0-16138-01-65,0-18153-01-881,0_16138,0_18153,0.110148317,0.000623998,12,8,49.72,147.59,NA,0.047,0.3,0.65,2.38,Different LG
CCLONES,0-15075-01-39,0-18179-01-124,0_15075,0_18179,0.176347313,0.173366414,3,6,53.99,96.71,NA,0.007,0.003,0.97,1.62,Different LG
CCLONES,0-12337-01-586,0-18179-01-124,0_12337,0_18179,0.165745856,0.159541388,12,6,153.63,96.71,NA,0.001,0.003,0.76,1.62,Different LG
CCLONES,0-10413-02-111,0-18179-01-124,0_10413,0_18179,0.398676957,0.398556414,2,6,134.19,96.71,NA,0.001,0.003,0.22,1.62,Different LG
CCLONES,0-1321-01-392,0-18179-01-124,0_1321,0_18179,0.249125874,0.236119491,3,6,41.32,96.71,NA,0.001,0.003,5.83,1.62,Different LG
CCLONES,0-12862-01-660,0-18179-01-124,0_12862,0_18179,0.123400732,0.126284248,2,6,47.8,96.71,NA,0.002,0.003,14.15,1.62,Different LG
CCLONES,0-12683-01-213,0-18179-01-124,0_12683,0_18179,0.197569815,0.273811217,3,6,161.79,96.71,NA,0.003,0.003,0.54,1.62,Different LG
CCLONES,0-15788-01-238,0-18179-01-124,0_15788,0_18179,0.278335813,0.277521072,3,6,89.13,96.71,NA,0.007,0.003,0.86,1.62,Different LG
CCLONES,0-14415-02-124,0-18179-01-124,0_14415,0_18179,0.498870056,0.49585214,3,6,164.89,96.71,NA,0.002,0.003,2.7,1.62,Different LG
CCLONES,0-14988-01-74,0-18179-01-124,0_14988,0_18179,0.24246581,0.243678874,2,6,69.91,96.71,NA,0.007,0.003,3.78,1.62,Different LG
CCLONES,0-12270-01-266,0-18179-01-124,0_12270,0_18179,0.165748899,0.159632004,6,6,28.71,96.71,68,0.001,0.003,0.22,1.62,Same LG
CCLONES,0-11400-01-80,0-18179-01-124,0_11400,0_18179,0.373342136,0.364187689,7,6,68.93,96.71,NA,0.002,0.003,0.65,1.62,Different LG
CCLONES,0-13181-01-14,0-18179-01-124,0_13181,0_18179,0.249171271,0.25129494,10,6,69.11,96.71,NA,0.001,0.003,0.54,1.62,Different LG
CCLONES,0-13181-01-566,0-18179-01-124,0_13181,0_18179,0.123575672,0.122029164,10,6,69.11,96.71,NA,0.002,0.003,4.32,1.62,Different LG
CCLONES,0-18003-03-230,0-18179-01-124,0_18003,0_18179,0.249170354,0.251499066,12,6,134.84,96.71,NA,0.001,0.003,1.08,1.62,Different LG
CCLONES,0-12068-01-229,0-18179-01-124,0_12068,0_18179,0.74916574,0.748079194,7,6,102.62,96.71,NA,0.003,0.003,1.19,1.62,Different LG
CCLONES,0-15382-01-643,0-18179-01-124,0_15382,0_18179,0.331476947,0.3309147,12,6,48.12,96.71,NA,0.002,0.003,1.4,1.62,Different LG
CCLONES,0-12917-03-145,0-18179-01-124,0_12917,0_18179,0.249171271,0.247388321,11,6,70.09,96.71,NA,0.001,0.003,0.54,1.62,Different LG
CCLONES,0-10383-03-178,0-18179-01-124,0_10383,0_18179,0.199115044,0.197001166,4,6,27.54,96.71,NA,0.001,0.003,0.76,1.62,Different LG
CCLONES,0-12713-01-38,0-18179-01-124,0_12713,0_18179,0.165744838,0.159684384,3,6,58.97,96.71,NA,0.001,0.003,0.65,1.62,Different LG
CCLONES,0-1679-01-549,0-18179-01-124,0_1679,0_18179,0.264603814,0.259342319,5,6,47.52,96.71,NA,0.003,0.003,0.43,1.62,Different LG
CCLONES,0-11888-01-245,0-18179-01-124,0_11888,0_18179,0.165750916,0.159635618,6,6,106.53,96.71,9.82,0.001,0.003,0,1.62,Same LG
CCLONES,0-10049-01-151,0-18179-01-124,0_10049,0_18179,0.165750916,0.159635618,8,6,50.43,96.71,NA,0.001,0.003,0,1.62,Different LG
CCLONES,0-17634-01-33,0-18179-01-124,0_17634,0_18179,0.249152542,0.239556617,6,6,126.08,96.71,29.37,0.001,0.003,2.81,1.62,Same LG
CCLONES,0-16864-01-251,0-18187-02-220,0_16864,0_18187,0.10598716,0.000666623,12,9,150.35,107.47,NA,0.019,0.02,0.32,4.43,Different LG
CCLONES,0-15448-02-46,0-18187-02-220,0_15448,0_18187,0.152387392,0.035314214,3,9,99.55,107.47,NA,0.042,0.02,2.7,4.43,Different LG
CCLONES,0-13494-01-36,0-18187-02-220,0_13494,0_18187,0.146956327,0.030845437,8,9,137.91,107.47,NA,0.013,0.02,0.65,4.43,Different LG
CCLONES,0-16622-02-503,0-18225-02-511,0_16622,0_18225,0.126894682,0.108954453,10,10,205.18,198.43,6.75,0.474,0.165,0.54,1.62,Same LG
CCLONES,0-14381-01-104,0-18225-02-511,0_14381,0_18225,0.106576985,1.87E-05,8,10,121.98,198.43,NA,0.143,0.165,0.76,1.62,Different LG
CCLONES,0-18014-01-365,0-18227-02-328,0_18014,0_18227,0.130813458,2.52E-05,6,11,170.3,73.94,NA,0.415,0.427,0.97,0.76,Different LG
CCLONES,0-17911-01-55,0-18227-02-328,0_17911,0_18227,0.104133223,0.000644885,12,11,144.76,73.94,NA,0.112,0.427,0.32,0.76,Different LG
CCLONES,0-12595-01-81,0-18227-02-328,0_12595,0_18227,0.103943722,0.021193573,11,11,113,73.94,39.06,0.127,0.427,0.32,0.76,Same LG
CCLONES,0-13411-01-258,0-18227-02-328,0_13411,0_18227,0.100934286,0.005467548,8,11,60.02,73.94,NA,0.182,0.427,16.52,0.76,Different LG
CCLONES,0-10453-01-64,0-18239-01-432,0_10453,0_18239,0.120124612,0.002353795,5,12,200.69,37.07,NA,0.037,0.192,0.54,0.86,Different LG
CCLONES,0-17344-02-43,0-18239-01-432,0_17344,0_18239,0.170467619,0.008861172,4,12,157.02,37.07,NA,0.112,0.192,0.76,0.86,Different LG
CCLONES,0-13017-02-280,0-18239-01-432,0_13017,0_18239,0.111449759,0.000714721,4,12,171.78,37.07,NA,0.135,0.192,0.97,0.86,Different LG
CCLONES,0-16574-01-236,0-18239-01-33,0_16574,0_18239,0.106511288,5.97E-06,6,12,131.05,37.07,NA,0.235,0.106,0.54,1.19,Different LG
CCLONES,0-17344-02-323,0-18239-01-432,0_17344,0_18239,0.141117108,0.002530532,4,12,157.02,37.07,NA,0.406,0.192,4.21,0.86,Different LG
CCLONES,0-1085-01-179,0-18239-01-432,0_1085,0_18239,0.126745623,6.20E-05,7,12,151.54,37.07,NA,0.203,0.192,2.48,0.86,Different LG
CCLONES,0-14826-01-188,0-18239-01-432,0_14826,0_18239,0.103732461,0.014581727,12,12,94.36,37.07,57.29,0.374,0.192,5.4,0.86,Same LG
CCLONES,0-16138-01-65,0-18239-01-33,0_16138,0_18239,0.144877634,0.112140973,12,12,49.72,37.07,12.65,0.047,0.106,0.65,1.19,Same LG
CCLONES,0-16068-01-350,0-18239-01-432,0_16068,0_18239,0.11888946,0.007291503,4,12,126.25,37.07,NA,0.333,0.192,3.13,0.86,Different LG
CCLONES,0-15382-01-99,0-18239-01-432,0_15382,0_18239,0.118225195,0.064943185,12,12,48.12,37.07,11.05,0.063,0.192,2.81,0.86,Same LG
CCLONES,0-16138-01-65,0-18258-02-276,0_16138,0_18258,0.107976168,0.003138358,12,1,49.72,49.11,NA,0.047,0.138,0.65,0.65,Different LG
CCLONES,0-13026-02-330,0-18258-02-276,0_13026,0_18258,0.12364784,0.008983525,9,1,18.6,49.11,NA,0.069,0.138,0.76,0.65,Different LG
CCLONES,0-16955-03-173,0-18261-01-455,0_16955,0_18261,0.105550242,0.068498725,3,3,154.46,172.91,18.45,0.409,0.433,0.76,1.51,Same LG
CCLONES,0-13203-01-208,0-18264-01-490,0_13203,0_18264,0.138470999,0.012327442,11,1,58.76,132.99,NA,0.013,0.095,0.11,0.65,Different LG
CCLONES,0-17990-01-536,0-18264-01-490,0_17990,0_18264,0.227928062,1.58E-05,6,1,81.87,132.99,NA,0.08,0.095,0.76,0.65,Different LG
CCLONES,0-1344-01-170,0-18264-01-490,0_1344,0_18264,0.150655385,0.000190194,8,1,33.94,132.99,NA,0.08,0.095,4.54,0.65,Different LG
CCLONES,0-15329-01-71,0-18284-01-761,0_15329,0_18284,0.143974592,0.001818009,1,1,68.19,71.91,3.72,0.377,0.216,0.43,0.76,Same LG
CCLONES,0-14135-01-472,0-18284-01-761,0_14135,0_18284,0.132948936,0.010093116,8,1,133.07,71.91,NA,0.039,0.216,1.08,0.76,Different LG
CCLONES,0-12074-01-66,0-18284-01-761,0_12074,0_18284,0.104717532,0.11135762,1,1,68.87,71.91,3.04,0.434,0.216,7.24,0.76,Same LG
CCLONES,0-14507-01-312,0-18284-01-761,0_14507,0_18284,0.140878261,0.001809132,5,1,164.75,71.91,NA,0.22,0.216,0.43,0.76,Different LG
CCLONES,0-11470-02-430,0-18284-01-761,0_11470,0_18284,0.103946218,0.002585965,7,1,141.34,71.91,NA,0.353,0.216,4.21,0.76,Different LG
CCLONES,0-17009-02-640,0-18284-01-761,0_17009,0_18284,0.102480037,1.65E-07,1,1,13.42,71.91,58.49,0.161,0.216,0.54,0.76,Same LG
CCLONES,0-17140-01-74,0-18284-01-761,0_17140,0_18284,0.122314811,0.000193756,3,1,167.17,71.91,NA,0.116,0.216,0.76,0.76,Different LG
CCLONES,0-11470-02-430,0-18284-01-72,0_11470,0_18284,0.10074867,0.002376989,7,1,141.34,71.91,NA,0.353,0.189,4.21,2.59,Different LG
CCLONES,0-13140-02-316,0-18284-01-761,0_13140,0_18284,0.123954061,0.002844382,12,1,27.92,71.91,NA,0.383,0.216,0.54,0.76,Different LG
CCLONES,0-11470-02-770,0-18284-01-72,0_11470,0_18284,0.121806711,0.004371947,7,1,141.34,71.91,NA,0.409,0.189,1.84,2.59,Different LG
CCLONES,0-16012-02-351,0-18284-01-761,0_16012,0_18284,0.105134331,0.00053123,11,1,16.78,71.91,NA,0.093,0.216,0.65,0.76,Different LG
CCLONES,0-11980-01-543,0-18284-01-761,0_11980,0_18284,0.126667691,0.001188244,6,1,80.58,71.91,NA,0.458,0.216,0.43,0.76,Different LG
CCLONES,0-14529-02-129,0-18284-01-761,0_14529,0_18284,0.113515795,0.000303362,11,1,34.22,71.91,NA,0.19,0.216,8.86,0.76,Different LG
CCLONES,0-11470-02-770,0-18284-01-761,0_11470,0_18284,0.137945879,0.003975672,7,1,141.34,71.91,NA,0.409,0.216,1.84,0.76,Different LG
CCLONES,0-15846-01-160,0-18313-02-236,0_15846,0_18313,0.161507033,0.129636354,3,3,165.12,161.56,3.56,0.136,0.146,2.59,0.43,Same LG
CCLONES,0-13707-02-405,0-18317-01-495,0_13707,0_18317,0.192379931,0.168978131,5,5,35.59,35.59,0,0.087,0.399,0.97,1.51,Same LG
CCLONES,0-13707-02-405,0-18317-01-77,0_13707,0_18317,0.191901924,0.164086131,5,5,35.59,35.59,0,0.087,0.4,0.97,0.97,Same LG
CCLONES,0-14093-01-190,0-18317-01-495,0_14093,0_18317,0.104900908,0.00192252,10,5,15.86,35.59,NA,0.195,0.399,0.86,1.51,Different LG
CCLONES,0-14093-01-190,0-18317-01-77,0_14093,0_18317,0.102883127,0.001745436,10,5,15.86,35.59,NA,0.195,0.4,0.86,0.97,Different LG
CCLONES,0-12488-01-289,0-18317-01-495,0_12488,0_18317,0.101495636,0.00243354,1,5,57.97,35.59,NA,0.054,0.399,1.3,1.51,Different LG
CCLONES,0-12488-01-289,0-18317-01-77,0_12488,0_18317,0.103803837,0.004320609,1,5,57.97,35.59,NA,0.054,0.4,1.3,0.97,Different LG
CCLONES,0-12933-01-297,0-18317-01-495,0_12933,0_18317,0.106044641,0.021165472,5,5,79.92,35.59,44.33,0.165,0.399,5.18,1.51,Same LG
CCLONES,0-11531-01-57,0-18317-01-77,0_11531,0_18317,0.810449993,0.650443405,5,5,35.59,35.59,0,0.359,0.4,10.69,0.97,Same LG
CCLONES,0-11531-01-379,0-18317-01-495,0_11531,0_18317,0.995675743,0.990541161,5,5,35.59,35.59,0,0.399,0.399,1.08,1.51,Same LG
CCLONES,0-12933-01-297,0-18317-01-77,0_12933,0_18317,0.108441536,0.021578707,5,5,79.92,35.59,44.33,0.165,0.4,5.18,0.97,Same LG
CCLONES,0-14381-01-104,0-18317-01-495,0_14381,0_18317,0.102892764,4.23E-05,8,5,121.98,35.59,NA,0.143,0.399,0.76,1.51,Different LG
CCLONES,0-11531-01-57,0-18317-01-495,0_11531,0_18317,0.8093514,0.643893866,5,5,35.59,35.59,0,0.359,0.399,10.69,1.51,Same LG
CCLONES,0-11531-01-379,0-18317-01-77,0_11531,0_18317,0.995709986,0.990650941,5,5,35.59,35.59,0,0.399,0.4,1.08,0.97,Same LG
CCLONES,0-1344-01-170,0-18322-01-397,0_1344,0_18322,0.119248927,0.001284746,8,10,33.94,141.25,NA,0.08,0.018,4.54,2.27,Different LG
CCLONES,0-13203-01-208,0-18322-01-397,0_13203,0_18322,0.137993236,0.012101535,11,10,58.76,141.25,NA,0.013,0.018,0.11,2.27,Different LG
CCLONES,0-17990-01-536,0-18322-01-397,0_17990,0_18322,0.126472778,0.000230488,6,10,81.87,141.25,NA,0.08,0.018,0.76,2.27,Different LG
CCLONES,0-13374-01-83,0-18322-01-397,0_13374,0_18322,0.106897079,0.013312518,4,10,57.4,141.25,NA,0.052,0.018,0.54,2.27,Different LG
CCLONES,0-10651-02-84,0-18322-01-397,0_10651,0_18322,0.387954729,0.06820725,6,10,76.11,141.25,NA,0.019,0.018,0.97,2.27,Different LG
CCLONES,0-17983-01-479,0-18322-01-397,0_17983,0_18322,0.122968324,0.012870232,12,10,131.46,141.25,NA,0.027,0.018,0.65,2.27,Different LG
CCLONES,0-15075-01-39,0-18322-01-397,0_15075,0_18322,0.113517702,0.111363282,3,10,53.99,141.25,NA,0.007,0.018,0.97,2.27,Different LG
CCLONES,0-15763-01-255,0-18322-01-117,0_15763,0_18322,0.102949647,0.0018243,3,10,88.12,141.25,NA,0.186,0.415,0.76,0.86,Different LG
CCLONES,0-13202-01-360,0-18322-01-397,0_13202,0_18322,0.135473083,0.033601969,10,10,170.04,141.25,28.79,0.073,0.018,0.65,2.27,Same LG
CCLONES,0-14072-02-552,0-18322-01-117,0_14072,0_18322,0.114671695,0.003924078,6,10,96.15,141.25,NA,0.054,0.415,2.27,0.86,Different LG
CCLONES,0-10413-02-111,0-18399-01-462,0_10413,0_18399,0.164853101,0.226516905,2,12,134.19,13.14,NA,0.001,0.007,0.22,0.43,Different LG
CCLONES,0-13670-01-474,0-18399-01-59,0_13670,0_18399,0.307467042,0.397096707,3,12,117.37,13.14,NA,0.006,0.001,0.11,0,Different LG
CCLONES,0-17002-01-86,0-18399-01-59,0_17002,0_18399,0.102498773,0.177608158,3,12,38.51,13.14,NA,0.02,0.001,0.43,0,Different LG
CCLONES,0-16189-01-174,0-18399-01-462,0_16189,0_18399,0.174098685,0.058129407,5,12,9.87,13.14,NA,0.042,0.007,1.51,0.43,Different LG
CCLONES,0-10049-01-151,0-18399-01-59,0_10049,0_18399,1,1,8,12,50.43,13.14,NA,0.001,0.001,0,0,Different LG
CCLONES,0-17002-01-742,0-18399-01-59,0_17002,0_18399,0.102498773,0.171423943,3,12,38.51,13.14,NA,0.02,0.001,0.43,0,Different LG
CCLONES,0-1321-01-392,0-18399-01-59,0_1321,0_18399,1,1,3,12,41.32,13.14,NA,0.001,0.001,5.83,0,Different LG
CCLONES,0-16864-01-251,0-18399-01-59,0_16864,0_18399,0.108035629,0.191800324,12,12,150.35,13.14,137.21,0.019,0.001,0.32,0,Same LG
CCLONES,0-14988-01-74,0-18399-01-59,0_14988,0_18399,0.26645468,0.271486436,2,12,69.91,13.14,NA,0.007,0.001,3.78,0,Different LG
CCLONES,0-12337-01-586,0-18399-01-59,0_12337,0_18399,1,1,12,12,153.63,13.14,140.49,0.001,0.001,0.76,0,Same LG
CCLONES,0-17634-01-33,0-18399-01-59,0_17634,0_18399,1,1,6,12,126.08,13.14,NA,0.001,0.001,2.81,0,Different LG
CCLONES,0-12713-01-38,0-18399-01-59,0_12713,0_18399,1,1,3,12,58.97,13.14,NA,0.001,0.001,0.65,0,Different LG
CCLONES,0-15010-01-259,0-18399-01-59,0_15010,0_18399,0.114205556,0.175589482,2,12,123.55,13.14,NA,0.018,0.001,0.43,0,Different LG
CCLONES,0-11888-01-245,0-18399-01-59,0_11888,0_18399,1,1,6,12,106.53,13.14,NA,0.001,0.001,0,0,Different LG
CCLONES,0-12270-01-266,0-18399-01-59,0_12270,0_18399,1,1,6,12,28.71,13.14,NA,0.001,0.001,0.22,0,Different LG
CCLONES,0-15448-02-46,0-18399-01-462,0_15448,0_18399,0.143572369,0.016024826,3,12,99.55,13.14,NA,0.042,0.007,2.7,0.43,Different LG
[truncated: 10,049,784 more chars]
